# Supplementary material for: Long noncoding RNAs expressed in human hepatic stellate cells form networks with extracellular matrix proteins
Source: Genome Med. 2016 Mar 23;8:31. doi: 10.1186/s13073-016-0285-0 (PMC4804564; doi:10.1186/s13073-016-0285-0)
Supplement: Additional file 1: Table S1. — GTEx samples used in expression analyses. (XLS 40 kb) [file 13073_2016_285_MOESM1_ESM.xls]

## Sheet: Supplemental_TableS11.xls
Supplemental Table S1: GTEx samples used in expression analyses.
tissue	Replicate_index	GTEx_ID
Adipose - Subcutaneous	1	GTEX-QDVN-2126-SM-2I3FR
Adipose - Subcutaneous	2	GTEX-S4UY-0226-SM-3K2AP
Adipose - Subcutaneous	3	GTEX-QDVN-2126-SM-33HBS
Adipose - Visceral _Omentum	1	GTEX-WH7G-1126-SM-3NMBK
Adipose - Visceral _Omentum	2	GTEX-WHPG-0626-SM-3NMBD
Adipose - Visceral _Omentum	3	GTEX-WXYG-0926-SM-3NB2O
Adrenal Gland	1	GTEX-P4QS-1326-SM-3NMCD
Adrenal Gland	2	GTEX-OHPL-1326-SM-3MJGG
Adrenal Gland	3	GTEX-O5YT-1326-SM-3MJGR
Artery - Tibial	1	GTEX-OIZF-1826-SM-2I5GT
Artery - Tibial	2	GTEX-T8EM-1626-SM-3DB7K
Artery - Tibial	3	GTEX-TSE9-0426-SM-3DB81
Bladder	1	GTEX-U4B1-1226-SM-4DXT7
Bladder	2	GTEX-SE5C-1026-SM-4BRUG
Bladder	3	GTEX-S3XE-1226-SM-4AD4L
Brain - Cerebellum	1	GTEX-QMR6-1326-SM-32PLB
Brain - Cerebellum	2	GTEX-TSE9-2926-SM-3DB77
Brain - Cerebellum	3	GTEX-PVOW-2626-SM-32PL8
Brain - Cortex	1	GTEX-UTHO-3026-SM-3GAFB
Brain - Cortex	2	GTEX-TSE9-3026-SM-3DB76
Brain - Cortex	3	GTEX-PVOW-2526-SM-2XCF7
Brain - Hippocampus	1	GTEX-NPJ8-0011-R1a-SM-2HMLC
Brain - Hippocampus	2	GTEX-QMR6-0011-R1A-SM-32PKW
Brain - Hippocampus	3	GTEX-WWYW-0011-R1A-SM-3TW8G
Brain - Hypothalamus	1	GTEX-OHPN-0011-R8A-SM-2I5FJ
Brain - Hypothalamus	2	GTEX-QMR6-0011-R8A-SM-32PKJ
Brain - Hypothalamus	3	GTEX-P44H-0011-R8A-SM-2XCEL
Brain - Putamen _basal ganglia	1	GTEX-NL3H-0011-R7a-SM-2I3G5
Brain - Putamen _basal ganglia	2	GTEX-QDT8-0011-R7A-SM-32PKF
Brain - Putamen _basal ganglia	3	GTEX-QMR6-0011-R7A-SM-32PKL
Breast - Mammary Tissue	1	GTEX-TMMY-0726-SM-33HBE
Breast - Mammary Tissue	2	GTEX-X4EP-2926-SM-3P5YQ
Breast - Mammary Tissue	3	GTEX-WRHU-0326-SM-3MJFY
Cells - Transformed fibroblasts	1	GTEX-S7SE-0008-SM-33HB1
Cells - Transformed fibroblasts	2	GTEX-S4Q7-0008-SM-3NM8A
Cells - Transformed fibroblasts	3	GTEX-S7SF-0008-SM-3NM8T
Cervix - Ectocervix	1	GTEX-S341-1126-SM-4AD6T
Cervix - Ectocervix	2	GTEX-S4UY-1426-SM-4AD6Y
Cervix - Ectocervix	3	GTEX-TSE9-2826-SM-4DXTF
Cervix - Endocervix	1	GTEX-T6MO-1426-SM-4DM73
Cervix - Endocervix	2	GTEX-TSE9-2726-SM-4DXSQ
Cervix - Endocervix	3	GTEX-S32W-1626-SM-4AD6G
Colon - Transverse	1	GTEX-P4PP-1426-SM-3NM9L
Colon - Transverse	2	GTEX-O5YW-1426-SM-3MJHF
Colon - Transverse	3	GTEX-OXRL-1426-SM-3NM9E
Esophagus - Mucosa	1	GTEX-QDVN-1026-SM-48TZA
Esophagus - Mucosa	2	GTEX-Q2AH-0826-SM-48TZN
Esophagus - Mucosa	3	GTEX-OHPL-0726-SM-3TW8U
Esophagus - Muscularis	1	GTEX-UJMC-1026-SM-4IHKN
Esophagus - Muscularis	2	GTEX-PLZ5-0826-SM-3P5ZW
Esophagus - Muscularis	3	GTEX-P4QT-0726-SM-3NMCM
Fallopian Tube	1	GTEX-U3ZN-1126-SM-4DXUL
Fallopian Tube	2	GTEX-S341-0826-SM-4AD73
Fallopian Tube	3	GTEX-OHPK-2326-SM-3MJH2
Heart - Left Ventricle	1	GTEX-OHPM-0326-SM-2HMKT
Heart - Left Ventricle	2	GTEX-OOBJ-0326-SM-2I3F8
Heart - Left Ventricle	3	GTEX-P4PP-0326-SM-2HML9
Kidney - Cortex	1	GTEX-UPIC-1126-SM-4IHLO
Kidney - Cortex	2	GTEX-P4QS-1126-SM-3NMD5
Kidney - Cortex	3	GTEX-NPJ8-2226-SM-3TW8D
Liver	1	GTEX-U3ZN-0226-SM-3DB8D
Liver	2	GTEX-OOBJ-0826-SM-3NB2K
Liver	3	GTEX-O5YT-0826-SM-3TW8N
Lung	1	GTEX-QMRM-0826-SM-2I5G7
Lung	2	GTEX-QEG5-1126-SM-2I5GH
Lung	3	GTEX-OXRO-0326-SM-2I5EE
Minor Salivary Gland	1	GTEX-X5EB-1726-SM-4E3J7
Minor Salivary Gland	2	GTEX-XYKS-2926-SM-4E3IA
Minor Salivary Gland	3	GTEX-XMK1-2626-SM-4B65R
Muscle - Skeletal	1	GTEX-OHPM-1626-SM-2HMK4
Muscle - Skeletal	2	GTEX-TMKS-0326-SM-3DB8A
Muscle - Skeletal	3	GTEX-U3ZN-2226-SM-3DB88
Nerve - Tibial	1	GTEX-PVOW-0626-SM-2XCF6
Nerve - Tibial	2	GTEX-QDT8-0326-SM-32PL1
Nerve - Tibial	3	GTEX-T8EM-1526-SM-3DB7I
Ovary	1	GTEX-P4PP-2426-SM-3P61L
Ovary	2	GTEX-P78B-1926-SM-3P616
Ovary	3	GTEX-P4QT-2426-SM-3NMCL
Pancreas	1	GTEX-QDVN-0926-SM-2I5GL
Pancreas	2	GTEX-UPIC-0726-SM-3GADW
Pancreas	3	GTEX-PLZ6-0726-SM-3P619
Pituitary	1	GTEX-NPJ8-1426-SM-3MJHR
Pituitary	2	GTEX-NPJ7-2926-SM-3MJGQ
Pituitary	3	GTEX-WVLH-3126-SM-3MJGA
Prostate	1	GTEX-OIZF-2026-SM-3MJGO
Prostate	2	GTEX-NFK9-2226-SM-3MJGP
Prostate	3	GTEX-OIZH-2026-SM-3NB1M
Skin - Not Sun Exposed _Suprapubic	1	GTEX-WY7C-2126-SM-3NB2R
Skin - Not Sun Exposed _Suprapubic	2	GTEX-WYJK-0526-SM-3NM8Z
Skin - Not Sun Exposed _Suprapubic	3	GTEX-WRHU-2826-SM-3MJG8
Small Intestine - Terminal Ileum	1	GTEX-X5EB-1626-SM-4E3IV
Small Intestine - Terminal Ileum	2	GTEX-XMK1-1826-SM-4B66F
Small Intestine - Terminal Ileum	3	GTEX-WEY5-1526-SM-4LMJF
Spleen	1	GTEX-XPVG-0626-SM-4B65B
Spleen	2	GTEX-Q734-0226-SM-48U1A
Spleen	3	GTEX-RUSQ-0126-SM-47JWV
Stomach	1	GTEX-OOBJ-1526-SM-3NB1Q
Stomach	2	GTEX-OHPK-1526-SM-3MJGM
Stomach	3	GTEX-OIZF-1526-SM-3MJGY
Testis	1	GTEX-XMK1-2026-SM-4B65K
Testis	2	GTEX-PLZ5-1526-SM-3P5ZX
Testis	3	GTEX-OIZI-0126-SM-3NB13
Thyroid	1	GTEX-QMRM-0726-SM-2I5G8
Thyroid	2	GTEX-PSDG-0726-SM-2I5FN
Thyroid	3	GTEX-OXRP-0326-SM-2I5ET
Uterus	1	GTEX-P4PP-2026-SM-3P61N
Uterus	2	GTEX-OHPL-2026-SM-3TW8R
Uterus	3	GTEX-OHPK-2026-SM-3MJH7
Vagina	1	GTEX-OHPL-2526-SM-3MJGT
Vagina	2	GTEX-PLZ4-2726-SM-3P61A
Vagina	3	GTEX-P4PP-2526-SM-3P61P
Whole Blood	1	GTEX-POMQ-0006-SM-2I5F4
Whole Blood	2	GTEX-Q2AH-0005-SM-2I3FI
Whole Blood	3	GTEX-PLZ6-0006-SM-2I5FQ
