# Supplementary material for: Long noncoding RNAs expressed in human hepatic stellate cells form networks with extracellular matrix proteins
Source: Genome Med. 2016 Mar 23;8:31. doi: 10.1186/s13073-016-0285-0 (PMC4804564; doi:10.1186/s13073-016-0285-0)
Supplement: Additional file 2: Table S2. — GTEx ID and pathology reads of eight normal livers, two cirrhosis livers, and two bridging-fibrosis livers. (XLS 22 kb) [file 13073_2016_285_MOESM2_ESM.xls]

## Sheet: Sheet1
Supplemental Table S2: The GTEx ID and pathology reads of eight normal livers, two cirrhosis livers and two bridging-fibrosis livers.
GTEX ID		Pathology Reads
Normal Livers
GTEX-RNOR-1426-SM-48FDJ		2 pieces, 9x7 & 7x7 mm;
GTEX-REY6-1226-SM-48FDR		2 pieces, 8x7 & 7x6 mm; no congestion
GTEX-RTLS-1326-SM-46MUN		2 pieces, 7x6 & 7x6 mm; no lesions
GTEX-QESD-2026-SM-447BI		2 pieces ~9x8mm; central pallor; no fibrosis or inflammation
GTEX-RWSA-1426-SM-47JXA		2 aliquots, ~7x6mm. Fairly well preserved, minimal fat
GTEX-S33H-1626-SM-4AD68		2 pieces 8x5 & 7x7 mm; not congested
GTEX-UPIC-0926-SM-4IHLV		2 pieces, 8x8 & 8x7mm; no steatosis, no fibrosis
GTEX-UPK5-1426-SM-4JBHH		2 pieces, 8x7 & 6x6mm; no fat, fibrosis or excess congestion
Fibrotic Livers
GTEX-UTHO-2426-SM-4JBHD		2 pieces, 8x7.5 & 7x7mm; moderate congestion; some portal fibrosis
GTEX-XBEC-1526-SM-4AT68		2 pieces, 9x7 & 8x8mm; 70-80% macrovesicular steatosis with patchy bridging fibrosis
GTEX-U8XE-1526-SM-4E3HT		2 pieces ~7x6mm. Diffuse macrovesicular steatosis involves 50-60% of parenchyma, with focal early bridging fibrosis
Cirrhosis Livers
GTEX-Q734-0326-SM-48U15		2 ~7.5x7.5mm aliquots. Severe bridging fibrosis/early cirrhosis with steatotis and chronic hepatitis.
GTEX-QDVN-0826-SM-48TZ2		2 ~9.5x8mm aliquots. Macrovesicular steatohepatitis (~20% fat), bridging fibrosis focally approaching early cirrhosis; moderate chronic inflammation
