# Supplementary material for: Long noncoding RNAs expressed in human hepatic stellate cells form networks with extracellular matrix proteins
Source: Genome Med. 2016 Mar 23;8:31. doi: 10.1186/s13073-016-0285-0 (PMC4804564; doi:10.1186/s13073-016-0285-0)
Supplement: Additional file 4: Table S3. — lncRNA transcripts and loci found in HSC myofibroblasts. (XLS 1520 kb) [file 13073_2016_285_MOESM4_ESM.xls]

## Sheet: TableS1.MFB_transcripts2loci.be
Supplemental Table S3: All the lncRNA transcripts and loci found in HSC myofibroblasts.
Chromosome	Start	End	Transcript_ID	Strand	Start	End	No. of exons	Lengthes of Exons	Start of exons	Locus_ID
chr1	100726447	100731699	TCONS_00000668	-	100726447	100731699	4	335,95,89,140,	0,4261,4937,5112,	XLOC_000447
chr1	100726447	100731699	TCONS_00000669	-	100726447	100731699	4	335,95,103,140,	0,4261,4923,5112,	XLOC_000447
chr1	100726529	100731704	TCONS_00000670	-	100726529	100731704	3	4274,103,145,	0,4841,5030,	XLOC_000447
chr1	100727807	100731691	TCONS_00000671	-	100727807	100731691	2	3666,132,	0,3752,	XLOC_000447
chr1	101491195	101544094	TCONS_00000197	+	101491195	101544094	2	422,1176,	0,51723,	XLOC_000173
chr1	101491195	101548889	TCONS_00000198	+	101491195	101548889	3	422,322,2945,	0,49755,54749,	XLOC_000173
chr1	101491195	101548889	TCONS_00000199	+	101491195	101548889	4	422,105,146,2945,	0,49636,51723,54749,	XLOC_000173
chr1	101491195	101548889	TCONS_00000200	+	101491195	101548889	5	422,171,105,146,2945,	0,47020,49636,51723,54749,	XLOC_000173
chr1	101491195	101548889	TCONS_00000201	+	101491195	101548889	4	422,322,146,2945,	0,49755,51723,54749,	XLOC_000173
chr1	101491195	101548889	TCONS_00000202	+	101491195	101548889	5	422,322,146,225,1793,	0,49755,51723,54749,55901,	XLOC_000173
chr1	101491195	101548889	TCONS_00000203	+	101491195	101548889	6	422,171,441,146,225,1793,	0,47020,49636,51723,54749,55901,	XLOC_000173
chr1	101491195	101548889	TCONS_00000204	+	101491195	101548889	6	422,171,322,146,225,1793,	0,47020,49755,51723,54749,55901,	XLOC_000173
chr1	101491195	101548889	TCONS_00000205	+	101491195	101548889	5	422,171,322,146,2945,	0,47020,49755,51723,54749,	XLOC_000173
chr1	101491195	101548889	TCONS_00000206	+	101491195	101548889	3	422,146,2945,	0,51723,54749,	XLOC_000173
chr1	101491195	101548889	TCONS_00000207	+	101491195	101548889	5	422,171,441,146,2945,	0,47020,49636,51723,54749,	XLOC_000173
chr1	101491195	101552903	TCONS_00000208	+	101491195	101552903	6	422,322,225,195,114,496,	0,49755,54749,55901,57821,61212,	XLOC_000173
chr1	101491195	101552903	TCONS_00000209	+	101491195	101552903	6	422,171,322,146,114,496,	0,47020,49755,51723,57821,61212,	XLOC_000173
chr1	101491195	101552903	TCONS_00000210	+	101491195	101552903	6	422,322,146,225,114,496,	0,49755,51723,54749,57821,61212,	XLOC_000173
chr1	101491195	101552903	TCONS_00000211	+	101491195	101552903	3	422,146,496,	0,51723,61212,	XLOC_000173
chr1	101491195	101552903	TCONS_00000212	+	101491195	101552903	3	422,114,2296,	0,57821,59412,	XLOC_000173
chr1	101491195	101552903	TCONS_00000213	+	101491195	101552903	3	422,114,496,	0,57821,61212,	XLOC_000173
chr1	101491195	101552903	TCONS_00000214	+	101491195	101552903	3	422,119,496,	0,49636,61212,	XLOC_000173
chr1	101491195	101552903	TCONS_00000215	+	101491195	101552903	4	422,146,225,496,	0,51723,54749,61212,	XLOC_000173
chr1	101491195	101552903	TCONS_00000216	+	101491195	101552903	4	422,322,114,496,	0,49755,57821,61212,	XLOC_000173
chr1	101491195	101552903	TCONS_00000217	+	101491195	101552903	4	422,171,119,496,	0,47020,49636,61212,	XLOC_000173
chr1	101491195	101552903	TCONS_00000218	+	101491195	101552903	7	422,171,105,146,1347,114,2296,	0,47020,49636,51723,54749,57821,59412,	XLOC_000173
chr1	101491195	101552903	TCONS_00000219	+	101491195	101552903	6	422,171,322,146,114,2296,	0,47020,49755,51723,57821,59412,	XLOC_000173
chr1	101491195	101552903	TCONS_00000220	+	101491195	101552903	4	422,322,146,496,	0,49755,51723,61212,	XLOC_000173
chr1	101491195	101552903	TCONS_00000221	+	101491195	101552903	5	422,119,146,114,496,	0,49636,51723,57821,61212,	XLOC_000173
chr1	101491195	101552903	TCONS_00000222	+	101491195	101552903	7	422,171,105,146,1347,114,496,	0,47020,49636,51723,54749,57821,61212,	XLOC_000173
chr1	101491195	101552903	TCONS_00000223	+	101491195	101552903	4	422,146,114,496,	0,51723,57821,61212,	XLOC_000173
chr1	101491195	101552903	TCONS_00000224	+	101491195	101552903	5	422,105,146,114,496,	0,49636,51723,57821,61212,	XLOC_000173
chr1	101491195	101552903	TCONS_00000225	+	101491195	101552903	4	422,171,441,496,	0,47020,49636,61212,	XLOC_000173
chr1	101491195	101552903	TCONS_00000226	+	101491195	101552903	4	422,441,114,496,	0,49636,57821,61212,	XLOC_000173
chr1	101491195	101552903	TCONS_00000227	+	101491195	101552903	5	422,441,146,114,2296,	0,49636,51723,57821,59412,	XLOC_000173
chr1	101491195	101552903	TCONS_00000228	+	101491195	101552903	6	422,105,146,1347,114,2296,	0,49636,51723,54749,57821,59412,	XLOC_000173
chr1	101491195	101552903	TCONS_00000229	+	101491195	101552903	5	422,322,146,114,496,	0,49755,51723,57821,61212,	XLOC_000173
chr1	101491195	101552903	TCONS_00000230	+	101491195	101552903	6	422,105,146,225,114,496,	0,49636,51723,54749,57821,61212,	XLOC_000173
chr1	101491195	101552903	TCONS_00000231	+	101491195	101552903	5	422,322,225,114,496,	0,49755,54749,57821,61212,	XLOC_000173
chr1	101491195	101552903	TCONS_00000232	+	101491195	101552903	5	422,105,146,225,496,	0,49636,51723,54749,61212,	XLOC_000173
chr1	101491195	101552903	TCONS_00000233	+	101491195	101552903	3	422,322,496,	0,49755,61212,	XLOC_000173
chr1	101491195	101552903	TCONS_00000234	+	101491195	101552903	5	422,322,146,114,2296,	0,49755,51723,57821,59412,	XLOC_000173
chr1	101491195	101552903	TCONS_00000235	+	101491195	101552903	5	422,171,322,146,496,	0,47020,49755,51723,61212,	XLOC_000173
chr1	101491195	101552903	TCONS_00000236	+	101491195	101552903	5	422,171,441,114,496,	0,47020,49636,57821,61212,	XLOC_000173
chr1	101491195	101552903	TCONS_00000237	+	101491195	101552903	5	422,441,146,114,496,	0,49636,51723,57821,61212,	XLOC_000173
chr1	101491195	101552903	TCONS_00000238	+	101491195	101552903	7	422,171,441,146,114,342,496,	0,47020,49636,51723,57821,59412,61212,	XLOC_000173
chr1	101491195	101552903	TCONS_00000239	+	101491195	101552903	6	422,171,441,146,114,496,	0,47020,49636,51723,57821,61212,	XLOC_000173
chr1	101491195	101552903	TCONS_00000240	+	101491195	101552903	5	422,171,105,146,496,	0,47020,49636,51723,61212,	XLOC_000173
chr1	101491195	101552903	TCONS_00000241	+	101491195	101552903	2	422,496,	0,61212,	XLOC_000173
chr1	101491195	101552903	TCONS_00000242	+	101491195	101552903	6	422,171,119,146,114,496,	0,47020,49636,51723,57821,61212,	XLOC_000173
chr1	101491195	101552903	TCONS_00000243	+	101491195	101552903	8	422,171,441,146,225,195,114,496,	0,47020,49636,51723,54749,55901,57821,61212,	XLOC_000173
chr1	101491195	101552903	TCONS_00000244	+	101491195	101552903	6	422,322,146,114,342,496,	0,49755,51723,57821,59412,61212,	XLOC_000173
chr1	101491195	101552903	TCONS_00000245	+	101491195	101552903	5	422,146,1347,114,496,	0,51723,54749,57821,61212,	XLOC_000173
chr1	101491195	101552903	TCONS_00000246	+	101491195	101552903	6	422,171,105,146,114,496,	0,47020,49636,51723,57821,61212,	XLOC_000173
chr1	101491195	101552903	TCONS_00000247	+	101491195	101552903	8	422,171,322,146,225,195,114,496,	0,47020,49755,51723,54749,55901,57821,61212,	XLOC_000173
chr1	101491195	101552903	TCONS_00000248	+	101491195	101552903	6	422,171,105,146,225,496,	0,47020,49636,51723,54749,61212,	XLOC_000173
chr1	101491195	101552903	TCONS_00000249	+	101491195	101552903	6	422,146,225,195,114,496,	0,51723,54749,55901,57821,61212,	XLOC_000173
chr1	101491195	101552903	TCONS_00000250	+	101491195	101552903	7	422,171,322,146,225,114,496,	0,47020,49755,51723,54749,57821,61212,	XLOC_000173
chr1	101491195	101552903	TCONS_00000251	+	101491195	101552903	5	422,146,225,114,496,	0,51723,54749,57821,61212,	XLOC_000173
chr1	101491195	101552903	TCONS_00000252	+	101491195	101552903	5	422,146,1347,114,2296,	0,51723,54749,57821,59412,	XLOC_000173
chr1	101491195	101552903	TCONS_00000253	+	101491195	101552903	6	422,171,441,146,114,2296,	0,47020,49636,51723,57821,59412,	XLOC_000173
chr1	10436602	10458905	TCONS_00000540	-	10436602	10458905	2	2222,359,	0,21944,	XLOC_000365
chr1	107597669	107599279	TCONS_00000674	-	107597669	107599279	1	1610,	0,	XLOC_000452
chr1	109204089	109206553	TCONS_00000254	+	109204089	109206553	1	2464,	0,	XLOC_000176
chr1	109233249	109234870	TCONS_00000675	-	109233249	109234870	1	1621,	0,	XLOC_000453
chr1	109969707	109972479	TCONS_00000256	+	109969707	109972479	1	2772,	0,	XLOC_000180
chr1	110751524	110752665	TCONS_00000677	-	110751524	110752665	2	302,433,	0,708,	XLOC_000457
chr1	110828998	110881793	TCONS_00000678	-	110828998	110881793	4	2195,121,118,175,	0,6010,32388,52620,	XLOC_000458
chr1	110950207	110956260	TCONS_00000257	+	110950207	110956260	2	369,1466,	0,4587,	XLOC_000181
chr1	110951854	110952243	TCONS_00000258	+	110951854	110952243	1	389,	0,	XLOC_000182
chr1	11120348	11121443	TCONS_00000057	+	11120348	11121443	1	1095,	0,	XLOC_000032
chr1	111504935	111507384	TCONS_00000259	+	111504935	111507384	1	2449,	0,	XLOC_000183
chr1	112160423	112162335	TCONS_00000679	-	112160423	112162335	1	1912,	0,	XLOC_000460
chr1	112282062	112291070	TCONS_00000260	+	112282062	112291070	3	637,155,2389,	0,4934,6619,	XLOC_000184
chr1	112282462	112290420	TCONS_00000261	+	112282462	112290420	2	237,1739,	0,6219,	XLOC_000184
chr1	113392454	113420472	TCONS_00000262	+	113392454	113420472	2	595,121,	0,27897,	XLOC_000186
chr1	113499029	113505024	TCONS_00000263	+	113499029	113505024	3	549,164,1926,	0,1151,4069,	XLOC_000188
chr1	113499029	113518361	TCONS_00000264	+	113499029	113518361	3	549,99,634,	0,4069,18698,	XLOC_000188
chr1	113499029	113518361	TCONS_00000265	+	113499029	113518361	4	549,164,99,634,	0,1151,4069,18698,	XLOC_000188
chr1	113499029	113518667	TCONS_00000266	+	113499029	113518667	3	514,99,58,	0,4069,19580,	XLOC_000188
chr1	113499029	113518667	TCONS_00000267	+	113499029	113518667	3	549,99,58,	0,4069,19580,	XLOC_000188
chr1	113499029	113518667	TCONS_00000268	+	113499029	113518667	4	549,164,99,58,	0,1151,4069,19580,	XLOC_000188
chr1	113614118	113615703	TCONS_00000680	-	113614118	113615703	1	1585,	0,	XLOC_000461
chr1	113929362	113931291	TCONS_00000681	-	113929362	113931291	1	1929,	0,	XLOC_000462
chr1	113931343	113932779	TCONS_00000682	-	113931343	113932779	1	1436,	0,	XLOC_000462
chr1	116935486	116961244	TCONS_00000683	-	116935486	116961244	3	162,236,164,	0,8031,25594,	XLOC_000463
chr1	116941621	116961197	TCONS_00000684	-	116941621	116961197	3	315,236,117,	0,1896,19459,	XLOC_000463
chr1	116943751	116961244	TCONS_00000685	-	116943751	116961244	3	2,542,164,	0,4477,17329,	XLOC_000463
chr1	116943751	116961244	TCONS_00000686	-	116943751	116961244	4	2,542,268,164,	0,4477,5798,17329,	XLOC_000463
chr1	116947100	116961244	TCONS_00000687	-	116947100	116961244	3	1670,55,164,	0,6782,13980,	XLOC_000463
chr1	118320989	118321448	TCONS_00000273	+	118320989	118321448	1	459,	0,	XLOC_000195
chr1	119683014	119727059	TCONS_00000274	+	119683014	119727059	4	402,117,182,5793,	0,6561,10173,38252,	XLOC_000196
chr1	119683031	119694046	TCONS_00000276	+	119683031	119694046	3	385,117,859,	0,6544,10156,	XLOC_000196
chr1	119683177	119694061	TCONS_00000275	+	119683177	119694061	5	239,478,117,475,874,	0,5804,6398,8839,10010,	XLOC_000196
chr1	119683177	119694061	TCONS_00000277	+	119683177	119694061	4	239,117,475,874,	0,6398,8839,10010,	XLOC_000196
chr1	119683177	119704509	TCONS_00000278	+	119683177	119704509	5	239,67,117,182,1298,	0,1192,6398,10010,20034,	XLOC_000196
chr1	119683177	119727059	TCONS_00000279	+	119683177	119727059	5	239,478,117,182,5793,	0,5804,6398,10010,38089,	XLOC_000196
chr1	119683177	119727059	TCONS_00000280	+	119683177	119727059	6	239,478,117,475,182,5793,	0,5804,6398,8839,10010,38089,	XLOC_000196
chr1	119683177	119727059	TCONS_00000281	+	119683177	119727059	4	239,117,88,5793,	0,6398,10010,38089,	XLOC_000196
chr1	119683177	119727059	TCONS_00000282	+	119683177	119727059	5	239,117,475,88,5793,	0,6398,8839,10010,38089,	XLOC_000196
chr1	119683177	119727059	TCONS_00000283	+	119683177	119727059	6	239,478,117,475,88,5793,	0,5804,6398,8839,10010,38089,	XLOC_000196
chr1	119683177	119727059	TCONS_00000284	+	119683177	119727059	5	239,117,475,182,5793,	0,6398,8839,10010,38089,	XLOC_000196
chr1	119683177	119727059	TCONS_00000285	+	119683177	119727059	5	239,478,117,88,5793,	0,5804,6398,10010,38089,	XLOC_000196
chr1	120254060	120254673	TCONS_00000688	-	120254060	120254673	2	440,57,	0,556,	XLOC_000465
chr1	120612542	120615399	TCONS_00000287	+	120612542	120615399	1	2857,	0,	XLOC_000199
chr1	120836353	120838839	TCONS_00000689	-	120836353	120838839	2	65,641,	0,1845,	XLOC_000466
chr1	1209401	1214780	TCONS_00000022	+	1209401	1214780	3	1278,176,70,	0,5046,5309,	XLOC_000004
chr1	1209401	1214780	TCONS_00000023	+	1209401	1214780	3	1278,163,70,	0,5046,5309,	XLOC_000004
chr1	121138122	121172120	TCONS_00000288	+	121138122	121172120	3	1042,83,1231,	0,31719,32767,	XLOC_000200
chr1	121138122	121204956	TCONS_00000289	+	121138122	121204956	3	1042,83,3084,	0,31719,63750,	XLOC_000200
chr1	1293835	1297711	TCONS_00000025	+	1293835	1297711	2	415,300,	0,3576,	XLOC_000006
chr1	14023737	14026527	TCONS_00000541	-	14023737	14026527	1	2790,	0,	XLOC_000366
chr1	143718512	143744587	TCONS_00000690	-	143718512	143744587	5	356,122,209,121,387,	0,552,1234,2532,25688,	XLOC_000468
chr1	143743521	143744677	TCONS_00000691	-	143743521	143744677	2	750,167,	0,989,	XLOC_000468
chr1	145205857	145208842	TCONS_00000693	-	145205857	145208842	1	2985,	0,	XLOC_000470
chr1	146713323	146714301	TCONS_00000696	-	146713323	146714301	1	978,	0,	XLOC_000472
chr1	1476304	1477372	TCONS_00000035	+	1476304	1477372	1	1068,	0,	XLOC_000009
chr1	148554049	148555049	TCONS_00000697	-	148554049	148555049	1	1000,	0,	XLOC_000473
chr1	148928075	148934016	TCONS_00000294	+	148928075	148934016	3	310,135,726,	0,4710,5215,	XLOC_000204
chr1	148928075	148938751	TCONS_00000295	+	148928075	148938751	3	310,135,1164,	0,4710,9512,	XLOC_000204
chr1	148928075	148951595	TCONS_00000296	+	148928075	148951595	3	310,135,1240,	0,4710,22280,	XLOC_000204
chr1	148928075	148951595	TCONS_00000297	+	148928075	148951595	3	310,135,586,	0,4710,22934,	XLOC_000204
chr1	148928075	148951595	TCONS_00000298	+	148928075	148951595	3	310,135,682,	0,4710,22838,	XLOC_000204
chr1	148928075	148951595	TCONS_00000299	+	148928075	148951595	3	310,135,208,	0,4710,23312,	XLOC_000204
chr1	148928075	148953054	TCONS_00000300	+	148928075	148953054	3	310,135,1958,	0,4710,23021,	XLOC_000204
chr1	148928075	148953054	TCONS_00000301	+	148928075	148953054	4	310,135,101,1810,	0,4710,9512,23169,	XLOC_000204
chr1	148928075	148953054	TCONS_00000303	+	148928075	148953054	4	310,135,78,1810,	0,4710,5215,23169,	XLOC_000204
chr1	148928075	148953054	TCONS_00000304	+	148928075	148953054	3	310,135,1810,	0,4710,23169,	XLOC_000204
chr1	148928236	148954458	TCONS_00000302	+	148928236	148954458	3	149,135,2122,	0,4549,24100,	XLOC_000204
chr1	148930404	148953054	TCONS_00000305	+	148930404	148953054	4	173,135,78,718,	0,2381,2886,21932,	XLOC_000204
chr1	148930832	148953054	TCONS_00000307	+	148930832	148953054	3	363,135,1810,	0,1953,20412,	XLOC_000204
chr1	148930861	148951595	TCONS_00000306	+	148930861	148951595	3	334,135,682,	0,1924,20052,	XLOC_000204
chr1	148930861	148951595	TCONS_00000308	+	148930861	148951595	3	334,135,1240,	0,1924,19494,	XLOC_000204
chr1	148930861	148953245	TCONS_00000309	+	148930861	148953245	3	334,135,909,	0,1924,21475,	XLOC_000204
chr1	149224588	149225587	TCONS_00000310	+	149224588	149225587	1	999,	0,	XLOC_000205
chr1	149392187	149400428	TCONS_00000698	-	149392187	149400428	1	8241,	0,	XLOC_000474
chr1	149392187	149400428	TCONS_00000699	-	149392187	149400428	2	6979,298,	0,7943,	XLOC_000474
chr1	149814987	149821240	TCONS_00000312	+	149814987	149821240	1	6253,	0,	XLOC_000209
chr1	149867014	149871283	TCONS_00000700	-	149867014	149871283	2	261,253,	0,4016,	XLOC_000476
chr1	150538179	150541732	TCONS_00000701	-	150538179	150541732	1	3553,	0,	XLOC_000478
chr1	150601815	150602098	TCONS_00000316	+	150601815	150602098	1	283,	0,	XLOC_000218
chr1	150602225	150608319	TCONS_00000317	+	150602225	150608319	2	244,1013,	0,5081,	XLOC_000219
chr1	150602225	150608319	TCONS_00000318	+	150602225	150608319	3	244,44,1013,	0,709,5081,	XLOC_000219
chr1	150602225	150608319	TCONS_00000319	+	150602225	150608319	2	244,5385,	0,709,	XLOC_000219
chr1	150602303	150608319	TCONS_00000320	+	150602303	150608319	1	6016,	0,	XLOC_000219
chr1	1510267	1512457	TCONS_00000036	+	1510267	1512457	1	2190,	0,	XLOC_000010
chr1	151319399	151320336	TCONS_00000321	+	151319399	151320336	2	265,229,	0,708,	XLOC_000220
chr1	151763316	151763721	TCONS_00000322	+	151763316	151763721	1	405,	0,	XLOC_000222
chr1	151967516	151968569	TCONS_00000323	+	151967516	151968569	1	1053,	0,	XLOC_000223
chr1	153505791	153507281	TCONS_00000325	+	153505791	153507281	1	1490,	0,	XLOC_000225
chr1	153505791	153507811	TCONS_00000326	+	153505791	153507811	2	606,432,	0,1588,	XLOC_000225
chr1	153584392	153585670	TCONS_00000327	+	153584392	153585670	1	1278,	0,	XLOC_000227
chr1	154975318	154976383	TCONS_00000705	-	154975318	154976383	2	176,447,	0,618,	XLOC_000484
chr1	155017667	155023641	TCONS_00000706	-	155017667	155023641	4	662,196,93,893,	0,768,4077,5081,	XLOC_000485
chr1	155017667	155023641	TCONS_00000707	-	155017667	155023641	3	662,93,559,	0,4077,5415,	XLOC_000485
chr1	155017667	155023641	TCONS_00000708	-	155017667	155023641	4	662,287,93,893,	0,768,4077,5081,	XLOC_000485
chr1	155017667	155023641	TCONS_00000709	-	155017667	155023641	5	364,194,196,93,559,	0,468,768,4077,5415,	XLOC_000485
chr1	155017667	155023641	TCONS_00000710	-	155017667	155023641	4	662,287,93,559,	0,768,4077,5415,	XLOC_000485
chr1	155017667	155036467	TCONS_00000711	-	155017667	155036467	4	662,196,93,235,	0,768,4077,18565,	XLOC_000485
chr1	155021111	155023641	TCONS_00000712	-	155021111	155023641	2	726,559,	0,1971,	XLOC_000485
chr1	155107780	155108283	TCONS_00000713	-	155107780	155108283	2	245,142,	0,361,	XLOC_000486
chr1	155165082	155167450	TCONS_00000331	+	155165082	155167450	2	81,809,	0,1559,	XLOC_000232
chr1	155165082	155167450	TCONS_00000332	+	155165082	155167450	2	77,761,	0,1607,	XLOC_000232
chr1	155197172	155197921	TCONS_00000335	+	155197172	155197921	1	749,	0,	XLOC_000235
chr1	155862195	155863546	TCONS_00000714	-	155862195	155863546	1	1351,	0,	XLOC_000487
chr1	155948011	155953567	TCONS_00000338	+	155948011	155953567	5	896,136,109,169,1826,	0,1099,2646,3395,3730,	XLOC_000238
chr1	156646273	156648493	TCONS_00000341	+	156646273	156648493	1	2220,	0,	XLOC_000241
chr1	159825831	159837416	TCONS_00000345	+	159825831	159837416	2	62,6981,	0,4604,	XLOC_000247
chr1	159892981	159895611	TCONS_00000347	+	159892981	159895611	1	2630,	0,	XLOC_000249
chr1	159930566	159948876	TCONS_00000348	+	159930566	159948876	5	73,69,147,469,487,	0,560,4722,15867,17823,	XLOC_000250
chr1	159930566	159948876	TCONS_00000349	+	159930566	159948876	4	73,69,469,487,	0,560,15867,17823,	XLOC_000250
chr1	159930566	159953593	TCONS_00000350	+	159930566	159953593	3	73,69,2602,	0,560,20425,	XLOC_000250
chr1	159930566	159971401	TCONS_00000351	+	159930566	159971401	3	73,69,66,	0,560,40769,	XLOC_000250
chr1	159930566	159997044	TCONS_00000352	+	159930566	159997044	4	73,69,107,2539,	0,560,62006,63939,	XLOC_000250
chr1	159930566	159997044	TCONS_00000353	+	159930566	159997044	5	73,69,147,107,2539,	0,560,4722,62006,63939,	XLOC_000250
chr1	159930566	160036694	TCONS_00000354	+	159930566	160036694	8	73,69,147,107,186,101,115,1921,	0,560,4722,62006,87386,102712,103959,104207,	XLOC_000250
chr1	159930566	160036694	TCONS_00000355	+	159930566	160036694	7	73,69,107,186,101,115,1921,	0,560,62006,87386,102712,103959,104207,	XLOC_000250
chr1	159930566	160036694	TCONS_00000356	+	159930566	160036694	9	73,69,147,107,186,194,101,115,1921,	0,560,4722,62006,87386,96428,102712,103959,104207,	XLOC_000250
chr1	159930566	160036694	TCONS_00000357	+	159930566	160036694	8	73,69,147,107,194,101,115,1921,	0,560,4722,62006,96428,102712,103959,104207,	XLOC_000250
chr1	159930566	160036694	TCONS_00000358	+	159930566	160036694	8	73,69,107,186,194,101,115,1921,	0,560,62006,87386,96428,102712,103959,104207,	XLOC_000250
chr1	159930566	160036694	TCONS_00000359	+	159930566	160036694	7	73,69,107,194,101,115,1921,	0,560,62006,96428,102712,103959,104207,	XLOC_000250
chr1	159930566	160050640	TCONS_00000360	+	159930566	160050640	7	73,69,107,101,115,48,1267,	0,560,62006,102712,103959,104207,118807,	XLOC_000250
chr1	159930566	160050640	TCONS_00000361	+	159930566	160050640	8	73,69,147,107,101,115,48,1267,	0,560,4722,62006,102712,103959,104207,118807,	XLOC_000250
chr1	159930566	160050640	TCONS_00000362	+	159930566	160050640	6	73,69,107,101,182,1267,	0,560,62006,102712,103959,118807,	XLOC_000250
chr1	160231074	160232980	TCONS_00000365	+	160231074	160232980	2	638,790,	0,1116,	XLOC_000252
chr1	160253920	160262410	TCONS_00000366	+	160253920	160262410	3	725,45,1364,	0,2186,7126,	XLOC_000253
chr1	16082651	16083774	TCONS_00000542	-	16082651	16083774	2	566,267,	0,856,	XLOC_000367
chr1	161015838	161016827	TCONS_00000367	+	161015838	161016827	1	989,	0,	XLOC_000255
chr1	16483480	16485100	TCONS_00000059	+	16483480	16485100	1	1620,	0,	XLOC_000035
chr1	16541961	16543903	TCONS_00000543	-	16541961	16543903	2	1143,282,	0,1660,	XLOC_000370
chr1	167686991	167690972	TCONS_00000716	-	167686991	167690972	1	3981,	0,	XLOC_000491
chr1	167789598	167791866	TCONS_00000372	+	167789598	167791866	1	2268,	0,	XLOC_000259
chr1	1678365	1680103	TCONS_00000040	+	1678365	1680103	1	1738,	0,	XLOC_000019
chr1	168193447	168195034	TCONS_00000717	-	168193447	168195034	1	1587,	0,	XLOC_000492
chr1	169075537	169075818	TCONS_00000373	+	169075537	169075818	1	281,	0,	XLOC_000260
chr1	16940178	16942371	TCONS_00000062	+	16940178	16942371	1	2193,	0,	XLOC_000039
chr1	171711529	171714568	TCONS_00000375	+	171711529	171714568	1	3039,	0,	XLOC_000262
chr1	17215018	17216180	TCONS_00000544	-	17215018	17216180	2	262,470,	0,692,	XLOC_000371
chr1	17215018	17216180	TCONS_00000545	-	17215018	17216180	2	262,138,	0,1024,	XLOC_000371
chr1	17215018	17216180	TCONS_00000546	-	17215018	17216180	2	259,138,	0,1024,	XLOC_000371
chr1	17215498	17216146	TCONS_00000547	-	17215498	17216146	1	648,	0,	XLOC_000371
chr1	17221087	17222109	TCONS_00000548	-	17221087	17222109	1	1022,	0,	XLOC_000372
chr1	172500874	172502014	TCONS_00000718	-	172500874	172502014	1	1140,	0,	XLOC_000494
chr1	174965600	174967140	TCONS_00000721	-	174965600	174967140	1	1540,	0,	XLOC_000496
chr1	176176464	176178388	TCONS_00000388	+	176176464	176178388	1	1924,	0,	XLOC_000267
chr1	176178447	176180386	TCONS_00000389	+	176178447	176180386	1	1939,	0,	XLOC_000268
chr1	17766446	17767288	TCONS_00000549	-	17766446	17767288	1	842,	0,	XLOC_000373
chr1	178511910	178520817	TCONS_00000391	+	178511910	178520817	3	110,70,3407,	0,4318,5500,	XLOC_000270
chr1	178511910	178624002	TCONS_00000392	+	178511910	178624002	4	110,70,197,240,	0,4318,108931,111852,	XLOC_000270
chr1	178511910	178624002	TCONS_00000393	+	178511910	178624002	3	110,70,240,	0,4318,111852,	XLOC_000270
chr1	178511910	178632237	TCONS_00000394	+	178511910	178632237	3	110,70,920,	0,4318,119407,	XLOC_000270
chr1	178511910	178660362	TCONS_00000395	+	178511910	178660362	3	110,70,74,	0,4318,148378,	XLOC_000270
chr1	178511930	178520817	TCONS_00000396	+	178511930	178520817	3	90,691,4589,	0,2417,4298,	XLOC_000270
chr1	178512228	178520817	TCONS_00000397	+	178512228	178520817	2	4070,3407,	0,5182,	XLOC_000270
chr1	178512228	178624002	TCONS_00000398	+	178512228	178624002	4	2810,70,197,240,	0,4000,108613,111534,	XLOC_000270
chr1	178512228	178624002	TCONS_00000399	+	178512228	178624002	3	4070,197,240,	0,108613,111534,	XLOC_000270
chr1	178512228	178624002	TCONS_00000400	+	178512228	178624002	2	4070,240,	0,111534,	XLOC_000270
chr1	178512228	178632237	TCONS_00000401	+	178512228	178632237	3	2810,70,920,	0,4000,119089,	XLOC_000270
chr1	178512228	178660362	TCONS_00000402	+	178512228	178660362	2	4070,74,	0,148060,	XLOC_000270
chr1	178512313	178520817	TCONS_00000403	+	178512313	178520817	2	2725,4589,	0,3915,	XLOC_000270
chr1	178692862	178694055	TCONS_00000724	-	178692862	178694055	1	1193,	0,	XLOC_000498
chr1	179922648	179923885	TCONS_00000726	-	179922648	179923885	1	1237,	0,	XLOC_000501
chr1	180121709	180123667	TCONS_00000727	-	180121709	180123667	1	1958,	0,	XLOC_000502
chr1	180123960	180124944	TCONS_00000728	-	180123960	180124944	2	328,288,	0,696,	XLOC_000503
chr1	181055888	181057687	TCONS_00000729	-	181055888	181057687	1	1799,	0,	XLOC_000504
chr1	181073068	181073963	TCONS_00000730	-	181073068	181073963	1	895,	0,	XLOC_000505
chr1	182806324	182808549	TCONS_00000731	-	182806324	182808549	2	745,103,	0,2122,	XLOC_000506
chr1	182807672	182808367	TCONS_00000732	-	182807672	182808367	1	695,	0,	XLOC_000506
chr1	182991007	182991953	TCONS_00000733	-	182991007	182991953	1	946,	0,	XLOC_000507
chr1	182991664	182992274	TCONS_00000406	+	182991664	182992274	1	610,	0,	XLOC_000274
chr1	185285936	185289243	TCONS_00000407	+	185285936	185289243	1	3307,	0,	XLOC_000275
chr1	186649370	186652305	TCONS_00000408	+	186649370	186652305	1	2935,	0,	XLOC_000276
chr1	193090242	193090902	TCONS_00000734	-	193090242	193090902	1	660,	0,	XLOC_000508
chr1	19536853	19542727	TCONS_00000065	+	19536853	19542727	2	200,2612,	0,3262,	XLOC_000045
chr1	19536853	19557916	TCONS_00000066	+	19536853	19557916	2	200,1576,	0,19487,	XLOC_000045
chr1	19536853	19569859	TCONS_00000067	+	19536853	19569859	2	200,3109,	0,29897,	XLOC_000045
chr1	200311671	200343872	TCONS_00000735	-	200311671	200343872	6	867,207,120,77,240,378,	0,26121,28502,30549,31471,31823,	XLOC_000509
chr1	200311671	200343872	TCONS_00000736	-	200311671	200343872	4	214,94,232,378,	0,30549,31471,31823,	XLOC_000509
chr1	200311671	200343872	TCONS_00000737	-	200311671	200343872	4	214,152,1176,378,	0,26121,30549,31823,	XLOC_000509
chr1	200311671	200343872	TCONS_00000738	-	200311671	200343872	6	867,207,120,77,232,378,	0,26121,28502,30549,31471,31823,	XLOC_000509
chr1	200311671	200343872	TCONS_00000739	-	200311671	200343872	5	214,207,77,232,378,	0,26121,30549,31471,31823,	XLOC_000509
chr1	200311671	200343872	TCONS_00000740	-	200311671	200343872	4	214,77,254,378,	0,30549,31471,31823,	XLOC_000509
chr1	200311671	200343872	TCONS_00000741	-	200311671	200343872	4	214,77,232,378,	0,30549,31471,31823,	XLOC_000509
chr1	200323935	200343872	TCONS_00000742	-	200323935	200343872	4	289,152,1176,378,	0,13857,18285,19559,	XLOC_000509
chr1	200323935	200343872	TCONS_00000743	-	200323935	200343872	4	289,152,1154,378,	0,13857,18285,19559,	XLOC_000509
chr1	200323935	200343872	TCONS_00000744	-	200323935	200343872	4	289,207,1162,378,	0,13857,18285,19559,	XLOC_000509
chr1	200323935	200343872	TCONS_00000745	-	200323935	200343872	4	289,77,240,378,	0,18285,19207,19559,	XLOC_000509
chr1	200323935	200343872	TCONS_00000746	-	200323935	200343872	4	289,77,254,378,	0,18285,19207,19559,	XLOC_000509
chr1	200323935	200343872	TCONS_00000747	-	200323935	200343872	4	289,152,1162,378,	0,13857,18285,19559,	XLOC_000509
chr1	200323935	200343872	TCONS_00000748	-	200323935	200343872	4	289,77,232,378,	0,18285,19207,19559,	XLOC_000509
chr1	200323935	200343872	TCONS_00000749	-	200323935	200343872	4	289,207,1154,378,	0,13857,18285,19559,	XLOC_000509
chr1	200323935	200343872	TCONS_00000750	-	200323935	200343872	4	289,207,1176,378,	0,13857,18285,19559,	XLOC_000509
chr1	200323935	200343872	TCONS_00000751	-	200323935	200343872	5	289,207,77,232,378,	0,13857,18285,19207,19559,	XLOC_000509
chr1	200335702	200343872	TCONS_00000752	-	200335702	200343872	5	656,152,77,232,378,	0,2090,6518,7440,7792,	XLOC_000509
chr1	200335702	200343872	TCONS_00000753	-	200335702	200343872	5	656,207,77,254,378,	0,2090,6518,7440,7792,	XLOC_000509
chr1	200335702	200343872	TCONS_00000754	-	200335702	200343872	5	656,207,77,240,378,	0,2090,6518,7440,7792,	XLOC_000509
chr1	200335702	200343872	TCONS_00000755	-	200335702	200343872	5	656,207,94,240,378,	0,2090,6518,7440,7792,	XLOC_000509
chr1	200335702	200343872	TCONS_00000756	-	200335702	200343872	5	656,152,77,240,378,	0,2090,6518,7440,7792,	XLOC_000509
chr1	200335702	200343872	TCONS_00000757	-	200335702	200343872	4	656,152,1162,378,	0,2090,6518,7792,	XLOC_000509
chr1	200335702	200343872	TCONS_00000758	-	200335702	200343872	5	656,207,77,232,378,	0,2090,6518,7440,7792,	XLOC_000509
chr1	200335702	200343872	TCONS_00000759	-	200335702	200343872	4	656,152,1154,378,	0,2090,6518,7792,	XLOC_000509
chr1	200335702	200343872	TCONS_00000760	-	200335702	200343872	5	656,207,94,232,378,	0,2090,6518,7440,7792,	XLOC_000509
chr1	200335702	200343872	TCONS_00000761	-	200335702	200343872	4	656,152,1176,378,	0,2090,6518,7792,	XLOC_000509
chr1	200639220	200640814	TCONS_00000411	+	200639220	200640814	1	1594,	0,	XLOC_000280
chr1	201438687	201439829	TCONS_00000413	+	201438687	201439829	1	1142,	0,	XLOC_000282
chr1	201476197	201485909	TCONS_00000414	+	201476197	201485909	2	350,2438,	0,7274,	XLOC_000283
chr1	201502535	201507645	TCONS_00000763	-	201502535	201507645	1	5110,	0,	XLOC_000511
chr1	202113577	202121465	TCONS_00000415	+	202113577	202121465	2	208,44,	0,7844,	XLOC_000284
chr1	202822145	202830815	TCONS_00000764	-	202822145	202830815	4	263,518,221,240,	0,4629,5864,8430,	XLOC_000512
chr1	202826257	202830730	TCONS_00000765	-	202826257	202830730	3	1035,221,155,	0,1752,4318,	XLOC_000512
chr1	203468145	203482824	TCONS_00000768	-	203468145	203482824	5	495,124,83,133,185,	0,5724,11654,13032,14494,	XLOC_000514
chr1	203473404	203482023	TCONS_00000769	-	203473404	203482023	4	589,83,132,445,	0,6395,7773,8174,	XLOC_000514
chr1	203479426	203482023	TCONS_00000770	-	203479426	203482023	3	456,132,445,	0,1751,2152,	XLOC_000514
chr1	203482151	203493052	TCONS_00000418	+	203482151	203493052	3	70,84,697,	0,619,10204,	XLOC_000286
chr1	203482771	203484032	TCONS_00000419	+	203482771	203484032	1	1261,	0,	XLOC_000286
chr1	203524516	203525269	TCONS_00000772	-	203524516	203525269	1	753,	0,	XLOC_000516
chr1	204379206	204381184	TCONS_00000420	+	204379206	204381184	1	1978,	0,	XLOC_000287
chr1	204381847	204384151	TCONS_00000421	+	204381847	204384151	1	2304,	0,	XLOC_000288
chr1	205342379	205356568	TCONS_00000423	+	205342379	205356568	4	183,272,118,2208,	0,5802,8775,11981,	XLOC_000290
chr1	205782610	205805395	TCONS_00000424	+	205782610	205805395	2	103,29,	0,22756,	XLOC_000293
chr1	207924647	207925296	TCONS_00000773	-	207924647	207925296	1	649,	0,	XLOC_000517
chr1	208136066	208136769	TCONS_00000425	+	208136066	208136769	1	703,	0,	XLOC_000296
chr1	208137135	208141387	TCONS_00000426	+	208137135	208141387	2	173,2415,	0,1837,	XLOC_000296
chr1	208137497	208138566	TCONS_00000427	+	208137497	208138566	1	1069,	0,	XLOC_000296
chr1	208137497	208141387	TCONS_00000428	+	208137497	208141387	2	852,2415,	0,1475,	XLOC_000296
chr1	20834016	20834933	TCONS_00000069	+	20834016	20834933	1	917,	0,	XLOC_000049
chr1	211431200	211432175	TCONS_00000778	-	211431200	211432175	1	975,	0,	XLOC_000520
chr1	211752257	211752514	TCONS_00000779	-	211752257	211752514	1	257,	0,	XLOC_000521
chr1	211752859	211754036	TCONS_00000429	+	211752859	211754036	1	1177,	0,	XLOC_000298
chr1	211754161	211755272	TCONS_00000430	+	211754161	211755272	1	1111,	0,	XLOC_000299
chr1	212457586	212458526	TCONS_00000780	-	212457586	212458526	1	940,	0,	XLOC_000522
chr1	212603306	212606130	TCONS_00000781	-	212603306	212606130	2	1880,164,	0,2660,	XLOC_000523
chr1	212730769	212731748	TCONS_00000782	-	212730769	212731748	1	979,	0,	XLOC_000524
chr1	212731859	212732245	TCONS_00000783	-	212731859	212732245	1	386,	0,	XLOC_000524
chr1	212732334	212734958	TCONS_00000432	+	212732334	212734958	1	2624,	0,	XLOC_000302
chr1	214448970	214454338	TCONS_00000784	-	214448970	214454338	1	5368,	0,	XLOC_000527
chr1	214725266	214726305	TCONS_00000433	+	214725266	214726305	1	1039,	0,	XLOC_000303
chr1	21503656	21504300	TCONS_00000071	+	21503656	21504300	1	644,	0,	XLOC_000051
chr1	215740026	215740774	TCONS_00000785	-	215740026	215740774	1	748,	0,	XLOC_000528
chr1	21672480	21673605	TCONS_00000072	+	21672480	21673605	1	1125,	0,	XLOC_000052
chr1	21753089	21754456	TCONS_00000550	-	21753089	21754456	1	1367,	0,	XLOC_000374
chr1	218517537	218519398	TCONS_00000786	-	218517537	218519398	2	267,454,	0,1407,	XLOC_000529
chr1	218517537	218519398	TCONS_00000787	-	218517537	218519398	2	267,882,	0,979,	XLOC_000529
chr1	219154910	219347130	TCONS_00000788	-	219154910	219347130	6	3240,84,166,93,80,319,	0,9702,104926,168370,174551,191901,	XLOC_000530
chr1	219154910	219347130	TCONS_00000789	-	219154910	219347130	5	3240,166,93,80,319,	0,104926,168370,174551,191901,	XLOC_000530
chr1	219220781	219347130	TCONS_00000790	-	219220781	219347130	5	1778,166,93,80,319,	0,39055,102499,108680,126030,	XLOC_000530
chr1	219254316	219347130	TCONS_00000791	-	219254316	219347130	5	1127,166,93,80,319,	0,5520,68964,75145,92495,	XLOC_000530
chr1	219254316	219347130	TCONS_00000792	-	219254316	219347130	5	2044,166,93,80,319,	0,5520,68964,75145,92495,	XLOC_000530
chr1	219254316	219347130	TCONS_00000793	-	219254316	219347130	4	1127,166,93,319,	0,5520,68964,92495,	XLOC_000530
chr1	219254316	219347130	TCONS_00000794	-	219254316	219347130	4	969,166,93,319,	0,5520,68964,92495,	XLOC_000530
chr1	219254316	219347130	TCONS_00000795	-	219254316	219347130	4	2044,166,93,319,	0,5520,68964,92495,	XLOC_000530
chr1	219254316	219347130	TCONS_00000796	-	219254316	219347130	5	969,166,93,80,319,	0,5520,68964,75145,92495,	XLOC_000530
chr1	221002043	221054487	TCONS_00000798	-	221002043	221054487	3	4157,175,1297,	0,4316,51147,	XLOC_000531
chr1	221002043	221054630	TCONS_00000797	-	221002043	221054630	3	4157,175,312,	0,4316,52275,	XLOC_000531
chr1	221916597	221919996	TCONS_00000434	+	221916597	221919996	1	3399,	0,	XLOC_000304
chr1	222763337	222766786	TCONS_00000435	+	222763337	222766786	2	412,1279,	0,2170,	XLOC_000305
chr1	22351551	22358334	TCONS_00000074	+	22351551	22358334	2	314,1562,	0,5221,	XLOC_000054
chr1	22351579	22358360	TCONS_00000073	+	22351579	22358360	2	286,1585,	0,5196,	XLOC_000054
chr1	22351967	22358360	TCONS_00000075	+	22351967	22358360	2	165,1585,	0,4808,	XLOC_000054
chr1	22351967	22358360	TCONS_00000076	+	22351967	22358360	2	169,1588,	0,4805,	XLOC_000054
chr1	22351967	22358360	TCONS_00000077	+	22351967	22358360	2	165,1588,	0,4805,	XLOC_000054
chr1	22351967	22358360	TCONS_00000078	+	22351967	22358360	2	169,1585,	0,4808,	XLOC_000054
chr1	22352419	22358360	TCONS_00000079	+	22352419	22358360	2	1608,1588,	0,4353,	XLOC_000054
chr1	22352419	22358360	TCONS_00000080	+	22352419	22358360	2	723,1588,	0,4353,	XLOC_000054
chr1	22355576	22379359	TCONS_00000551	-	22355576	22379359	2	2784,80,	0,23703,	XLOC_000375
chr1	224033835	224034503	TCONS_00000436	+	224033835	224034503	1	668,	0,	XLOC_000306
chr1	224180472	224199484	TCONS_00000438	+	224180472	224199484	3	277,135,2463,	0,10749,16549,	XLOC_000307
chr1	224180656	224198248	TCONS_00000437	+	224180656	224198248	3	93,135,3253,	0,10565,14339,	XLOC_000307
chr1	224798710	224804957	TCONS_00000800	-	224798710	224804957	4	584,210,125,1058,	0,4209,4603,5189,	XLOC_000533
chr1	224798710	224804957	TCONS_00000801	-	224798710	224804957	3	584,125,1158,	0,4603,5089,	XLOC_000533
chr1	224798710	224804957	TCONS_00000802	-	224798710	224804957	3	584,125,1058,	0,4603,5189,	XLOC_000533
chr1	224798710	224804957	TCONS_00000803	-	224798710	224804957	4	584,224,125,1235,	0,4195,4603,5012,	XLOC_000533
chr1	224798710	224804957	TCONS_00000804	-	224798710	224804957	4	584,224,125,1158,	0,4195,4603,5089,	XLOC_000533
chr1	224798710	224804957	TCONS_00000805	-	224798710	224804957	4	584,224,125,1058,	0,4195,4603,5189,	XLOC_000533
chr1	224798710	224804957	TCONS_00000806	-	224798710	224804957	4	584,210,125,1235,	0,4209,4603,5012,	XLOC_000533
chr1	224798710	224804957	TCONS_00000807	-	224798710	224804957	4	584,210,125,1158,	0,4209,4603,5089,	XLOC_000533
chr1	225841173	225841730	TCONS_00000808	-	225841173	225841730	1	557,	0,	XLOC_000534
chr1	225841173	225842610	TCONS_00000440	+	225841173	225842610	2	126,1033,	0,404,	XLOC_000309
chr1	225888306	225904112	TCONS_00000441	+	225888306	225904112	2	502,365,	0,15441,	XLOC_000310
chr1	225888306	225904112	TCONS_00000442	+	225888306	225904112	3	502,66,365,	0,9898,15441,	XLOC_000310
chr1	225888373	225933225	TCONS_00000443	+	225888373	225933225	3	435,103,718,	0,37423,44134,	XLOC_000310
chr1	225888879	225904112	TCONS_00000444	+	225888879	225904112	3	255,66,365,	0,9325,14868,	XLOC_000310
chr1	225962752	225963935	TCONS_00000809	-	225962752	225963935	1	1183,	0,	XLOC_000535
chr1	226247832	226249405	TCONS_00000810	-	226247832	226249405	1	1573,	0,	XLOC_000536
chr1	226497113	226497790	TCONS_00000445	+	226497113	226497790	1	677,	0,	XLOC_000313
chr1	227728061	227729578	TCONS_00000811	-	227728061	227729578	1	1517,	0,	XLOC_000537
chr1	227913891	227916076	TCONS_00000812	-	227913891	227916076	1	2185,	0,	XLOC_000538
chr1	227976783	227979875	TCONS_00000446	+	227976783	227979875	1	3092,	0,	XLOC_000316
chr1	228136146	228137540	TCONS_00000447	+	228136146	228137540	2	156,651,	0,743,	XLOC_000317
chr1	228266444	228269749	TCONS_00000813	-	228266444	228269749	1	3305,	0,	XLOC_000539
chr1	228291085	228293067	TCONS_00000448	+	228291085	228293067	1	1982,	0,	XLOC_000319
chr1	228594879	228602430	TCONS_00000450	+	228594879	228602430	2	300,1899,	0,5652,	XLOC_000323
chr1	228597056	228598709	TCONS_00000451	+	228597056	228598709	1	1653,	0,	XLOC_000323
chr1	228673164	228673942	TCONS_00000815	-	228673164	228673942	1	778,	0,	XLOC_000541
chr1	229397400	229406793	TCONS_00000816	-	229397400	229406793	2	7974,71,	0,9322,	XLOC_000542
chr1	229397400	229406793	TCONS_00000817	-	229397400	229406793	2	7931,71,	0,9322,	XLOC_000542
chr1	231004793	231014275	TCONS_00000452	+	231004793	231014275	3	312,1758,3224,	0,4350,6258,	XLOC_000325
chr1	231004793	231014275	TCONS_00000453	+	231004793	231014275	3	176,614,3224,	0,5494,6258,	XLOC_000325
chr1	231004793	231014275	TCONS_00000454	+	231004793	231014275	3	312,614,3224,	0,5494,6258,	XLOC_000325
chr1	231655827	231664350	TCONS_00000818	-	231655827	231664350	3	2556,78,185,	0,7256,8338,	XLOC_000543
chr1	231662437	231664336	TCONS_00000819	-	231662437	231664336	2	724,171,	0,1728,	XLOC_000543
chr1	234508580	234509424	TCONS_00000821	-	234508580	234509424	2	376,161,	0,683,	XLOC_000545
chr1	234508580	234509424	TCONS_00000822	-	234508580	234509424	2	376,256,	0,588,	XLOC_000545
chr1	234746133	234746656	TCONS_00000823	-	234746133	234746656	1	523,	0,	XLOC_000546
chr1	234857309	234859082	TCONS_00000824	-	234857309	234859082	1	1773,	0,	XLOC_000547
chr1	23902933	23904159	TCONS_00000552	-	23902933	23904159	2	890,233,	0,993,	XLOC_000376
chr1	240254791	240255133	TCONS_00000829	-	240254791	240255133	1	342,	0,	XLOC_000552
chr1	24086031	24104788	TCONS_00000554	-	24086031	24104788	5	1322,121,56,155,100,	0,1489,12569,12730,18657,	XLOC_000377
chr1	24086031	24104788	TCONS_00000555	-	24086031	24104788	4	1322,121,56,100,	0,1489,12569,18657,	XLOC_000377
chr1	24086795	24104799	TCONS_00000553	-	24086795	24104799	5	558,121,56,120,111,	0,725,11805,12001,17893,	XLOC_000377
chr1	24086871	24104787	TCONS_00000556	-	24086871	24104787	4	770,56,159,99,	0,11729,11886,17817,	XLOC_000377
chr1	241587730	241597032	TCONS_00000460	+	241587730	241597032	2	284,564,	0,8738,	XLOC_000335
chr1	241587730	241597032	TCONS_00000461	+	241587730	241597032	2	284,561,	0,8741,	XLOC_000335
chr1	241587730	241597032	TCONS_00000462	+	241587730	241597032	2	119,561,	0,8741,	XLOC_000335
chr1	241588148	241589509	TCONS_00000463	+	241588148	241589509	1	1361,	0,	XLOC_000335
chr1	244013956	244015852	TCONS_00000464	+	244013956	244015852	1	1896,	0,	XLOC_000336
chr1	244995725	244996578	TCONS_00000830	-	244995725	244996578	1	853,	0,	XLOC_000554
chr1	244996810	244998446	TCONS_00000831	-	244996810	244998446	1	1636,	0,	XLOC_000555
chr1	245027977	245029591	TCONS_00000468	+	245027977	245029591	1	1614,	0,	XLOC_000339
chr1	245131394	245133257	TCONS_00000833	-	245131394	245133257	1	1863,	0,	XLOC_000557
chr1	247289731	247345385	TCONS_00000469	+	247289731	247345385	5	32,166,1821,146,1509,	0,45918,47418,53807,54145,	XLOC_000341
chr1	247289731	247345385	TCONS_00000470	+	247289731	247345385	5	32,166,1821,150,1463,	0,45918,47418,53807,54191,	XLOC_000341
chr1	247289731	247349894	TCONS_00000471	+	247289731	247349894	7	32,166,1821,146,140,91,1409,	0,45918,47418,53807,54145,57206,58754,	XLOC_000341
chr1	247289731	247349894	TCONS_00000472	+	247289731	247349894	7	32,166,1821,150,94,91,1409,	0,45918,47418,53807,54191,57206,58754,	XLOC_000341
chr1	247289731	247349894	TCONS_00000473	+	247289731	247349894	5	32,166,146,94,1409,	0,45918,53807,54191,58754,	XLOC_000341
chr1	247289731	247349894	TCONS_00000474	+	247289731	247349894	5	32,166,146,140,2957,	0,45918,53807,54145,57206,	XLOC_000341
chr1	247289731	247349894	TCONS_00000475	+	247289731	247349894	6	32,166,146,94,91,1409,	0,45918,53807,54191,57206,58754,	XLOC_000341
chr1	247289731	247349894	TCONS_00000476	+	247289731	247349894	6	32,166,1821,146,140,1409,	0,45918,47418,53807,54145,58754,	XLOC_000341
chr1	247289731	247349894	TCONS_00000477	+	247289731	247349894	6	32,166,1821,150,94,2957,	0,45918,47418,53807,54191,57206,	XLOC_000341
chr1	247289731	247349894	TCONS_00000478	+	247289731	247349894	5	32,166,146,94,2957,	0,45918,53807,54191,57206,	XLOC_000341
chr1	247289731	247349894	TCONS_00000479	+	247289731	247349894	6	32,166,1821,146,94,2957,	0,45918,47418,53807,54191,57206,	XLOC_000341
chr1	247335339	247345385	TCONS_00000480	+	247335339	247345385	4	98,166,146,1463,	0,310,8199,8583,	XLOC_000341
chr1	247335339	247345385	TCONS_00000481	+	247335339	247345385	5	98,166,1821,146,1463,	0,310,1810,8199,8583,	XLOC_000341
chr1	247335339	247345385	TCONS_00000482	+	247335339	247345385	5	98,166,1821,146,1509,	0,310,1810,8199,8537,	XLOC_000341
chr1	247335339	247349894	TCONS_00000483	+	247335339	247349894	6	98,166,1821,146,140,1409,	0,310,1810,8199,8537,13146,	XLOC_000341
chr1	247335339	247349894	TCONS_00000484	+	247335339	247349894	5	98,166,146,94,1409,	0,310,8199,8583,13146,	XLOC_000341
chr1	247335339	247349894	TCONS_00000485	+	247335339	247349894	5	98,166,146,140,2957,	0,310,8199,8537,11598,	XLOC_000341
chr1	247335339	247349894	TCONS_00000486	+	247335339	247349894	7	98,166,1821,146,94,91,1409,	0,310,1810,8199,8583,11598,13146,	XLOC_000341
chr1	247335339	247349894	TCONS_00000487	+	247335339	247349894	7	98,166,1821,150,94,91,1409,	0,310,1810,8199,8583,11598,13146,	XLOC_000341
chr1	247335339	247349894	TCONS_00000488	+	247335339	247349894	5	98,166,146,94,2957,	0,310,8199,8583,11598,	XLOC_000341
chr1	247335878	247345385	TCONS_00000489	+	247335878	247345385	3	3092,146,1509,	0,7660,7998,	XLOC_000341
chr1	247335878	247345385	TCONS_00000490	+	247335878	247345385	3	3092,146,1463,	0,7660,8044,	XLOC_000341
chr1	247335878	247345385	TCONS_00000491	+	247335878	247345385	3	3092,150,1463,	0,7660,8044,	XLOC_000341
chr1	247335878	247349894	TCONS_00000492	+	247335878	247349894	4	3092,146,140,1409,	0,7660,7998,12607,	XLOC_000341
chr1	247335878	247349894	TCONS_00000493	+	247335878	247349894	4	3092,146,140,2957,	0,7660,7998,11059,	XLOC_000341
chr1	247335878	247349894	TCONS_00000494	+	247335878	247349894	5	3092,146,140,91,1409,	0,7660,7998,11059,12607,	XLOC_000341
chr1	247335878	247349894	TCONS_00000495	+	247335878	247349894	5	3092,146,94,91,1409,	0,7660,8044,11059,12607,	XLOC_000341
chr1	247353256	247374304	TCONS_00000834	-	247353256	247374304	5	1060,84,96,127,312,	0,7209,9405,10112,20736,	XLOC_000558
chr1	247353256	247374304	TCONS_00000835	-	247353256	247374304	6	1060,84,96,127,98,312,	0,7209,9405,10112,12061,20736,	XLOC_000558
chr1	247353256	247374304	TCONS_00000836	-	247353256	247374304	6	1060,84,96,127,65,312,	0,7209,9405,10112,12061,20736,	XLOC_000558
chr1	247353256	247374304	TCONS_00000837	-	247353256	247374304	6	1060,84,96,127,80,312,	0,7209,9405,10112,12061,20736,	XLOC_000558
chr1	247361238	247374304	TCONS_00000838	-	247361238	247374304	4	763,96,127,312,	0,1423,2130,12754,	XLOC_000558
chr1	247361238	247374304	TCONS_00000839	-	247361238	247374304	5	1275,96,127,98,312,	0,1423,2130,4079,12754,	XLOC_000558
chr1	247361238	247374304	TCONS_00000840	-	247361238	247374304	5	1275,96,127,80,312,	0,1423,2130,4079,12754,	XLOC_000558
chr1	247361238	247374304	TCONS_00000841	-	247361238	247374304	4	1275,96,127,312,	0,1423,2130,12754,	XLOC_000558
chr1	247361238	247374304	TCONS_00000842	-	247361238	247374304	5	1275,96,127,65,312,	0,1423,2130,4079,12754,	XLOC_000558
chr1	247361238	247374304	TCONS_00000843	-	247361238	247374304	5	763,96,127,80,312,	0,1423,2130,4079,12754,	XLOC_000558
chr1	247364418	247374304	TCONS_00000844	-	247364418	247374304	2	997,312,	0,9574,	XLOC_000558
chr1	247364418	247374304	TCONS_00000845	-	247364418	247374304	2	964,312,	0,9574,	XLOC_000558
chr1	247371951	247374304	TCONS_00000846	-	247371951	247374304	2	765,312,	0,2041,	XLOC_000558
chr1	247495120	247500695	TCONS_00000496	+	247495120	247500695	1	5575,	0,	XLOC_000343
chr1	247495120	247509099	TCONS_00000497	+	247495120	247509099	2	2608,6124,	0,7855,	XLOC_000343
chr1	247495120	247540499	TCONS_00000498	+	247495120	247540499	3	2608,137,2541,	0,42188,42838,	XLOC_000343
chr1	247495641	247500695	TCONS_00000499	+	247495641	247500695	2	89,4645,	0,409,	XLOC_000343
chr1	247495641	247525230	TCONS_00000500	+	247495641	247525230	3	89,1678,4147,	0,409,25442,	XLOC_000343
chr1	247495641	247540499	TCONS_00000501	+	247495641	247540499	4	89,1678,137,2541,	0,409,41667,42317,	XLOC_000343
chr1	24822822	24828850	TCONS_00000557	-	24822822	24828850	3	264,111,13,	0,3320,6015,	XLOC_000379
chr1	24822822	24828850	TCONS_00000558	-	24822822	24828850	3	264,59,13,	0,3320,6015,	XLOC_000379
chr1	25560583	25562696	TCONS_00000087	+	25560583	25562696	1	2113,	0,	XLOC_000061
chr1	26230131	26230420	TCONS_00000088	+	26230131	26230420	1	289,	0,	XLOC_000062
chr1	26757300	26757608	TCONS_00000561	-	26757300	26757608	1	308,	0,	XLOC_000382
chr1	27018155	27022346	TCONS_00000089	+	27018155	27022346	1	4191,	0,	XLOC_000063
chr1	27318107	27319020	TCONS_00000563	-	27318107	27319020	1	913,	0,	XLOC_000385
chr1	27319178	27320189	TCONS_00000564	-	27319178	27320189	1	1011,	0,	XLOC_000386
chr1	27693078	27695120	TCONS_00000092	+	27693078	27695120	1	2042,	0,	XLOC_000066
chr1	28822716	28832713	TCONS_00000565	-	28822716	28832713	2	517,394,	0,9603,	XLOC_000388
chr1	28969696	28970489	TCONS_00000096	+	28969696	28970489	1	793,	0,	XLOC_000070
chr1	28969696	28975120	TCONS_00000097	+	28969696	28975120	2	333,416,	0,5008,	XLOC_000070
chr1	28970583	28971209	TCONS_00000098	+	28970583	28971209	1	626,	0,	XLOC_000071
chr1	29451433	29453240	TCONS_00000099	+	29451433	29453240	1	1807,	0,	XLOC_000072
chr1	31191596	31199666	TCONS_00000101	+	31191596	31199666	4	483,435,317,577,	0,2538,6985,7493,	XLOC_000074
chr1	31191618	31199593	TCONS_00000102	+	31191618	31199593	4	794,435,317,504,	0,2516,6963,7471,	XLOC_000074
chr1	31191618	31199666	TCONS_00000103	+	31191618	31199666	3	461,4764,577,	0,2516,7471,	XLOC_000074
chr1	31191618	31199666	TCONS_00000104	+	31191618	31199666	3	2951,317,577,	0,6963,7471,	XLOC_000074
chr1	31627933	31628906	TCONS_00000105	+	31627933	31628906	2	66,335,	0,638,	XLOC_000076
chr1	32404077	32404811	TCONS_00000107	+	32404077	32404811	1	734,	0,	XLOC_000079
chr1	32477662	32479312	TCONS_00000566	-	32477662	32479312	1	1650,	0,	XLOC_000391
chr1	32663792	32665316	TCONS_00000567	-	32663792	32665316	1	1524,	0,	XLOC_000393
chr1	32697260	32707311	TCONS_00000583	-	32697260	32707311	7	310,143,111,259,131,796,574,	0,382,3044,3292,7635,8209,9477,	XLOC_000394
chr1	33589859	33593719	TCONS_00000588	-	33589859	33593719	1	3860,	0,	XLOC_000395
chr1	33647022	33647679	TCONS_00000109	+	33647022	33647679	1	657,	0,	XLOC_000083
chr1	3539448	3541283	TCONS_00000514	-	3539448	3541283	3	672,143,88,	0,1423,1747,	XLOC_000355
chr1	3539448	3541307	TCONS_00000515	-	3539448	3541307	2	672,112,	0,1747,	XLOC_000355
chr1	35498719	35499674	TCONS_00000110	+	35498719	35499674	1	955,	0,	XLOC_000086
chr1	35654603	35654866	TCONS_00000111	+	35654603	35654866	1	263,	0,	XLOC_000087
chr1	3652228	3663037	TCONS_00000516	-	3652228	3663037	7	894,1588,155,154,130,806,37,	0,1261,4568,7139,7396,9716,10772,	XLOC_000356
chr1	3652228	3663037	TCONS_00000517	-	3652228	3663037	5	894,1588,155,580,37,	0,1261,4568,9942,10772,	XLOC_000356
chr1	3652228	3663037	TCONS_00000518	-	3652228	3663037	7	894,1588,155,180,130,806,37,	0,1261,4568,7139,7396,9716,10772,	XLOC_000356
chr1	3652228	3663037	TCONS_00000519	-	3652228	3663037	7	894,1588,155,108,130,806,37,	0,1261,4568,7139,7396,9716,10772,	XLOC_000356
chr1	3652228	3663037	TCONS_00000520	-	3652228	3663037	8	894,1588,155,88,154,130,806,37,	0,1261,4568,6765,7139,7396,9716,10772,	XLOC_000356
chr1	3652228	3663037	TCONS_00000521	-	3652228	3663037	8	894,1588,155,88,108,130,806,37,	0,1261,4568,6765,7139,7396,9716,10772,	XLOC_000356
chr1	3652228	3663037	TCONS_00000522	-	3652228	3663037	7	894,1588,155,88,108,580,37,	0,1261,4568,6765,7139,9942,10772,	XLOC_000356
chr1	3652228	3663037	TCONS_00000523	-	3652228	3663037	9	894,2410,36,552,147,180,130,580,37,	0,1261,3707,4171,6706,7139,7396,9942,10772,	XLOC_000356
chr1	3652228	3663037	TCONS_00000524	-	3652228	3663037	9	894,2410,36,552,147,157,130,580,37,	0,1261,3707,4171,6706,7139,7396,9942,10772,	XLOC_000356
chr1	3652228	3663037	TCONS_00000525	-	3652228	3663037	7	894,178,155,180,130,806,37,	0,1261,4568,7139,7396,9716,10772,	XLOC_000356
chr1	3652228	3663037	TCONS_00000526	-	3652228	3663037	8	894,178,155,88,154,130,806,37,	0,1261,4568,6765,7139,7396,9716,10772,	XLOC_000356
chr1	3652228	3663037	TCONS_00000527	-	3652228	3663037	7	894,1588,155,157,130,580,37,	0,1261,4568,7139,7396,9942,10772,	XLOC_000356
chr1	3652228	3663037	TCONS_00000528	-	3652228	3663037	7	894,178,155,154,130,806,37,	0,1261,4568,7139,7396,9716,10772,	XLOC_000356
chr1	3652228	3663037	TCONS_00000529	-	3652228	3663037	7	894,929,170,154,130,580,37,	0,1261,4568,7139,7396,9942,10772,	XLOC_000356
chr1	3652547	3663335	TCONS_00000530	-	3652547	3663335	6	1871,155,108,130,575,485,	0,4249,6820,7077,9623,10303,	XLOC_000356
chr1	36851864	36852844	TCONS_00000591	-	36851864	36852844	1	980,	0,	XLOC_000399
chr1	36853150	36854045	TCONS_00000592	-	36853150	36854045	1	895,	0,	XLOC_000400
chr1	37920442	37940044	TCONS_00000593	-	37920442	37940044	2	1071,280,	0,19322,	XLOC_000401
chr1	37920442	37940044	TCONS_00000594	-	37920442	37940044	2	1071,300,	0,19302,	XLOC_000401
chr1	37920479	37940044	TCONS_00000595	-	37920479	37940044	3	1034,93,300,	0,1488,19265,	XLOC_000401
chr1	37941059	37944245	TCONS_00000596	-	37941059	37944245	2	609,2479,	0,707,	XLOC_000402
chr1	39325399	39326892	TCONS_00000118	+	39325399	39326892	1	1493,	0,	XLOC_000099
chr1	39325399	39342699	TCONS_00000119	+	39325399	39342699	2	512,1087,	0,16213,	XLOC_000099
chr1	39325399	39385009	TCONS_00000120	+	39325399	39385009	2	512,164,	0,59446,	XLOC_000099
chr1	39327032	39327343	TCONS_00000121	+	39327032	39327343	1	311,	0,	XLOC_000100
chr1	39327543	39330103	TCONS_00000122	+	39327543	39330103	1	2560,	0,	XLOC_000101
chr1	39987951	40025370	TCONS_00000598	-	39987951	40025370	11	226,90,110,122,125,51,90,44,545,150,65,	0,1527,6775,19440,23453,25299,26582,32069,34319,36936,37354,	XLOC_000403
chr1	39987951	40025370	TCONS_00000599	-	39987951	40025370	10	226,110,122,125,56,77,90,44,150,65,	0,6775,19440,23453,25299,26390,26582,32069,36936,37354,	XLOC_000403
chr1	39987951	40025370	TCONS_00000600	-	39987951	40025370	12	226,110,122,125,56,77,90,27,44,545,150,65,	0,6775,19440,23453,25299,26390,26582,30838,32069,34319,36936,37354,	XLOC_000403
chr1	39987951	40025370	TCONS_00000601	-	39987951	40025370	11	226,151,110,125,56,64,90,44,545,150,65,	0,1466,6775,23453,25299,26403,26582,32069,34319,36936,37354,	XLOC_000403
chr1	39987951	40025370	TCONS_00000603	-	39987951	40025370	10	264,110,125,51,90,27,44,545,468,65,	0,6775,23453,25299,26582,30838,32069,34319,36618,37354,	XLOC_000403
chr1	39987951	40025370	TCONS_00000605	-	39987951	40025370	14	226,151,222,110,122,125,56,64,90,27,44,545,468,65,	0,1466,2556,6775,19440,23453,25299,26403,26582,30838,32069,34319,36618,37354,	XLOC_000403
chr1	39987951	40025370	TCONS_00000606	-	39987951	40025370	12	226,151,110,122,125,56,90,27,44,545,468,65,	0,1466,6775,19440,23453,25299,26582,30838,32069,34319,36618,37354,	XLOC_000403
chr1	39987951	40025370	TCONS_00000608	-	39987951	40025370	10	226,149,122,125,1168,90,44,545,150,65,	0,6736,19440,23453,25299,26582,32069,34319,36936,37354,	XLOC_000403
chr1	39987951	40025370	TCONS_00000609	-	39987951	40025370	9	226,110,122,125,1168,90,44,150,65,	0,6775,19440,23453,25299,26582,32069,36936,37354,	XLOC_000403
chr1	39987951	40025370	TCONS_00000610	-	39987951	40025370	9	226,110,122,125,51,90,44,150,65,	0,6775,19440,23453,25299,26582,32069,36936,37354,	XLOC_000403
chr1	39987951	40025370	TCONS_00000611	-	39987951	40025370	13	226,151,222,110,185,125,1168,90,27,44,68,150,65,	0,1466,2556,6775,19377,23453,25299,26582,30838,32069,33854,36936,37354,	XLOC_000403
chr1	39987951	40025370	TCONS_00000612	-	39987951	40025370	12	226,151,222,110,125,56,64,90,44,545,468,65,	0,1466,2556,6775,23453,25299,26403,26582,32069,34319,36618,37354,	XLOC_000403
chr1	39987951	40025370	TCONS_00000613	-	39987951	40025370	9	226,110,122,125,1373,27,44,545,65,	0,6775,19440,23453,25299,30838,32069,34319,37354,	XLOC_000403
chr1	39987951	40025445	TCONS_00000597	-	39987951	40025445	11	226,110,122,125,56,90,27,44,545,150,140,	0,6775,19440,23453,25299,26582,30838,32069,34319,36936,37354,	XLOC_000403
chr1	39987951	40025445	TCONS_00000602	-	39987951	40025445	9	226,110,122,125,56,90,44,150,140,	0,6775,19440,23453,25299,26582,32069,36936,37354,	XLOC_000403
chr1	39987951	40025445	TCONS_00000604	-	39987951	40025445	10	226,110,122,125,56,90,27,44,150,140,	0,6775,19440,23453,25299,26582,30838,32069,36936,37354,	XLOC_000403
chr1	39987951	40025445	TCONS_00000607	-	39987951	40025445	10	226,110,122,125,1168,90,27,44,150,140,	0,6775,19440,23453,25299,26582,30838,32069,36936,37354,	XLOC_000403
chr1	39989322	40025370	TCONS_00000614	-	39989322	40025370	12	47,110,122,125,56,64,90,27,44,545,150,65,	0,5404,18069,22082,23928,25032,25211,29467,30698,32948,35565,35983,	XLOC_000403
chr1	40235975	40236286	TCONS_00000125	+	40235975	40236286	1	311,	0,	XLOC_000105
chr1	40348989	40365069	TCONS_00000126	+	40348989	40365069	3	104,324,762,	0,14425,15318,	XLOC_000106
chr1	40504584	40506815	TCONS_00000615	-	40504584	40506815	2	70,768,	0,1463,	XLOC_000404
chr1	40722094	40723783	TCONS_00000616	-	40722094	40723783	1	1689,	0,	XLOC_000405
chr1	40958894	40974325	TCONS_00000617	-	40958894	40974325	2	466,65,	0,15366,	XLOC_000407
chr1	43308187	43312083	TCONS_00000619	-	43308187	43312083	4	400,47,100,156,	0,887,1994,3740,	XLOC_000410
chr1	43308187	43312083	TCONS_00000620	-	43308187	43312083	4	400,47,174,156,	0,887,1994,3740,	XLOC_000410
chr1	43424304	43440112	TCONS_00000127	+	43424304	43440112	3	944,146,468,	0,11615,15340,	XLOC_000109
chr1	43424304	43449129	TCONS_00000128	+	43424304	43449129	4	944,131,215,334,	0,11615,15340,24491,	XLOC_000109
chr1	43424719	43449029	TCONS_00000129	+	43424719	43449029	4	529,146,215,234,	0,11200,14925,24076,	XLOC_000109
chr1	43823539	43824344	TCONS_00000621	-	43823539	43824344	1	805,	0,	XLOC_000411
chr1	43833845	43850777	TCONS_00000132	+	43833845	43850777	2	355,141,	0,16791,	XLOC_000111
chr1	44409939	44412160	TCONS_00000626	-	44409939	44412160	2	529,245,	0,1976,	XLOC_000413
chr1	44411351	44412280	TCONS_00000627	-	44411351	44412280	1	929,	0,	XLOC_000413
chr1	45224365	45241248	TCONS_00000628	-	45224365	45241248	3	649,106,21,	0,2268,16862,	XLOC_000414
chr1	45226184	45241248	TCONS_00000629	-	45226184	45241248	2	555,21,	0,15043,	XLOC_000414
chr1	45791001	45791944	TCONS_00000630	-	45791001	45791944	1	943,	0,	XLOC_000415
chr1	45959597	45965751	TCONS_00000631	-	45959597	45965751	5	1241,128,68,99,548,	0,1492,2630,5419,5606,	XLOC_000416
chr1	45959597	45966085	TCONS_00000632	-	45959597	45966085	4	1241,68,99,882,	0,2630,5419,5606,	XLOC_000416
chr1	45959597	45966085	TCONS_00000633	-	45959597	45966085	4	1241,128,99,882,	0,1492,5419,5606,	XLOC_000416
chr1	51441588	51443006	TCONS_00000635	-	51441588	51443006	1	1418,	0,	XLOC_000421
chr1	51443431	51478237	TCONS_00000137	+	51443431	51478237	3	240,119,3058,	0,23691,31748,	XLOC_000121
chr1	51444224	51444937	TCONS_00000138	+	51444224	51444937	1	713,	0,	XLOC_000122
chr1	52830861	52859475	TCONS_00000139	+	52830861	52859475	2	344,335,	0,28279,	XLOC_000123
chr1	53703351	53710358	TCONS_00000140	+	53703351	53710358	3	1666,99,2249,	0,4167,4758,	XLOC_000126
chr1	53703351	53710358	TCONS_00000141	+	53703351	53710358	3	1193,99,2249,	0,4167,4758,	XLOC_000126
chr1	55352024	55354562	TCONS_00000142	+	55352024	55354562	2	784,1202,	0,1336,	XLOC_000127
chr1	59010567	59013041	TCONS_00000144	+	59010567	59013041	2	1425,697,	0,1777,	XLOC_000129
chr1	59049637	59050286	TCONS_00000639	-	59049637	59050286	1	649,	0,	XLOC_000425
chr1	59229784	59232108	TCONS_00000146	+	59229784	59232108	2	2075,150,	0,2174,	XLOC_000132
chr1	59246305	59247652	TCONS_00000147	+	59246305	59247652	1	1347,	0,	XLOC_000133
chr1	59250822	59281644	TCONS_00000148	+	59250822	59281644	2	155,705,	0,30117,	XLOC_000134
chr1	59250822	59365384	TCONS_00000149	+	59250822	59365384	3	155,173,666,	0,108394,113896,	XLOC_000134
chr1	59348552	59369372	TCONS_00000640	-	59348552	59369372	4	854,60,165,133,	0,6268,12964,20687,	XLOC_000426
chr1	59486111	59511218	TCONS_00000150	+	59486111	59511218	4	184,90,59,1053,	0,1048,21732,24054,	XLOC_000135
chr1	59597607	59612479	TCONS_00000641	-	59597607	59612479	3	811,100,132,	0,1295,14740,	XLOC_000427
chr1	59755076	59762109	TCONS_00000642	-	59755076	59762109	4	1964,58,156,69,	0,3928,5704,6964,	XLOC_000427
chr1	59755076	59762110	TCONS_00000643	-	59755076	59762110	4	1964,58,656,569,	0,3928,5704,6465,	XLOC_000427
chr1	59755076	59762282	TCONS_00000644	-	59755076	59762282	4	1964,58,159,242,	0,3928,5704,6964,	XLOC_000427
chr1	59760407	59762282	TCONS_00000645	-	59760407	59762282	2	532,242,	0,1633,	XLOC_000427
chr1	61446839	61455749	TCONS_00000646	-	61446839	61455749	3	317,128,371,	0,7477,8539,	XLOC_000428
chr1	6297297	6299488	TCONS_00000042	+	6297297	6299488	3	108,35,1208,	0,576,983,	XLOC_000023
chr1	63154197	63154839	TCONS_00000153	+	63154197	63154839	1	642,	0,	XLOC_000138
chr1	63154197	63214565	TCONS_00000154	+	63154197	63214565	2	198,1158,	0,59210,	XLOC_000138
chr1	63154241	63214565	TCONS_00000155	+	63154241	63214565	2	82,1158,	0,59166,	XLOC_000138
chr1	63154910	63158756	TCONS_00000156	+	63154910	63158756	1	3846,	0,	XLOC_000139
chr1	64056578	64058466	TCONS_00000647	-	64056578	64058466	1	1888,	0,	XLOC_000430
chr1	64238957	64239764	TCONS_00000648	-	64238957	64239764	1	807,	0,	XLOC_000431
chr1	6453963	6454440	TCONS_00000044	+	6453963	6454440	1	477,	0,	XLOC_000024
chr1	6663240	6673209	TCONS_00000532	-	6663240	6673209	2	1467,458,	0,9511,	XLOC_000357
chr1	6670151	6671589	TCONS_00000533	-	6670151	6671589	1	1438,	0,	XLOC_000358
chr1	6671812	6672206	TCONS_00000534	-	6671812	6672206	1	394,	0,	XLOC_000359
chr1	66997363	66998858	TCONS_00000649	-	66997363	66998858	1	1495,	0,	XLOC_000432
chr1	68297450	68338947	TCONS_00000157	+	68297450	68338947	2	669,113,	0,41384,	XLOC_000142
chr1	6843714	6844766	TCONS_00000535	-	6843714	6844766	1	1052,	0,	XLOC_000360
chr1	694367	714068	TCONS_00000503	-	694367	714068	8	136,525,59,66,216,132,110,405,	0,5735,7341,9560,10509,13988,15183,19296,	XLOC_000346
chr1	694367	714068	TCONS_00000504	-	694367	714068	8	136,525,59,66,216,132,110,130,	0,5735,7341,9560,10509,13988,15183,19571,	XLOC_000346
chr1	700244	762944	TCONS_00000505	-	700244	762944	9	383,59,66,216,132,110,50,104,81,	0,1464,3683,4632,8111,9306,43709,45202,62619,	XLOC_000346
chr1	71547006	71703406	TCONS_00000161	+	71547006	71703406	4	90,41,58,594,	0,10340,141733,155806,	XLOC_000146
chr1	72748968	73048878	TCONS_00000163	+	72748968	73048878	4	120,188,126,181,	0,271925,274575,299729,	XLOC_000148
chr1	72751001	72751467	TCONS_00000164	+	72751001	72751467	1	466,	0,	XLOC_000150
chr1	760711	794826	TCONS_00000001	+	760711	794826	7	221,153,868,184,96,39,5968,	0,22322,24152,26595,27339,28059,28147,	XLOC_000001
chr1	761501	794826	TCONS_00000002	+	761501	794826	8	802,174,153,119,184,96,39,5968,	0,15078,21532,23362,25805,26549,27269,27357,	XLOC_000001
chr1	761501	794826	TCONS_00000003	+	761501	794826	8	802,153,119,184,96,39,4,5674,	0,21532,23362,25805,26549,27269,27451,27651,	XLOC_000001
chr1	761501	794826	TCONS_00000004	+	761501	794826	6	802,153,184,96,39,5968,	0,21532,25805,26549,27269,27357,	XLOC_000001
chr1	761501	794826	TCONS_00000005	+	761501	794826	6	802,184,96,84,1549,2998,	0,25805,26549,27269,27451,30327,	XLOC_000001
chr1	762970	794826	TCONS_00000006	+	762970	794826	5	185,102,184,39,5968,	0,1412,24336,25800,25888,	XLOC_000001
chr1	762970	794826	TCONS_00000007	+	762970	794826	9	185,102,3299,153,119,184,96,39,5968,	0,1412,13609,20063,21893,24336,25080,25800,25888,	XLOC_000001
chr1	762970	794826	TCONS_00000008	+	762970	794826	6	185,184,96,39,4,5674,	0,24336,25080,25800,25982,26182,	XLOC_000001
chr1	762970	794826	TCONS_00000009	+	762970	794826	8	185,102,3299,153,184,96,39,5968,	0,1412,13609,20063,24336,25080,25800,25888,	XLOC_000001
chr1	762970	794826	TCONS_00000010	+	762970	794826	9	185,102,3299,153,868,184,96,39,5968,	0,1412,13609,20063,21893,24336,25080,25800,25888,	XLOC_000001
chr1	762970	794826	TCONS_00000011	+	762970	794826	9	185,102,153,184,96,84,4,1364,2998,	0,1412,20063,24336,25080,25800,25982,26182,28858,	XLOC_000001
chr1	762970	794826	TCONS_00000012	+	762970	794826	8	185,102,153,184,96,84,4,5674,	0,1412,20063,24336,25080,25800,25982,26182,	XLOC_000001
chr1	762970	794826	TCONS_00000013	+	762970	794826	6	185,102,184,96,39,5968,	0,1412,24336,25080,25800,25888,	XLOC_000001
chr1	763177	794826	TCONS_00000014	+	763177	794826	5	52,102,184,96,6056,	0,1205,24129,24873,25593,	XLOC_000001
chr1	77685442	77690916	TCONS_00000165	+	77685442	77690916	1	5474,	0,	XLOC_000151
chr1	8020627	8021506	TCONS_00000536	-	8020627	8021506	1	879,	0,	XLOC_000361
chr1	840497	851987	TCONS_00000015	+	840497	851987	5	870,112,3291,153,858,	0,2983,6827,10201,10632,	XLOC_000002
chr1	84541823	84543573	TCONS_00000650	-	84541823	84543573	1	1750,	0,	XLOC_000434
chr1	84542065	84543751	TCONS_00000651	-	84542065	84543751	2	1260,23,	0,1663,	XLOC_000434
chr1	85667583	85669018	TCONS_00000167	+	85667583	85669018	1	1435,	0,	XLOC_000154
chr1	85742040	85743771	TCONS_00000168	+	85742040	85743771	2	440,448,	0,1283,	XLOC_000155
chr1	86173311	86174311	TCONS_00000170	+	86173311	86174311	1	1000,	0,	XLOC_000157
chr1	89005923	89150387	TCONS_00000654	-	89005923	89150387	4	419,145,209,133,	0,16663,29746,144331,	XLOC_000438
chr1	894901	895282	TCONS_00000508	-	894901	895282	1	381,	0,	XLOC_000348
chr1	895325	895868	TCONS_00000509	-	895325	895868	1	543,	0,	XLOC_000348
chr1	90076673	90098493	TCONS_00000655	-	90076673	90098493	3	57,190,278,	0,20905,21542,	XLOC_000439
chr1	90090407	90098453	TCONS_00000656	-	90090407	90098453	3	357,194,238,	0,7167,7808,	XLOC_000439
chr1	90091431	90098493	TCONS_00000657	-	90091431	90098493	2	6337,278,	0,6784,	XLOC_000439
chr1	90285304	90286598	TCONS_00000658	-	90285304	90286598	1	1294,	0,	XLOC_000440
chr1	9242065	9247009	TCONS_00000050	+	9242065	9247009	3	310,175,1774,	0,1626,3170,	XLOC_000030
chr1	9242065	9252531	TCONS_00000051	+	9242065	9252531	4	310,175,85,1080,	0,1626,9033,9386,	XLOC_000030
chr1	9242065	9252531	TCONS_00000053	+	9242065	9252531	4	310,175,254,1080,	0,1626,5529,9386,	XLOC_000030
chr1	9242065	9252535	TCONS_00000052	+	9242065	9252535	3	310,175,1084,	0,1626,9386,	XLOC_000030
chr1	9242065	9253956	TCONS_00000054	+	9242065	9253956	3	310,175,1159,	0,1626,10732,	XLOC_000030
chr1	9242065	9258934	TCONS_00000055	+	9242065	9258934	3	310,175,2991,	0,1626,13878,	XLOC_000030
chr1	9352144	9352406	TCONS_00000056	+	9352144	9352406	1	262,	0,	XLOC_000031
chr1	935853	936174	TCONS_00000510	-	935853	936174	1	321,	0,	XLOC_000350
chr1	93775665	93811368	TCONS_00000660	-	93775665	93811368	9	1500,95,127,61,1898,180,31,53,88,	0,14526,15660,16493,27268,29248,29540,30349,35615,	XLOC_000442
chr1	946856	947450	TCONS_00000511	-	946856	947450	1	594,	0,	XLOC_000351
chr1	9484981	9489026	TCONS_00000537	-	9484981	9489026	2	2459,46,	0,3999,	XLOC_000362
chr1	9488032	9488900	TCONS_00000538	-	9488032	9488900	1	868,	0,	XLOC_000363
chr1	95007751	95008894	TCONS_00000175	+	95007751	95008894	1	1143,	0,	XLOC_000163
chr1	95088036	95285790	TCONS_00000661	-	95088036	95285790	5	2129,54,183,180,279,	0,11336,56944,109777,197475,	XLOC_000444
chr1	95103523	95285825	TCONS_00000663	-	95103523	95285825	4	591,183,180,314,	0,41457,94290,181988,	XLOC_000444
chr1	95123101	95285790	TCONS_00000665	-	95123101	95285790	7	510,183,119,180,461,156,279,	0,21879,47893,74712,84723,86292,162410,	XLOC_000444
chr1	95138005	95285825	TCONS_00000666	-	95138005	95285825	5	822,183,119,180,314,	0,6975,32989,59808,147506,	XLOC_000444
chr1	95392941	95449189	TCONS_00000187	+	95392941	95449189	3	1017,114,510,	0,4486,55738,	XLOC_000165
chr1	95393011	95400051	TCONS_00000177	+	95393011	95400051	2	947,3694,	0,3346,	XLOC_000165
chr1	95393011	95429070	TCONS_00000178	+	95393011	95429070	4	947,1184,117,536,	0,3346,33861,35523,	XLOC_000165
chr1	95393011	95429070	TCONS_00000179	+	95393011	95429070	3	947,114,590,	0,4416,35469,	XLOC_000165
chr1	95393011	95429070	TCONS_00000180	+	95393011	95429070	5	947,114,97,117,590,	0,4416,12373,33861,35469,	XLOC_000165
chr1	95393011	95429070	TCONS_00000181	+	95393011	95429070	3	947,114,536,	0,4416,35523,	XLOC_000165
chr1	95393011	95429070	TCONS_00000182	+	95393011	95429070	3	947,117,536,	0,33861,35523,	XLOC_000165
chr1	95393011	95429070	TCONS_00000183	+	95393011	95429070	3	947,117,590,	0,33861,35469,	XLOC_000165
chr1	95393011	95429070	TCONS_00000184	+	95393011	95429070	4	947,114,97,536,	0,4416,12373,35523,	XLOC_000165
chr1	95393011	95429070	TCONS_00000185	+	95393011	95429070	5	947,114,97,117,536,	0,4416,12373,33861,35523,	XLOC_000165
chr1	95393011	95448862	TCONS_00000186	+	95393011	95448862	3	947,1184,183,	0,3346,55668,	XLOC_000165
chr1	95393583	95428826	TCONS_00000188	+	95393583	95428826	4	375,114,117,346,	0,3844,33289,34897,	XLOC_000165
chr1	96913555	96913759	TCONS_00000189	+	96913555	96913759	1	204,	0,	XLOC_000166
chr1	98519900	98597260	TCONS_00000191	+	98519900	98597260	3	159,116,291,	0,3338,77069,	XLOC_000169
chr1	98675750	98748347	TCONS_00000193	+	98675750	98748347	2	616,432,	0,72165,	XLOC_000171
chr1	98675750	98862010	TCONS_00000194	+	98675750	98862010	3	305,179,2792,	0,182860,183468,	XLOC_000171
chr1	98675806	98793988	TCONS_00000195	+	98675806	98793988	2	560,1624,	0,116558,	XLOC_000171
chr1	99125880	99127131	TCONS_00000667	-	99125880	99127131	1	1251,	0,	XLOC_000445
chr1	995137	1002671	TCONS_00000016	+	995137	1002671	2	636,1462,	0,6072,	XLOC_000003
chr1	995311	1002632	TCONS_00000017	+	995311	1002632	3	462,123,1423,	0,3147,5898,	XLOC_000003
chr1	995311	1002632	TCONS_00000018	+	995311	1002632	3	462,1511,1304,	0,3147,6017,	XLOC_000003
chr1	995311	1002632	TCONS_00000019	+	995311	1002632	3	462,1511,1423,	0,3147,5898,	XLOC_000003
chr1	996385	997375	TCONS_00000020	+	996385	997375	1	990,	0,	XLOC_000003
chr1	996485	1002632	TCONS_00000021	+	996485	1002632	3	12,123,1423,	0,1973,4724,	XLOC_000003
chr10	100206112	100213616	TCONS_00002343	+	100206112	100213616	3	406,191,357,	0,6843,7147,	XLOC_000648
chr10	100206817	100208262	TCONS_00002344	+	100206817	100208262	1	1445,	0,	XLOC_000648
chr10	100206817	100213528	TCONS_00002345	+	100206817	100213528	3	453,191,269,	0,6138,6442,	XLOC_000648
chr10	101380952	101382122	TCONS_00002347	+	101380952	101382122	1	1170,	0,	XLOC_000651
chr10	101770007	101770279	TCONS_00002668	-	101770007	101770279	1	272,	0,	XLOC_000762
chr10	101945861	101949050	TCONS_00002350	+	101945861	101949050	1	3189,	0,	XLOC_000654
chr10	101989433	101995521	TCONS_00002351	+	101989433	101995521	2	48,2534,	0,3554,	XLOC_000655
chr10	102133332	102143278	TCONS_00002352	+	102133332	102143278	2	437,2306,	0,7640,	XLOC_000657
chr10	102133332	102148111	TCONS_00002353	+	102133332	102148111	3	437,233,318,	0,7640,14461,	XLOC_000657
chr10	102670480	102672419	TCONS_00002669	-	102670480	102672419	1	1939,	0,	XLOC_000763
chr10	102727899	102729167	TCONS_00002670	-	102727899	102729167	1	1268,	0,	XLOC_000764
chr10	102818340	102819052	TCONS_00002672	-	102818340	102819052	1	712,	0,	XLOC_000766
chr10	102819124	102820871	TCONS_00002673	-	102819124	102820871	2	289,1005,	0,742,	XLOC_000766
chr10	102819124	102820871	TCONS_00002674	-	102819124	102820871	1	1747,	0,	XLOC_000766
chr10	103454975	103457143	TCONS_00002355	+	103454975	103457143	1	2168,	0,	XLOC_000660
chr10	104209573	104216050	TCONS_00002358	+	104209573	104216050	4	206,144,157,957,	0,370,1582,5520,	XLOC_000664
chr10	104209573	104216050	TCONS_00002359	+	104209573	104216050	5	206,174,157,98,957,	0,370,1582,2273,5520,	XLOC_000664
chr10	104209573	104216050	TCONS_00002360	+	104209573	104216050	3	206,144,957,	0,370,5520,	XLOC_000664
chr10	104210719	104216050	TCONS_00002361	+	104210719	104216050	2	56,957,	0,4374,	XLOC_000664
chr10	104675868	104677283	TCONS_00002676	-	104675868	104677283	1	1415,	0,	XLOC_000769
chr10	105719520	105726786	TCONS_00002677	-	105719520	105726786	2	78,298,	0,6968,	XLOC_000770
chr10	105725440	105726786	TCONS_00002678	-	105725440	105726786	1	1346,	0,	XLOC_000770
chr10	105727015	105727280	TCONS_00002363	+	105727015	105727280	1	265,	0,	XLOC_000668
chr10	109674824	109675627	TCONS_00002364	+	109674824	109675627	1	803,	0,	XLOC_000669
chr10	111705198	111768139	TCONS_00002686	-	111705198	111768139	6	855,81,136,136,125,201,	0,1755,4882,8315,60516,62740,	XLOC_000774
chr10	111705198	111768139	TCONS_00002687	-	111705198	111768139	5	855,136,136,125,201,	0,4882,8315,60516,62740,	XLOC_000774
chr10	111705316	111767126	TCONS_00002683	-	111705316	111767126	5	737,136,136,125,277,	0,4764,8197,60398,61533,	XLOC_000774
chr10	111705316	111767126	TCONS_00002684	-	111705316	111767126	6	737,81,136,136,125,277,	0,1637,4764,8197,60398,61533,	XLOC_000774
chr10	111705316	111767126	TCONS_00002685	-	111705316	111767126	5	737,3263,136,125,277,	0,1637,8197,60398,61533,	XLOC_000774
chr10	111705316	111768139	TCONS_00002688	-	111705316	111768139	5	737,3263,136,125,201,	0,1637,8197,60398,62622,	XLOC_000774
chr10	111705316	111768139	TCONS_00002689	-	111705316	111768139	5	737,81,136,125,201,	0,1637,8197,60398,62622,	XLOC_000774
chr10	112232918	112256088	TCONS_00002690	-	112232918	112256088	2	2066,199,	0,22971,	XLOC_000775
chr10	112232918	112256088	TCONS_00002691	-	112232918	112256088	2	2066,212,	0,22958,	XLOC_000775
chr10	112256734	112257330	TCONS_00002692	-	112256734	112257330	1	596,	0,	XLOC_000776
chr10	112628647	112630662	TCONS_00002693	-	112628647	112630662	1	2015,	0,	XLOC_000777
chr10	119243803	119301744	TCONS_00002697	-	119243803	119301744	3	6619,89,137,	0,7728,57804,	XLOC_000780
chr10	119806331	119859647	TCONS_00002368	+	119806331	119859647	4	283,106,66,1941,	0,2691,5310,51375,	XLOC_000675
chr10	119806331	119969665	TCONS_00002369	+	119806331	119969665	5	283,106,66,100,2718,	0,2691,5310,159702,160616,	XLOC_000675
chr10	119806331	119969665	TCONS_00002370	+	119806331	119969665	4	283,106,66,2718,	0,2691,5310,160616,	XLOC_000675
chr10	120101238	120124275	TCONS_00002371	+	120101238	120124275	4	230,52,77,51,	0,15800,16045,22986,	XLOC_000676
chr10	120101238	120124275	TCONS_00002372	+	120101238	120124275	3	230,77,51,	0,16045,22986,	XLOC_000676
chr10	120840139	120841200	TCONS_00002373	+	120840139	120841200	1	1061,	0,	XLOC_000677
chr10	120841435	120841694	TCONS_00002374	+	120841435	120841694	1	259,	0,	XLOC_000678
chr10	120842035	120842871	TCONS_00002375	+	120842035	120842871	1	836,	0,	XLOC_000679
chr10	120965724	120966175	TCONS_00002699	-	120965724	120966175	1	451,	0,	XLOC_000781
chr10	122521323	122610691	TCONS_00002700	-	122521323	122610691	3	1864,150,486,	0,14923,88882,	XLOC_000782
chr10	122580737	122611063	TCONS_00002701	-	122580737	122611063	2	129,445,	0,29881,	XLOC_000782
chr10	123688115	123711771	TCONS_00002376	+	123688115	123711771	2	34,919,	0,22737,	XLOC_000682
chr10	123688116	123689291	TCONS_00002377	+	123688116	123689291	1	1175,	0,	XLOC_000682
chr10	123734903	123737282	TCONS_00002378	+	123734903	123737282	1	2379,	0,	XLOC_000684
chr10	124218414	124220289	TCONS_00002702	-	124218414	124220289	2	1013,121,	0,1754,	XLOC_000783
chr10	126850440	126851529	TCONS_00002389	+	126850440	126851529	1	1089,	0,	XLOC_000687
chr10	127389050	127408131	TCONS_00002703	-	127389050	127408131	5	101,149,359,70,26,	0,6570,6919,9016,19055,	XLOC_000785
chr10	127389050	127408484	TCONS_00002704	-	127389050	127408484	5	101,149,359,70,494,	0,6570,6919,9016,18940,	XLOC_000785
chr10	127393858	127408062	TCONS_00002705	-	127393858	127408062	5	1911,359,70,115,72,	0,2111,4208,6184,14132,	XLOC_000785
chr10	128076769	128077221	TCONS_00002390	+	128076769	128077221	1	452,	0,	XLOC_000689
chr10	128077276	128079083	TCONS_00002391	+	128077276	128079083	1	1807,	0,	XLOC_000690
chr10	128588184	128593700	TCONS_00002706	-	128588184	128593700	2	1014,1918,	0,3598,	XLOC_000786
chr10	128588184	128593850	TCONS_00002707	-	128588184	128593850	1	5666,	0,	XLOC_000786
chr10	131861835	131909081	TCONS_00002708	-	131861835	131909081	6	812,63,165,118,148,114,	0,15994,16165,37522,40511,47132,	XLOC_000787
chr10	131861835	131909083	TCONS_00002709	-	131861835	131909083	4	812,63,165,116,	0,15994,16165,47132,	XLOC_000787
chr10	131862161	131909081	TCONS_00002710	-	131862161	131909081	8	486,1244,333,63,165,118,148,114,	0,964,4378,15668,15839,37196,40185,46806,	XLOC_000787
chr10	131907009	131907841	TCONS_00002711	-	131907009	131907841	1	832,	0,	XLOC_000788
chr10	131909640	131911051	TCONS_00002392	+	131909640	131911051	1	1411,	0,	XLOC_000691
chr10	131932335	131934500	TCONS_00002712	-	131932335	131934500	1	2165,	0,	XLOC_000789
chr10	133797076	133801299	TCONS_00002394	+	133797076	133801299	1	4223,	0,	XLOC_000693
chr10	134137283	134145383	TCONS_00002713	-	134137283	134145383	3	594,47,76,	0,7702,8024,	XLOC_000790
chr10	134137283	134145383	TCONS_00002714	-	134137283	134145383	3	594,93,76,	0,7656,8024,	XLOC_000790
chr10	134137283	134145383	TCONS_00002715	-	134137283	134145383	3	594,93,229,	0,7656,7871,	XLOC_000790
chr10	134137283	134145383	TCONS_00002716	-	134137283	134145383	3	594,47,229,	0,7702,7871,	XLOC_000790
chr10	134142003	134142387	TCONS_00002717	-	134142003	134142387	1	384,	0,	XLOC_000791
chr10	134143211	134145383	TCONS_00002718	-	134143211	134145383	2	1821,229,	0,1943,	XLOC_000790
chr10	134143211	134145383	TCONS_00002719	-	134143211	134145383	2	1821,76,	0,2096,	XLOC_000790
chr10	134207761	134208762	TCONS_00002720	-	134207761	134208762	1	1001,	0,	XLOC_000792
chr10	134775289	134776805	TCONS_00002721	-	134775289	134776805	1	1516,	0,	XLOC_000793
chr10	134777022	134779015	TCONS_00002722	-	134777022	134779015	1	1993,	0,	XLOC_000794
chr10	14907437	14920674	TCONS_00002443	-	14907437	14920674	3	951,164,244,	0,2278,12993,	XLOC_000708
chr10	14917010	14920641	TCONS_00002444	-	14917010	14920641	1	3631,	0,	XLOC_000708
chr10	15902066	15932784	TCONS_00002177	+	15902066	15932784	2	345,69,	0,30649,	XLOC_000572
chr10	18946900	18948058	TCONS_00002445	-	18946900	18948058	1	1158,	0,	XLOC_000711
chr10	20102846	20104748	TCONS_00002447	-	20102846	20104748	1	1902,	0,	XLOC_000713
chr10	25012852	25013570	TCONS_00002450	-	25012852	25013570	1	718,	0,	XLOC_000716
chr10	25014497	25015445	TCONS_00002180	+	25014497	25015445	1	948,	0,	XLOC_000575
chr10	25241286	25242574	TCONS_00002181	+	25241286	25242574	2	91,597,	0,691,	XLOC_000576
chr10	27531900	27533425	TCONS_00002182	+	27531900	27533425	1	1525,	0,	XLOC_000577
chr10	28808845	28821283	TCONS_00002451	-	28808845	28821283	2	4658,620,	0,11818,	XLOC_000717
chr10	28808845	28821283	TCONS_00002452	-	28808845	28821283	2	4695,620,	0,11818,	XLOC_000717
chr10	28808845	28821283	TCONS_00002453	-	28808845	28821283	3	4466,61,620,	0,6031,11818,	XLOC_000717
chr10	28808845	28821283	TCONS_00002455	-	28808845	28821283	3	4695,61,620,	0,6031,11818,	XLOC_000717
chr10	28808845	28821445	TCONS_00002457	-	28808845	28821445	2	4695,75,	0,12525,	XLOC_000717
chr10	28808845	28821573	TCONS_00002454	-	28808845	28821573	3	4658,61,910,	0,6031,11818,	XLOC_000717
chr10	28808845	28822422	TCONS_00002456	-	28808845	28822422	3	4658,61,1052,	0,6031,12525,	XLOC_000717
chr10	28808845	28822422	TCONS_00002458	-	28808845	28822422	3	4466,61,1052,	0,6031,12525,	XLOC_000717
chr10	28808845	28822422	TCONS_00002459	-	28808845	28822422	3	4695,61,1052,	0,6031,12525,	XLOC_000717
chr10	28808845	28822549	TCONS_00002460	-	28808845	28822549	3	4466,61,54,	0,6031,13650,	XLOC_000717
chr10	28808845	28822549	TCONS_00002461	-	28808845	28822549	3	4695,61,54,	0,6031,13650,	XLOC_000717
chr10	29698059	29712149	TCONS_00002183	+	29698059	29712149	4	553,56,171,1365,	0,6226,11360,12725,	XLOC_000578
chr10	29698059	29712149	TCONS_00002184	+	29698059	29712149	3	553,56,2730,	0,6226,11360,	XLOC_000578
chr10	29698059	29712149	TCONS_00002185	+	29698059	29712149	3	528,56,2756,	0,6226,11334,	XLOC_000578
chr10	29698059	29712149	TCONS_00002186	+	29698059	29712149	3	553,56,2756,	0,6226,11334,	XLOC_000578
chr10	29698059	29712149	TCONS_00002213	+	29698059	29712149	3	528,56,2730,	0,6226,11360,	XLOC_000578
chr10	29698059	29758020	TCONS_00002198	+	29698059	29758020	3	528,56,1852,	0,6226,58109,	XLOC_000578
chr10	29698059	29759448	TCONS_00002202	+	29698059	29759448	4	553,56,176,222,	0,6226,59789,61167,	XLOC_000578
chr10	29698059	29759448	TCONS_00002204	+	29698059	29759448	4	528,56,176,222,	0,6226,59789,61167,	XLOC_000578
chr10	29698378	29712182	TCONS_00002187	+	29698378	29712182	3	234,56,2727,	0,5907,11077,	XLOC_000578
chr10	29698378	29712182	TCONS_00002188	+	29698378	29712182	4	209,56,171,1398,	0,5907,11041,12406,	XLOC_000578
chr10	29698378	29712182	TCONS_00002189	+	29698378	29712182	3	209,56,2727,	0,5907,11077,	XLOC_000578
chr10	29698378	29747262	TCONS_00002190	+	29698378	29747262	4	234,56,171,60,	0,5907,11041,48824,	XLOC_000578
chr10	29698378	29747262	TCONS_00002191	+	29698378	29747262	4	209,56,135,60,	0,5907,11077,48824,	XLOC_000578
chr10	29698378	29747262	TCONS_00002192	+	29698378	29747262	3	234,56,60,	0,5907,48824,	XLOC_000578
chr10	29698378	29747262	TCONS_00002193	+	29698378	29747262	3	209,56,60,	0,5907,48824,	XLOC_000578
chr10	29698378	29757594	TCONS_00002194	+	29698378	29757594	3	234,56,1426,	0,5907,57790,	XLOC_000578
chr10	29698378	29757594	TCONS_00002195	+	29698378	29757594	3	234,56,3227,	0,5907,55989,	XLOC_000578
chr10	29698378	29757594	TCONS_00002196	+	29698378	29757594	4	209,56,421,1426,	0,5907,55989,57790,	XLOC_000578
chr10	29698378	29757594	TCONS_00002197	+	29698378	29757594	4	234,56,421,1426,	0,5907,55989,57790,	XLOC_000578
chr10	29698378	29757594	TCONS_00002199	+	29698378	29757594	4	209,56,171,1426,	0,5907,11041,57790,	XLOC_000578
chr10	29698378	29757594	TCONS_00002200	+	29698378	29757594	4	234,56,171,1426,	0,5907,11041,57790,	XLOC_000578
chr10	29698378	29757594	TCONS_00002201	+	29698378	29757594	3	209,56,3227,	0,5907,55989,	XLOC_000578
chr10	29698378	29759412	TCONS_00002203	+	29698378	29759412	5	209,56,171,176,186,	0,5907,11041,59470,60848,	XLOC_000578
chr10	29698378	29759412	TCONS_00002205	+	29698378	29759412	5	209,56,197,176,186,	0,5907,11015,59470,60848,	XLOC_000578
chr10	29698378	29776228	TCONS_00002206	+	29698378	29776228	5	234,56,51,2292,145,	0,5907,69024,73383,77705,	XLOC_000578
chr10	29698378	29776228	TCONS_00002207	+	29698378	29776228	4	209,56,2292,145,	0,5907,73383,77705,	XLOC_000578
chr10	29698378	29776228	TCONS_00002208	+	29698378	29776228	5	209,56,51,2292,145,	0,5907,69024,73383,77705,	XLOC_000578
chr10	29698378	29776228	TCONS_00002209	+	29698378	29776228	5	209,56,283,2292,145,	0,5907,11041,73383,77705,	XLOC_000578
chr10	29698378	29776228	TCONS_00002210	+	29698378	29776228	4	234,56,2292,145,	0,5907,73383,77705,	XLOC_000578
chr10	29698378	29776228	TCONS_00002211	+	29698378	29776228	3	234,56,145,	0,5907,77705,	XLOC_000578
chr10	29698378	29776228	TCONS_00002212	+	29698378	29776228	5	209,56,171,2292,145,	0,5907,11041,73383,77705,	XLOC_000578
chr10	29698898	29712182	TCONS_00002214	+	29698898	29712182	3	492,56,2763,	0,5387,10521,	XLOC_000578
chr10	29698898	29747262	TCONS_00002215	+	29698898	29747262	4	492,56,171,683,	0,5387,10521,47681,	XLOC_000578
chr10	29698898	29747262	TCONS_00002216	+	29698898	29747262	3	492,56,683,	0,5387,47681,	XLOC_000578
chr10	29698898	29757594	TCONS_00002217	+	29698898	29757594	3	492,56,3227,	0,5387,55469,	XLOC_000578
chr10	29698898	29757594	TCONS_00002218	+	29698898	29757594	4	492,56,421,1426,	0,5387,55469,57270,	XLOC_000578
chr10	29698898	29776228	TCONS_00002219	+	29698898	29776228	4	492,56,2292,145,	0,5387,72863,77185,	XLOC_000578
chr10	29698898	29776228	TCONS_00002220	+	29698898	29776228	5	492,56,51,2292,145,	0,5387,68504,72863,77185,	XLOC_000578
chr10	30026065	30029017	TCONS_00002221	+	30026065	30029017	1	2952,	0,	XLOC_000579
chr10	3107396	3109037	TCONS_00002397	-	3107396	3109037	2	1186,93,	0,1548,	XLOC_000700
chr10	31596655	31608070	TCONS_00002465	-	31596655	31608070	3	426,274,246,	0,10540,11169,	XLOC_000721
chr10	31596655	31609627	TCONS_00002466	-	31596655	31609627	3	426,274,416,	0,10540,12556,	XLOC_000721
chr10	31599793	31608070	TCONS_00002467	-	31599793	31608070	2	7676,246,	0,8031,	XLOC_000721
chr10	31599793	31608505	TCONS_00002468	-	31599793	31608505	2	7676,62,	0,8650,	XLOC_000721
chr10	31599793	31609627	TCONS_00002469	-	31599793	31609627	2	7676,416,	0,9418,	XLOC_000721
chr10	32046539	32049088	TCONS_00002470	-	32046539	32049088	1	2549,	0,	XLOC_000722
chr10	32217938	32220569	TCONS_00002222	+	32217938	32220569	1	2631,	0,	XLOC_000580
chr10	33247307	33254137	TCONS_00002223	+	33247307	33254137	2	592,4240,	0,2590,	XLOC_000581
chr10	33247307	33282752	TCONS_00002224	+	33247307	33282752	3	592,135,5897,	0,27243,29548,	XLOC_000581
chr10	33247413	33254137	TCONS_00002225	+	33247413	33254137	1	6724,	0,	XLOC_000581
chr10	33247413	33371630	TCONS_00002226	+	33247413	33371630	3	2577,135,1361,	0,27137,122856,	XLOC_000581
chr10	33271478	33282752	TCONS_00002227	+	33271478	33282752	3	135,135,5897,	0,3072,5377,	XLOC_000581
chr10	33272545	33282752	TCONS_00002228	+	33272545	33282752	3	180,135,5897,	0,2005,4310,	XLOC_000581
chr10	33272545	33423778	TCONS_00002229	+	33272545	33423778	4	180,135,134,283,	0,2005,108686,150950,	XLOC_000581
chr10	33623766	33673150	TCONS_00002230	+	33623766	33673150	3	321,149,467,	0,47439,48917,	XLOC_000582
chr10	33623917	33678716	TCONS_00002231	+	33623917	33678716	3	170,149,859,	0,47288,53940,	XLOC_000582
chr10	33625881	33629433	TCONS_00002232	+	33625881	33629433	1	3552,	0,	XLOC_000582
chr10	33626145	33673176	TCONS_00002233	+	33626145	33673176	4	1969,153,149,493,	0,2653,45060,46538,	XLOC_000582
chr10	33626145	33678716	TCONS_00002234	+	33626145	33678716	4	1969,153,149,859,	0,2653,45060,51712,	XLOC_000582
chr10	33632029	33632765	TCONS_00002235	+	33632029	33632765	1	736,	0,	XLOC_000583
chr10	3509579	3510141	TCONS_00002166	+	3509579	3510141	1	562,	0,	XLOC_000562
chr10	35104680	35105363	TCONS_00002236	+	35104680	35105363	1	683,	0,	XLOC_000584
chr10	35929858	35931480	TCONS_00002237	+	35929858	35931480	1	1622,	0,	XLOC_000586
chr10	35932342	35934139	TCONS_00002238	+	35932342	35934139	1	1797,	0,	XLOC_000586
chr10	35932342	35937326	TCONS_00002239	+	35932342	35937326	3	1149,37,1499,	0,1465,3485,	XLOC_000586
chr10	38148524	38149612	TCONS_00002241	+	38148524	38149612	1	1088,	0,	XLOC_000588
chr10	38671997	38691780	TCONS_00002471	-	38671997	38691780	4	186,66,135,284,	0,7771,8913,19499,	XLOC_000723
chr10	4242793	4285969	TCONS_00002398	-	4242793	4285969	3	6565,88,274,	0,28982,42902,	XLOC_000701
chr10	4242793	4285969	TCONS_00002399	-	4242793	4285969	2	6565,274,	0,42902,	XLOC_000701
chr10	4263746	4285969	TCONS_00002400	-	4263746	4285969	2	399,274,	0,21949,	XLOC_000701
chr10	4273288	4285969	TCONS_00002401	-	4273288	4285969	2	4686,274,	0,12407,	XLOC_000701
chr10	4281430	4285969	TCONS_00002402	-	4281430	4285969	2	1855,274,	0,4265,	XLOC_000701
chr10	4281430	4285969	TCONS_00002403	-	4281430	4285969	2	3871,274,	0,4265,	XLOC_000701
chr10	4289365	4299131	TCONS_00002169	+	4289365	4299131	2	187,1120,	0,8646,	XLOC_000565
chr10	43275167	43277598	TCONS_00002472	-	43275167	43277598	1	2431,	0,	XLOC_000724
chr10	43632035	43633803	TCONS_00002473	-	43632035	43633803	2	1114,356,	0,1412,	XLOC_000725
chr10	43633294	43633860	TCONS_00002242	+	43633294	43633860	1	566,	0,	XLOC_000589
chr10	43916041	43918087	TCONS_00002243	+	43916041	43918087	2	473,970,	0,1076,	XLOC_000590
chr10	43931707	43932148	TCONS_00002474	-	43931707	43932148	1	441,	0,	XLOC_000726
chr10	44144249	44145233	TCONS_00002250	+	44144249	44145233	1	984,	0,	XLOC_000594
chr10	44185895	44186859	TCONS_00002251	+	44185895	44186859	1	964,	0,	XLOC_000595
chr10	46220882	46221514	TCONS_00002476	-	46220882	46221514	1	632,	0,	XLOC_000728
chr10	4691353	4720762	TCONS_00002404	-	4691353	4720762	3	51,9274,522,	0,1245,28887,	XLOC_000702
chr10	4692017	4720762	TCONS_00002405	-	4692017	4720762	2	9855,522,	0,28223,	XLOC_000702
chr10	4692376	4720262	TCONS_00002406	-	4692376	4720262	4	1019,125,228,22,	0,7416,9268,27864,	XLOC_000702
chr10	46950002	46950726	TCONS_00002477	-	46950002	46950726	1	724,	0,	XLOC_000729
chr10	46951504	46970668	TCONS_00002255	+	46951504	46970668	2	279,4190,	0,14974,	XLOC_000599
chr10	46953047	46956654	TCONS_00002256	+	46953047	46956654	1	3607,	0,	XLOC_000600
chr10	46970721	46972954	TCONS_00002257	+	46970721	46972954	1	2233,	0,	XLOC_000601
chr10	47072548	47151400	TCONS_00002479	-	47072548	47151400	4	431,127,90,435,	0,27039,48625,78417,	XLOC_000731
chr10	47072548	47151400	TCONS_00002480	-	47072548	47151400	5	431,127,143,993,435,	0,27039,48572,49455,78417,	XLOC_000731
chr10	47072548	47151400	TCONS_00002481	-	47072548	47151400	2	431,435,	0,78417,	XLOC_000731
chr10	47072548	47151400	TCONS_00002482	-	47072548	47151400	3	431,127,435,	0,27039,78417,	XLOC_000731
chr10	47072548	47151400	TCONS_00002483	-	47072548	47151400	4	431,127,139,435,	0,27039,48572,78417,	XLOC_000731
chr10	47072548	47151400	TCONS_00002484	-	47072548	47151400	5	431,119,127,86,435,	0,26742,27039,48625,78417,	XLOC_000731
chr10	47072548	47151400	TCONS_00002485	-	47072548	47151400	3	431,139,435,	0,48572,78417,	XLOC_000731
chr10	47072548	47151400	TCONS_00002486	-	47072548	47151400	4	431,143,993,435,	0,48572,49455,78417,	XLOC_000731
chr10	47072548	47151400	TCONS_00002487	-	47072548	47151400	4	431,127,143,435,	0,27039,48572,78417,	XLOC_000731
chr10	47088705	47151400	TCONS_00002488	-	47088705	47151400	4	1954,1507,250,435,	0,8024,9694,62260,	XLOC_000731
chr10	47088705	47151400	TCONS_00002489	-	47088705	47151400	7	1954,1507,250,119,127,143,435,	0,8024,9694,10585,10882,32415,62260,	XLOC_000731
chr10	47088705	47151400	TCONS_00002490	-	47088705	47151400	6	9531,250,119,127,90,435,	0,9694,10585,10882,32468,62260,	XLOC_000731
chr10	47088705	47151400	TCONS_00002491	-	47088705	47151400	6	9944,119,127,143,993,435,	0,10585,10882,32415,33298,62260,	XLOC_000731
chr10	47088705	47151400	TCONS_00002492	-	47088705	47151400	5	9944,119,127,139,435,	0,10585,10882,32415,62260,	XLOC_000731
chr10	47088705	47151909	TCONS_00002493	-	47088705	47151909	4	10704,127,143,944,	0,10882,32415,62260,	XLOC_000731
chr10	47088705	47151909	TCONS_00002494	-	47088705	47151909	3	9944,424,944,	0,10585,62260,	XLOC_000731
chr10	47088705	47152624	TCONS_00002495	-	47088705	47152624	3	11009,990,322,	0,62260,63597,	XLOC_000731
chr10	47096453	47151400	TCONS_00002496	-	47096453	47151400	4	2196,119,127,435,	0,2837,3134,54512,	XLOC_000731
chr10	47133201	47151400	TCONS_00002497	-	47133201	47151400	2	6114,435,	0,17764,	XLOC_000731
chr10	47150759	47151436	TCONS_00002259	+	47150759	47151436	1	677,	0,	XLOC_000603
chr10	47656456	47657089	TCONS_00002260	+	47656456	47657089	1	633,	0,	XLOC_000604
chr10	4796192	4805021	TCONS_00002407	-	4796192	4805021	2	7866,502,	0,8327,	XLOC_000703
chr10	4796192	4806260	TCONS_00002408	-	4796192	4806260	2	8533,99,	0,9969,	XLOC_000703
chr10	4796192	4806291	TCONS_00002409	-	4796192	4806291	2	8533,134,	0,9965,	XLOC_000703
chr10	4796192	4806330	TCONS_00002410	-	4796192	4806330	3	3551,206,169,	0,8327,9969,	XLOC_000703
chr10	4796192	4806330	TCONS_00002411	-	4796192	4806330	3	7866,300,169,	0,8233,9969,	XLOC_000703
chr10	4796192	4806330	TCONS_00002412	-	4796192	4806330	3	7866,206,169,	0,8327,9969,	XLOC_000703
chr10	4796192	4806330	TCONS_00002413	-	4796192	4806330	3	7866,206,173,	0,8327,9965,	XLOC_000703
chr10	4796192	4806330	TCONS_00002414	-	4796192	4806330	2	7866,173,	0,9965,	XLOC_000703
chr10	4796192	4806330	TCONS_00002415	-	4796192	4806330	3	7866,300,173,	0,8233,9965,	XLOC_000703
chr10	4796192	4806988	TCONS_00002416	-	4796192	4806988	3	7866,206,492,	0,8327,10304,	XLOC_000703
chr10	4796192	4806988	TCONS_00002417	-	4796192	4806988	3	7866,300,492,	0,8233,10304,	XLOC_000703
chr10	4796192	4806988	TCONS_00002418	-	4796192	4806988	3	3551,206,492,	0,8327,10304,	XLOC_000703
chr10	48560733	48601618	TCONS_00002498	-	48560733	48601618	2	1114,413,	0,40472,	XLOC_000732
chr10	48577910	48601360	TCONS_00002502	-	48577910	48601360	2	11099,155,	0,23295,	XLOC_000732
chr10	48577910	48601360	TCONS_00002504	-	48577910	48601360	3	11037,81,155,	0,15750,23295,	XLOC_000732
chr10	48577910	48601589	TCONS_00002507	-	48577910	48601589	3	11765,81,384,	0,15750,23295,	XLOC_000732
chr10	48577910	48601589	TCONS_00002509	-	48577910	48601589	2	15831,384,	0,23295,	XLOC_000732
chr10	48577910	48601635	TCONS_00002503	-	48577910	48601635	3	11099,84,430,	0,15750,23295,	XLOC_000732
chr10	48577910	48601635	TCONS_00002505	-	48577910	48601635	3	11037,84,430,	0,15750,23295,	XLOC_000732
chr10	48577910	48601635	TCONS_00002506	-	48577910	48601635	3	11765,84,430,	0,15750,23295,	XLOC_000732
chr10	48577910	48601635	TCONS_00002508	-	48577910	48601635	3	11099,81,430,	0,15750,23295,	XLOC_000732
chr10	48577910	48601635	TCONS_00002510	-	48577910	48601635	2	15834,430,	0,23295,	XLOC_000732
chr10	51623861	51642480	TCONS_00002264	+	51623861	51642480	3	40,184,94,	0,8984,18525,	XLOC_000610
chr10	51780941	51827563	TCONS_00002511	-	51780941	51827563	7	286,132,102,87,173,119,1278,	0,27020,29350,33456,37919,40296,45344,	XLOC_000734
chr10	52384784	52396809	TCONS_00002265	+	52384784	52396809	5	167,136,190,148,7507,	0,1645,2395,4006,4518,	XLOC_000611
chr10	52384806	52385990	TCONS_00002266	+	52384806	52385990	1	1184,	0,	XLOC_000611
chr10	52386165	52386708	TCONS_00002267	+	52386165	52386708	1	543,	0,	XLOC_000611
chr10	52386849	52396809	TCONS_00002268	+	52386849	52396809	3	520,148,7507,	0,1941,2453,	XLOC_000611
chr10	52386849	52396809	TCONS_00002269	+	52386849	52396809	3	520,148,7473,	0,1941,2487,	XLOC_000611
chr10	52386849	52396809	TCONS_00002270	+	52386849	52396809	3	520,148,7470,	0,1941,2490,	XLOC_000611
chr10	52497006	52498619	TCONS_00002512	-	52497006	52498619	1	1613,	0,	XLOC_000735
chr10	54053561	54073888	TCONS_00002513	-	54053561	54073888	7	166,114,326,140,138,88,495,	0,3998,6711,7459,15598,19596,19832,	XLOC_000736
chr10	54053561	54074757	TCONS_00002514	-	54053561	54074757	8	166,114,326,140,74,138,88,69,	0,3998,6711,7459,10427,15598,19596,21127,	XLOC_000736
chr10	54053561	54074757	TCONS_00002515	-	54053561	54074757	7	166,114,326,140,138,88,69,	0,3998,6711,7459,15598,19596,21127,	XLOC_000736
chr10	54056607	54073888	TCONS_00002516	-	54056607	54073888	6	1066,326,140,138,88,495,	0,3665,4413,12552,16550,16786,	XLOC_000736
chr10	54056607	54074757	TCONS_00002517	-	54056607	54074757	6	1066,326,140,74,138,69,	0,3665,4413,7381,12552,18081,	XLOC_000736
chr10	54056607	54074757	TCONS_00002518	-	54056607	54074757	5	1066,326,140,138,69,	0,3665,4413,12552,18081,	XLOC_000736
chr10	5636711	5638302	TCONS_00002419	-	5636711	5638302	2	831,367,	0,1224,	XLOC_000704
chr10	5636711	5638302	TCONS_00002420	-	5636711	5638302	3	831,89,161,	0,1262,1430,	XLOC_000704
chr10	5724500	5725506	TCONS_00002421	-	5724500	5725506	1	1006,	0,	XLOC_000705
chr10	58121541	58125018	TCONS_00002272	+	58121541	58125018	2	76,1233,	0,2244,	XLOC_000613
chr10	5976352	5987884	TCONS_00002422	-	5976352	5987884	2	1260,267,	0,11265,	XLOC_000706
chr10	5985291	5987884	TCONS_00002424	-	5985291	5987884	2	461,267,	0,2326,	XLOC_000706
chr10	65390422	65396689	TCONS_00002275	+	65390422	65396689	2	817,2516,	0,3751,	XLOC_000616
chr10	65929592	65930650	TCONS_00002276	+	65929592	65930650	1	1058,	0,	XLOC_000617
chr10	65929603	65929867	TCONS_00002519	-	65929603	65929867	1	264,	0,	XLOC_000738
chr10	6622386	6627323	TCONS_00002172	+	6622386	6627323	3	503,243,1244,	0,3251,3693,	XLOC_000568
chr10	6622386	6627323	TCONS_00002173	+	6622386	6627323	3	503,64,1686,	0,1713,3251,	XLOC_000568
chr10	6622386	6627323	TCONS_00002174	+	6622386	6627323	2	503,1686,	0,3251,	XLOC_000568
chr10	67330279	67496734	TCONS_00002277	+	67330279	67496734	6	238,155,122,318,126,75,	0,903,2413,14963,45114,166380,	XLOC_000618
chr10	67330279	67541314	TCONS_00002278	+	67330279	67541314	6	238,155,122,318,126,2015,	0,903,2413,14963,45114,209020,	XLOC_000618
chr10	67330284	67439157	TCONS_00002279	+	67330284	67439157	6	233,155,122,318,126,48,	0,898,2408,14958,45109,108825,	XLOC_000618
chr10	67330284	67496734	TCONS_00002280	+	67330284	67496734	6	19,155,122,318,126,75,	0,898,2408,14958,45109,166375,	XLOC_000618
chr10	67330284	67541314	TCONS_00002281	+	67330284	67541314	6	19,155,122,318,126,2015,	0,898,2408,14958,45109,209015,	XLOC_000618
chr10	69524861	69525139	TCONS_00002282	+	69524861	69525139	1	278,	0,	XLOC_000619
chr10	72976980	72977985	TCONS_00002521	-	72976980	72977985	2	412,235,	0,770,	XLOC_000741
chr10	75003600	75006344	TCONS_00002283	+	75003600	75006344	2	2330,152,	0,2592,	XLOC_000621
chr10	75003600	75006344	TCONS_00002284	+	75003600	75006344	1	2744,	0,	XLOC_000621
chr10	75006445	75009030	TCONS_00002285	+	75006445	75009030	2	696,980,	0,1605,	XLOC_000622
chr10	75007124	75036742	TCONS_00002286	+	75007124	75036742	4	17,158,146,2537,	0,926,25446,27081,	XLOC_000622
chr10	75011520	75012082	TCONS_00002287	+	75011520	75012082	1	562,	0,	XLOC_000623
chr10	75012227	75014232	TCONS_00002288	+	75012227	75014232	3	594,64,674,	0,721,1331,	XLOC_000624
chr10	75012227	75014232	TCONS_00002289	+	75012227	75014232	2	626,582,	0,1423,	XLOC_000624
chr10	75012227	75014232	TCONS_00002290	+	75012227	75014232	3	594,64,582,	0,721,1423,	XLOC_000624
chr10	75255562	75260350	TCONS_00002291	+	75255562	75260350	3	13,765,1943,	0,337,2845,	XLOC_000625
chr10	75255562	75260350	TCONS_00002292	+	75255562	75260350	3	13,765,1860,	0,337,2928,	XLOC_000625
chr10	75255562	75260350	TCONS_00002293	+	75255562	75260350	3	13,342,998,	0,337,3790,	XLOC_000625
chr10	75255562	75260350	TCONS_00002294	+	75255562	75260350	3	13,121,998,	0,337,3790,	XLOC_000625
chr10	75498355	75505165	TCONS_00002522	-	75498355	75505165	3	4614,594,839,	0,5236,5971,	XLOC_000742
chr10	75501417	75504540	TCONS_00002523	-	75501417	75504540	2	2768,214,	0,2909,	XLOC_000742
chr10	75540288	75541936	TCONS_00002524	-	75540288	75541936	2	1072,402,	0,1246,	XLOC_000743
chr10	77161285	77168740	TCONS_00002299	+	77161285	77168740	2	734,1728,	0,5727,	XLOC_000627
chr10	77161285	77168867	TCONS_00002300	+	77161285	77168867	2	320,1855,	0,5727,	XLOC_000627
chr10	77163513	77168740	TCONS_00002301	+	77163513	77168740	2	302,1728,	0,3499,	XLOC_000627
chr10	79398903	79399624	TCONS_00002302	+	79398903	79399624	1	721,	0,	XLOC_000628
chr10	80703082	80827205	TCONS_00002526	-	80703082	80827205	9	1422,78,154,808,118,159,73,139,61,	0,2586,17928,18573,19498,105448,122421,123122,124062,	XLOC_000744
chr10	80703082	80827205	TCONS_00002527	-	80703082	80827205	7	1422,78,159,133,73,139,61,	0,2586,105448,111270,122421,123122,124062,	XLOC_000744
chr10	80703082	80827205	TCONS_00002528	-	80703082	80827205	4	1422,78,159,61,	0,2586,105448,124062,	XLOC_000744
chr10	80703082	80827205	TCONS_00002529	-	80703082	80827205	10	1422,78,154,151,63,159,133,73,139,61,	0,2586,17928,18573,19498,105448,111270,122421,123122,124062,	XLOC_000744
chr10	80703082	80828272	TCONS_00002530	-	80703082	80828272	8	1422,78,154,151,159,73,50,116,	0,2586,17928,18573,105448,122421,124062,125074,	XLOC_000744
chr10	80703082	80828793	TCONS_00002531	-	80703082	80828793	6	1422,78,159,73,50,61,	0,2586,105448,122421,124062,125650,	XLOC_000744
chr10	81410931	81411319	TCONS_00002532	-	81410931	81411319	1	388,	0,	XLOC_000747
chr10	81418100	81587092	TCONS_00002536	-	81418100	81587092	7	4890,98,67,54,43,84,1139,	0,7152,10041,107926,146140,147694,167853,	XLOC_000746
chr10	81418100	81587092	TCONS_00002546	-	81418100	81587092	8	4890,98,67,54,43,84,104,1139,	0,7152,10041,107926,146140,147694,156268,167853,	XLOC_000746
chr10	81418100	81587092	TCONS_00002548	-	81418100	81587092	9	4890,98,67,54,43,84,201,104,1139,	0,7152,10041,107926,146140,147694,150418,156268,167853,	XLOC_000746
chr10	81418122	81586139	TCONS_00002549	-	81418122	81586139	8	4868,98,67,54,43,84,74,186,	0,7130,10019,107904,146118,147672,150392,167831,	XLOC_000746
chr10	81419563	81586181	TCONS_00002537	-	81419563	81586181	6	3427,54,43,84,70,228,	0,106463,144677,146231,148955,166390,	XLOC_000746
chr10	81419563	81586181	TCONS_00002538	-	81419563	81586181	6	3427,54,43,84,201,228,	0,106463,144677,146231,148955,166390,	XLOC_000746
chr10	81419563	81586181	TCONS_00002539	-	81419563	81586181	7	3427,54,43,84,70,104,228,	0,106463,144677,146231,148955,154805,166390,	XLOC_000746
chr10	81419563	81586181	TCONS_00002540	-	81419563	81586181	7	3427,54,43,84,201,104,228,	0,106463,144677,146231,148955,154805,166390,	XLOC_000746
chr10	81419563	81586181	TCONS_00002541	-	81419563	81586181	6	3427,54,43,84,74,228,	0,106463,144677,146231,148951,166390,	XLOC_000746
chr10	81419563	81586181	TCONS_00002542	-	81419563	81586181	5	3427,54,43,84,228,	0,106463,144677,146231,166390,	XLOC_000746
chr10	81419563	81586181	TCONS_00002543	-	81419563	81586181	7	3427,54,43,84,74,104,228,	0,106463,144677,146231,148951,154805,166390,	XLOC_000746
chr10	81419563	81586181	TCONS_00002544	-	81419563	81586181	6	3427,54,43,84,104,228,	0,106463,144677,146231,154805,166390,	XLOC_000746
chr10	81419563	81586181	TCONS_00002545	-	81419563	81586181	8	3427,98,67,54,43,84,201,228,	0,5689,8578,106463,144677,146231,148955,166390,	XLOC_000746
chr10	81419563	81586181	TCONS_00002547	-	81419563	81586181	8	3427,98,67,54,43,84,205,228,	0,5689,8578,106463,144677,146231,148951,166390,	XLOC_000746
chr10	81419563	81586181	TCONS_00002550	-	81419563	81586181	8	3427,98,67,54,43,84,70,228,	0,5689,8578,106463,144677,146231,148955,166390,	XLOC_000746
chr10	81419563	81586181	TCONS_00002551	-	81419563	81586181	6	3427,54,43,84,205,228,	0,106463,144677,146231,148951,166390,	XLOC_000746
chr10	81419563	81586181	TCONS_00002552	-	81419563	81586181	7	3427,98,67,54,43,104,228,	0,5689,8578,106463,144677,154805,166390,	XLOC_000746
chr10	81442012	81586181	TCONS_00002559	-	81442012	81586181	5	4205,54,43,84,228,	0,84014,122228,123782,143941,	XLOC_000746
chr10	81442012	81586181	TCONS_00002560	-	81442012	81586181	7	4205,54,43,84,70,104,228,	0,84014,122228,123782,126506,132356,143941,	XLOC_000746
chr10	81442012	81586181	TCONS_00002561	-	81442012	81586181	7	4205,54,43,84,74,104,228,	0,84014,122228,123782,126502,132356,143941,	XLOC_000746
chr10	81442012	81586181	TCONS_00002562	-	81442012	81586181	6	4205,54,43,84,70,228,	0,84014,122228,123782,126506,143941,	XLOC_000746
chr10	81442012	81586181	TCONS_00002563	-	81442012	81586181	5	4205,230,54,43,228,	0,9570,84014,122228,143941,	XLOC_000746
chr10	81442012	81586181	TCONS_00002564	-	81442012	81586181	5	4205,54,43,104,228,	0,84014,122228,132356,143941,	XLOC_000746
chr10	81442012	81586181	TCONS_00002565	-	81442012	81586181	6	4205,230,54,43,84,228,	0,9570,84014,122228,123782,143941,	XLOC_000746
chr10	81442012	81586181	TCONS_00002566	-	81442012	81586181	7	4205,230,54,43,84,70,228,	0,9570,84014,122228,123782,126506,143941,	XLOC_000746
chr10	81442012	81586181	TCONS_00002567	-	81442012	81586181	6	4205,54,43,84,104,228,	0,84014,122228,123782,132356,143941,	XLOC_000746
chr10	81442012	81586181	TCONS_00002568	-	81442012	81586181	7	4205,230,54,43,84,74,228,	0,9570,84014,122228,123782,126502,143941,	XLOC_000746
chr10	81442012	81586181	TCONS_00002569	-	81442012	81586181	7	4205,230,54,43,84,104,228,	0,9570,84014,122228,123782,132356,143941,	XLOC_000746
chr10	81442012	81586181	TCONS_00002570	-	81442012	81586181	6	4205,54,43,84,74,228,	0,84014,122228,123782,126502,143941,	XLOC_000746
chr10	81442012	81586181	TCONS_00002571	-	81442012	81586181	8	4205,230,54,43,84,74,104,228,	0,9570,84014,122228,123782,126502,132356,143941,	XLOC_000746
chr10	81442012	81586181	TCONS_00002572	-	81442012	81586181	8	4205,230,54,43,84,70,104,228,	0,9570,84014,122228,123782,126506,132356,143941,	XLOC_000746
chr10	81447958	81587092	TCONS_00002573	-	81447958	81587092	7	3854,54,43,84,74,104,1139,	0,78068,116282,117836,120556,126410,137995,	XLOC_000746
chr10	81447958	81587092	TCONS_00002576	-	81447958	81587092	6	3854,54,43,84,104,1139,	0,78068,116282,117836,126410,137995,	XLOC_000746
chr10	81447958	81587092	TCONS_00002578	-	81447958	81587092	7	3854,54,43,84,70,104,1139,	0,78068,116282,117836,120560,126410,137995,	XLOC_000746
chr10	81451377	81586181	TCONS_00002574	-	81451377	81586181	6	435,54,43,84,70,228,	0,74649,112863,114417,117141,134576,	XLOC_000746
chr10	81451377	81586181	TCONS_00002575	-	81451377	81586181	4	435,54,43,228,	0,74649,112863,134576,	XLOC_000746
chr10	81451377	81586181	TCONS_00002577	-	81451377	81586181	6	435,54,43,84,74,228,	0,74649,112863,114417,117137,134576,	XLOC_000746
chr10	81475947	81586181	TCONS_00002580	-	81475947	81586181	7	440,54,43,84,70,104,228,	0,50079,88293,89847,92571,98421,110006,	XLOC_000746
chr10	81475947	81586181	TCONS_00002581	-	81475947	81586181	6	440,54,43,84,74,228,	0,50079,88293,89847,92567,110006,	XLOC_000746
chr10	81475947	81586181	TCONS_00002582	-	81475947	81586181	6	440,54,43,84,70,228,	0,50079,88293,89847,92571,110006,	XLOC_000746
chr10	81475947	81586181	TCONS_00002583	-	81475947	81586181	7	440,54,43,84,74,104,228,	0,50079,88293,89847,92567,98421,110006,	XLOC_000746
chr10	81505741	81586181	TCONS_00002584	-	81505741	81586181	7	74,54,43,84,70,127,228,	0,20285,58499,60053,62777,68604,80212,	XLOC_000746
chr10	81505741	81586181	TCONS_00002585	-	81505741	81586181	4	74,54,43,228,	0,20285,58499,80212,	XLOC_000746
chr10	81505741	81586181	TCONS_00002586	-	81505741	81586181	5	74,54,43,84,228,	0,20285,58499,60053,80212,	XLOC_000746
chr10	81505741	81586181	TCONS_00002587	-	81505741	81586181	6	74,54,43,84,70,228,	0,20285,58499,60053,62777,80212,	XLOC_000746
chr10	81505741	81586181	TCONS_00002588	-	81505741	81586181	6	74,54,43,84,104,228,	0,20285,58499,60053,68627,80212,	XLOC_000746
chr10	81505741	81586181	TCONS_00002589	-	81505741	81586181	7	74,54,43,84,70,104,228,	0,20285,58499,60053,62777,68627,80212,	XLOC_000746
chr10	81505741	81586181	TCONS_00002590	-	81505741	81586181	6	74,54,43,84,205,228,	0,20285,58499,60053,62773,80212,	XLOC_000746
chr10	81505741	81586181	TCONS_00002591	-	81505741	81586181	7	74,54,43,84,74,104,228,	0,20285,58499,60053,62773,68627,80212,	XLOC_000746
chr10	81505741	81586181	TCONS_00002592	-	81505741	81586181	5	74,54,43,104,228,	0,20285,58499,68627,80212,	XLOC_000746
chr10	81557198	81586046	TCONS_00002599	-	81557198	81586046	5	585,43,84,70,93,	0,7042,8596,11320,28755,	XLOC_000746
chr10	81557198	81586046	TCONS_00002600	-	81557198	81586046	5	585,43,84,74,93,	0,7042,8596,11316,28755,	XLOC_000746
chr10	81557744	81586181	TCONS_00002594	-	81557744	81586181	6	39,43,84,201,104,228,	0,6496,8050,10774,16624,28209,	XLOC_000746
chr10	81557744	81586181	TCONS_00002595	-	81557744	81586181	6	39,43,84,74,104,228,	0,6496,8050,10770,16624,28209,	XLOC_000746
chr10	81557744	81586181	TCONS_00002596	-	81557744	81586181	6	39,43,84,205,104,228,	0,6496,8050,10770,16624,28209,	XLOC_000746
chr10	81557744	81586181	TCONS_00002597	-	81557744	81586181	6	39,43,84,74,127,228,	0,6496,8050,10770,16601,28209,	XLOC_000746
chr10	81557744	81586181	TCONS_00002598	-	81557744	81586181	6	39,43,84,70,104,228,	0,6496,8050,10774,16624,28209,	XLOC_000746
chr10	81562591	81586181	TCONS_00002601	-	81562591	81586181	5	123,43,84,104,228,	0,1649,3203,11777,23362,	XLOC_000746
chr10	81562591	81586181	TCONS_00002602	-	81562591	81586181	6	123,43,84,205,104,228,	0,1649,3203,5923,11777,23362,	XLOC_000746
chr10	81562591	81586181	TCONS_00002603	-	81562591	81586181	6	123,43,84,74,104,228,	0,1649,3203,5923,11777,23362,	XLOC_000746
chr10	81562591	81586181	TCONS_00002604	-	81562591	81586181	6	123,43,84,74,127,228,	0,1649,3203,5923,11754,23362,	XLOC_000746
chr10	81562591	81586181	TCONS_00002605	-	81562591	81586181	5	123,43,84,74,228,	0,1649,3203,5923,23362,	XLOC_000746
chr10	81562591	81586181	TCONS_00002606	-	81562591	81586181	5	123,43,84,205,228,	0,1649,3203,5923,23362,	XLOC_000746
chr10	81585657	81593966	TCONS_00002309	+	81585657	81593966	1	8309,	0,	XLOC_000630
chr10	81586187	81598286	TCONS_00002310	+	81586187	81598286	2	926,222,	0,11877,	XLOC_000630
chr10	81586187	81598286	TCONS_00002311	+	81586187	81598286	3	926,105,222,	0,1803,11877,	XLOC_000630
chr10	81967147	81979413	TCONS_00002312	+	81967147	81979413	2	850,1639,	0,10627,	XLOC_000631
chr10	81967147	81979413	TCONS_00002313	+	81967147	81979413	2	850,2172,	0,10094,	XLOC_000631
chr10	81967147	81979413	TCONS_00002314	+	81967147	81979413	2	101,1639,	0,10627,	XLOC_000631
chr10	81967147	81979413	TCONS_00002315	+	81967147	81979413	3	840,1041,268,	0,10094,11998,	XLOC_000631
chr10	81967147	81979413	TCONS_00002316	+	81967147	81979413	2	469,1639,	0,10627,	XLOC_000631
chr10	81967147	81995682	TCONS_00002317	+	81967147	81995682	4	840,183,120,648,	0,17441,26272,27887,	XLOC_000631
chr10	81967147	81995682	TCONS_00002318	+	81967147	81995682	3	840,120,648,	0,26272,27887,	XLOC_000631
chr10	81967147	81995682	TCONS_00002319	+	81967147	81995682	4	101,183,120,648,	0,17441,26272,27887,	XLOC_000631
chr10	81967147	81995682	TCONS_00002320	+	81967147	81995682	4	850,183,120,648,	0,17441,26272,27887,	XLOC_000631
chr10	81967465	81979413	TCONS_00002321	+	81967465	81979413	2	522,1639,	0,10309,	XLOC_000631
chr10	88281987	88285304	TCONS_00002322	+	88281987	88285304	2	179,3059,	0,258,	XLOC_000632
chr10	88492643	88516036	TCONS_00002608	-	88492643	88516036	2	1059,239,	0,23154,	XLOC_000750
chr10	88961380	88962604	TCONS_00002610	-	88961380	88962604	1	1224,	0,	XLOC_000751
chr10	88964990	89102315	TCONS_00002613	-	88964990	89102315	6	171,54,143,43,104,317,	0,83208,101607,121396,131552,137008,	XLOC_000751
chr10	88967469	89101224	TCONS_00002618	-	88967469	89101224	8	800,180,54,143,43,70,104,131,	0,8281,80729,99128,118917,123183,129073,133624,	XLOC_000751
chr10	88967469	89102315	TCONS_00002619	-	88967469	89102315	6	96,54,143,43,104,317,	0,80729,99128,118917,129073,134529,	XLOC_000751
chr10	88970025	89102315	TCONS_00002621	-	88970025	89102315	8	1922,180,54,143,43,70,104,317,	0,5725,78173,96572,116361,120627,126517,131973,	XLOC_000751
chr10	88973489	89102315	TCONS_00002623	-	88973489	89102315	8	546,180,54,143,43,74,104,317,	0,2261,74709,93108,112897,117159,123053,128509,	XLOC_000751
chr10	88997547	89102315	TCONS_00002642	-	88997547	89102315	7	1082,98,54,43,74,104,317,	0,8324,50651,88839,93101,98995,104451,	XLOC_000751
chr10	88997547	89102315	TCONS_00002646	-	88997547	89102315	6	1082,98,54,43,104,317,	0,8324,50651,88839,98995,104451,	XLOC_000751
chr10	88998382	89101224	TCONS_00002628	-	88998382	89101224	4	224,43,104,131,	0,88004,98160,102711,	XLOC_000751
chr10	88998382	89101224	TCONS_00002629	-	88998382	89101224	6	247,98,54,43,104,131,	0,7489,49816,88004,98160,102711,	XLOC_000751
chr10	88998382	89102315	TCONS_00002630	-	88998382	89102315	4	224,43,104,317,	0,88004,98160,103616,	XLOC_000751
chr10	88998382	89102315	TCONS_00002631	-	88998382	89102315	8	247,98,54,143,43,205,104,317,	0,7489,49816,68215,88004,92266,98160,103616,	XLOC_000751
chr10	88998382	89102315	TCONS_00002632	-	88998382	89102315	8	247,98,54,104,43,205,104,317,	0,7489,49816,69331,88004,92266,98160,103616,	XLOC_000751
chr10	88998382	89102315	TCONS_00002633	-	88998382	89102315	5	247,98,43,104,317,	0,7489,88004,98160,103616,	XLOC_000751
chr10	88998382	89102315	TCONS_00002634	-	88998382	89102315	6	247,98,43,74,104,317,	0,7489,88004,92266,98160,103616,	XLOC_000751
chr10	88998382	89102315	TCONS_00002635	-	88998382	89102315	6	247,122,43,205,104,317,	0,7489,88004,92266,98160,103616,	XLOC_000751
chr10	88998382	89102315	TCONS_00002636	-	88998382	89102315	6	247,98,43,205,104,317,	0,7489,88004,92266,98160,103616,	XLOC_000751
chr10	88998382	89102315	TCONS_00002637	-	88998382	89102315	7	247,98,54,104,43,104,317,	0,7489,49816,69331,88004,98160,103616,	XLOC_000751
chr10	88998382	89102315	TCONS_00002638	-	88998382	89102315	8	247,98,54,104,43,201,104,317,	0,7489,49816,69331,88004,92270,98160,103616,	XLOC_000751
chr10	88998382	89102315	TCONS_00002639	-	88998382	89102315	6	247,122,43,74,104,317,	0,7489,88004,92266,98160,103616,	XLOC_000751
chr10	88998382	89102315	TCONS_00002640	-	88998382	89102315	5	247,122,43,104,317,	0,7489,88004,98160,103616,	XLOC_000751
chr10	88998382	89102315	TCONS_00002641	-	88998382	89102315	7	247,98,54,43,205,104,317,	0,7489,49816,88004,92266,98160,103616,	XLOC_000751
chr10	88998382	89102315	TCONS_00002643	-	88998382	89102315	7	247,98,54,43,201,104,317,	0,7489,49816,88004,92270,98160,103616,	XLOC_000751
chr10	88998382	89102315	TCONS_00002644	-	88998382	89102315	5	224,43,70,104,317,	0,88004,92270,98160,103616,	XLOC_000751
chr10	88998382	89102315	TCONS_00002645	-	88998382	89102315	5	224,43,205,104,317,	0,88004,92266,98160,103616,	XLOC_000751
chr10	89079353	89101286	TCONS_00002647	-	89079353	89101286	5	603,43,74,104,193,	0,7033,11295,17189,21740,	XLOC_000751
chr10	89079897	89102315	TCONS_00002648	-	89079897	89102315	5	59,43,205,104,317,	0,6489,10751,16645,22101,	XLOC_000751
chr10	89079897	89102315	TCONS_00002649	-	89079897	89102315	5	59,43,201,104,317,	0,6489,10755,16645,22101,	XLOC_000751
chr10	89079897	89102315	TCONS_00002650	-	89079897	89102315	5	59,43,74,104,317,	0,6489,10751,16645,22101,	XLOC_000751
chr10	89079897	89102315	TCONS_00002651	-	89079897	89102315	4	59,43,104,317,	0,6489,16645,22101,	XLOC_000751
chr10	89083848	89101224	TCONS_00002652	-	89083848	89101224	5	54,43,74,104,131,	0,2538,6800,12694,17245,	XLOC_000751
chr10	89083848	89102315	TCONS_00002653	-	89083848	89102315	5	54,43,205,104,317,	0,2538,6800,12694,18150,	XLOC_000751
chr10	89083848	89102315	TCONS_00002654	-	89083848	89102315	4	54,43,104,317,	0,2538,12694,18150,	XLOC_000751
chr10	89084735	89102315	TCONS_00002657	-	89084735	89102315	5	130,43,205,104,317,	0,1651,5913,11807,17263,	XLOC_000751
chr10	89084740	89102315	TCONS_00002655	-	89084740	89102315	4	125,43,104,317,	0,1646,11802,17258,	XLOC_000751
chr10	89084740	89102315	TCONS_00002656	-	89084740	89102315	5	125,43,201,104,317,	0,1646,5912,11802,17258,	XLOC_000751
chr10	89087537	89101224	TCONS_00002658	-	89087537	89101224	4	499,205,104,131,	0,3111,9005,13556,	XLOC_000751
chr10	89101391	89111163	TCONS_00002323	+	89101391	89111163	3	86,59,677,	0,2802,9095,	XLOC_000633
chr10	89101391	89114471	TCONS_00002324	+	89101391	89114471	3	86,59,95,	0,2802,12985,	XLOC_000633
chr10	89101391	89115869	TCONS_00002325	+	89101391	89115869	4	86,59,335,175,	0,2802,13456,14303,	XLOC_000633
chr10	89101938	89111163	TCONS_00002326	+	89101938	89111163	3	1224,59,677,	0,2255,8548,	XLOC_000633
chr10	89101938	89114471	TCONS_00002327	+	89101938	89114471	3	1224,59,95,	0,2255,12438,	XLOC_000633
chr10	89101938	89114471	TCONS_00002328	+	89101938	89114471	3	956,59,95,	0,2255,12438,	XLOC_000633
chr10	89101938	89115869	TCONS_00002329	+	89101938	89115869	4	956,59,335,175,	0,2255,12909,13756,	XLOC_000633
chr10	89101938	89115869	TCONS_00002330	+	89101938	89115869	4	1224,59,335,175,	0,2255,12909,13756,	XLOC_000633
chr10	89102167	89103331	TCONS_00002331	+	89102167	89103331	1	1164,	0,	XLOC_000633
chr10	89262887	89264301	TCONS_00002659	-	89262887	89264301	1	1414,	0,	XLOC_000752
chr10	92678621	92679025	TCONS_00002337	+	92678621	92679025	1	404,	0,	XLOC_000639
chr10	93542469	93558021	TCONS_00002664	-	93542469	93558021	3	448,30,452,	0,2791,15100,	XLOC_000756
chr10	93542469	93558063	TCONS_00002665	-	93542469	93558063	2	448,494,	0,15100,	XLOC_000756
chr10	93668738	93669447	TCONS_00002339	+	93668738	93669447	1	709,	0,	XLOC_000641
chr10	94443771	94449520	TCONS_00002666	-	94443771	94449520	1	5749,	0,	XLOC_000758
chr10	978530	981068	TCONS_00002165	+	978530	981068	2	525,293,	0,2245,	XLOC_000561
chr10	98346981	98350169	TCONS_00002342	+	98346981	98350169	1	3188,	0,	XLOC_000645
chr11	102217106	102217917	TCONS_00003674	-	102217106	102217917	1	811,	0,	XLOC_001074
chr11	103544523	103673984	TCONS_00003675	-	103544523	103673984	3	2379,109,269,	0,6438,129192,	XLOC_001075
chr11	103654936	103673984	TCONS_00003676	-	103654936	103673984	2	763,269,	0,18779,	XLOC_001075
chr11	10562782	10621479	TCONS_00003407	+	10562782	10621479	5	307,100,139,112,242,	0,44791,47776,52881,58455,	XLOC_000826
chr11	10562782	10621479	TCONS_00003408	+	10562782	10621479	4	307,139,112,242,	0,47776,52881,58455,	XLOC_000826
chr11	10830251	10836293	TCONS_00003409	+	10830251	10836293	2	662,4890,	0,1152,	XLOC_000827
chr11	10830251	10836293	TCONS_00003410	+	10830251	10836293	1	6042,	0,	XLOC_000827
chr11	10877690	10900823	TCONS_00003411	+	10877690	10900823	3	1310,67,896,	0,9117,22237,	XLOC_000828
chr11	10877690	10900823	TCONS_00003413	+	10877690	10900823	3	2208,67,896,	0,9117,22237,	XLOC_000828
chr11	10877690	10916644	TCONS_00003412	+	10877690	10916644	3	1310,67,239,	0,9117,38715,	XLOC_000828
chr11	10879408	10916644	TCONS_00003414	+	10879408	10916644	3	505,67,239,	0,7399,36997,	XLOC_000828
chr11	10879408	10931053	TCONS_00003415	+	10879408	10931053	3	505,67,3052,	0,7399,48593,	XLOC_000828
chr11	10879408	10931053	TCONS_00003416	+	10879408	10931053	3	490,67,3052,	0,7399,48593,	XLOC_000828
chr11	10879763	10900823	TCONS_00003417	+	10879763	10900823	3	150,67,896,	0,7044,20164,	XLOC_000828
chr11	113660873	113661113	TCONS_00003558	+	113660873	113661113	1	240,	0,	XLOC_000961
chr11	116644062	116649781	TCONS_00003559	+	116644062	116649781	1	5719,	0,	XLOC_000962
chr11	118382665	118401349	TCONS_00003678	-	118382665	118401349	3	150,49,131,	0,9315,18553,	XLOC_001083
chr11	118382665	118401349	TCONS_00003679	-	118382665	118401349	3	150,69,131,	0,9295,18553,	XLOC_001083
chr11	118389812	118401349	TCONS_00003680	-	118389812	118401349	4	690,263,49,131,	0,854,2168,11406,	XLOC_001083
chr11	118389812	118401349	TCONS_00003681	-	118389812	118401349	3	599,69,131,	0,2148,11406,	XLOC_001083
chr11	118389812	118401349	TCONS_00003682	-	118389812	118401349	3	599,49,131,	0,2168,11406,	XLOC_001083
chr11	118663034	118665084	TCONS_00003561	+	118663034	118665084	1	2050,	0,	XLOC_000965
chr11	118861716	118868718	TCONS_00003684	-	118861716	118868718	2	6270,281,	0,6721,	XLOC_001085
chr11	118861725	118868725	TCONS_00003683	-	118861725	118868725	2	6576,288,	0,6712,	XLOC_001085
chr11	118928181	118929351	TCONS_00003562	+	118928181	118929351	1	1170,	0,	XLOC_000969
chr11	118931987	118938376	TCONS_00003685	-	118931987	118938376	1	6389,	0,	XLOC_001086
chr11	118973633	118974766	TCONS_00003563	+	118973633	118974766	1	1133,	0,	XLOC_000971
chr11	119252487	119280448	TCONS_00003564	+	119252487	119280448	3	131,174,238,	0,13203,27723,	XLOC_000972
chr11	119456242	119457155	TCONS_00003565	+	119456242	119457155	1	913,	0,	XLOC_000975
chr11	12093169	12097638	TCONS_00003595	-	12093169	12097638	1	4469,	0,	XLOC_001009
chr11	122525453	122526237	TCONS_00003687	-	122525453	122526237	1	784,	0,	XLOC_001088
chr11	122927898	122928402	TCONS_00003569	+	122927898	122928402	1	504,	0,	XLOC_000980
chr11	122931300	122931875	TCONS_00003570	+	122931300	122931875	1	575,	0,	XLOC_000982
chr11	122933263	122933906	TCONS_00003571	+	122933263	122933906	1	643,	0,	XLOC_000983
chr11	122934030	122955571	TCONS_00003572	+	122934030	122955571	2	191,293,	0,21248,	XLOC_000984
chr11	12295398	12309555	TCONS_00003596	-	12295398	12309555	3	2437,213,348,	0,3285,13809,	XLOC_001010
chr11	12295398	12309555	TCONS_00003597	-	12295398	12309555	2	2437,348,	0,13809,	XLOC_001010
chr11	123297004	123299706	TCONS_00003688	-	123297004	123299706	1	2702,	0,	XLOC_001089
chr11	124670070	124679327	TCONS_00003573	+	124670070	124679327	4	1983,118,185,2397,	0,4556,5145,6860,	XLOC_000987
chr11	124670353	124679462	TCONS_00003574	+	124670353	124679462	4	1700,118,238,2532,	0,4273,4809,6577,	XLOC_000987
chr11	124670355	124673619	TCONS_00003575	+	124670355	124673619	1	3264,	0,	XLOC_000987
chr11	124670355	124679462	TCONS_00003576	+	124670355	124679462	3	1698,118,4300,	0,4271,4807,	XLOC_000987
chr11	124770619	124772297	TCONS_00003577	+	124770619	124772297	1	1678,	0,	XLOC_000988
chr11	124818894	124823715	TCONS_00003689	-	124818894	124823715	3	1561,212,338,	0,2340,4483,	XLOC_001090
chr11	125458961	125460398	TCONS_00003690	-	125458961	125460398	1	1437,	0,	XLOC_001091
chr11	126162371	126174197	TCONS_00003692	-	126162371	126174197	2	2126,95,	0,11731,	XLOC_001093
chr11	126163562	126174197	TCONS_00003691	-	126163562	126174197	2	989,115,	0,10520,	XLOC_001093
chr11	126173294	126173685	TCONS_00003693	-	126173294	126173685	1	391,	0,	XLOC_001094
chr11	12691703	12695631	TCONS_00003598	-	12691703	12695631	1	3928,	0,	XLOC_001012
chr11	128560940	128563830	TCONS_00003695	-	128560940	128563830	2	1076,1281,	0,1609,	XLOC_001096
chr11	128560948	128565918	TCONS_00003696	-	128560948	128565918	3	1063,737,111,	0,1601,4859,	XLOC_001096
chr11	128561566	128565918	TCONS_00003697	-	128561566	128565918	3	450,737,111,	0,983,4241,	XLOC_001096
chr11	129149624	129151449	TCONS_00003578	+	129149624	129151449	1	1825,	0,	XLOC_000989
chr11	131743970	131781542	TCONS_00003701	-	131743970	131781542	3	4028,202,149,	0,5614,37423,	XLOC_001097
chr11	131743970	131781542	TCONS_00003703	-	131743970	131781542	2	4028,149,	0,37423,	XLOC_001097
chr11	131743971	131781542	TCONS_00003698	-	131743971	131781542	3	4027,202,539,	0,5613,37032,	XLOC_001097
chr11	131744343	131781542	TCONS_00003699	-	131744343	131781542	4	3655,252,180,539,	0,4699,5241,36660,	XLOC_001097
chr11	131744343	131781542	TCONS_00003700	-	131744343	131781542	4	3655,252,202,539,	0,4699,5241,36660,	XLOC_001097
chr11	131744343	131781542	TCONS_00003702	-	131744343	131781542	3	3655,180,539,	0,5241,36660,	XLOC_001097
chr11	131760091	131781542	TCONS_00003704	-	131760091	131781542	2	2020,539,	0,20912,	XLOC_001097
chr11	131760091	131781542	TCONS_00003705	-	131760091	131781542	2	2043,149,	0,21302,	XLOC_001097
chr11	131760091	131781542	TCONS_00003706	-	131760091	131781542	2	2020,149,	0,21302,	XLOC_001097
chr11	131760091	131781542	TCONS_00003707	-	131760091	131781542	2	2056,149,	0,21302,	XLOC_001097
chr11	131766740	131781542	TCONS_00003708	-	131766740	131781542	2	6732,539,	0,14263,	XLOC_001097
chr11	131766740	131781542	TCONS_00003709	-	131766740	131781542	2	6732,149,	0,14653,	XLOC_001097
chr11	134630895	134633789	TCONS_00003582	+	134630895	134633789	1	2894,	0,	XLOC_000994
chr11	1354559	1357491	TCONS_00003587	-	1354559	1357491	1	2932,	0,	XLOC_000998
chr11	18610159	18614885	TCONS_00003423	+	18610159	18614885	2	383,3166,	0,1560,	XLOC_000835
chr11	18610159	18628849	TCONS_00003424	+	18610159	18628849	4	383,89,38,3531,	0,12479,14545,15159,	XLOC_000835
chr11	18610159	18628849	TCONS_00003425	+	18610159	18628849	3	383,38,3531,	0,14545,15159,	XLOC_000835
chr11	18610159	18631802	TCONS_00003426	+	18610159	18631802	4	383,2104,98,1018,	0,12479,15159,20625,	XLOC_000835
chr11	18610844	18611118	TCONS_00003427	+	18610844	18611118	1	274,	0,	XLOC_000835
chr11	18686851	18687227	TCONS_00003428	+	18686851	18687227	1	376,	0,	XLOC_000836
chr11	2349034	2398816	TCONS_00003588	-	2349034	2398816	2	1888,1,	0,49781,	XLOC_000999
chr11	2397166	2398140	TCONS_00003589	-	2397166	2398140	1	974,	0,	XLOC_000999
chr11	2629557	2721228	TCONS_00003590	-	2629557	2721228	1	91671,	0,	XLOC_001001
chr11	27013480	27016145	TCONS_00003599	-	27013480	27016145	2	429,616,	0,2049,	XLOC_001014
chr11	27528398	27699350	TCONS_00003432	+	27528398	27699350	8	47,97,69,161,222,58,844,822,	0,33168,77417,132993,151389,152319,168445,170130,	XLOC_000841
chr11	27528398	27705843	TCONS_00003433	+	27528398	27705843	7	47,97,69,161,225,58,7315,	0,33168,77417,132993,151386,152319,170130,	XLOC_000841
chr11	27528398	27705843	TCONS_00003434	+	27528398	27705843	6	47,97,69,161,58,9000,	0,33168,77417,132993,152319,168445,	XLOC_000841
chr11	27528398	27705843	TCONS_00003435	+	27528398	27705843	7	47,97,69,161,58,844,7315,	0,33168,77417,132993,152319,168445,170130,	XLOC_000841
chr11	27528398	27705843	TCONS_00003436	+	27528398	27705843	7	47,97,69,161,58,564,7315,	0,33168,77417,132993,152319,168725,170130,	XLOC_000841
chr11	27528398	27705843	TCONS_00003437	+	27528398	27705843	6	47,97,69,161,58,8720,	0,33168,77417,132993,152319,168725,	XLOC_000841
chr11	27528398	27719718	TCONS_00003438	+	27528398	27719718	6	47,97,161,222,58,694,	0,33168,132993,151389,152319,190626,	XLOC_000841
chr11	27528398	27719718	TCONS_00003439	+	27528398	27719718	7	47,97,161,222,58,158,694,	0,33168,132993,151389,152319,170130,190626,	XLOC_000841
chr11	27743445	27749181	TCONS_00003441	+	27743445	27749181	3	69,136,1857,	0,452,3879,	XLOC_000843
chr11	27743748	27749181	TCONS_00003442	+	27743748	27749181	3	32,136,1857,	0,149,3576,	XLOC_000843
chr11	2950990	2952156	TCONS_00003384	+	2950990	2952156	1	1166,	0,	XLOC_000805
chr11	307833	314268	TCONS_00003583	-	307833	314268	2	511,6,	0,6429,	XLOC_000995
chr11	307833	314268	TCONS_00003584	-	307833	314268	2	595,6,	0,6429,	XLOC_000995
chr11	307833	314325	TCONS_00003585	-	307833	314325	2	527,47,	0,6445,	XLOC_000995
chr11	319457	319779	TCONS_00003367	+	319457	319779	1	322,	0,	XLOC_000795
chr11	320464	321205	TCONS_00003368	+	320464	321205	1	741,	0,	XLOC_000796
chr11	32457284	32461620	TCONS_00003444	+	32457284	32461620	2	108,3005,	0,1331,	XLOC_000845
chr11	32457284	32461620	TCONS_00003445	+	32457284	32461620	2	108,2230,	0,2106,	XLOC_000845
chr11	32458728	32461620	TCONS_00003446	+	32458728	32461620	3	15,746,1296,	0,662,1596,	XLOC_000845
chr11	32912858	32914126	TCONS_00003600	-	32912858	32914126	1	1268,	0,	XLOC_001015
chr11	33835789	33851181	TCONS_00003602	-	33835789	33851181	2	724,190,	0,15202,	XLOC_001017
chr11	3402190	3430378	TCONS_00003385	+	3402190	3430378	11	84,85,118,109,117,38,60,110,217,76,463,	0,2501,3206,20798,21652,21954,22632,23893,25538,26661,27725,	XLOC_000807
chr11	3402190	3433998	TCONS_00003386	+	3402190	3433998	12	84,85,118,70,109,117,42,60,110,217,76,4083,	0,2501,3206,3938,20798,21652,21954,22632,23893,25538,26661,27725,	XLOC_000807
chr11	34071544	34072870	TCONS_00003603	-	34071544	34072870	1	1326,	0,	XLOC_001018
chr11	34073837	34074732	TCONS_00003604	-	34073837	34074732	2	331,343,	0,552,	XLOC_001018
chr11	34380849	34381682	TCONS_00003448	+	34380849	34381682	1	833,	0,	XLOC_000851
chr11	35154287	35160022	TCONS_00003605	-	35154287	35160022	3	400,281,778,	0,3605,4957,	XLOC_001019
chr11	35637618	35639611	TCONS_00003606	-	35637618	35639611	1	1993,	0,	XLOC_001020
chr11	3876371	3876815	TCONS_00003388	+	3876371	3876815	1	444,	0,	XLOC_000808
chr11	4208364	4224663	TCONS_00003389	+	4208364	4224663	2	70,1175,	0,15124,	XLOC_000809
chr11	45377051	45378170	TCONS_00003450	+	45377051	45378170	2	102,741,	0,378,	XLOC_000854
chr11	46258928	46259475	TCONS_00003453	+	46258928	46259475	1	547,	0,	XLOC_000857
chr11	46259957	46262643	TCONS_00003454	+	46259957	46262643	1	2686,	0,	XLOC_000857
chr11	47403077	47431214	TCONS_00003608	-	47403077	47431214	2	2306,712,	0,27425,	XLOC_001022
chr11	507602	511180	TCONS_00003369	+	507602	511180	1	3578,	0,	XLOC_000798
chr11	507602	528398	TCONS_00003370	+	507602	528398	2	495,240,	0,20556,	XLOC_000798
chr11	533765	533980	TCONS_00003371	+	533765	533980	1	215,	0,	XLOC_000799
chr11	536305	536843	TCONS_00003372	+	536305	536843	1	538,	0,	XLOC_000800
chr11	5612077	5618144	TCONS_00003591	-	5612077	5618144	3	176,119,239,	0,4384,5828,	XLOC_001002
chr11	569787	570732	TCONS_00003373	+	569787	570732	1	945,	0,	XLOC_000801
chr11	57077544	57078511	TCONS_00003459	+	57077544	57078511	1	967,	0,	XLOC_000864
chr11	57092588	57093965	TCONS_00003461	+	57092588	57093965	1	1377,	0,	XLOC_000866
chr11	57094176	57095356	TCONS_00003462	+	57094176	57095356	1	1180,	0,	XLOC_000867
chr11	58863739	58874046	TCONS_00003609	-	58863739	58874046	2	644,1170,	0,9137,	XLOC_001024
chr11	58908902	58910242	TCONS_00003610	-	58908902	58910242	1	1340,	0,	XLOC_001025
chr11	59324816	59326304	TCONS_00003464	+	59324816	59326304	1	1488,	0,	XLOC_000870
chr11	59383248	59385195	TCONS_00003465	+	59383248	59385195	1	1947,	0,	XLOC_000871
chr11	59520500	59522629	TCONS_00003611	-	59520500	59522629	1	2129,	0,	XLOC_001026
chr11	60719596	60719815	TCONS_00003612	-	60719596	60719815	1	219,	0,	XLOC_001028
chr11	61735249	61735724	TCONS_00003614	-	61735249	61735724	1	475,	0,	XLOC_001030
chr11	62314397	62315172	TCONS_00003467	+	62314397	62315172	1	775,	0,	XLOC_000877
chr11	62413026	62417471	TCONS_00003469	+	62413026	62417471	2	3253,1087,	0,3358,	XLOC_000879
chr11	62559150	62560173	TCONS_00003470	+	62559150	62560173	3	254,84,68,	0,768,955,	XLOC_000883
chr11	6340886	6363907	TCONS_00003391	+	6340886	6363907	5	41,142,225,93,424,	0,4237,10584,13959,22597,	XLOC_000812
chr11	6340886	6363907	TCONS_00003392	+	6340886	6363907	5	41,142,296,93,424,	0,4237,10513,13959,22597,	XLOC_000812
chr11	6342974	6351908	TCONS_00003393	+	6342974	6351908	2	2291,438,	0,8496,	XLOC_000812
chr11	6342974	6355269	TCONS_00003394	+	6342974	6355269	3	2291,296,424,	0,8425,11871,	XLOC_000812
chr11	6342974	6365995	TCONS_00003395	+	6342974	6365995	5	2293,225,93,138,350,	0,8496,11871,20509,22671,	XLOC_000812
chr11	63438761	63440577	TCONS_00003473	+	63438761	63440577	1	1816,	0,	XLOC_000888
chr11	63579394	63580506	TCONS_00003615	-	63579394	63580506	1	1112,	0,	XLOC_001031
chr11	63934611	63935777	TCONS_00003474	+	63934611	63935777	1	1166,	0,	XLOC_000889
chr11	63944055	63952688	TCONS_00003616	-	63944055	63952688	2	412,279,	0,8354,	XLOC_001033
chr11	63944055	63953175	TCONS_00003617	-	63944055	63953175	2	412,2734,	0,6386,	XLOC_001033
chr11	6408788	6411549	TCONS_00003592	-	6408788	6411549	2	557,213,	0,2548,	XLOC_001003
chr11	64545833	64548986	TCONS_00003475	+	64545833	64548986	1	3153,	0,	XLOC_000891
chr11	65060274	65082167	TCONS_00003622	-	65060274	65082167	3	2821,195,197,	0,16209,21696,	XLOC_001038
chr11	65060274	65083678	TCONS_00003623	-	65060274	65083678	3	2821,195,187,	0,16209,23217,	XLOC_001038
chr11	65063010	65081721	TCONS_00003621	-	65063010	65081721	3	85,195,458,	0,13473,18253,	XLOC_001038
chr11	65064429	65081721	TCONS_00003624	-	65064429	65081721	3	11741,195,480,	0,12054,16812,	XLOC_001038
chr11	65064429	65082163	TCONS_00003625	-	65064429	65082163	3	8957,195,193,	0,12054,17541,	XLOC_001038
chr11	65064429	65082163	TCONS_00003626	-	65064429	65082163	3	11325,195,193,	0,12054,17541,	XLOC_001038
chr11	65064429	65083638	TCONS_00003627	-	65064429	65083638	3	11325,195,147,	0,12054,19062,	XLOC_001038
chr11	65188263	65189563	TCONS_00003628	-	65188263	65189563	1	1300,	0,	XLOC_001039
chr11	65188263	65190372	TCONS_00003629	-	65188263	65190372	2	993,395,	0,1714,	XLOC_001039
chr11	65188263	65190372	TCONS_00003630	-	65188263	65190372	2	993,332,	0,1777,	XLOC_001039
chr11	65221657	65222641	TCONS_00003479	+	65221657	65222641	1	984,	0,	XLOC_000898
chr11	65222711	65225914	TCONS_00003480	+	65222711	65225914	3	91,145,2143,	0,196,1060,	XLOC_000899
chr11	65222711	65225914	TCONS_00003481	+	65222711	65225914	3	91,145,1806,	0,196,1397,	XLOC_000899
chr11	65222711	65225914	TCONS_00003482	+	65222711	65225914	2	91,2143,	0,1060,	XLOC_000899
chr11	65222711	65234239	TCONS_00003483	+	65222711	65234239	2	91,684,	0,10844,	XLOC_000899
chr11	65265232	65273939	TCONS_00003484	+	65265232	65273939	1	8707,	0,	XLOC_000900
chr11	65265232	65274137	TCONS_00003485	+	65265232	65274137	3	4725,79,3546,	0,4875,5359,	XLOC_000900
chr11	65265232	65274137	TCONS_00003486	+	65265232	65274137	4	4632,1570,953,1163,	0,4875,6564,7742,	XLOC_000900
chr11	65265232	65274137	TCONS_00003487	+	65265232	65274137	5	1217,3687,953,75,281,	0,2758,6564,7829,8624,	XLOC_000900
chr11	65265232	65274137	TCONS_00003488	+	65265232	65274137	3	4632,3026,281,	0,4875,8624,	XLOC_000900
chr11	65265232	65274137	TCONS_00003489	+	65265232	65274137	3	4632,1570,2341,	0,4875,6564,	XLOC_000900
chr11	65265232	65274137	TCONS_00003490	+	65265232	65274137	5	6445,33,621,72,281,	0,6564,6896,7829,8624,	XLOC_000900
chr11	65265232	65274137	TCONS_00003491	+	65265232	65274137	5	4725,79,4,1291,1081,	0,4875,5355,5967,7824,	XLOC_000900
chr11	65265232	65274137	TCONS_00003492	+	65265232	65274137	3	4725,2383,281,	0,4875,8624,	XLOC_000900
chr11	65265232	65274137	TCONS_00003493	+	65265232	65274137	3	4725,1899,1163,	0,5359,7742,	XLOC_000900
chr11	65265232	65274137	TCONS_00003494	+	65265232	65274137	2	7517,1163,	0,7742,	XLOC_000900
chr11	65430497	65439239	TCONS_00003495	+	65430497	65439239	2	122,346,	0,8396,	XLOC_000902
chr11	65430497	65439239	TCONS_00003496	+	65430497	65439239	3	122,257,346,	0,400,8396,	XLOC_000902
chr11	65430497	65439239	TCONS_00003497	+	65430497	65439239	4	122,128,87,346,	0,2389,3104,8396,	XLOC_000902
chr11	65583948	65584605	TCONS_00003631	-	65583948	65584605	1	657,	0,	XLOC_001041
chr11	65668496	65671669	TCONS_00003500	+	65668496	65671669	1	3173,	0,	XLOC_000904
chr11	65687418	65688694	TCONS_00003632	-	65687418	65688694	2	451,196,	0,1080,	XLOC_001042
chr11	65688018	65688694	TCONS_00003633	-	65688018	65688694	2	343,196,	0,480,	XLOC_001042
chr11	66056640	66058882	TCONS_00003501	+	66056640	66058882	1	2242,	0,	XLOC_000906
chr11	66103080	66108341	TCONS_00003502	+	66103080	66108341	4	94,135,73,1088,	0,721,2941,4173,	XLOC_000909
chr11	66103448	66108341	TCONS_00003503	+	66103448	66108341	4	73,135,73,1088,	0,353,2573,3805,	XLOC_000909
chr11	66176738	66187152	TCONS_00003505	+	66176738	66187152	3	781,821,2889,	0,885,7525,	XLOC_000911
chr11	66176738	66187152	TCONS_00003506	+	66176738	66187152	4	195,118,147,2331,	0,1588,7525,8083,	XLOC_000911
chr11	66176738	66187152	TCONS_00003507	+	66176738	66187152	3	195,118,2889,	0,1588,7525,	XLOC_000911
chr11	66176738	66187152	TCONS_00003508	+	66176738	66187152	3	195,1132,2889,	0,574,7525,	XLOC_000911
chr11	66176770	66178543	TCONS_00003509	+	66176770	66178543	2	163,920,	0,853,	XLOC_000911
chr11	66239902	66248496	TCONS_00003634	-	66239902	66248496	3	1436,961,987,	0,1712,7607,	XLOC_001044
chr11	66382184	66383575	TCONS_00003510	+	66382184	66383575	1	1391,	0,	XLOC_000912
chr11	66382402	66383113	TCONS_00003635	-	66382402	66383113	1	711,	0,	XLOC_001046
chr11	66445434	66446311	TCONS_00003511	+	66445434	66446311	1	877,	0,	XLOC_000913
chr11	66446382	66446860	TCONS_00003512	+	66446382	66446860	1	478,	0,	XLOC_000914
chr11	66446921	66448669	TCONS_00003513	+	66446921	66448669	1	1748,	0,	XLOC_000915
chr11	66496601	66512144	TCONS_00003636	-	66496601	66512144	2	62,1683,	0,13860,	XLOC_001047
chr11	66604301	66610385	TCONS_00003637	-	66604301	66610385	1	6084,	0,	XLOC_001048
chr11	6704264	6714022	TCONS_00003396	+	6704264	6714022	2	312,96,	0,9662,	XLOC_000815
chr11	67056147	67056458	TCONS_00003515	+	67056147	67056458	1	311,	0,	XLOC_000917
chr11	67084880	67098550	TCONS_00003516	+	67084880	67098550	3	788,64,210,	0,3860,13460,	XLOC_000918
chr11	67085309	67159158	TCONS_00003517	+	67085309	67159158	4	359,64,137,290,	0,3431,69696,73559,	XLOC_000918
chr11	67120653	67122574	TCONS_00003519	+	67120653	67122574	1	1921,	0,	XLOC_000920
chr11	67141601	67142563	TCONS_00003520	+	67141601	67142563	1	962,	0,	XLOC_000922
chr11	67797174	67797871	TCONS_00003639	-	67797174	67797871	1	697,	0,	XLOC_001050
chr11	68039729	68041133	TCONS_00003523	+	68039729	68041133	1	1404,	0,	XLOC_000926
chr11	69251640	69259459	TCONS_00003640	-	69251640	69259459	2	1981,40,	0,7779,	XLOC_001051
chr11	69335010	69339772	TCONS_00003524	+	69335010	69339772	1	4762,	0,	XLOC_000929
chr11	70115236	70116606	TCONS_00003642	-	70115236	70116606	1	1370,	0,	XLOC_001053
chr11	70211478	70244513	TCONS_00003643	-	70211478	70244513	2	1346,310,	0,32725,	XLOC_001054
chr11	70242447	70244465	TCONS_00003644	-	70242447	70244465	1	2018,	0,	XLOC_001054
chr11	71505408	71524905	TCONS_00003645	-	71505408	71524905	4	892,115,64,517,	0,8495,13230,18980,	XLOC_001055
chr11	71505408	71524905	TCONS_00003646	-	71505408	71524905	4	1763,115,64,517,	0,8495,13230,18980,	XLOC_001055
chr11	71521023	71524905	TCONS_00003647	-	71521023	71524905	2	1971,517,	0,3365,	XLOC_001055
chr11	72522916	72525045	TCONS_00003648	-	72522916	72525045	1	2129,	0,	XLOC_001057
chr11	73015906	73019838	TCONS_00003649	-	73015906	73019838	4	2695,209,314,122,	0,3020,3389,3810,	XLOC_001058
chr11	73015906	73019838	TCONS_00003650	-	73015906	73019838	3	3229,314,122,	0,3389,3810,	XLOC_001058
chr11	73471313	73477103	TCONS_00003525	+	73471313	73477103	3	117,659,4322,	0,313,1468,	XLOC_000932
chr11	73472147	73477104	TCONS_00003526	+	73472147	73477104	1	4957,	0,	XLOC_000932
chr11	75237957	75239822	TCONS_00003527	+	75237957	75239822	1	1865,	0,	XLOC_000937
chr11	75271258	75276133	TCONS_00003651	-	75271258	75276133	2	1089,289,	0,4586,	XLOC_001060
chr11	75271258	75276133	TCONS_00003652	-	75271258	75276133	2	2732,289,	0,4586,	XLOC_001060
chr11	75294168	75308451	TCONS_00003528	+	75294168	75308451	2	158,3306,	0,10977,	XLOC_000938
chr11	7533194	7534860	TCONS_00003593	-	7533194	7534860	1	1666,	0,	XLOC_001004
chr11	75379255	75382004	TCONS_00003530	+	75379255	75382004	1	2749,	0,	XLOC_000940
chr11	76493307	76494135	TCONS_00003653	-	76493307	76494135	2	593,89,	0,739,	XLOC_001062
chr11	777576	781315	TCONS_00003374	+	777576	781315	4	119,954,139,754,	0,536,2666,2985,	XLOC_000802
chr11	777576	781315	TCONS_00003375	+	777576	781315	4	119,954,139,603,	0,536,2666,3136,	XLOC_000802
chr11	777576	792458	TCONS_00003376	+	777576	792458	5	119,954,139,142,147,	0,536,2666,5953,14735,	XLOC_000802
chr11	777576	792458	TCONS_00003377	+	777576	792458	4	119,106,142,147,	0,536,5953,14735,	XLOC_000802
chr11	777576	792458	TCONS_00003378	+	777576	792458	4	119,106,138,147,	0,536,5957,14735,	XLOC_000802
chr11	777576	792458	TCONS_00003379	+	777576	792458	3	119,142,147,	0,5953,14735,	XLOC_000802
chr11	77850792	77854473	TCONS_00003531	+	77850792	77854473	2	152,1922,	0,1759,	XLOC_000942
chr11	77850792	77854473	TCONS_00003532	+	77850792	77854473	2	326,1922,	0,1759,	XLOC_000942
chr11	77850792	77860139	TCONS_00003533	+	77850792	77860139	3	326,307,117,	0,1649,9230,	XLOC_000942
chr11	77850792	77860139	TCONS_00003534	+	77850792	77860139	3	152,197,117,	0,1759,9230,	XLOC_000942
chr11	77850792	77860139	TCONS_00003535	+	77850792	77860139	3	326,197,117,	0,1759,9230,	XLOC_000942
chr11	77850792	77860139	TCONS_00003536	+	77850792	77860139	3	326,108,121,	0,1848,9226,	XLOC_000942
chr11	77850792	77860139	TCONS_00003537	+	77850792	77860139	3	326,197,121,	0,1759,9226,	XLOC_000942
chr11	77850792	77860139	TCONS_00003538	+	77850792	77860139	3	326,108,117,	0,1848,9230,	XLOC_000942
chr11	77851548	77852267	TCONS_00003539	+	77851548	77852267	1	719,	0,	XLOC_000942
chr11	779453	780755	TCONS_00003380	+	779453	780755	1	1302,	0,	XLOC_000802
chr11	82400756	82400966	TCONS_00003540	+	82400756	82400966	1	210,	0,	XLOC_000943
chr11	82783104	82805482	TCONS_00003541	+	82783104	82805482	3	119,80,21138,	0,560,1240,	XLOC_000944
chr11	82783104	82805482	TCONS_00003542	+	82783104	82805482	3	119,182,21138,	0,560,1240,	XLOC_000944
chr11	82783104	82805482	TCONS_00003543	+	82783104	82805482	3	84,80,21138,	0,560,1240,	XLOC_000944
chr11	82783107	82786566	TCONS_00003544	+	82783107	82786566	3	81,182,2222,	0,557,1237,	XLOC_000944
chr11	82783379	82805482	TCONS_00003545	+	82783379	82805482	2	467,21138,	0,965,	XLOC_000944
chr11	82901226	82905762	TCONS_00003654	-	82901226	82905762	5	984,96,114,57,1254,	0,1917,2243,2551,3282,	XLOC_001063
chr11	82901226	82905762	TCONS_00003655	-	82901226	82905762	3	984,81,1254,	0,2551,3282,	XLOC_001063
chr11	82901226	82905762	TCONS_00003658	-	82901226	82905762	4	2013,114,57,1254,	0,2243,2551,3282,	XLOC_001063
chr11	82901226	82905762	TCONS_00003659	-	82901226	82905762	5	984,96,114,81,1254,	0,1917,2243,2551,3282,	XLOC_001063
chr11	82901226	82905762	TCONS_00003660	-	82901226	82905762	5	984,74,114,57,1254,	0,1939,2243,2551,3282,	XLOC_001063
chr11	82901226	82905762	TCONS_00003661	-	82901226	82905762	4	2013,114,81,1254,	0,2243,2551,3282,	XLOC_001063
chr11	82901226	82905762	TCONS_00003664	-	82901226	82905762	3	984,57,1254,	0,2551,3282,	XLOC_001063
chr11	82901226	82905762	TCONS_00003665	-	82901226	82905762	5	984,74,114,81,1254,	0,1939,2243,2551,3282,	XLOC_001063
chr11	82901228	82904633	TCONS_00003656	-	82901228	82904633	4	982,96,81,125,	0,1915,2549,3280,	XLOC_001063
chr11	82901228	82904633	TCONS_00003657	-	82901228	82904633	4	982,114,57,125,	0,2241,2549,3280,	XLOC_001063
chr11	82901228	82904633	TCONS_00003662	-	82901228	82904633	4	982,114,81,125,	0,2241,2549,3280,	XLOC_001063
chr11	82901228	82904633	TCONS_00003663	-	82901228	82904633	3	2011,81,125,	0,2549,3280,	XLOC_001063
chr11	82995739	83002398	TCONS_00003546	+	82995739	83002398	2	1851,70,	0,6589,	XLOC_000945
chr11	85564743	85565912	TCONS_00003666	-	85564743	85565912	1	1169,	0,	XLOC_001064
chr11	85954484	85955276	TCONS_00003667	-	85954484	85955276	1	792,	0,	XLOC_001065
chr11	88070668	88161400	TCONS_00003550	+	88070668	88161400	6	234,91,111,234,253,455,	0,35736,85986,86880,89530,90277,	XLOC_000949
chr11	88070668	88161400	TCONS_00003551	+	88070668	88161400	4	234,91,111,326,	0,35736,85986,90406,	XLOC_000949
chr11	8985755	8999802	TCONS_00003401	+	8985755	8999802	4	940,169,116,10417,	0,1695,2332,3630,	XLOC_000821
chr11	8985755	8999802	TCONS_00003402	+	8985755	8999802	4	940,141,116,10417,	0,1695,2332,3630,	XLOC_000821
chr11	8986221	8997830	TCONS_00003403	+	8986221	8997830	5	474,141,116,203,119,	0,1229,1866,3164,11490,	XLOC_000821
chr11	89956484	89959087	TCONS_00003552	+	89956484	89959087	1	2603,	0,	XLOC_000950
chr11	94799029	94800094	TCONS_00003668	-	94799029	94800094	1	1065,	0,	XLOC_001067
chr11	94821950	94822596	TCONS_00003669	-	94821950	94822596	1	646,	0,	XLOC_001068
chr11	94965742	94967437	TCONS_00003553	+	94965742	94967437	3	96,40,820,	0,301,875,	XLOC_000951
chr11	9635944	9637203	TCONS_00003404	+	9635944	9637203	1	1259,	0,	XLOC_000822
chr12	100537087	100537919	TCONS_00004380	+	100537087	100537919	1	832,	0,	XLOC_001216
chr12	101802024	101803066	TCONS_00004381	+	101802024	101803066	1	1042,	0,	XLOC_001217
chr12	104532173	104533393	TCONS_00004383	+	104532173	104533393	1	1220,	0,	XLOC_001219
chr12	10516247	10532546	TCONS_00004168	+	10516247	10532546	4	39,159,102,246,	0,226,10386,16053,	XLOC_001117
chr12	10516316	10532546	TCONS_00004169	+	10516316	10532546	3	316,98,246,	0,10321,15984,	XLOC_001117
chr12	106533231	106537431	TCONS_00004386	+	106533231	106537431	1	4200,	0,	XLOC_001221
chr12	106533231	106574744	TCONS_00004387	+	106533231	106574744	3	468,83,392,	0,23488,41121,	XLOC_001221
chr12	106642160	106647244	TCONS_00004388	+	106642160	106647244	2	377,1337,	0,3747,	XLOC_001222
chr12	106642160	106647244	TCONS_00004389	+	106642160	106647244	2	1396,1337,	0,3747,	XLOC_001222
chr12	106642254	106647244	TCONS_00004390	+	106642254	106647244	1	4990,	0,	XLOC_001222
chr12	107347077	107349429	TCONS_00004578	-	107347077	107349429	1	2352,	0,	XLOC_001335
chr12	110716639	110718630	TCONS_00004581	-	110716639	110718630	1	1991,	0,	XLOC_001338
chr12	110867442	110869522	TCONS_00004582	-	110867442	110869522	2	655,244,	0,1836,	XLOC_001339
chr12	110887224	110888634	TCONS_00004394	+	110887224	110888634	1	1410,	0,	XLOC_001226
chr12	112277572	112280706	TCONS_00004583	-	112277572	112280706	2	235,1219,	0,1915,	XLOC_001340
chr12	112277572	112280706	TCONS_00004584	-	112277572	112280706	4	235,145,144,1219,	0,564,1558,1915,	XLOC_001340
chr12	112277572	112280706	TCONS_00004585	-	112277572	112280706	2	235,2570,	0,564,	XLOC_001340
chr12	112277572	112280706	TCONS_00004586	-	112277572	112280706	2	235,1576,	0,1558,	XLOC_001340
chr12	112277572	112280706	TCONS_00004587	-	112277572	112280706	3	235,145,1198,	0,564,1936,	XLOC_001340
chr12	112277572	112280706	TCONS_00004588	-	112277572	112280706	3	235,1138,1219,	0,564,1915,	XLOC_001340
chr12	112277572	112280706	TCONS_00004589	-	112277572	112280706	3	235,144,1219,	0,1558,1915,	XLOC_001340
chr12	112277572	112280706	TCONS_00004590	-	112277572	112280706	3	235,145,1219,	0,564,1915,	XLOC_001340
chr12	112277572	112280706	TCONS_00004591	-	112277572	112280706	2	709,1576,	0,1558,	XLOC_001340
chr12	112846043	112847440	TCONS_00004396	+	112846043	112847440	1	1397,	0,	XLOC_001230
chr12	116821337	116858970	TCONS_00004397	+	116821337	116858970	4	134,111,139,897,	0,9902,15962,36736,	XLOC_001233
chr12	116971226	116973326	TCONS_00004398	+	116971226	116973326	2	41,1556,	0,544,	XLOC_001234
chr12	118813107	118814272	TCONS_00004592	-	118813107	118814272	1	1165,	0,	XLOC_001342
chr12	120638885	120648473	TCONS_00004402	+	120638885	120648473	3	344,77,832,	0,5462,8756,	XLOC_001239
chr12	120638885	120651159	TCONS_00004405	+	120638885	120651159	3	344,96,982,	0,8756,11292,	XLOC_001239
chr12	120638885	120651159	TCONS_00004408	+	120638885	120651159	4	344,168,96,982,	0,5462,8756,11292,	XLOC_001239
chr12	120639041	120648332	TCONS_00004401	+	120639041	120648332	2	188,691,	0,8600,	XLOC_001239
chr12	120639041	120648332	TCONS_00004403	+	120639041	120648332	3	188,168,691,	0,5306,8600,	XLOC_001239
chr12	120639041	120650631	TCONS_00004404	+	120639041	120650631	4	188,77,89,454,	0,5306,8607,11136,	XLOC_001239
chr12	120639041	120650631	TCONS_00004406	+	120639041	120650631	5	188,77,89,177,454,	0,5306,8607,9691,11136,	XLOC_001239
chr12	120639041	120650631	TCONS_00004407	+	120639041	120650631	5	188,77,96,177,454,	0,5306,8600,9691,11136,	XLOC_001239
chr12	120639075	120651342	TCONS_00004409	+	120639075	120651342	4	154,77,96,1165,	0,5272,8566,11102,	XLOC_001239
chr12	122019371	122020147	TCONS_00004411	+	122019371	122020147	1	776,	0,	XLOC_001241
chr12	122020414	122021136	TCONS_00004412	+	122020414	122021136	1	722,	0,	XLOC_001242
chr12	122456714	122459531	TCONS_00004593	-	122456714	122459531	1	2817,	0,	XLOC_001343
chr12	123848407	123850337	TCONS_00004416	+	123848407	123850337	3	147,147,266,	0,1129,1664,	XLOC_001249
chr12	123848407	123850337	TCONS_00004417	+	123848407	123850337	3	147,126,266,	0,1129,1664,	XLOC_001249
chr12	123849726	123850313	TCONS_00004418	+	123849726	123850313	1	587,	0,	XLOC_001249
chr12	124063545	124068898	TCONS_00004596	-	124063545	124068898	1	5353,	0,	XLOC_001347
chr12	12508341	12510001	TCONS_00004459	-	12508341	12510001	2	1398,140,	0,1520,	XLOC_001279
chr12	125399735	125400894	TCONS_00004420	+	125399735	125400894	1	1159,	0,	XLOC_001254
chr12	125422520	125423656	TCONS_00004597	-	125422520	125423656	1	1136,	0,	XLOC_001348
chr12	125535545	125536645	TCONS_00004422	+	125535545	125536645	1	1100,	0,	XLOC_001255
chr12	127630778	127634204	TCONS_00004423	+	127630778	127634204	1	3426,	0,	XLOC_001256
chr12	127631604	127634812	TCONS_00004424	+	127631604	127634812	2	1214,66,	0,3142,	XLOC_001256
chr12	129308642	129310010	TCONS_00004425	+	129308642	129310010	1	1368,	0,	XLOC_001257
chr12	129310298	129310908	TCONS_00004426	+	129310298	129310908	1	610,	0,	XLOC_001258
chr12	13080600	13132555	TCONS_00004170	+	13080600	13132555	3	137,139,98,	0,39092,51857,	XLOC_001119
chr12	13080600	13132555	TCONS_00004171	+	13080600	13132555	2	137,681,	0,51274,	XLOC_001119
chr12	13080600	13132555	TCONS_00004172	+	13080600	13132555	4	137,114,81,98,	0,16701,51274,51857,	XLOC_001119
chr12	13080600	13132555	TCONS_00004173	+	13080600	13132555	3	137,114,681,	0,16701,51274,	XLOC_001119
chr12	13080600	13132555	TCONS_00004174	+	13080600	13132555	3	137,204,98,	0,19368,51857,	XLOC_001119
chr12	13080600	13132555	TCONS_00004175	+	13080600	13132555	4	137,110,81,98,	0,16705,51274,51857,	XLOC_001119
chr12	13080600	13132555	TCONS_00004176	+	13080600	13132555	4	137,110,204,98,	0,16705,19368,51857,	XLOC_001119
chr12	13080600	13132555	TCONS_00004177	+	13080600	13132555	3	137,81,191,	0,51274,51764,	XLOC_001119
chr12	13080600	13132555	TCONS_00004178	+	13080600	13132555	3	137,81,98,	0,51274,51857,	XLOC_001119
chr12	13080600	13132555	TCONS_00004179	+	13080600	13132555	2	137,98,	0,51857,	XLOC_001119
chr12	13080600	13132555	TCONS_00004180	+	13080600	13132555	2	137,191,	0,51764,	XLOC_001119
chr12	13080600	13132555	TCONS_00004181	+	13080600	13132555	2	148,98,	0,51857,	XLOC_001119
chr12	13080600	13132555	TCONS_00004182	+	13080600	13132555	3	137,110,681,	0,16705,51274,	XLOC_001119
chr12	13080603	13097734	TCONS_00004183	+	13080603	13097734	2	134,429,	0,16702,	XLOC_001119
chr12	13132770	13140266	TCONS_00004185	+	13132770	13140266	3	52,392,3989,	0,163,3507,	XLOC_001121
chr12	13132770	13140266	TCONS_00004186	+	13132770	13140266	2	52,7333,	0,163,	XLOC_001121
chr12	13132770	13140266	TCONS_00004187	+	13132770	13140266	3	52,392,3911,	0,163,3585,	XLOC_001121
chr12	132410981	132413512	TCONS_00004598	-	132410981	132413512	1	2531,	0,	XLOC_001349
chr12	132671287	132674145	TCONS_00004599	-	132671287	132674145	1	2858,	0,	XLOC_001350
chr12	132671287	132674181	TCONS_00004600	-	132671287	132674181	2	959,458,	0,2436,	XLOC_001350
chr12	132671287	132674181	TCONS_00004601	-	132671287	132674181	2	959,136,	0,2758,	XLOC_001350
chr12	133019831	133021436	TCONS_00004602	-	133019831	133021436	1	1605,	0,	XLOC_001351
chr12	133176650	133177797	TCONS_00004428	+	133176650	133177797	1	1147,	0,	XLOC_001260
chr12	133339519	133340028	TCONS_00004429	+	133339519	133340028	1	509,	0,	XLOC_001261
chr12	19591626	19592295	TCONS_00004460	-	19591626	19592295	1	669,	0,	XLOC_001282
chr12	20521763	20522143	TCONS_00004188	+	20521763	20522143	1	380,	0,	XLOC_001124
chr12	22095415	22096431	TCONS_00004189	+	22095415	22096431	1	1016,	0,	XLOC_001126
chr12	25538700	25539055	TCONS_00004461	-	25538700	25539055	1	355,	0,	XLOC_001283
chr12	26104763	26111473	TCONS_00004462	-	26104763	26111473	4	4517,123,671,324,	0,4808,5622,6386,	XLOC_001284
chr12	26104763	26111473	TCONS_00004463	-	26104763	26111473	5	1246,1210,126,105,324,	0,3307,4808,6188,6386,	XLOC_001284
chr12	26104763	26111473	TCONS_00004464	-	26104763	26111473	4	4517,126,671,324,	0,4808,5622,6386,	XLOC_001284
chr12	26104763	26111473	TCONS_00004465	-	26104763	26111473	5	1246,1210,126,248,324,	0,3307,4808,6045,6386,	XLOC_001284
chr12	26104763	26111473	TCONS_00004466	-	26104763	26111473	5	1246,1210,123,105,324,	0,3307,4808,6188,6386,	XLOC_001284
chr12	26104763	26111473	TCONS_00004467	-	26104763	26111473	6	1246,104,121,123,671,324,	0,3307,4396,4808,5622,6386,	XLOC_001284
chr12	26104763	26111473	TCONS_00004468	-	26104763	26111473	6	1246,1210,126,56,105,324,	0,3307,4808,5622,6188,6386,	XLOC_001284
chr12	26104763	26111957	TCONS_00004469	-	26104763	26111957	3	4517,126,93,	0,4808,7101,	XLOC_001284
chr12	26104763	26111957	TCONS_00004470	-	26104763	26111957	5	1246,104,121,126,93,	0,3307,4396,4808,7101,	XLOC_001284
chr12	26104763	26112701	TCONS_00004471	-	26104763	26112701	4	1246,1210,126,443,	0,3307,4808,7495,	XLOC_001284
chr12	26104763	26112701	TCONS_00004472	-	26104763	26112701	4	1246,1210,123,443,	0,3307,4808,7495,	XLOC_001284
chr12	26107587	26110518	TCONS_00004473	-	26107587	26110518	4	587,121,123,133,	0,1572,1984,2798,	XLOC_001284
chr12	26107587	26112375	TCONS_00004474	-	26107587	26112375	4	587,121,126,117,	0,1572,1984,4671,	XLOC_001284
chr12	26986412	26987281	TCONS_00004191	+	26986412	26987281	1	869,	0,	XLOC_001128
chr12	26987723	26990326	TCONS_00004192	+	26987723	26990326	1	2603,	0,	XLOC_001129
chr12	2791715	2906447	TCONS_00004431	-	2791715	2906447	6	63,116,55,116,70,164,	0,43920,89303,113683,114327,114568,	XLOC_001265
chr12	2791715	2906447	TCONS_00004432	-	2791715	2906447	5	63,116,55,70,164,	0,43920,89303,114327,114568,	XLOC_001265
chr12	2791715	2922022	TCONS_00004433	-	2791715	2922022	5	63,116,55,70,295,	0,43920,89303,114327,130012,	XLOC_001265
chr12	2791715	2922022	TCONS_00004434	-	2791715	2922022	6	63,116,55,116,64,295,	0,43920,89303,113683,114327,130012,	XLOC_001265
chr12	2791715	2922022	TCONS_00004435	-	2791715	2922022	5	63,116,55,64,295,	0,43920,89303,114327,130012,	XLOC_001265
chr12	2914333	2922022	TCONS_00004436	-	2914333	2922022	2	150,295,	0,7394,	XLOC_001265
chr12	3064733	3069009	TCONS_00004437	-	3064733	3069009	2	2658,103,	0,4173,	XLOC_001266
chr12	30908159	30933258	TCONS_00004195	+	30908159	30933258	2	46,939,	0,24160,	XLOC_001136
chr12	30909517	30910857	TCONS_00004196	+	30909517	30910857	1	1340,	0,	XLOC_001137
chr12	30947844	31031821	TCONS_00004215	+	30947844	31031821	4	935,171,109,216,	0,3234,5002,83761,	XLOC_001138
chr12	30948326	30967729	TCONS_00004199	+	30948326	30967729	4	453,113,106,14262,	0,711,4523,5141,	XLOC_001138
chr12	30948326	30967729	TCONS_00004200	+	30948326	30967729	4	453,113,109,14262,	0,711,4520,5141,	XLOC_001138
chr12	30948326	30967729	TCONS_00004201	+	30948326	30967729	5	453,113,228,109,13095,	0,711,1590,4520,6308,	XLOC_001138
chr12	30948326	30967729	TCONS_00004202	+	30948326	30967729	6	453,113,228,171,109,13095,	0,711,1590,2752,4520,6308,	XLOC_001138
chr12	30948326	30967729	TCONS_00004203	+	30948326	30967729	4	453,113,109,13095,	0,711,4520,6308,	XLOC_001138
chr12	30948326	30967729	TCONS_00004204	+	30948326	30967729	6	453,113,228,171,109,14262,	0,711,1590,2752,4520,5141,	XLOC_001138
chr12	30948326	30967729	TCONS_00004205	+	30948326	30967729	6	453,113,228,106,64,13095,	0,711,1590,4523,5145,6308,	XLOC_001138
chr12	30948326	30967729	TCONS_00004206	+	30948326	30967729	5	453,113,106,68,13095,	0,711,4523,5141,6308,	XLOC_001138
chr12	30948326	30967729	TCONS_00004207	+	30948326	30967729	7	453,113,228,171,109,64,13095,	0,711,1590,2752,4520,5145,6308,	XLOC_001138
chr12	30948326	30967729	TCONS_00004208	+	30948326	30967729	5	453,113,171,109,13095,	0,711,2752,4520,6308,	XLOC_001138
chr12	30948326	30967729	TCONS_00004209	+	30948326	30967729	5	453,113,171,109,14262,	0,711,2752,4520,5141,	XLOC_001138
chr12	30948326	30967729	TCONS_00004210	+	30948326	30967729	6	453,113,171,109,64,13095,	0,711,2752,4520,5145,6308,	XLOC_001138
chr12	30948326	30967729	TCONS_00004211	+	30948326	30967729	5	453,113,228,109,14262,	0,711,1590,4520,5141,	XLOC_001138
chr12	30948326	30967729	TCONS_00004212	+	30948326	30967729	5	453,113,109,64,13095,	0,711,4520,5145,6308,	XLOC_001138
chr12	30948326	31031662	TCONS_00004213	+	30948326	31031662	5	453,113,228,109,57,	0,711,1590,4520,83279,	XLOC_001138
chr12	30948326	31031662	TCONS_00004214	+	30948326	31031662	6	453,113,228,171,109,57,	0,711,1590,2752,4520,83279,	XLOC_001138
chr12	30948326	31031662	TCONS_00004216	+	30948326	31031662	4	453,113,109,57,	0,711,4520,83279,	XLOC_001138
chr12	30948326	31031662	TCONS_00004217	+	30948326	31031662	5	453,113,171,109,57,	0,711,2752,4520,83279,	XLOC_001138
chr12	30948455	30967729	TCONS_00004218	+	30948455	30967729	4	324,113,689,13095,	0,582,4391,6179,	XLOC_001138
chr12	30948455	30967729	TCONS_00004219	+	30948455	30967729	4	695,109,68,13095,	0,4391,5012,6179,	XLOC_001138
chr12	30948455	30967729	TCONS_00004220	+	30948455	30967729	5	695,171,109,68,13095,	0,2623,4391,5012,6179,	XLOC_001138
chr12	30949163	30967729	TCONS_00004221	+	30949163	30967729	5	322,228,106,64,13095,	0,753,3686,4308,5471,	XLOC_001138
chr12	30949163	30967729	TCONS_00004222	+	30949163	30967729	3	322,109,13095,	0,3683,5471,	XLOC_001138
chr12	30949163	30967729	TCONS_00004223	+	30949163	30967729	4	322,228,109,13095,	0,753,3683,5471,	XLOC_001138
chr12	30949163	30967729	TCONS_00004224	+	30949163	30967729	6	322,228,171,109,64,13095,	0,753,1915,3683,4308,5471,	XLOC_001138
chr12	30949163	30967729	TCONS_00004225	+	30949163	30967729	4	322,228,106,13095,	0,753,3686,5471,	XLOC_001138
chr12	30949163	30967729	TCONS_00004226	+	30949163	30967729	4	322,109,68,13095,	0,3683,4304,5471,	XLOC_001138
chr12	30949163	30967729	TCONS_00004227	+	30949163	30967729	3	322,109,14262,	0,3683,4304,	XLOC_001138
chr12	30949163	30967729	TCONS_00004228	+	30949163	30967729	5	322,228,171,109,14262,	0,753,1915,3683,4304,	XLOC_001138
chr12	30949163	30967729	TCONS_00004229	+	30949163	30967729	5	322,228,171,109,13095,	0,753,1915,3683,5471,	XLOC_001138
chr12	30949163	30967729	TCONS_00004230	+	30949163	30967729	4	322,228,109,14262,	0,753,3683,4304,	XLOC_001138
chr12	30949163	30967729	TCONS_00004231	+	30949163	30967729	5	322,228,109,68,13095,	0,753,3683,4304,5471,	XLOC_001138
chr12	30949163	31031662	TCONS_00004232	+	30949163	31031662	4	322,228,106,57,	0,753,3686,82442,	XLOC_001138
chr12	30949195	31031821	TCONS_00004233	+	30949195	31031821	5	290,228,171,109,216,	0,721,1883,3651,82410,	XLOC_001138
chr12	30949195	31031821	TCONS_00004234	+	30949195	31031821	4	290,228,109,216,	0,721,3651,82410,	XLOC_001138
chr12	30949956	30967729	TCONS_00004235	+	30949956	30967729	3	188,689,13095,	0,2890,4678,	XLOC_001138
chr12	30950323	30967729	TCONS_00004236	+	30950323	30967729	3	926,109,14262,	0,2523,3144,	XLOC_001138
chr12	30950323	31031662	TCONS_00004237	+	30950323	31031662	3	926,109,57,	0,2523,81282,	XLOC_001138
chr12	31173696	31226781	TCONS_00004475	-	31173696	31226781	3	673,111,653,	0,39897,52432,	XLOC_001286
chr12	31173696	31226781	TCONS_00004476	-	31173696	31226781	3	1267,111,653,	0,39897,52432,	XLOC_001286
chr12	31206406	31226781	TCONS_00004477	-	31206406	31226781	3	415,111,653,	0,7187,19722,	XLOC_001286
chr12	31213137	31226781	TCONS_00004478	-	31213137	31226781	2	567,653,	0,12991,	XLOC_001286
chr12	31742856	31768285	TCONS_00004238	+	31742856	31768285	3	197,175,192,	0,11757,25237,	XLOC_001139
chr12	31780526	31804965	TCONS_00004479	-	31780526	31804965	2	134,296,	0,24143,	XLOC_001287
chr12	32111438	32112470	TCONS_00004480	-	32111438	32112470	1	1032,	0,	XLOC_001288
chr12	39299541	39303358	TCONS_00004239	+	39299541	39303358	2	954,247,	0,3570,	XLOC_001140
chr12	39300698	39301427	TCONS_00004240	+	39300698	39301427	1	729,	0,	XLOC_001141
chr12	46121919	46122804	TCONS_00004482	-	46121919	46122804	1	885,	0,	XLOC_001291
chr12	46662647	46669298	TCONS_00004242	+	46662647	46669298	2	294,315,	0,6336,	XLOC_001146
chr12	46663414	46669298	TCONS_00004243	+	46663414	46669298	2	242,315,	0,5569,	XLOC_001146
chr12	46663418	46667829	TCONS_00004244	+	46663418	46667829	1	4411,	0,	XLOC_001146
chr12	46757706	46758718	TCONS_00004245	+	46757706	46758718	1	1012,	0,	XLOC_001147
chr12	46760858	46761209	TCONS_00004246	+	46760858	46761209	1	351,	0,	XLOC_001148
chr12	46766818	46767526	TCONS_00004483	-	46766818	46767526	1	708,	0,	XLOC_001292
chr12	46773874	46776954	TCONS_00004484	-	46773874	46776954	1	3080,	0,	XLOC_001293
chr12	46777081	46878835	TCONS_00004250	+	46777081	46878835	4	415,226,110,595,	0,4448,86854,101159,	XLOC_001150
chr12	46777270	46839039	TCONS_00004248	+	46777270	46839039	3	226,226,932,	0,4259,60837,	XLOC_001150
chr12	46777270	46878938	TCONS_00004249	+	46777270	46878938	4	674,226,110,698,	0,4259,86665,100970,	XLOC_001150
chr12	46777270	46878938	TCONS_00004251	+	46777270	46878938	5	674,226,130,110,698,	0,4259,71524,86665,100970,	XLOC_001150
chr12	46777270	46878938	TCONS_00004252	+	46777270	46878938	5	226,226,130,110,698,	0,4259,71524,86665,100970,	XLOC_001150
chr12	46777270	47081084	TCONS_00004253	+	46777270	47081084	6	226,226,110,43,163,128,	0,4259,86665,268302,268902,303686,	XLOC_001150
chr12	46777270	47081084	TCONS_00004254	+	46777270	47081084	5	674,1806,110,163,128,	0,4259,86665,268902,303686,	XLOC_001150
chr12	46777270	47081084	TCONS_00004255	+	46777270	47081084	6	674,226,110,43,163,128,	0,4259,86665,268302,268902,303686,	XLOC_001150
chr12	46777270	47081084	TCONS_00004256	+	46777270	47081084	5	226,226,43,163,128,	0,4259,268302,268902,303686,	XLOC_001150
chr12	46777270	47081084	TCONS_00004257	+	46777270	47081084	5	226,226,130,163,128,	0,4259,71524,268902,303686,	XLOC_001150
chr12	46777270	47081084	TCONS_00004258	+	46777270	47081084	6	226,226,110,157,163,128,	0,4259,86665,187768,268902,303686,	XLOC_001150
chr12	46777270	47081084	TCONS_00004259	+	46777270	47081084	4	226,226,163,128,	0,4259,268902,303686,	XLOC_001150
chr12	46777270	47081084	TCONS_00004260	+	46777270	47081084	6	674,226,110,157,163,128,	0,4259,86665,187768,268902,303686,	XLOC_001150
chr12	46777270	47081084	TCONS_00004261	+	46777270	47081084	7	674,226,110,31,157,163,128,	0,4259,86665,123055,187768,268902,303686,	XLOC_001150
chr12	46777270	47081084	TCONS_00004262	+	46777270	47081084	5	226,226,110,163,128,	0,4259,86665,268902,303686,	XLOC_001150
chr12	46777270	47081084	TCONS_00004263	+	46777270	47081084	6	226,226,130,110,163,128,	0,4259,71524,86665,268902,303686,	XLOC_001150
chr12	46777275	46888846	TCONS_00004485	-	46777275	46888846	2	1176,792,	0,110779,	XLOC_001294
chr12	46778574	46839039	TCONS_00004264	+	46778574	46839039	3	126,226,932,	0,2955,59533,	XLOC_001150
chr12	46778574	46878938	TCONS_00004265	+	46778574	46878938	4	126,1806,110,698,	0,2955,85361,99666,	XLOC_001150
chr12	46778574	46878938	TCONS_00004266	+	46778574	46878938	5	126,226,130,110,698,	0,2955,70220,85361,99666,	XLOC_001150
chr12	46778574	46878938	TCONS_00004267	+	46778574	46878938	4	126,226,110,698,	0,2955,85361,99666,	XLOC_001150
chr12	46778574	47081084	TCONS_00004268	+	46778574	47081084	6	126,226,110,157,163,128,	0,2955,85361,186464,267598,302382,	XLOC_001150
chr12	46778574	47081084	TCONS_00004269	+	46778574	47081084	5	126,226,130,163,128,	0,2955,70220,267598,302382,	XLOC_001150
chr12	46778574	47081084	TCONS_00004270	+	46778574	47081084	5	126,226,43,163,128,	0,2955,266998,267598,302382,	XLOC_001150
chr12	46778574	47081084	TCONS_00004271	+	46778574	47081084	7	126,226,130,110,157,163,128,	0,2955,70220,85361,186464,267598,302382,	XLOC_001150
chr12	46778574	47081084	TCONS_00004272	+	46778574	47081084	7	126,226,110,31,157,163,128,	0,2955,85361,121751,186464,267598,302382,	XLOC_001150
chr12	46778574	47081084	TCONS_00004273	+	46778574	47081084	4	126,226,163,128,	0,2955,267598,302382,	XLOC_001150
chr12	46778574	47081084	TCONS_00004274	+	46778574	47081084	5	126,226,110,163,128,	0,2955,85361,267598,302382,	XLOC_001150
chr12	46778574	47081084	TCONS_00004275	+	46778574	47081084	6	126,226,130,110,163,128,	0,2955,70220,85361,267598,302382,	XLOC_001150
chr12	46780969	46839039	TCONS_00004276	+	46780969	46839039	3	300,226,932,	0,560,57138,	XLOC_001150
chr12	46780969	46878938	TCONS_00004277	+	46780969	46878938	4	423,226,110,698,	0,560,82966,97271,	XLOC_001150
chr12	46780969	46878938	TCONS_00004278	+	46780969	46878938	4	300,1806,110,698,	0,560,82966,97271,	XLOC_001150
chr12	46780969	46878938	TCONS_00004279	+	46780969	46878938	5	423,226,130,110,698,	0,560,67825,82966,97271,	XLOC_001150
chr12	46780969	47081084	TCONS_00004280	+	46780969	47081084	6	423,1806,110,43,163,128,	0,560,82966,264603,265203,299987,	XLOC_001150
chr12	46780969	47081084	TCONS_00004281	+	46780969	47081084	7	423,226,130,110,157,163,128,	0,560,67825,82966,184069,265203,299987,	XLOC_001150
chr12	46780969	47081084	TCONS_00004282	+	46780969	47081084	7	423,226,110,31,157,163,128,	0,560,82966,119356,184069,265203,299987,	XLOC_001150
chr12	46780969	47081084	TCONS_00004283	+	46780969	47081084	5	423,226,110,163,128,	0,560,82966,265203,299987,	XLOC_001150
chr12	46780969	47081084	TCONS_00004284	+	46780969	47081084	5	423,226,130,163,128,	0,560,67825,265203,299987,	XLOC_001150
chr12	46780969	47081084	TCONS_00004285	+	46780969	47081084	5	300,1806,110,163,128,	0,560,82966,265203,299987,	XLOC_001150
chr12	46780969	47081084	TCONS_00004286	+	46780969	47081084	5	423,226,157,163,128,	0,560,184069,265203,299987,	XLOC_001150
chr12	46780969	47081084	TCONS_00004287	+	46780969	47081084	4	423,226,163,128,	0,560,265203,299987,	XLOC_001150
chr12	46780969	47081084	TCONS_00004288	+	46780969	47081084	5	423,1806,110,163,128,	0,560,82966,265203,299987,	XLOC_001150
chr12	46780969	47081084	TCONS_00004289	+	46780969	47081084	6	300,1806,110,43,163,128,	0,560,82966,264603,265203,299987,	XLOC_001150
chr12	46780969	47081084	TCONS_00004290	+	46780969	47081084	6	423,226,110,43,163,128,	0,560,82966,264603,265203,299987,	XLOC_001150
chr12	46780969	47081084	TCONS_00004291	+	46780969	47081084	6	423,226,130,110,163,128,	0,560,67825,82966,265203,299987,	XLOC_001150
chr12	48099880	48114077	TCONS_00004293	+	48099880	48114077	3	66,126,690,	0,13049,13507,	XLOC_001151
chr12	48099880	48124695	TCONS_00004294	+	48099880	48124695	4	66,126,100,2026,	0,13049,13502,22789,	XLOC_001151
chr12	48592223	48594178	TCONS_00004295	+	48592223	48594178	1	1955,	0,	XLOC_001152
chr12	49193824	49206790	TCONS_00004486	-	49193824	49206790	2	989,2729,	0,10237,	XLOC_001295
chr12	49203521	49206790	TCONS_00004487	-	49203521	49206790	1	3269,	0,	XLOC_001295
chr12	49207018	49209511	TCONS_00004488	-	49207018	49209511	3	1057,217,324,	0,1221,2169,	XLOC_001296
chr12	49453969	49458170	TCONS_00004297	+	49453969	49458170	1	4201,	0,	XLOC_001155
chr12	49453971	49454678	TCONS_00004489	-	49453971	49454678	1	707,	0,	XLOC_001297
chr12	50222325	50236913	TCONS_00004298	+	50222325	50236913	3	206,149,4709,	0,392,9879,	XLOC_001157
chr12	50222325	50236913	TCONS_00004299	+	50222325	50236913	3	202,149,4709,	0,392,9879,	XLOC_001157
chr12	50478423	50479048	TCONS_00004490	-	50478423	50479048	1	625,	0,	XLOC_001299
chr12	50561433	50570996	TCONS_00004300	+	50561433	50570996	2	152,91,	0,9472,	XLOC_001158
chr12	50677484	50678319	TCONS_00004301	+	50677484	50678319	1	835,	0,	XLOC_001159
chr12	51156695	51157584	TCONS_00004491	-	51156695	51157584	1	889,	0,	XLOC_001300
chr12	51869125	51986247	TCONS_00004492	-	51869125	51986247	2	33,340,	0,116782,	XLOC_001301
chr12	51966251	51986272	TCONS_00004493	-	51966251	51986272	2	1164,365,	0,19656,	XLOC_001301
chr12	51983687	51984500	TCONS_00004494	-	51983687	51984500	1	813,	0,	XLOC_001301
chr12	53692429	53694259	TCONS_00004518	-	53692429	53694259	2	484,333,	0,1497,	XLOC_001303
chr12	54472561	54474519	TCONS_00004519	-	54472561	54474519	2	663,509,	0,1449,	XLOC_001305
chr12	54679667	54680874	TCONS_00004307	+	54679667	54680874	2	229,429,	0,778,	XLOC_001167
chr12	54679667	54680874	TCONS_00004308	+	54679667	54680874	3	229,71,138,	0,778,1069,	XLOC_001167
chr12	54679883	54680255	TCONS_00004521	-	54679883	54680255	1	372,	0,	XLOC_001306
chr12	5539785	5541104	TCONS_00004438	-	5539785	5541104	2	666,494,	0,825,	XLOC_001267
chr12	56122887	56125033	TCONS_00004310	+	56122887	56125033	2	252,1588,	0,558,	XLOC_001170
chr12	56123154	56125033	TCONS_00004311	+	56123154	56125033	1	1879,	0,	XLOC_001170
chr12	56125271	56125699	TCONS_00004312	+	56125271	56125699	1	428,	0,	XLOC_001171
chr12	56693872	56696499	TCONS_00004318	+	56693872	56696499	2	99,665,	0,1962,	XLOC_001176
chr12	56693872	56708750	TCONS_00004319	+	56693872	56708750	2	99,438,	0,14440,	XLOC_001176
chr12	56694129	56696499	TCONS_00004320	+	56694129	56696499	1	2370,	0,	XLOC_001176
chr12	57081280	57082225	TCONS_00004321	+	57081280	57082225	1	945,	0,	XLOC_001177
chr12	57632820	57693964	TCONS_00004323	+	57632820	57693964	5	1178,111,127,89,562,	0,44734,46496,51989,60582,	XLOC_001179
chr12	57632820	57693964	TCONS_00004324	+	57632820	57693964	4	1178,111,127,305,	0,44734,46496,60839,	XLOC_001179
chr12	57632820	57693964	TCONS_00004325	+	57632820	57693964	5	1178,111,127,89,305,	0,44734,46496,51989,60839,	XLOC_001179
chr12	57633162	57637218	TCONS_00004326	+	57633162	57637218	2	836,918,	0,3138,	XLOC_001179
chr12	57849876	57856588	TCONS_00004522	-	57849876	57856588	2	3468,63,	0,6649,	XLOC_001309
chr12	58282622	58284800	TCONS_00004333	+	58282622	58284800	2	336,705,	0,1473,	XLOC_001182
chr12	58287948	58290618	TCONS_00004334	+	58287948	58290618	2	186,1184,	0,1486,	XLOC_001183
chr12	58289104	58290618	TCONS_00004335	+	58289104	58290618	1	1514,	0,	XLOC_001183
chr12	58324970	58330045	TCONS_00004523	-	58324970	58330045	3	550,76,212,	0,4651,4863,	XLOC_001311
chr12	58324970	58330045	TCONS_00004524	-	58324970	58330045	4	550,84,76,212,	0,4282,4651,4863,	XLOC_001311
chr12	58325231	58329947	TCONS_00004525	-	58325231	58329947	3	289,84,326,	0,4021,4390,	XLOC_001311
chr12	62994870	62996911	TCONS_00004336	+	62994870	62996911	1	2041,	0,	XLOC_001184
chr12	64199013	64217492	TCONS_00004526	-	64199013	64217492	3	3707,138,1784,	0,10967,16695,	XLOC_001312
chr12	6548166	6560683	TCONS_00004443	-	6548166	6560683	6	676,172,127,114,98,1177,	0,4545,7960,9036,9639,11340,	XLOC_001270
chr12	6548166	6560719	TCONS_00004444	-	6548166	6560719	6	676,172,1190,98,640,85,	0,4545,7960,9639,11340,12468,	XLOC_001270
chr12	6555192	6561603	TCONS_00004445	-	6555192	6561603	4	2124,368,94,969,	0,4314,4866,5442,	XLOC_001270
chr12	6555192	6561603	TCONS_00004446	-	6555192	6561603	5	1061,114,368,94,969,	0,2010,4314,4866,5442,	XLOC_001270
chr12	6555192	6561603	TCONS_00004447	-	6555192	6561603	5	1061,114,368,88,969,	0,2010,4314,4866,5442,	XLOC_001270
chr12	6555192	6561603	TCONS_00004448	-	6555192	6561603	4	2124,368,88,969,	0,4314,4866,5442,	XLOC_001270
chr12	65562565	65563137	TCONS_00004527	-	65562565	65563137	1	572,	0,	XLOC_001313
chr12	6580259	6581467	TCONS_00004135	+	6580259	6581467	1	1208,	0,	XLOC_001106
chr12	65996508	66014705	TCONS_00004338	+	65996508	66014705	3	253,6736,503,	0,3299,17694,	XLOC_001186
chr12	65996508	66014705	TCONS_00004339	+	65996508	66014705	4	253,243,72,503,	0,3299,9963,17694,	XLOC_001186
chr12	65996508	66014705	TCONS_00004340	+	65996508	66014705	4	253,202,72,503,	0,3299,9963,17694,	XLOC_001186
chr12	65996508	66017070	TCONS_00004341	+	65996508	66017070	4	253,3904,107,1119,	0,3299,9963,19443,	XLOC_001186
chr12	65996508	66017070	TCONS_00004342	+	65996508	66017070	4	253,202,72,1119,	0,3299,9963,19443,	XLOC_001186
chr12	65996508	66017070	TCONS_00004343	+	65996508	66017070	4	253,243,72,1119,	0,3299,9963,19443,	XLOC_001186
chr12	65996508	66017070	TCONS_00004344	+	65996508	66017070	4	253,202,107,1119,	0,3299,9963,19443,	XLOC_001186
chr12	65996508	66017070	TCONS_00004345	+	65996508	66017070	4	253,243,107,1119,	0,3299,9963,19443,	XLOC_001186
chr12	65996508	66017070	TCONS_00004346	+	65996508	66017070	4	253,3904,72,1119,	0,3299,9963,19443,	XLOC_001186
chr12	66122300	66123240	TCONS_00004529	-	66122300	66123240	1	940,	0,	XLOC_001315
chr12	66133356	66135268	TCONS_00004530	-	66133356	66135268	1	1912,	0,	XLOC_001316
chr12	66133356	66136051	TCONS_00004531	-	66133356	66136051	2	1309,148,	0,2547,	XLOC_001316
chr12	66136448	66137458	TCONS_00004347	+	66136448	66137458	1	1010,	0,	XLOC_001187
chr12	66138209	66139928	TCONS_00004348	+	66138209	66139928	1	1719,	0,	XLOC_001188
chr12	6660563	6665327	TCONS_00004136	+	6660563	6665327	1	4764,	0,	XLOC_001108
chr12	6798911	6800246	TCONS_00004137	+	6798911	6800246	1	1335,	0,	XLOC_001110
chr12	69201059	69201702	TCONS_00004535	-	69201059	69201702	1	643,	0,	XLOC_001318
chr12	70131322	70132349	TCONS_00004536	-	70131322	70132349	1	1027,	0,	XLOC_001320
chr12	70613003	70638619	TCONS_00004537	-	70613003	70638619	4	374,97,138,842,	0,23573,24088,24774,	XLOC_001321
chr12	70613003	70638619	TCONS_00004538	-	70613003	70638619	4	374,97,384,842,	0,23573,23842,24774,	XLOC_001321
chr12	70636117	70638619	TCONS_00004539	-	70636117	70638619	3	556,104,842,	0,1008,1660,	XLOC_001321
chr12	70636117	70638619	TCONS_00004540	-	70636117	70638619	3	556,138,842,	0,974,1660,	XLOC_001321
chr12	70636117	70638619	TCONS_00004541	-	70636117	70638619	3	556,384,842,	0,728,1660,	XLOC_001321
chr12	72645760	72667289	TCONS_00004542	-	72645760	72667289	5	2634,371,3424,340,745,	0,3423,9217,19842,20784,	XLOC_001322
chr12	74322	91263	TCONS_00004130	+	74322	91263	7	43,147,202,182,153,69,468,	0,13234,14247,14514,15352,16264,16473,	XLOC_001100
chr12	74327	89661	TCONS_00004127	+	74327	89661	5	38,147,202,159,67,	0,13229,14242,14532,15267,	XLOC_001100
chr12	74327	91263	TCONS_00004129	+	74327	91263	6	38,147,202,182,69,468,	0,13229,14242,14509,16259,16468,	XLOC_001100
chr12	74337	89372	TCONS_00004126	+	74337	89372	5	28,147,202,182,58,	0,13219,14232,14499,14977,	XLOC_001100
chr12	74337	91263	TCONS_00004128	+	74337	91263	7	28,147,198,159,153,69,468,	0,13219,14232,14522,15337,16249,16458,	XLOC_001100
chr12	74337	91263	TCONS_00004131	+	74337	91263	6	28,147,198,159,69,468,	0,13219,14232,14522,16249,16458,	XLOC_001100
chr12	76424289	76427552	TCONS_00004351	+	76424289	76427552	1	3263,	0,	XLOC_001192
chr12	76653260	76700824	TCONS_00004352	+	76653260	76700824	3	501,1890,2571,	0,32635,44993,	XLOC_001193
chr12	76653260	76700824	TCONS_00004353	+	76653260	76700824	3	501,1890,4283,	0,32635,43281,	XLOC_001193
chr12	76653547	76700824	TCONS_00004354	+	76653547	76700824	2	214,2571,	0,44706,	XLOC_001193
chr12	76953774	76984439	TCONS_00004358	+	76953774	76984439	4	239,64,56,279,	0,2300,10716,30386,	XLOC_001195
chr12	80084996	80085435	TCONS_00004543	-	80084996	80085435	1	439,	0,	XLOC_001323
chr12	80329132	80336617	TCONS_00004360	+	80329132	80336617	2	306,2476,	0,5009,	XLOC_001198
chr12	80329132	80336617	TCONS_00004361	+	80329132	80336617	2	3500,2476,	0,5009,	XLOC_001198
chr12	80329132	80336617	TCONS_00004362	+	80329132	80336617	3	202,125,2476,	0,3375,5009,	XLOC_001198
chr12	80329132	80336617	TCONS_00004363	+	80329132	80336617	3	306,125,2476,	0,3375,5009,	XLOC_001198
chr12	8122708	8123355	TCONS_00004450	-	8122708	8123355	1	647,	0,	XLOC_001272
chr12	8179065	8179703	TCONS_00004451	-	8179065	8179703	1	638,	0,	XLOC_001273
chr12	8182226	8185105	TCONS_00004452	-	8182226	8185105	1	2879,	0,	XLOC_001274
chr12	8182226	8186429	TCONS_00004453	-	8182226	8186429	2	295,498,	0,3705,	XLOC_001274
chr12	8185301	8186429	TCONS_00004454	-	8185301	8186429	2	329,498,	0,630,	XLOC_001274
chr12	8233012	8234718	TCONS_00004455	-	8233012	8234718	1	1706,	0,	XLOC_001275
chr12	8332804	8348057	TCONS_00004142	+	8332804	8348057	7	544,64,136,125,62,139,529,	0,8263,13311,13994,14211,14449,14724,	XLOC_001113
chr12	8332804	8348057	TCONS_00004144	+	8332804	8348057	7	544,64,136,125,62,84,529,	0,8263,13311,13994,14211,14504,14724,	XLOC_001113
chr12	8332804	8348057	TCONS_00004145	+	8332804	8348057	6	544,64,125,62,84,529,	0,8263,13994,14211,14504,14724,	XLOC_001113
chr12	8332804	8348057	TCONS_00004146	+	8332804	8348057	5	544,174,62,68,185,	0,8263,14211,14520,15068,	XLOC_001113
chr12	8332804	8348057	TCONS_00004147	+	8332804	8348057	7	544,64,136,125,62,68,529,	0,8263,13311,13994,14211,14520,14724,	XLOC_001113
chr12	8332804	8348057	TCONS_00004148	+	8332804	8348057	6	544,64,125,62,139,185,	0,8263,13994,14211,14449,15068,	XLOC_001113
chr12	8332804	8348057	TCONS_00004151	+	8332804	8348057	8	544,494,64,136,125,62,68,185,	0,7523,8263,13311,13994,14211,14520,15068,	XLOC_001113
chr12	8332804	8348057	TCONS_00004153	+	8332804	8348057	8	544,494,64,136,125,62,84,529,	0,7523,8263,13311,13994,14211,14504,14724,	XLOC_001113
chr12	8332804	8348057	TCONS_00004154	+	8332804	8348057	8	544,494,64,136,125,62,68,529,	0,7523,8263,13311,13994,14211,14520,14724,	XLOC_001113
chr12	8332804	8348057	TCONS_00004155	+	8332804	8348057	7	544,494,64,125,62,139,185,	0,7523,8263,13994,14211,14449,15068,	XLOC_001113
chr12	8332804	8348057	TCONS_00004160	+	8332804	8348057	6	544,64,125,62,68,529,	0,8263,13994,14211,14520,14724,	XLOC_001113
chr12	8332804	8348167	TCONS_00004157	+	8332804	8348167	7	544,494,64,125,62,84,295,	0,7523,8263,13994,14211,14504,15068,	XLOC_001113
chr12	8332804	8348230	TCONS_00004140	+	8332804	8348230	5	544,64,62,68,358,	0,8263,14211,14520,15068,	XLOC_001113
chr12	8332804	8348230	TCONS_00004141	+	8332804	8348230	7	544,174,136,125,62,68,358,	0,8263,13311,13994,14211,14520,15068,	XLOC_001113
chr12	8332804	8348230	TCONS_00004143	+	8332804	8348230	5	544,64,62,84,358,	0,8263,14211,14504,15068,	XLOC_001113
chr12	8332804	8348230	TCONS_00004149	+	8332804	8348230	6	544,174,125,62,139,358,	0,8263,13994,14211,14449,15068,	XLOC_001113
chr12	8332804	8348230	TCONS_00004150	+	8332804	8348230	6	544,174,125,62,68,358,	0,8263,13994,14211,14520,15068,	XLOC_001113
chr12	8332804	8348230	TCONS_00004152	+	8332804	8348230	7	544,174,136,125,62,139,702,	0,8263,13311,13994,14211,14449,14724,	XLOC_001113
chr12	8332804	8348230	TCONS_00004156	+	8332804	8348230	7	544,494,174,125,62,84,358,	0,7523,8263,13994,14211,14504,15068,	XLOC_001113
chr12	8332804	8348230	TCONS_00004158	+	8332804	8348230	6	544,174,125,62,84,358,	0,8263,13994,14211,14504,15068,	XLOC_001113
chr12	8332804	8348230	TCONS_00004159	+	8332804	8348230	7	544,174,136,125,62,84,702,	0,8263,13311,13994,14211,14504,14724,	XLOC_001113
chr12	8332804	8348230	TCONS_00004161	+	8332804	8348230	7	544,174,136,125,62,68,702,	0,8263,13311,13994,14211,14520,14724,	XLOC_001113
chr12	8332804	8353596	TCONS_00004162	+	8332804	8353596	8	544,494,174,136,279,84,262,1293,	0,7523,8263,13311,13994,14504,16048,19499,	XLOC_001113
chr12	8332804	8353674	TCONS_00004163	+	8332804	8353674	9	544,494,174,136,125,62,84,2015,1371,	0,7523,8263,13311,13994,14211,14504,16048,19499,	XLOC_001113
chr12	8380020	8394834	TCONS_00004164	+	8380020	8394834	3	421,811,3502,	0,7764,11312,	XLOC_001114
chr12	8383281	8395543	TCONS_00004456	-	8383281	8395543	3	1922,83,196,	0,7981,12066,	XLOC_001276
chr12	8390373	8395589	TCONS_00004457	-	8390373	8395589	2	972,242,	0,4974,	XLOC_001276
chr12	8509559	8543348	TCONS_00004458	-	8509559	8543348	2	178,483,	0,33306,	XLOC_001277
chr12	861731	862074	TCONS_00004132	+	861731	862074	1	343,	0,	XLOC_001102
chr12	88771149	88813086	TCONS_00004544	-	88771149	88813086	4	5202,106,69,260,	0,7120,7713,41677,	XLOC_001324
chr12	88771149	88813086	TCONS_00004545	-	88771149	88813086	2	5202,84,	0,41853,	XLOC_001324
chr12	88771149	88813086	TCONS_00004546	-	88771149	88813086	3	5202,69,84,	0,7713,41853,	XLOC_001324
chr12	88771149	88813086	TCONS_00004547	-	88771149	88813086	4	5202,106,100,260,	0,7120,7713,41677,	XLOC_001324
chr12	88771149	88813086	TCONS_00004548	-	88771149	88813086	3	5202,69,260,	0,7713,41677,	XLOC_001324
chr12	88771149	88813086	TCONS_00004549	-	88771149	88813086	2	5202,260,	0,41677,	XLOC_001324
chr12	88771149	88813086	TCONS_00004550	-	88771149	88813086	2	5202,175,	0,41762,	XLOC_001324
chr12	88771149	88813086	TCONS_00004551	-	88771149	88813086	4	5202,106,69,175,	0,7120,7713,41762,	XLOC_001324
chr12	88771149	88813086	TCONS_00004552	-	88771149	88813086	4	4571,123,100,260,	0,5079,7713,41677,	XLOC_001324
chr12	88771149	88813086	TCONS_00004553	-	88771149	88813086	4	4571,123,69,260,	0,5079,7713,41677,	XLOC_001324
chr12	88771149	88813086	TCONS_00004554	-	88771149	88813086	3	5202,69,175,	0,7713,41762,	XLOC_001324
chr12	88771149	88813086	TCONS_00004555	-	88771149	88813086	4	4571,123,69,175,	0,5079,7713,41762,	XLOC_001324
chr12	88771149	88813086	TCONS_00004556	-	88771149	88813086	5	4571,123,106,69,260,	0,5079,7120,7713,41677,	XLOC_001324
chr12	88771149	88813086	TCONS_00004557	-	88771149	88813086	3	4571,123,84,	0,5079,41853,	XLOC_001324
chr12	88771149	88813086	TCONS_00004558	-	88771149	88813086	3	4571,123,175,	0,5079,41762,	XLOC_001324
chr12	88771149	88813086	TCONS_00004559	-	88771149	88813086	3	4571,123,260,	0,5079,41677,	XLOC_001324
chr12	88771149	88813086	TCONS_00004560	-	88771149	88813086	4	5202,106,69,84,	0,7120,7713,41853,	XLOC_001324
chr12	88771149	88813086	TCONS_00004561	-	88771149	88813086	3	5202,100,260,	0,7713,41677,	XLOC_001324
chr12	89748642	89750774	TCONS_00004366	+	89748642	89750774	1	2132,	0,	XLOC_001203
chr12	89919158	89922823	TCONS_00004367	+	89919158	89922823	3	415,120,936,	0,812,2729,	XLOC_001204
chr12	89919158	89922823	TCONS_00004368	+	89919158	89922823	2	415,2853,	0,812,	XLOC_001204
chr12	89919158	89941934	TCONS_00004369	+	89919158	89941934	2	415,8050,	0,14726,	XLOC_001204
chr12	89919158	89941934	TCONS_00004370	+	89919158	89941934	3	415,1989,8050,	0,812,14726,	XLOC_001204
chr12	89919158	89941934	TCONS_00004371	+	89919158	89941934	4	415,120,72,8050,	0,812,2729,14726,	XLOC_001204
chr12	90102731	90105729	TCONS_00004372	+	90102731	90105729	1	2998,	0,	XLOC_001205
chr12	9217772	9220651	TCONS_00004167	+	9217772	9220651	3	52,235,1900,	0,649,979,	XLOC_001116
chr12	93836367	93837116	TCONS_00004375	+	93836367	93837116	1	749,	0,	XLOC_001211
chr12	93936243	93964668	TCONS_00004564	-	93936243	93964668	5	838,288,227,96,75,	0,2603,24276,24596,28350,	XLOC_001327
chr12	93936243	93964668	TCONS_00004565	-	93936243	93964668	6	838,288,132,227,96,75,	0,2603,23145,24276,24596,28350,	XLOC_001327
chr12	93936243	93965174	TCONS_00004566	-	93936243	93965174	6	838,288,132,227,96,134,	0,2603,23145,24276,24596,28797,	XLOC_001327
chr12	93936243	93965614	TCONS_00004567	-	93936243	93965614	4	838,288,227,272,	0,2603,24276,29099,	XLOC_001327
chr12	93936243	93965614	TCONS_00004568	-	93936243	93965614	6	838,288,132,227,96,272,	0,2603,23145,24276,24596,29099,	XLOC_001327
chr12	93936243	93965614	TCONS_00004569	-	93936243	93965614	5	838,288,227,96,272,	0,2603,24276,24596,29099,	XLOC_001327
chr12	93936243	93965614	TCONS_00004570	-	93936243	93965614	5	838,288,132,227,272,	0,2603,23145,24276,29099,	XLOC_001327
chr13	101328348	101329128	TCONS_00005186	+	101328348	101329128	1	780,	0,	XLOC_001424
chr13	103245738	103249213	TCONS_00005232	-	103245738	103249213	1	3475,	0,	XLOC_001472
chr13	107221488	107222157	TCONS_00005188	+	107221488	107222157	1	669,	0,	XLOC_001428
chr13	108517936	108519616	TCONS_00005189	+	108517936	108519616	1	1680,	0,	XLOC_001429
chr13	108519679	108519916	TCONS_00005233	-	108519679	108519916	1	237,	0,	XLOC_001473
chr13	108520033	108525666	TCONS_00005190	+	108520033	108525666	1	5633,	0,	XLOC_001430
chr13	109924418	109930885	TCONS_00005191	+	109924418	109930885	2	1452,4345,	0,2122,	XLOC_001431
chr13	109924418	109930885	TCONS_00005192	+	109924418	109930885	1	6467,	0,	XLOC_001431
chr13	109924560	109930885	TCONS_00005193	+	109924560	109930885	2	207,4345,	0,1980,	XLOC_001431
chr13	109924560	109960296	TCONS_00005194	+	109924560	109960296	2	207,371,	0,35365,	XLOC_001431
chr13	109924560	109960296	TCONS_00005195	+	109924560	109960296	2	207,368,	0,35368,	XLOC_001431
chr13	110439666	110443018	TCONS_00005196	+	110439666	110443018	1	3352,	0,	XLOC_001432
chr13	110522051	110523955	TCONS_00005197	+	110522051	110523955	1	1904,	0,	XLOC_001433
chr13	111516194	111522769	TCONS_00005234	-	111516194	111522769	2	5777,678,	0,5897,	XLOC_001476
chr13	111516194	111522769	TCONS_00005235	-	111516194	111522769	2	5783,678,	0,5897,	XLOC_001476
chr13	111568090	111570127	TCONS_00005198	+	111568090	111570127	1	2037,	0,	XLOC_001435
chr13	113242641	113246991	TCONS_00005199	+	113242641	113246991	1	4350,	0,	XLOC_001436
chr13	113257159	113259243	TCONS_00005236	-	113257159	113259243	1	2084,	0,	XLOC_001477
chr13	113259446	113260754	TCONS_00005237	-	113259446	113260754	1	1308,	0,	XLOC_001478
chr13	113342037	113344062	TCONS_00005238	-	113342037	113344062	1	2025,	0,	XLOC_001479
chr13	113803753	113808317	TCONS_00005240	-	113803753	113808317	2	1524,860,	0,3704,	XLOC_001480
chr13	113806553	113808317	TCONS_00005241	-	113806553	113808317	1	1764,	0,	XLOC_001480
chr13	114460373	114461831	TCONS_00005243	-	114460373	114461831	1	1458,	0,	XLOC_001482
chr13	114541892	114542822	TCONS_00005202	+	114541892	114542822	1	930,	0,	XLOC_001439
chr13	114567084	114570305	TCONS_00005203	+	114567084	114570305	3	184,724,1496,	0,898,1725,	XLOC_001440
chr13	114567149	114569805	TCONS_00005204	+	114567149	114569805	2	119,1823,	0,833,	XLOC_001440
chr13	114898272	114898667	TCONS_00005205	+	114898272	114898667	1	395,	0,	XLOC_001441
chr13	20438066	20441227	TCONS_00005065	+	20438066	20441227	1	3161,	0,	XLOC_001355
chr13	20438074	20465431	TCONS_00005066	+	20438074	20465431	2	1682,34,	0,27323,	XLOC_001355
chr13	21635698	21638377	TCONS_00005067	+	21635698	21638377	1	2679,	0,	XLOC_001357
chr13	21872263	21879698	TCONS_00005068	+	21872263	21879698	3	72,200,1178,	0,3294,6257,	XLOC_001358
chr13	21872263	21879698	TCONS_00005069	+	21872263	21879698	3	72,200,1093,	0,3294,6342,	XLOC_001358
chr13	21872263	21879698	TCONS_00005070	+	21872263	21879698	3	238,200,1178,	0,3294,6257,	XLOC_001358
chr13	21872263	21879698	TCONS_00005071	+	21872263	21879698	3	238,200,1093,	0,3294,6342,	XLOC_001358
chr13	21872263	21909254	TCONS_00005072	+	21872263	21909254	3	72,200,4393,	0,3294,32598,	XLOC_001358
chr13	21872263	21909254	TCONS_00005073	+	21872263	21909254	3	238,200,4393,	0,3294,32598,	XLOC_001358
chr13	21872263	21920959	TCONS_00005074	+	21872263	21920959	3	72,200,1038,	0,3294,47658,	XLOC_001358
chr13	21872263	21925791	TCONS_00005075	+	21872263	21925791	3	238,200,505,	0,3294,53023,	XLOC_001358
chr13	21872263	21925791	TCONS_00005076	+	21872263	21925791	3	72,200,505,	0,3294,53023,	XLOC_001358
chr13	21872263	21967061	TCONS_00005077	+	21872263	21967061	5	238,200,132,68,101,	0,3294,53023,93625,94697,	XLOC_001358
chr13	21872533	21879698	TCONS_00005078	+	21872533	21879698	3	210,200,1178,	0,3024,5987,	XLOC_001358
chr13	21872533	21879698	TCONS_00005079	+	21872533	21879698	3	210,200,1093,	0,3024,6072,	XLOC_001358
chr13	21872533	21909254	TCONS_00005080	+	21872533	21909254	3	210,200,4393,	0,3024,32328,	XLOC_001358
chr13	21872533	21920959	TCONS_00005081	+	21872533	21920959	3	210,200,1038,	0,3024,47388,	XLOC_001358
chr13	21872533	21925791	TCONS_00005082	+	21872533	21925791	3	210,200,505,	0,3024,52753,	XLOC_001358
chr13	23490197	23493295	TCONS_00005083	+	23490197	23493295	1	3098,	0,	XLOC_001359
chr13	24040114	24061939	TCONS_00005084	+	24040114	24061939	3	193,177,1566,	0,4538,20259,	XLOC_001360
chr13	24040628	24061939	TCONS_00005085	+	24040628	24061939	4	3702,177,37,1566,	0,4024,15973,19745,	XLOC_001360
chr13	24040628	24061939	TCONS_00005086	+	24040628	24061939	3	3631,177,1566,	0,4024,19745,	XLOC_001360
chr13	24040628	24061939	TCONS_00005087	+	24040628	24061939	3	1260,177,1566,	0,4024,19745,	XLOC_001360
chr13	24040628	24061939	TCONS_00005088	+	24040628	24061939	4	3631,177,37,1566,	0,4024,15973,19745,	XLOC_001360
chr13	24040628	24061939	TCONS_00005089	+	24040628	24061939	3	3666,177,1566,	0,4024,19745,	XLOC_001360
chr13	30882022	30884052	TCONS_00005095	+	30882022	30884052	1	2030,	0,	XLOC_001367
chr13	30990438	30994064	TCONS_00005208	-	30990438	30994064	1	3626,	0,	XLOC_001445
chr13	31771939	31773918	TCONS_00005209	-	31771939	31773918	1	1979,	0,	XLOC_001447
chr13	36920567	36943872	TCONS_00005097	+	36920567	36943872	6	77,87,105,114,146,248,	0,14223,19069,19299,21767,23057,	XLOC_001370
chr13	36920567	36943872	TCONS_00005098	+	36920567	36943872	5	77,105,114,146,248,	0,19069,19299,21767,23057,	XLOC_001370
chr13	36921713	36923240	TCONS_00005099	+	36921713	36923240	1	1527,	0,	XLOC_001371
chr13	38170035	38205155	TCONS_00005100	+	38170035	38205155	3	1139,57,734,	0,32127,34386,	XLOC_001372
chr13	38170035	38205155	TCONS_00005101	+	38170035	38205155	3	1139,2060,734,	0,32127,34386,	XLOC_001372
chr13	38170035	38210859	TCONS_00005102	+	38170035	38210859	4	1139,57,32,3153,	0,32127,34386,37671,	XLOC_001372
chr13	38170035	38210859	TCONS_00005103	+	38170035	38210859	4	1139,2060,32,3153,	0,32127,34386,37671,	XLOC_001372
chr13	38170035	38213266	TCONS_00005104	+	38170035	38213266	5	1139,2060,32,114,236,	0,32127,34386,37671,42995,	XLOC_001372
chr13	38170272	38213739	TCONS_00005105	+	38170272	38213739	5	902,57,32,114,709,	0,31890,34149,37434,42758,	XLOC_001372
chr13	38171757	38172900	TCONS_00005106	+	38171757	38172900	1	1143,	0,	XLOC_001373
chr13	38626461	38924192	TCONS_00005210	-	38626461	38924192	10	1663,95,58,86,150,88,123,101,66,118,	0,1750,9071,9824,20502,37248,41101,90807,175693,297613,	XLOC_001448
chr13	38626461	38924192	TCONS_00005211	-	38626461	38924192	9	1663,95,58,88,123,101,54,66,118,	0,1750,9071,37248,41101,90807,138533,175693,297613,	XLOC_001448
chr13	38626461	38924192	TCONS_00005212	-	38626461	38924192	8	1663,95,58,88,123,101,66,118,	0,1750,9071,37248,41101,90807,175693,297613,	XLOC_001448
chr13	38626461	38924192	TCONS_00005213	-	38626461	38924192	11	1663,95,58,86,150,88,123,101,54,66,118,	0,1750,9071,9824,20502,37248,41101,90807,138533,175693,297613,	XLOC_001448
chr13	38721131	38924192	TCONS_00005214	-	38721131	38924192	4	152,54,66,118,	0,43863,81023,202943,	XLOC_001448
chr13	38758960	38924192	TCONS_00005215	-	38758960	38924192	4	298,54,66,118,	0,6034,43194,165114,	XLOC_001448
chr13	41241323	41242474	TCONS_00005107	+	41241323	41242474	1	1151,	0,	XLOC_001377
chr13	41242526	41244208	TCONS_00005108	+	41242526	41244208	1	1682,	0,	XLOC_001378
chr13	41707089	41742313	TCONS_00005110	+	41707089	41742313	4	102,81,141,105,	0,13473,29309,35119,	XLOC_001381
chr13	41707105	41761438	TCONS_00005111	+	41707105	41761438	4	86,81,141,72,	0,13457,29293,54261,	XLOC_001381
chr13	44361566	44362415	TCONS_00005116	+	44361566	44362415	1	849,	0,	XLOC_001386
chr13	45150031	45154568	TCONS_00005117	+	45150031	45154568	3	375,136,2331,	0,1146,2206,	XLOC_001387
chr13	45915479	45964545	TCONS_00005119	+	45915479	45964545	11	43,115,68,103,155,142,141,74,147,625,676,	0,2081,3034,28735,35716,37185,37850,39797,41744,42415,48390,	XLOC_001390
chr13	45915479	45964545	TCONS_00005120	+	45915479	45964545	11	43,115,68,103,155,142,141,74,147,79,676,	0,2081,3034,28735,35716,37185,37850,39797,41744,42415,48390,	XLOC_001390
chr13	45915479	45964545	TCONS_00005121	+	45915479	45964545	11	43,115,68,103,155,142,141,74,147,84,676,	0,2081,3034,28735,35716,37185,37850,39797,41744,42415,48390,	XLOC_001390
chr13	45915479	45964545	TCONS_00005122	+	45915479	45964545	12	43,115,68,103,155,142,141,74,147,79,180,676,	0,2081,3034,28735,35716,37185,37850,39797,41744,42415,42860,48390,	XLOC_001390
chr13	45915479	45964858	TCONS_00005123	+	45915479	45964858	13	43,115,68,103,155,142,141,74,147,79,180,86,10,	0,2081,3034,28735,35716,37185,37850,39797,41744,42415,42860,48390,49369,	XLOC_001390
chr13	45915479	45964858	TCONS_00005124	+	45915479	45964858	12	43,115,68,103,155,142,141,74,147,625,86,10,	0,2081,3034,28735,35716,37185,37850,39797,41744,42415,48390,49369,	XLOC_001390
chr13	45915479	45965618	TCONS_00005125	+	45915479	45965618	13	43,115,68,103,155,142,141,74,147,84,86,145,452,	0,2081,3034,28735,35716,37185,37850,39797,41744,42415,48390,49413,49687,	XLOC_001390
chr13	45915479	45965618	TCONS_00005126	+	45915479	45965618	13	43,115,68,103,155,142,141,74,147,79,86,145,452,	0,2081,3034,28735,35716,37185,37850,39797,41744,42415,48390,49413,49687,	XLOC_001390
chr13	45915603	45964545	TCONS_00005127	+	45915603	45964545	5	162,224,76,806,676,	0,28490,35671,37061,48266,	XLOC_001390
chr13	45915603	45964545	TCONS_00005128	+	45915603	45964545	6	146,142,224,76,806,676,	0,2836,28490,35671,37061,48266,	XLOC_001390
chr13	45915603	45964545	TCONS_00005129	+	45915603	45964545	5	162,224,155,806,676,	0,28490,35592,37061,48266,	XLOC_001390
chr13	45915603	45964858	TCONS_00005130	+	45915603	45964858	7	146,142,224,76,806,86,10,	0,2836,28490,35671,37061,48266,49245,	XLOC_001390
chr13	45915603	45964858	TCONS_00005131	+	45915603	45964858	10	162,103,155,142,141,74,147,79,86,10,	0,28611,35592,37061,37726,39673,41620,42291,48266,49245,	XLOC_001390
chr13	45915603	45964858	TCONS_00005132	+	45915603	45964858	9	146,224,155,142,141,74,147,86,10,	0,28490,35592,37061,37726,39673,41620,48266,49245,	XLOC_001390
chr13	45915603	45964858	TCONS_00005133	+	45915603	45964858	6	162,224,76,806,86,10,	0,28490,35671,37061,48266,49245,	XLOC_001390
chr13	45915603	45964858	TCONS_00005134	+	45915603	45964858	6	162,224,155,806,86,10,	0,28490,35592,37061,48266,49245,	XLOC_001390
chr13	45915603	45965618	TCONS_00005135	+	45915603	45965618	11	146,142,224,155,142,141,74,147,86,145,452,	0,2836,28490,35592,37061,37726,39673,41620,48266,49289,49563,	XLOC_001390
chr13	46626982	46675482	TCONS_00005141	+	46626982	46675482	4	118,150,290,2950,	0,42005,44262,45550,	XLOC_001391
chr13	46626982	46675482	TCONS_00005142	+	46626982	46675482	3	118,150,2950,	0,42005,45550,	XLOC_001391
chr13	48870648	48877797	TCONS_00005218	-	48870648	48877797	3	618,154,371,	0,5826,6778,	XLOC_001453
chr13	49809623	49821980	TCONS_00005219	-	49809623	49821980	2	474,210,	0,12147,	XLOC_001455
chr13	49809623	49821980	TCONS_00005220	-	49809623	49821980	2	474,386,	0,11971,	XLOC_001455
chr13	50366573	50367444	TCONS_00005144	+	50366573	50367444	1	871,	0,	XLOC_001393
chr13	50510829	50514722	TCONS_00005145	+	50510829	50514722	1	3893,	0,	XLOC_001394
chr13	50656413	50679433	TCONS_00005146	+	50656413	50679433	2	280,594,	0,22426,	XLOC_001395
chr13	50700355	50702508	TCONS_00005147	+	50700355	50702508	1	2153,	0,	XLOC_001396
chr13	51456514	51484848	TCONS_00005221	-	51456514	51484848	3	267,127,230,	0,7230,28104,	XLOC_001456
chr13	52026550	52042505	TCONS_00005148	+	52026550	52042505	3	39,327,102,	0,1588,15853,	XLOC_001397
chr13	52027503	52042505	TCONS_00005149	+	52027503	52042505	3	51,327,102,	0,635,14900,	XLOC_001397
chr13	52157192	52158133	TCONS_00005222	-	52157192	52158133	1	941,	0,	XLOC_001457
chr13	58204293	58204956	TCONS_00005151	+	58204293	58204956	1	663,	0,	XLOC_001401
chr13	60738413	60739461	TCONS_00005152	+	60738413	60739461	1	1048,	0,	XLOC_001402
chr13	60739683	60740525	TCONS_00005153	+	60739683	60740525	1	842,	0,	XLOC_001403
chr13	60741192	60742179	TCONS_00005154	+	60741192	60742179	1	987,	0,	XLOC_001404
chr13	72442216	72443310	TCONS_00005156	+	72442216	72443310	1	1094,	0,	XLOC_001407
chr13	76192418	76209950	TCONS_00005223	-	76192418	76209950	2	624,349,	0,17183,	XLOC_001462
chr13	76192418	76209950	TCONS_00005224	-	76192418	76209950	2	624,122,	0,17410,	XLOC_001462
chr13	76192418	76210104	TCONS_00005225	-	76192418	76210104	3	624,44,140,	0,3977,17546,	XLOC_001462
chr13	77460558	77465230	TCONS_00005157	+	77460558	77465230	1	4672,	0,	XLOC_001408
chr13	79980041	79995371	TCONS_00005160	+	79980041	79995371	2	571,477,	0,14853,	XLOC_001411
chr13	79980041	79995371	TCONS_00005161	+	79980041	79995371	3	396,82,477,	0,11928,14853,	XLOC_001411
chr13	79980041	79998555	TCONS_00005162	+	79980041	79998555	7	396,226,103,82,56,228,1694,	0,6775,9355,11928,14853,16080,16820,	XLOC_001411
chr13	79980041	79998555	TCONS_00005163	+	79980041	79998555	5	571,226,103,56,2434,	0,6775,9355,14853,16080,	XLOC_001411
chr13	79980041	79998555	TCONS_00005164	+	79980041	79998555	6	571,226,103,82,56,2434,	0,6775,9355,11928,14853,16080,	XLOC_001411
chr13	79980041	79998555	TCONS_00005165	+	79980041	79998555	4	571,56,209,1694,	0,14853,16080,16820,	XLOC_001411
chr13	79980041	79998555	TCONS_00005166	+	79980041	79998555	5	396,82,56,209,1694,	0,11928,14853,16080,16820,	XLOC_001411
chr13	79980041	79998555	TCONS_00005167	+	79980041	79998555	7	877,226,103,82,56,228,1694,	0,6775,9355,11928,14853,16080,16820,	XLOC_001411
chr13	80912867	80915166	TCONS_00005168	+	80912867	80915166	1	2299,	0,	XLOC_001412
chr13	80912867	80915166	TCONS_00005169	+	80912867	80915166	2	1485,295,	0,2004,	XLOC_001412
chr13	80915365	80915932	TCONS_00005170	+	80915365	80915932	1	567,	0,	XLOC_001413
chr13	80915989	80916591	TCONS_00005171	+	80915989	80916591	1	602,	0,	XLOC_001414
chr13	88096241	88323218	TCONS_00005226	-	88096241	88323218	6	1144,138,46,114,105,128,	0,3109,16937,29453,67379,226849,	XLOC_001463
chr13	88323633	88324086	TCONS_00005173	+	88323633	88324086	1	453,	0,	XLOC_001416
chr13	93872722	93879172	TCONS_00005227	-	93872722	93879172	1	6450,	0,	XLOC_001464
chr13	95953494	95958935	TCONS_00005174	+	95953494	95958935	2	23,4736,	0,705,	XLOC_001417
chr13	95953494	95963390	TCONS_00005175	+	95953494	95963390	3	23,381,302,	0,705,9594,	XLOC_001417
chr13	95953494	95963390	TCONS_00005176	+	95953494	95963390	2	23,302,	0,9594,	XLOC_001417
chr13	95953494	95963390	TCONS_00005177	+	95953494	95963390	3	23,120,302,	0,705,9594,	XLOC_001417
chr13	95953858	95958935	TCONS_00005178	+	95953858	95958935	1	5077,	0,	XLOC_001417
chr13	95953858	95958935	TCONS_00005179	+	95953858	95958935	2	63,4736,	0,341,	XLOC_001417
chr13	95953858	95963390	TCONS_00005180	+	95953858	95963390	2	461,302,	0,9230,	XLOC_001417
chr13	95953858	95963390	TCONS_00005181	+	95953858	95963390	3	63,120,302,	0,341,9230,	XLOC_001417
chr13	95953858	95963390	TCONS_00005182	+	95953858	95963390	2	722,302,	0,9230,	XLOC_001417
chr13	96324997	96329147	TCONS_00005228	-	96324997	96329147	1	4150,	0,	XLOC_001466
chr13	98079650	98086043	TCONS_00005229	-	98079650	98086043	1	6393,	0,	XLOC_001467
chr13	99229755	99231042	TCONS_00005183	+	99229755	99231042	2	544,209,	0,1078,	XLOC_001421
chr13	99229755	99231042	TCONS_00005184	+	99229755	99231042	1	1287,	0,	XLOC_001421
chr13	99739609	99740864	TCONS_00005185	+	99739609	99740864	1	1255,	0,	XLOC_001423
chr14	100070887	100092615	TCONS_00005475	+	100070887	100092615	2	65,1517,	0,20211,	XLOC_001589
chr14	100148574	100150324	TCONS_00005476	+	100148574	100150324	1	1750,	0,	XLOC_001590
chr14	100257985	100259263	TCONS_00005614	-	100257985	100259263	1	1278,	0,	XLOC_001665
chr14	102144087	102144769	TCONS_00005477	+	102144087	102144769	1	682,	0,	XLOC_001591
chr14	102414625	102416091	TCONS_00005478	+	102414625	102416091	1	1466,	0,	XLOC_001592
chr14	102416334	102417873	TCONS_00005479	+	102416334	102417873	1	1539,	0,	XLOC_001593
chr14	102428725	102430757	TCONS_00005615	-	102428725	102430757	1	2032,	0,	XLOC_001669
chr14	103018641	103021754	TCONS_00005481	+	103018641	103021754	2	75,708,	0,2405,	XLOC_001595
chr14	103018705	103019009	TCONS_00005482	+	103018705	103019009	1	304,	0,	XLOC_001595
chr14	103056835	103057548	TCONS_00005483	+	103056835	103057548	1	713,	0,	XLOC_001596
chr14	103524183	103527796	TCONS_00005484	+	103524183	103527796	1	3613,	0,	XLOC_001597
chr14	103662518	103673533	TCONS_00005616	-	103662518	103673533	2	294,249,	0,10766,	XLOC_001670
chr14	103662518	103673533	TCONS_00005617	-	103662518	103673533	2	294,237,	0,10778,	XLOC_001670
chr14	103674114	103677001	TCONS_00005485	+	103674114	103677001	1	2887,	0,	XLOC_001599
chr14	103850250	103851083	TCONS_00005618	-	103850250	103851083	1	833,	0,	XLOC_001671
chr14	103991361	103995421	TCONS_00005619	-	103991361	103995421	1	4060,	0,	XLOC_001672
chr14	105281801	105282365	TCONS_00005620	-	105281801	105282365	1	564,	0,	XLOC_001673
chr14	105550178	105553742	TCONS_00005622	-	105550178	105553742	1	3564,	0,	XLOC_001675
chr14	105554827	105559542	TCONS_00005623	-	105554827	105559542	1	4715,	0,	XLOC_001676
chr14	105554827	105566458	TCONS_00005486	+	105554827	105566458	3	4419,229,1649,	0,7049,9982,	XLOC_001601
chr14	105559890	105566458	TCONS_00005487	+	105559890	105566458	3	167,229,1649,	0,1986,4919,	XLOC_001601
chr14	105559890	105566458	TCONS_00005488	+	105559890	105566458	3	663,229,1649,	0,1986,4919,	XLOC_001601
chr14	105559890	105566458	TCONS_00005489	+	105559890	105566458	4	167,116,229,1649,	0,1773,1986,4919,	XLOC_001601
chr14	105560361	105566458	TCONS_00005490	+	105560361	105566458	2	1744,1649,	0,4448,	XLOC_001601
chr14	20811229	20811570	TCONS_00005491	-	20811229	20811570	1	341,	0,	XLOC_001602
chr14	20881741	20882872	TCONS_00005373	+	20881741	20882872	1	1131,	0,	XLOC_001483
chr14	21451228	21458542	TCONS_00005492	-	21451228	21458542	2	496,170,	0,7144,	XLOC_001603
chr14	21849564	21859801	TCONS_00005375	+	21849564	21859801	2	2340,233,	0,10004,	XLOC_001485
chr14	21852020	21853097	TCONS_00005376	+	21852020	21853097	1	1077,	0,	XLOC_001486
chr14	23233871	23234937	TCONS_00005493	-	23233871	23234937	1	1066,	0,	XLOC_001604
chr14	23450036	23451792	TCONS_00005378	+	23450036	23451792	1	1756,	0,	XLOC_001491
chr14	23451914	23453263	TCONS_00005379	+	23451914	23453263	1	1349,	0,	XLOC_001492
chr14	23451914	23456047	TCONS_00005380	+	23451914	23456047	3	376,87,2187,	0,801,1946,	XLOC_001492
chr14	23451914	23467950	TCONS_00005381	+	23451914	23467950	4	376,87,208,1568,	0,801,7043,14468,	XLOC_001492
chr14	23451914	23467950	TCONS_00005382	+	23451914	23467950	4	302,87,208,1568,	0,801,7043,14468,	XLOC_001492
chr14	23451924	23456047	TCONS_00005383	+	23451924	23456047	2	878,2187,	0,1936,	XLOC_001492
chr14	23835006	23835636	TCONS_00005494	-	23835006	23835636	1	630,	0,	XLOC_001605
chr14	24036319	24037629	TCONS_00005385	+	24036319	24037629	3	312,96,513,	0,578,797,	XLOC_001494
chr14	24036659	24037629	TCONS_00005386	+	24036659	24037629	2	334,513,	0,457,	XLOC_001494
chr14	24407939	24423392	TCONS_00005496	-	24407939	24423392	3	2428,256,59,	0,15047,15394,	XLOC_001606
chr14	24407939	24423392	TCONS_00005497	-	24407939	24423392	4	2428,111,260,59,	0,14578,15043,15394,	XLOC_001606
chr14	24407939	24423392	TCONS_00005498	-	24407939	24423392	2	2428,610,	0,14843,	XLOC_001606
chr14	24407939	24423392	TCONS_00005499	-	24407939	24423392	3	2428,260,59,	0,15043,15394,	XLOC_001606
chr14	24407939	24423392	TCONS_00005500	-	24407939	24423392	2	2428,410,	0,15043,	XLOC_001606
chr14	24407939	24423393	TCONS_00005495	-	24407939	24423393	3	2428,460,60,	0,14843,15394,	XLOC_001606
chr14	24608568	24609025	TCONS_00005387	+	24608568	24609025	2	117,87,	0,370,	XLOC_001495
chr14	24608568	24609984	TCONS_00005388	+	24608568	24609984	2	117,529,	0,887,	XLOC_001495
chr14	24912178	24914729	TCONS_00005389	+	24912178	24914729	2	140,134,	0,2417,	XLOC_001498
chr14	24912178	24972901	TCONS_00005390	+	24912178	24972901	3	169,1289,2136,	0,1311,58587,	XLOC_001498
chr14	24912178	24972901	TCONS_00005391	+	24912178	24972901	3	140,1289,2136,	0,1311,58587,	XLOC_001498
chr14	29234652	29235688	TCONS_00005393	+	29234652	29235688	1	1036,	0,	XLOC_001499
chr14	30397337	30398098	TCONS_00005395	+	30397337	30398098	1	761,	0,	XLOC_001502
chr14	30397337	30405371	TCONS_00005396	+	30397337	30405371	3	144,185,375,	0,4177,7659,	XLOC_001502
chr14	35182145	35182767	TCONS_00005401	+	35182145	35182767	1	622,	0,	XLOC_001507
chr14	35344343	35345912	TCONS_00005402	+	35344343	35345912	1	1569,	0,	XLOC_001509
chr14	35396781	35451760	TCONS_00005505	-	35396781	35451760	6	627,96,112,138,123,125,	0,27283,36353,41594,44366,54854,	XLOC_001609
chr14	35396784	35451745	TCONS_00005501	-	35396784	35451745	5	624,96,112,150,116,	0,27280,36350,41579,54845,	XLOC_001609
chr14	35396784	35451745	TCONS_00005502	-	35396784	35451745	5	624,96,138,123,110,	0,27280,41591,44363,54851,	XLOC_001609
chr14	35396784	35451745	TCONS_00005503	-	35396784	35451745	5	624,112,138,123,116,	0,36350,41591,44363,54845,	XLOC_001609
chr14	35396784	35451745	TCONS_00005504	-	35396784	35451745	4	624,96,138,116,	0,27280,41591,54845,	XLOC_001609
chr14	35396784	35451745	TCONS_00005506	-	35396784	35451745	6	624,96,112,150,123,110,	0,27280,36350,41579,44363,54851,	XLOC_001609
chr14	35396784	35451745	TCONS_00005507	-	35396784	35451745	5	624,96,112,138,110,	0,27280,36350,41591,54851,	XLOC_001609
chr14	35396784	35451745	TCONS_00005508	-	35396784	35451745	5	624,96,112,138,116,	0,27280,36350,41591,54845,	XLOC_001609
chr14	35874016	35875421	TCONS_00005403	+	35874016	35875421	1	1405,	0,	XLOC_001513
chr14	38675891	38678253	TCONS_00005510	-	38675891	38678253	1	2362,	0,	XLOC_001612
chr14	38675891	38678479	TCONS_00005511	-	38675891	38678479	2	1590,193,	0,2395,	XLOC_001612
chr14	39572235	39573193	TCONS_00005406	+	39572235	39573193	1	958,	0,	XLOC_001518
chr14	39901831	39939939	TCONS_00005407	+	39901831	39939939	2	48,418,	0,37690,	XLOC_001520
chr14	42052694	42074138	TCONS_00005513	-	42052694	42074138	3	4796,67,182,	0,13708,21262,	XLOC_001615
chr14	42052694	42074138	TCONS_00005515	-	42052694	42074138	4	4796,67,99,182,	0,13708,20306,21262,	XLOC_001615
chr14	42052694	42075807	TCONS_00005516	-	42052694	42075807	3	4796,67,2807,	0,13708,20306,	XLOC_001615
chr14	42052694	42075807	TCONS_00005517	-	42052694	42075807	2	4796,2807,	0,20306,	XLOC_001615
chr14	42052694	42075962	TCONS_00005518	-	42052694	42075962	2	4796,2006,	0,21262,	XLOC_001615
chr14	42052848	42075841	TCONS_00005514	-	42052848	42075841	3	4642,99,1885,	0,20152,21108,	XLOC_001615
chr14	42059874	42074138	TCONS_00005519	-	42059874	42074138	2	129,182,	0,14082,	XLOC_001615
chr14	42068537	42074138	TCONS_00005520	-	42068537	42074138	2	4562,182,	0,5419,	XLOC_001615
chr14	42068537	42075962	TCONS_00005521	-	42068537	42075962	1	7425,	0,	XLOC_001615
chr14	45364063	45366270	TCONS_00005522	-	45364063	45366270	1	2207,	0,	XLOC_001616
chr14	50085321	50085659	TCONS_00005408	+	50085321	50085659	1	338,	0,	XLOC_001522
chr14	50102275	50102568	TCONS_00005409	+	50102275	50102568	1	293,	0,	XLOC_001524
chr14	50102810	50110806	TCONS_00005410	+	50102810	50110806	1	7996,	0,	XLOC_001525
chr14	50320336	50320624	TCONS_00005523	-	50320336	50320624	1	288,	0,	XLOC_001619
chr14	50327711	50329561	TCONS_00005524	-	50327711	50329561	3	903,183,324,	0,1140,1526,	XLOC_001620
chr14	50327711	50334875	TCONS_00005525	-	50327711	50334875	4	903,183,114,172,	0,1140,3342,6992,	XLOC_001620
chr14	51135905	51136661	TCONS_00005413	+	51135905	51136661	1	756,	0,	XLOC_001530
chr14	51298055	51299096	TCONS_00005414	+	51298055	51299096	1	1041,	0,	XLOC_001531
chr14	52116235	52118462	TCONS_00005534	-	52116235	52118462	1	2227,	0,	XLOC_001624
chr14	52536232	52540822	TCONS_00005416	+	52536232	52540822	3	1797,59,1876,	0,1934,2714,	XLOC_001533
chr14	52536232	52540822	TCONS_00005417	+	52536232	52540822	3	1534,59,1876,	0,1934,2714,	XLOC_001533
chr14	52779752	52780868	TCONS_00005536	-	52779752	52780868	1	1116,	0,	XLOC_001626
chr14	53258518	53259314	TCONS_00005418	+	53258518	53259314	1	796,	0,	XLOC_001534
chr14	53417128	53417506	TCONS_00005419	+	53417128	53417506	1	378,	0,	XLOC_001535
chr14	53418166	53419667	TCONS_00005420	+	53418166	53419667	1	1501,	0,	XLOC_001536
chr14	53418179	53419145	TCONS_00005537	-	53418179	53419145	2	437,110,	0,856,	XLOC_001627
chr14	55027810	55031838	TCONS_00005538	-	55027810	55031838	1	4028,	0,	XLOC_001628
chr14	55552164	55570001	TCONS_00005539	-	55552164	55570001	3	1561,120,154,	0,9056,17683,	XLOC_001630
chr14	55658468	55662750	TCONS_00005423	+	55658468	55662750	2	52,1244,	0,3038,	XLOC_001542
chr14	56018819	56045988	TCONS_00005540	-	56018819	56045988	4	6558,75,132,69,	0,8987,26504,27100,	XLOC_001631
chr14	56018819	56046837	TCONS_00005541	-	56018819	56046837	4	6558,75,132,184,	0,8987,26504,27834,	XLOC_001631
chr14	56018819	56047811	TCONS_00005542	-	56018819	56047811	4	6558,75,132,248,	0,8987,26504,28744,	XLOC_001631
chr14	56042874	56046810	TCONS_00005543	-	56042874	56046810	3	1223,132,157,	0,2449,3779,	XLOC_001631
chr14	60497018	60558034	TCONS_00005545	-	60497018	60558034	2	78,46,	0,60970,	XLOC_001635
chr14	60497018	60559386	TCONS_00005546	-	60497018	60559386	2	78,966,	0,61402,	XLOC_001635
chr14	61123813	61125721	TCONS_00005425	+	61123813	61125721	1	1908,	0,	XLOC_001547
chr14	62174962	62217884	TCONS_00005548	-	62174962	62217884	4	569,67,3634,282,	0,5691,8724,42640,	XLOC_001637
chr14	62174962	62217884	TCONS_00005549	-	62174962	62217884	5	569,67,365,49,282,	0,5691,7219,8724,42640,	XLOC_001637
chr14	62174962	62217884	TCONS_00005550	-	62174962	62217884	3	5758,3634,282,	0,8724,42640,	XLOC_001637
chr14	62174962	62217884	TCONS_00005551	-	62174962	62217884	4	5758,365,3634,282,	0,7219,8724,42640,	XLOC_001637
chr14	62174962	62217884	TCONS_00005552	-	62174962	62217884	4	1052,67,3634,282,	0,5691,8724,42640,	XLOC_001637
chr14	62174962	62217884	TCONS_00005553	-	62174962	62217884	5	569,67,365,3634,282,	0,5691,7219,8724,42640,	XLOC_001637
chr14	62174962	62217884	TCONS_00005554	-	62174962	62217884	4	1052,67,49,282,	0,5691,8724,42640,	XLOC_001637
chr14	62174962	62217884	TCONS_00005555	-	62174962	62217884	4	5758,365,49,282,	0,7219,8724,42640,	XLOC_001637
chr14	62213147	62215818	TCONS_00005556	-	62213147	62215818	1	2671,	0,	XLOC_001638
chr14	62213756	62215807	TCONS_00005557	-	62213756	62215807	1	2051,	0,	XLOC_001638
chr14	62218128	62219082	TCONS_00005428	+	62218128	62219082	1	954,	0,	XLOC_001549
chr14	64108708	64118804	TCONS_00005429	+	64108708	64118804	2	207,755,	0,9341,	XLOC_001550
chr14	64853732	64854647	TCONS_00005558	-	64853732	64854647	1	915,	0,	XLOC_001639
chr14	66479451	66480055	TCONS_00005432	+	66479451	66480055	1	604,	0,	XLOC_001553
chr14	66723234	66974447	TCONS_00005560	-	66723234	66974447	4	945,81,61,87,	0,239745,248768,251126,	XLOC_001641
chr14	66735679	66974545	TCONS_00005561	-	66735679	66974545	4	81,81,61,185,	0,227300,236323,238681,	XLOC_001641
chr14	66735679	66975309	TCONS_00005562	-	66735679	66975309	4	81,81,61,315,	0,227300,236323,239315,	XLOC_001641
chr14	67696349	67707903	TCONS_00005563	-	67696349	67707903	2	1495,1897,	0,9657,	XLOC_001642
chr14	67705764	67707903	TCONS_00005564	-	67705764	67707903	1	2139,	0,	XLOC_001642
chr14	69273086	69283106	TCONS_00005567	-	69273086	69283106	2	285,163,	0,9857,	XLOC_001644
chr14	69281866	69283023	TCONS_00005568	-	69281866	69283023	1	1157,	0,	XLOC_001644
chr14	69446075	69450184	TCONS_00005434	+	69446075	69450184	3	426,260,2242,	0,569,1867,	XLOC_001556
chr14	69446398	69447627	TCONS_00005433	+	69446398	69447627	2	103,983,	0,246,	XLOC_001556
chr14	69446398	69449356	TCONS_00005435	+	69446398	69449356	3	103,370,1414,	0,246,1544,	XLOC_001556
chr14	70069292	70078189	TCONS_00005571	-	70069292	70078189	2	1294,41,	0,8856,	XLOC_001646
chr14	71276886	71277970	TCONS_00005436	+	71276886	71277970	1	1084,	0,	XLOC_001557
chr14	71288677	71290956	TCONS_00005437	+	71288677	71290956	2	162,420,	0,1859,	XLOC_001558
chr14	71373393	71374040	TCONS_00005573	-	71373393	71374040	1	647,	0,	XLOC_001648
chr14	71759237	71787129	TCONS_00005574	-	71759237	71787129	5	382,181,194,819,238,	0,1516,2742,18037,27654,	XLOC_001650
chr14	71759237	71787129	TCONS_00005575	-	71759237	71787129	5	382,120,194,819,238,	0,1516,2742,18037,27654,	XLOC_001650
chr14	71759237	71787129	TCONS_00005576	-	71759237	71787129	4	382,194,819,238,	0,2742,18037,27654,	XLOC_001650
chr14	71759237	71787129	TCONS_00005577	-	71759237	71787129	5	382,231,194,819,238,	0,1516,2742,18037,27654,	XLOC_001650
chr14	71759237	71787129	TCONS_00005578	-	71759237	71787129	5	382,216,194,819,238,	0,1516,2742,18037,27654,	XLOC_001650
chr14	71759237	71787129	TCONS_00005579	-	71759237	71787129	5	382,244,194,819,238,	0,1516,2742,18037,27654,	XLOC_001650
chr14	71759237	71788793	TCONS_00005580	-	71759237	71788793	3	382,194,403,	0,2742,29153,	XLOC_001650
chr14	71759237	71788793	TCONS_00005581	-	71759237	71788793	4	382,216,194,295,	0,1516,2742,29261,	XLOC_001650
chr14	71759237	71788793	TCONS_00005582	-	71759237	71788793	4	382,216,194,403,	0,1516,2742,29153,	XLOC_001650
chr14	71759237	71788793	TCONS_00005583	-	71759237	71788793	4	382,231,194,295,	0,1516,2742,29261,	XLOC_001650
chr14	71759237	71788793	TCONS_00005584	-	71759237	71788793	4	382,181,194,403,	0,1516,2742,29153,	XLOC_001650
chr14	71759237	71788793	TCONS_00005585	-	71759237	71788793	4	382,181,194,295,	0,1516,2742,29261,	XLOC_001650
chr14	71759237	71788793	TCONS_00005586	-	71759237	71788793	5	382,120,194,819,403,	0,1516,2742,18037,29153,	XLOC_001650
chr14	71759237	71788793	TCONS_00005587	-	71759237	71788793	5	382,216,194,819,403,	0,1516,2742,18037,29153,	XLOC_001650
chr14	71759237	71788793	TCONS_00005588	-	71759237	71788793	5	382,244,194,819,403,	0,1516,2742,18037,29153,	XLOC_001650
chr14	71759237	71788793	TCONS_00005589	-	71759237	71788793	4	382,120,194,403,	0,1516,2742,29153,	XLOC_001650
chr14	71759237	71788793	TCONS_00005590	-	71759237	71788793	5	382,231,194,819,403,	0,1516,2742,18037,29153,	XLOC_001650
chr14	71759237	71788793	TCONS_00005591	-	71759237	71788793	4	382,194,819,403,	0,2742,18037,29153,	XLOC_001650
chr14	71759237	71788793	TCONS_00005592	-	71759237	71788793	4	382,244,194,403,	0,1516,2742,29153,	XLOC_001650
chr14	71759237	71788793	TCONS_00005593	-	71759237	71788793	5	382,181,194,819,403,	0,1516,2742,18037,29153,	XLOC_001650
chr14	71773878	71787129	TCONS_00005594	-	71773878	71787129	3	202,819,238,	0,3396,13013,	XLOC_001650
chr14	71773878	71788793	TCONS_00005595	-	71773878	71788793	3	202,819,403,	0,3396,14512,	XLOC_001650
chr14	73131343	73137255	TCONS_00005438	+	73131343	73137255	2	1125,327,	0,5585,	XLOC_001559
chr14	73131343	73137255	TCONS_00005439	+	73131343	73137255	2	1125,330,	0,5582,	XLOC_001559
chr14	73131343	73137255	TCONS_00005440	+	73131343	73137255	1	5912,	0,	XLOC_001559
chr14	73361063	73362545	TCONS_00005441	+	73361063	73362545	1	1482,	0,	XLOC_001560
chr14	73523954	73525170	TCONS_00005596	-	73523954	73525170	1	1216,	0,	XLOC_001651
chr14	73523954	73525413	TCONS_00005597	-	73523954	73525413	2	607,430,	0,1029,	XLOC_001651
chr14	74034737	74035860	TCONS_00005598	-	74034737	74035860	1	1123,	0,	XLOC_001653
chr14	74254108	74271430	TCONS_00005442	+	74254108	74271430	3	100,90,1843,	0,1621,15479,	XLOC_001564
chr14	75467941	75469061	TCONS_00005599	-	75467941	75469061	1	1120,	0,	XLOC_001654
chr14	75890396	75894432	TCONS_00005602	-	75890396	75894432	1	4036,	0,	XLOC_001657
chr14	75890396	75894432	TCONS_00005603	-	75890396	75894432	2	3018,260,	0,3776,	XLOC_001657
chr14	77493872	77497826	TCONS_00005454	+	77493872	77497826	1	3954,	0,	XLOC_001571
chr14	77493872	77525996	TCONS_00005455	+	77493872	77525996	2	1951,116,	0,32008,	XLOC_001571
chr14	77498477	77500103	TCONS_00005604	-	77498477	77500103	1	1626,	0,	XLOC_001658
chr14	77498477	77500404	TCONS_00005605	-	77498477	77500404	2	1081,14,	0,1913,	XLOC_001658
chr14	77498477	77500424	TCONS_00005606	-	77498477	77500424	2	1088,34,	0,1913,	XLOC_001658
chr14	77499733	77500789	TCONS_00005456	+	77499733	77500789	1	1056,	0,	XLOC_001572
chr14	77563515	77564313	TCONS_00005607	-	77563515	77564313	1	798,	0,	XLOC_001659
chr14	81636845	81638101	TCONS_00005457	+	81636845	81638101	1	1256,	0,	XLOC_001573
[truncated: 5,191 more rows]
