# Supplementary material for: Long noncoding RNAs expressed in human hepatic stellate cells form networks with extracellular matrix proteins
Source: Genome Med. 2016 Mar 23;8:31. doi: 10.1186/s13073-016-0285-0 (PMC4804564; doi:10.1186/s13073-016-0285-0)
Supplement: Additional file 5: Table S4. — The genomic locations of super-enhancers. (XLS 60 kb) [file 13073_2016_285_MOESM5_ESM.xls]

## Sheet: SupplT.SuperEnhancer.xls
Supplemental Tabel S4: The genomic locations of super-enhancers in HSCs.
Chromosome	Start	End	ID
chr5	172280799	172382495	26_H3K27_peak_11852_lociStitched
chr9	15998583	16064178	17_H3K27_peak_14339_lociStitched
chr3	170407025	170472588	15_H3K27_peak_9892_lociStitched
chr14	61991574	62054377	15_H3K27_peak_4502_lociStitched
chr1	172867113	172929385	21_H3K27_peak_1061_lociStitched
chr15	99399181	99458934	13_H3K27_peak_5247_lociStitched
chr4	7806606	7864072	13_H3K27_peak_10097_lociStitched
chr17	46614855	46672113	34_H3K27_peak_5973_lociStitched
chr2	238080627	238137397	20_H3K27_peak_8271_lociStitched
chr11	122029493	122085904	29_H3K27_peak_3118_lociStitched
chr15	33110816	33166661	20_H3K27_peak_4754_lociStitched
chr7	100728710	100782751	19_H3K27_peak_13217_lociStitched
chr18	43334460	43387241	21_H3K27_peak_6412_lociStitched
chr12	66024602	66076039	21_H3K27_peak_3622_lociStitched
chr7	93996816	94047191	13_H3K27_peak_13173_lociStitched
chr11	12161024	12207935	22_H3K27_peak_2485_lociStitched
chr2	216546193	216592778	12_H3K27_peak_8099_lociStitched
chr20	45943869	45990361	10_H3K27_peak_8527_lociStitched
chr7	27136901	27182384	20_H3K27_peak_12885_lociStitched
chr10	13987608	14033037	10_H3K27_peak_1657_lociStitched
chr6	113672606	113717916	11_H3K27_peak_12436_lociStitched
chr3	16100596	16145587	13_H3K27_peak_9131_lociStitched
chr6	30709507	30751196	15_H3K27_peak_12056_lociStitched
chr21	30553656	30595078	12_H3K27_peak_8688_lociStitched
chr5	121478607	121519510	11_H3K27_peak_11448_lociStitched
chr9	114796061	114836744	15_H3K27_peak_14788_lociStitched
chr8	23184418	23224605	15_H3K27_peak_13639_lociStitched
chr15	71055025	71095127	16_H3K27_peak_5046_lociStitched
chrX	61682246	61722016	25_H3K27_peak_15123_lociStitched
chr10	10834075	10873600	9_H3K27_peak_1613_lociStitched
chr20	49943408	49982772	13_H3K27_peak_8577_lociStitched
chr1	120594681	120633448	5_H3K27_peak_745_lociStitched
chr1	218633598	218672351	7_H3K27_peak_1355_lociStitched
chr3	141103311	141141055	14_H3K27_peak_9700_lociStitched
chr22	27599631	27636683	12_H3K27_peak_8881_lociStitched
chr5	135328411	135365298	14_H3K27_peak_11519_lociStitched
chr1	235097189	235133993	9_H3K27_peak_1461_lociStitched
chr5	151043224	151079699	10_H3K27_peak_11700_lociStitched
chr19	39148527	39184599	10_H3K27_peak_6736_lociStitched
chr7	130571759	130607521	16_H3K27_peak_13357_lociStitched
chr12	46765654	46801139	14_H3K27_peak_3407_lociStitched
chr17	1959457	1994492	8_H3K27_peak_5646_lociStitched
chr12	120667057	120701607	11_H3K27_peak_3939_lociStitched
chr3	192585864	192620320	9_H3K27_peak_10029_lociStitched
chr7	55120143	55154470	7_H3K27_peak_13034_lociStitched
chr8	49310530	49344540	14_H3K27_peak_13832_lociStitched
chr17	48264459	48298321	19_H3K27_peak_6000_lociStitched
chr2	182644442	182678230	9_H3K27_peak_7895_lociStitched
chr15	74676505	74710253	10_H3K27_peak_5095_lociStitched
chr2	92291241	92324652	8_H3K27_peak_7513_lociStitched
chr2	47283962	47317083	9_H3K27_peak_7266_lociStitched
chr4	7880903	7913844	9_H3K27_peak_10118_lociStitched
chr12	109217341	109250186	10_H3K27_peak_3883_lociStitched
chr3	57936921	57969212	7_H3K27_peak_9310_lociStitched
chr5	151118699	151150990	6_H3K27_peak_11708_lociStitched
chr1	120655907	120688084	7_H3K27_peak_751_lociStitched
chr1	234736253	234768345	9_H3K27_peak_1451_lociStitched
chr11	65656042	65687626	10_H3K27_peak_2793_lociStitched
chr15	93343981	93375455	8_H3K27_peak_5204_lociStitched
chr15	80769581	80800938	13_H3K27_peak_5128_lociStitched
chr13	111031719	111062954	14_H3K27_peak_4256_lociStitched
chr8	19027922	19059007	9_H3K27_peak_13595_lociStitched
chr1	149802981	149833964	6_H3K27_peak_843_lociStitched
chr17	57903073	57933929	11_H3K27_peak_6060_lociStitched
chr2	105992026	106022644	13_H3K27_peak_7566_lociStitched
chr1	85778967	85809435	12_H3K27_peak_538_lociStitched
chr8	128910688	128941085	10_H3K27_peak_14181_lociStitched
chr11	29321110	29351293	14_H3K27_peak_2613_lociStitched
chr18	26733450	26763444	12_H3K27_peak_6379_lociStitched
chr11	35546517	35576301	8_H3K27_peak_2655_lociStitched
chr10	93348219	93377536	9_H3K27_peak_2148_lociStitched
chr2	216391829	216420798	10_H3K27_peak_8081_lociStitched
chr2	9318745	9347565	8_H3K27_peak_6939_lociStitched
chr18	20247046	20275728	7_H3K27_peak_6353_lociStitched
chr9	127044219	127072877	11_H3K27_peak_14901_lociStitched
chr14	50441483	50470083	8_H3K27_peak_4371_lociStitched
chr14	23293677	23322093	6_H3K27_peak_4308_lociStitched
chr1	157963387	157991546	7_H3K27_peak_936_lociStitched
chr9	16499651	16527247	7_H3K27_peak_14367_lociStitched
chr10	48252576	48279989	10_H3K27_peak_1893_lociStitched
chr17	62657562	62684702	10_H3K27_peak_6098_lociStitched
chr1	156073078	156100198	7_H3K27_peak_915_lociStitched
chr3	55178646	55205452	9_H3K27_peak_9281_lociStitched
chr8	130697385	130724143	6_H3K27_peak_14214_lociStitched
chr7	137659458	137686148	7_H3K27_peak_13446_lociStitched
chr3	112479378	112506026	10_H3K27_peak_9546_lociStitched
chr1	240396398	240423010	7_H3K27_peak_1487_lociStitched
chr5	52699911	52726353	8_H3K27_peak_11083_lociStitched
chr2	37787986	37814420	11_H3K27_peak_7130_lociStitched
chr15	67416204	67442557	11_H3K27_peak_4997_lociStitched
chr11	65240073	65266382	12_H3K27_peak_2780_lociStitched
chr15	48962556	48988690	7_H3K27_peak_4876_lociStitched
chr17	79520907	79546909	4_H3K27_peak_6247_lociStitched
chr4	77658197	77683975	7_H3K27_peak_10393_lociStitched
chr1	32155123	32180673	7_H3K27_peak_225_lociStitched
chr7	24772309	24797697	9_H3K27_peak_12865_lociStitched
chr5	14184167	14209276	10_H3K27_peak_10890_lociStitched
chr2	113379607	113404702	9_H3K27_peak_7646_lociStitched
chr10	47745223	47770306	9_H3K27_peak_1873_lociStitched
chr11	12087664	12112657	10_H3K27_peak_2471_lociStitched
chr17	62720071	62744882	10_H3K27_peak_6115_lociStitched
chr10	95217641	95242279	12_H3K27_peak_2165_lociStitched
chr4	10095001	10119531	7_H3K27_peak_10124_lociStitched
chr9	130317508	130341936	7_H3K27_peak_14927_lociStitched
chr3	120145406	120169709	4_H3K27_peak_9574_lociStitched
chr2	47403126	47427295	6_H3K27_peak_7277_lociStitched
chr20	30287203	30311371	7_H3K27_peak_8433_lociStitched
chr9	16190707	16214807	7_H3K27_peak_14358_lociStitched
chr1	32398201	32422229	6_H3K27_peak_233_lociStitched
chr15	96865503	96889481	14_H3K27_peak_5234_lociStitched
chr3	194908294	194932018	5_H3K27_peak_10055_lociStitched
chr16	86601092	86624771	8_H3K27_peak_5574_lociStitched
chr9	101119549	101142997	6_H3K27_peak_14702_lociStitched
chr10	80897103	80920344	9_H3K27_peak_2071_lociStitched
chr9	97662325	97685477	7_H3K27_peak_14677_lociStitched
chr1	246022415	246045501	11_H3K27_peak_1526_lociStitched
chr5	121412420	121435427	6_H3K27_peak_11437_lociStitched
chr7	130624216	130646991	9_H3K27_peak_13363_lociStitched
chr17	2074587	2097354	11_H3K27_peak_5659_lociStitched
chr2	85125330	85147951	4_H3K27_peak_7461_lociStitched
chr17	75385071	75407628	7_H3K27_peak_6199_lociStitched
chr2	9367443	9389954	5_H3K27_peak_6946_lociStitched
chr14	51999574	52022027	12_H3K27_peak_4410_lociStitched
chr5	64483894	64506024	13_H3K27_peak_11159_lociStitched
chr12	47471890	47493838	9_H3K27_peak_3448_lociStitched
chr2	1724661	1746564	4_H3K27_peak_6919_lociStitched
chr11	128378776	128400591	7_H3K27_peak_3163_lociStitched
chr8	95106947	95128677	6_H3K27_peak_13988_lociStitched
chr5	111071221	111092919	8_H3K27_peak_11397_lociStitched
chr4	100303798	100325486	7_H3K27_peak_10483_lociStitched
chr22	30631161	30652805	3_H3K27_peak_8924_lociStitched
chr8	13209447	13230947	8_H3K27_peak_13543_lociStitched
chr16	75278314	75299648	4_H3K27_peak_5534_lociStitched
chr9	18473082	18494316	10_H3K27_peak_14388_lociStitched
chr2	208103186	208124375	6_H3K27_peak_8048_lociStitched
chr5	14397355	14418408	8_H3K27_peak_10906_lociStitched
chr10	101722818	101743870	5_H3K27_peak_2205_lociStitched
chr11	46300190	46321200	7_H3K27_peak_2691_lociStitched
chr7	41950326	41971177	7_H3K27_peak_12984_lociStitched
chr12	6641384	6662232	8_H3K27_peak_3253_lociStitched
chr12	80970901	80991713	7_H3K27_peak_3734_lociStitched
chr20	52531351	52552117	5_H3K27_peak_8607_lociStitched
chr5	156794045	156814808	6_H3K27_peak_11733_lociStitched
chr2	19320898	19341527	8_H3K27_peak_7001_lociStitched
chr4	57927987	57948445	7_H3K27_peak_10335_lociStitched
chr4	138958592	138978805	8_H3K27_peak_10646_lociStitched
chr1	170661826	170682027	10_H3K27_peak_1035_lociStitched
chr2	55319561	55339673	9_H3K27_peak_7324_lociStitched
chr11	131924178	131944241	12_H3K27_peak_3202_lociStitched
chr11	96039387	96059270	6_H3K27_peak_2978_lociStitched
chr4	67421675	67441443	7_H3K27_peak_10353_lociStitched
chr9	91751097	91770838	7_H3K27_peak_14640_lociStitched
chr1	8138539	8158273	9_H3K27_peak_35_lociStitched
chrX	45556034	45575764	8_H3K27_peak_15087_lociStitched
chr3	156196888	156216488	10_H3K27_peak_9794_lociStitched
chr6	3911363	3930774	7_H3K27_peak_11909_lociStitched
chr20	33890069	33909461	8_H3K27_peak_8449_lociStitched
chr22	30590411	30609587	7_H3K27_peak_8921_lociStitched
chr3	134032348	134051352	6_H3K27_peak_9644_lociStitched
chr17	48124324	48143164	9_H3K27_peak_5991_lociStitched
chr10	104387119	104405926	6_H3K27_peak_2229_lociStitched
chr1	243418302	243437078	8_H3K27_peak_1500_lociStitched
chr17	5412367	5430958	6_H3K27_peak_5688_lociStitched
chr3	71544788	71563322	7_H3K27_peak_9389_lociStitched
chr1	39857405	39875935	8_H3K27_peak_296_lociStitched
chr4	1185285	1203688	6_H3K27_peak_10069_lociStitched
chr12	6432804	6451206	4_H3K27_peak_3242_lociStitched
chr14	51907959	51926320	7_H3K27_peak_4398_lociStitched
chr2	238187577	238205910	8_H3K27_peak_8291_lociStitched
chr3	15672125	15690332	6_H3K27_peak_9117_lociStitched
chr19	13261315	13279484	7_H3K27_peak_6649_lociStitched
chr3	123452343	123470321	7_H3K27_peak_9593_lociStitched
chr6	44008976	44026936	7_H3K27_peak_12186_lociStitched
chr5	149517292	149535213	6_H3K27_peak_11672_lociStitched
chr3	112389673	112407495	11_H3K27_peak_9534_lociStitched
chr8	43821093	43838854	8_H3K27_peak_13791_lociStitched
chr21	47468542	47486225	8_H3K27_peak_8819_lociStitched
chr2	218783970	218801567	8_H3K27_peak_8136_lociStitched
chr1	27097615	27115173	7_H3K27_peak_200_lociStitched
chr11	62307239	62324789	10_H3K27_peak_2733_lociStitched
chr8	49219298	49236823	7_H3K27_peak_13813_lociStitched
chr21	36575231	36592606	8_H3K27_peak_8731_lociStitched
chr15	60683212	60700555	7_H3K27_peak_4923_lociStitched
chr1	205254198	205271508	7_H3K27_peak_1261_lociStitched
chr8	46838970	46856247	8_H3K27_peak_13799_lociStitched
chr3	134076202	134093301	6_H3K27_peak_9652_lociStitched
chr15	96812302	96829301	7_H3K27_peak_5219_lociStitched
chr3	112094781	112111672	8_H3K27_peak_9510_lociStitched
chr14	77492818	77509652	7_H3K27_peak_4625_lociStitched
chr6	86159020	86175749	8_H3K27_peak_12337_lociStitched
chr5	97634808	97651526	8_H3K27_peak_11351_lociStitched
chr4	43327388	43344094	6_H3K27_peak_10258_lociStitched
chrX	58565342	58582021	10_H3K27_peak_15116_lociStitched
chr6	158447273	158463819	6_H3K27_peak_12701_lociStitched
chr7	39647802	39664237	7_H3K27_peak_12946_lociStitched
chr15	71146713	71163135	6_H3K27_peak_5053_lociStitched
chr5	56730620	56746861	6_H3K27_peak_11113_lociStitched
chr13	114880417	114896618	6_H3K27_peak_4289_lociStitched
chr3	112359245	112375391	12_H3K27_peak_9519_lociStitched
chr9	73201348	73217470	5_H3K27_peak_14565_lociStitched
chr9	132244128	132260247	6_H3K27_peak_14959_lociStitched
chr11	95879906	95896004	9_H3K27_peak_2972_lociStitched
chr14	73101655	73117734	6_H3K27_peak_4586_lociStitched
chr6	169556773	169572810	8_H3K27_peak_12742_lociStitched
chr9	21674155	21690051	11_H3K27_peak_14409_lociStitched
chr2	109256438	109272091	5_H3K27_peak_7592_lociStitched
chr9	118700172	118715808	6_H3K27_peak_14845_lociStitched
chr2	54785654	54801284	5_H3K27_peak_7306_lociStitched
chr10	17256528	17272093	6_H3K27_peak_1695_lociStitched
chr6	52401832	52417378	9_H3K27_peak_12218_lociStitched
chr2	239334949	239350461	7_H3K27_peak_8319_lociStitched
chr1	203524564	203540048	7_H3K27_peak_1251_lociStitched
chr2	37994743	38010208	8_H3K27_peak_7143_lociStitched
chr4	151145299	151160598	6_H3K27_peak_10702_lociStitched
chr2	201980802	201996015	7_H3K27_peak_7998_lociStitched
chr19	13949609	13964810	5_H3K27_peak_6663_lociStitched
chr2	110858160	110873340	6_H3K27_peak_7616_lociStitched
chr11	118780191	118795246	8_H3K27_peak_3063_lociStitched
chr8	119017126	119032074	5_H3K27_peak_14090_lociStitched
chr1	150121191	150136072	5_H3K27_peak_850_lociStitched
chr2	47099777	47114519	11_H3K27_peak_7254_lociStitched
chr2	87744654	87759184	7_H3K27_peak_7496_lociStitched
chr1	223887105	223901602	7_H3K27_peak_1387_lociStitched
chr6	52369089	52383585	6_H3K27_peak_12215_lociStitched
chr17	42620097	42634478	5_H3K27_peak_5915_lociStitched
chr2	121515039	121529419	4_H3K27_peak_7677_lociStitched
chr9	73022263	73036627	8_H3K27_peak_14555_lociStitched
chr19	43378820	43393141	4_H3K27_peak_6781_lociStitched
chr8	67433617	67447927	6_H3K27_peak_13895_lociStitched
chr7	134414300	134428543	9_H3K27_peak_13388_lociStitched
chr20	48196666	48210858	7_H3K27_peak_8544_lociStitched
chr12	65917909	65932003	6_H3K27_peak_3609_lociStitched
chr19	2530156	2544232	7_H3K27_peak_6604_lociStitched
chr2	47028249	47042208	8_H3K27_peak_7242_lociStitched
chr10	13922570	13936447	6_H3K27_peak_1651_lociStitched
chr11	33710364	33724206	7_H3K27_peak_2626_lociStitched
chr7	43685962	43699683	6_H3K27_peak_12989_lociStitched
chr17	2141556	2155226	8_H3K27_peak_5673_lociStitched
chr18	43406611	43420182	6_H3K27_peak_6436_lociStitched
chr12	65996479	66010006	6_H3K27_peak_3614_lociStitched
chr3	55223154	55236662	4_H3K27_peak_9291_lociStitched
chr12	124864035	124877433	8_H3K27_peak_3970_lociStitched
chr2	112248430	112261818	6_H3K27_peak_7635_lociStitched
chr1	183236487	183249653	10_H3K27_peak_1126_lociStitched
chr4	99432013	99445144	8_H3K27_peak_10470_lociStitched
chr12	116814781	116827834	5_H3K27_peak_3922_lociStitched
chr2	66660825	66673840	8_H3K27_peak_7379_lociStitched
chr12	96809969	96822894	3_H3K27_peak_3804_lociStitched
chr2	43301603	43314368	6_H3K27_peak_7213_lociStitched
chr13	114598590	114611326	8_H3K27_peak_4281_lociStitched
chr2	47073393	47085962	5_H3K27_peak_7245_lociStitched
chr10	13748486	13761016	10_H3K27_peak_1629_lociStitched
chr20	43964448	43976969	5_H3K27_peak_8504_lociStitched
chr8	145013365	145025803	5_H3K27_peak_14265_lociStitched
chr10	127930961	127943312	6_H3K27_peak_2355_lociStitched
chr11	14433644	14445834	5_H3K27_peak_2527_lociStitched
chr17	78756401	78768580	7_H3K27_peak_6228_lociStitched
chr1	201678858	201690877	6_H3K27_peak_1219_lociStitched
chr9	35510503	35522439	7_H3K27_peak_14470_lociStitched
chr18	3594480	3606390	2_H3K27_peak_6285_lociStitched
chr16	88267530	88279362	7_H3K27_peak_5606_lociStitched
chr10	106087984	106099457	5_H3K27_peak_2265_lociStitched
chr16	29272318	29283616	8_H3K27_peak_5395_lociStitched
chr22	27501789	27512752	9_H3K27_peak_8871_lociStitched
chr8	77585308	77596225	6_H3K27_peak_13947_lociStitched
chr15	72519837	72530690	6_H3K27_peak_5067_lociStitched
chr9	127014186	127024884	6_H3K27_peak_14889_lociStitched
chr22	36720668	36731305	4_H3K27_peak_8954_lociStitched
chr9	124040090	124050719	6_H3K27_peak_14873_lociStitched
chr14	69251929	69262513	6_H3K27_peak_4549_lociStitched
chr2	112289500	112300065	2_H3K27_peak_7637_lociStitched
chr14	75036080	75046499	5_H3K27_peak_4603_lociStitched
chr2	110653003	110663324	4_H3K27_peak_7609_lociStitched
chr12	46942257	46952478	4_H3K27_peak_3429_lociStitched
chr17	57860086	57870208	7_H3K27_peak_6052_lociStitched
chr2	96098849	96108590	4_H3K27_peak_7521_lociStitched
chr14	75078464	75088078	5_H3K27_peak_4613_lociStitched
chr7	41918396	41927958	5_H3K27_peak_12978_lociStitched
chr3	187981683	187990967	6_H3K27_peak_9996_lociStitched
chr16	46399573	46408678	2_H3K27_peak_5425_lociStitched
chr3	141080158	141089246	5_H3K27_peak_9686_lociStitched
chr10	31101304	31110331	4_H3K27_peak_1752_lociStitched
chr7	34018623	34027391	3_H3K27_peak_12930_lociStitched
chr2	134571243	134579975	6_H3K27_peak_7719_lociStitched
chr17	40669962	40678424	5_H3K27_peak_5889_lociStitched
chr10	78916541	78924806	6_H3K27_peak_2042_lociStitched
chr5	167370679	167378791	4_H3K27_peak_11795_lociStitched
chr19	38488317	38496397	4_H3K27_peak_6726_lociStitched
chr11	69063931	69071919	4_H3K27_peak_2819_lociStitched
chr11	75268771	75276730	4_H3K27_peak_2870_lociStitched
chr7	55195155	55203022	4_H3K27_peak_13040_lociStitched
chr11	121966320	121974119	7_H3K27_peak_3094_lociStitched
chr7	5461685	5469393	5_H3K27_peak_12782_lociStitched
chr1	86071702	86079294	4_H3K27_peak_552_lociStitched
chr10	49195393	49202971	5_H3K27_peak_1902_lociStitched
chr2	87546253	87553800	2_H3K27_peak_7489_lociStitched
chr1	155946848	155954252	5_H3K27_peak_908_lociStitched
chr16	86958446	86965800	5_H3K27_peak_5589_lociStitched
chr18	74812868	74820196	6_H3K27_peak_6576_lociStitched
chr2	134594668	134601902	3_H3K27_peak_7722_lociStitched
chr11	86447270	86454502	4_H3K27_peak_2929_lociStitched
chr9	131901723	131908944	6_H3K27_peak_14949_lociStitched
chr6	37206643	37213465	6_H3K27_peak_12135_lociStitched
chr8	104355538	104362117	4_H3K27_peak_14046_lociStitched
chr7	93925143	93931600	4_H3K27_peak_13162_lociStitched
chr11	12303820	12310251	5_H3K27_peak_2503_lociStitched
chr1	86041853	86048232	5_H3K27_peak_547_lociStitched
chr14	51860547	51865836	5_H3K27_peak_4388_lociStitched
chr2	208026914	208032192	5_H3K27_peak_8043_lociStitched
chr5	14034750	14039972	3_H3K27_peak_10873_lociStitched
chr14	102744149	102749283	3_H3K27_peak_4699_lociStitched
chr1	45272318	45277351	4_H3K27_peak_354_lociStitched
chr2	134545140	134550064	2_H3K27_peak_7713_lociStitched
chr12	105647087	105651935	2_H3K27_peak_3834_lociStitched
chr17	62701933	62706260	2_H3K27_peak_6107_lociStitched
chr7	56438010	56442204	3_H3K27_peak_13050_lociStitched
chr19	43767744	43771882	2_H3K27_peak_6811_lociStitched
chr1	145127442	145131280	3_H3K27_peak_796_lociStitched
chr2	96305652	96309464	3_H3K27_peak_7526_lociStitched
chr5	9858	11968	1_H3K27_peak_10831_lociStitched
chr11	51590236	51591199	2_H3K27_peak_2709_lociStitched
