# Supplementary material for: Long noncoding RNAs expressed in human hepatic stellate cells form networks with extracellular matrix proteins
Source: Genome Med. 2016 Mar 23;8:31. doi: 10.1186/s13073-016-0285-0 (PMC4804564; doi:10.1186/s13073-016-0285-0)
Supplement: Additional file 6: Table S5. — lncRNA transcripts and loci identified in HSC myofibroblasts, HSC myofibroblasts during serum starvation, and HSC myofibroblasts after TGF-β stimulation. (XLS 3456 kb) [file 13073_2016_285_MOESM6_ESM.xls]

## Sheet: TableS2.lncHSC.transcripts2loci
Supplemental Table S5: LncRNA transcripts and loci identified in HSC myofibroblasts, HSC myofibroblasts during serum starvation, and HSC myofibroblasts after TGF-b stimulation.
Chromosome	Start	End	Transcript_ID	Strand	Start	End	No. of exons	Lengthes of Exons	Start of exons(relative to the start of the transcript)	Locus_ID
chr1	100726447	100731699	TCONS_00000668	-	100726447	100731699	4	335,95,89,140,	0,4261,4937,5112,	XLOC_000447
chr1	100726447	100731699	TCONS_00000669	-	100726447	100731699	4	335,95,103,140,	0,4261,4923,5112,	XLOC_000447
chr1	100726529	100731704	TCONS_00000670	-	100726529	100731704	3	4274,103,145,	0,4841,5030,	XLOC_000447
chr1	100727807	100731691	TCONS_00000671	-	100727807	100731691	2	3666,132,	0,3752,	XLOC_000447
chr1	100730207	100730889	TCONS_00001422	-	100730207	100730889	1	682,	0,	XLOC_000447
chr1	101002576	101003710	TCONS_00002119	-	101002576	101003710	1	1134,	0,	XLOC_000449
chr1	101490864	101541272	TCONS_00001092	+	101490864	101541272	3	158,379,441,	0,374,49967,	XLOC_000173
chr1	101490864	101541272	TCONS_00001093	+	101490864	101541272	3	158,397,441,	0,356,49967,	XLOC_000173
chr1	101490864	101541272	TCONS_00001094	+	101490864	101541272	3	158,257,441,	0,496,49967,	XLOC_000173
chr1	101490864	101551023	TCONS_00001783	+	101490864	101551023	5	158,397,322,114,416,	0,356,50086,58152,59743,	XLOC_000173
chr1	101490864	101552771	TCONS_00001784	+	101490864	101552771	7	158,397,171,441,146,114,364,	0,356,47351,49967,52054,58152,61543,	XLOC_000173
chr1	101490864	101552771	TCONS_00001785	+	101490864	101552771	5	158,257,146,225,364,	0,496,52054,55080,61543,	XLOC_000173
chr1	101490864	101552771	TCONS_00001786	+	101490864	101552771	5	158,257,119,146,364,	0,496,49967,52054,61543,	XLOC_000173
chr1	101490864	101552771	TCONS_00001787	+	101490864	101552771	7	158,257,171,105,225,114,364,	0,496,47351,49967,55080,58152,61543,	XLOC_000173
chr1	101490864	101552771	TCONS_00001788	+	101490864	101552771	3	158,422,364,	0,331,61543,	XLOC_000173
chr1	101490864	101552771	TCONS_00001789	+	101490864	101552771	6	158,397,146,95,114,364,	0,356,52054,54407,58152,61543,	XLOC_000173
chr1	101490864	101552771	TCONS_00001790	+	101490864	101552771	6	158,379,322,146,114,364,	0,374,50086,52054,58152,61543,	XLOC_000173
chr1	101490864	101552771	TCONS_00001791	+	101490864	101552771	6	158,422,146,95,114,364,	0,331,52054,54407,58152,61543,	XLOC_000173
chr1	101490864	101552771	TCONS_00001792	+	101490864	101552771	4	158,422,114,364,	0,331,58152,61543,	XLOC_000173
chr1	101490864	101552771	TCONS_00001793	+	101490864	101552771	6	158,379,171,322,114,364,	0,374,47351,50086,58152,61543,	XLOC_000173
chr1	101490864	101552771	TCONS_00001794	+	101490864	101552771	7	158,422,441,146,225,114,364,	0,331,49967,52054,55080,58152,61543,	XLOC_000173
chr1	101490864	101552771	TCONS_00001795	+	101490864	101552771	7	158,397,441,146,225,114,364,	0,356,49967,52054,55080,58152,61543,	XLOC_000173
chr1	101490864	101552771	TCONS_00001796	+	101490864	101552771	7	158,422,171,2233,894,114,364,	0,331,47351,49967,56232,58152,61543,	XLOC_000173
chr1	101490864	101552771	TCONS_00001797	+	101490864	101552771	6	158,379,146,95,114,364,	0,374,52054,54407,58152,61543,	XLOC_000173
chr1	101490864	101552771	TCONS_00001798	+	101490864	101552771	7	158,257,441,146,225,114,364,	0,496,49967,52054,55080,58152,61543,	XLOC_000173
chr1	101490864	101552771	TCONS_00001799	+	101490864	101552771	5	158,397,171,322,364,	0,356,47351,50086,61543,	XLOC_000173
chr1	101490864	101552771	TCONS_00001800	+	101490864	101552771	6	158,397,171,105,146,364,	0,356,47351,49967,52054,61543,	XLOC_000173
chr1	101490864	101552771	TCONS_00001801	+	101490864	101552771	7	158,379,441,146,225,114,364,	0,374,49967,52054,55080,58152,61543,	XLOC_000173
chr1	101490864	101552771	TCONS_00001802	+	101490864	101552771	5	158,422,2114,114,364,	0,331,50086,58152,61543,	XLOC_000173
chr1	101490864	101552805	TCONS_00001095	+	101490864	101552805	5	158,397,322,114,398,	0,356,50086,58152,61543,	XLOC_000173
chr1	101490864	101552805	TCONS_00001096	+	101490864	101552805	6	158,379,146,225,114,398,	0,374,52054,55080,58152,61543,	XLOC_000173
chr1	101490864	101552805	TCONS_00001097	+	101490864	101552805	5	158,257,146,114,398,	0,496,52054,58152,61543,	XLOC_000173
chr1	101490864	101552805	TCONS_00001098	+	101490864	101552805	5	158,379,322,114,398,	0,374,50086,58152,61543,	XLOC_000173
chr1	101490864	101552805	TCONS_00001099	+	101490864	101552805	4	158,257,114,398,	0,496,58152,61543,	XLOC_000173
chr1	101490864	101552805	TCONS_00001100	+	101490864	101552805	3	158,257,398,	0,496,61543,	XLOC_000173
chr1	101490864	101552805	TCONS_00001101	+	101490864	101552805	4	158,397,114,398,	0,356,58152,61543,	XLOC_000173
chr1	101490864	101552805	TCONS_00001102	+	101490864	101552805	3	158,379,398,	0,374,61543,	XLOC_000173
chr1	101490864	101552805	TCONS_00001103	+	101490864	101552805	5	158,397,146,114,398,	0,356,52054,58152,61543,	XLOC_000173
chr1	101490864	101552805	TCONS_00001104	+	101490864	101552805	7	158,397,171,322,146,114,398,	0,356,47351,50086,52054,58152,61543,	XLOC_000173
chr1	101490864	101552805	TCONS_00001105	+	101490864	101552805	3	158,397,398,	0,356,61543,	XLOC_000173
chr1	101490864	101552805	TCONS_00001106	+	101490864	101552805	4	158,379,114,398,	0,374,58152,61543,	XLOC_000173
chr1	101490864	101552805	TCONS_00001107	+	101490864	101552805	8	158,379,171,322,146,225,114,398,	0,374,47351,50086,52054,55080,58152,61543,	XLOC_000173
chr1	101490864	101552805	TCONS_00001108	+	101490864	101552805	7	158,257,171,322,146,114,398,	0,496,47351,50086,52054,58152,61543,	XLOC_000173
chr1	101490864	101552805	TCONS_00001109	+	101490864	101552805	5	158,257,322,114,398,	0,496,50086,58152,61543,	XLOC_000173
chr1	101491195	101544094	TCONS_00000197	+	101491195	101544094	2	422,1176,	0,51723,	XLOC_000173
chr1	101491195	101548889	TCONS_00000198	+	101491195	101548889	3	422,322,2945,	0,49755,54749,	XLOC_000173
chr1	101491195	101548889	TCONS_00000199	+	101491195	101548889	4	422,105,146,2945,	0,49636,51723,54749,	XLOC_000173
chr1	101491195	101548889	TCONS_00000200	+	101491195	101548889	5	422,171,105,146,2945,	0,47020,49636,51723,54749,	XLOC_000173
chr1	101491195	101548889	TCONS_00000201	+	101491195	101548889	4	422,322,146,2945,	0,49755,51723,54749,	XLOC_000173
chr1	101491195	101548889	TCONS_00000202	+	101491195	101548889	5	422,322,146,225,1793,	0,49755,51723,54749,55901,	XLOC_000173
chr1	101491195	101548889	TCONS_00000203	+	101491195	101548889	6	422,171,441,146,225,1793,	0,47020,49636,51723,54749,55901,	XLOC_000173
chr1	101491195	101548889	TCONS_00000204	+	101491195	101548889	6	422,171,322,146,225,1793,	0,47020,49755,51723,54749,55901,	XLOC_000173
chr1	101491195	101548889	TCONS_00000205	+	101491195	101548889	5	422,171,322,146,2945,	0,47020,49755,51723,54749,	XLOC_000173
chr1	101491195	101548889	TCONS_00000206	+	101491195	101548889	3	422,146,2945,	0,51723,54749,	XLOC_000173
chr1	101491195	101548889	TCONS_00000207	+	101491195	101548889	5	422,171,441,146,2945,	0,47020,49636,51723,54749,	XLOC_000173
chr1	101491195	101552903	TCONS_00000208	+	101491195	101552903	6	422,322,225,195,114,496,	0,49755,54749,55901,57821,61212,	XLOC_000173
chr1	101491195	101552903	TCONS_00000209	+	101491195	101552903	6	422,171,322,146,114,496,	0,47020,49755,51723,57821,61212,	XLOC_000173
chr1	101491195	101552903	TCONS_00000210	+	101491195	101552903	6	422,322,146,225,114,496,	0,49755,51723,54749,57821,61212,	XLOC_000173
chr1	101491195	101552903	TCONS_00000211	+	101491195	101552903	3	422,146,496,	0,51723,61212,	XLOC_000173
chr1	101491195	101552903	TCONS_00000212	+	101491195	101552903	3	422,114,2296,	0,57821,59412,	XLOC_000173
chr1	101491195	101552903	TCONS_00000213	+	101491195	101552903	3	422,114,496,	0,57821,61212,	XLOC_000173
chr1	101491195	101552903	TCONS_00000214	+	101491195	101552903	3	422,119,496,	0,49636,61212,	XLOC_000173
chr1	101491195	101552903	TCONS_00000215	+	101491195	101552903	4	422,146,225,496,	0,51723,54749,61212,	XLOC_000173
chr1	101491195	101552903	TCONS_00000216	+	101491195	101552903	4	422,322,114,496,	0,49755,57821,61212,	XLOC_000173
chr1	101491195	101552903	TCONS_00000217	+	101491195	101552903	4	422,171,119,496,	0,47020,49636,61212,	XLOC_000173
chr1	101491195	101552903	TCONS_00000218	+	101491195	101552903	7	422,171,105,146,1347,114,2296,	0,47020,49636,51723,54749,57821,59412,	XLOC_000173
chr1	101491195	101552903	TCONS_00000219	+	101491195	101552903	6	422,171,322,146,114,2296,	0,47020,49755,51723,57821,59412,	XLOC_000173
chr1	101491195	101552903	TCONS_00000220	+	101491195	101552903	4	422,322,146,496,	0,49755,51723,61212,	XLOC_000173
chr1	101491195	101552903	TCONS_00000221	+	101491195	101552903	5	422,119,146,114,496,	0,49636,51723,57821,61212,	XLOC_000173
chr1	101491195	101552903	TCONS_00000222	+	101491195	101552903	7	422,171,105,146,1347,114,496,	0,47020,49636,51723,54749,57821,61212,	XLOC_000173
chr1	101491195	101552903	TCONS_00000223	+	101491195	101552903	4	422,146,114,496,	0,51723,57821,61212,	XLOC_000173
chr1	101491195	101552903	TCONS_00000224	+	101491195	101552903	5	422,105,146,114,496,	0,49636,51723,57821,61212,	XLOC_000173
chr1	101491195	101552903	TCONS_00000225	+	101491195	101552903	4	422,171,441,496,	0,47020,49636,61212,	XLOC_000173
chr1	101491195	101552903	TCONS_00000226	+	101491195	101552903	4	422,441,114,496,	0,49636,57821,61212,	XLOC_000173
chr1	101491195	101552903	TCONS_00000227	+	101491195	101552903	5	422,441,146,114,2296,	0,49636,51723,57821,59412,	XLOC_000173
chr1	101491195	101552903	TCONS_00000228	+	101491195	101552903	6	422,105,146,1347,114,2296,	0,49636,51723,54749,57821,59412,	XLOC_000173
chr1	101491195	101552903	TCONS_00000229	+	101491195	101552903	5	422,322,146,114,496,	0,49755,51723,57821,61212,	XLOC_000173
chr1	101491195	101552903	TCONS_00000230	+	101491195	101552903	6	422,105,146,225,114,496,	0,49636,51723,54749,57821,61212,	XLOC_000173
chr1	101491195	101552903	TCONS_00000231	+	101491195	101552903	5	422,322,225,114,496,	0,49755,54749,57821,61212,	XLOC_000173
chr1	101491195	101552903	TCONS_00000232	+	101491195	101552903	5	422,105,146,225,496,	0,49636,51723,54749,61212,	XLOC_000173
chr1	101491195	101552903	TCONS_00000233	+	101491195	101552903	3	422,322,496,	0,49755,61212,	XLOC_000173
chr1	101491195	101552903	TCONS_00000234	+	101491195	101552903	5	422,322,146,114,2296,	0,49755,51723,57821,59412,	XLOC_000173
chr1	101491195	101552903	TCONS_00000235	+	101491195	101552903	5	422,171,322,146,496,	0,47020,49755,51723,61212,	XLOC_000173
chr1	101491195	101552903	TCONS_00000236	+	101491195	101552903	5	422,171,441,114,496,	0,47020,49636,57821,61212,	XLOC_000173
chr1	101491195	101552903	TCONS_00000237	+	101491195	101552903	5	422,441,146,114,496,	0,49636,51723,57821,61212,	XLOC_000173
chr1	101491195	101552903	TCONS_00000238	+	101491195	101552903	7	422,171,441,146,114,342,496,	0,47020,49636,51723,57821,59412,61212,	XLOC_000173
chr1	101491195	101552903	TCONS_00000239	+	101491195	101552903	6	422,171,441,146,114,496,	0,47020,49636,51723,57821,61212,	XLOC_000173
chr1	101491195	101552903	TCONS_00000240	+	101491195	101552903	5	422,171,105,146,496,	0,47020,49636,51723,61212,	XLOC_000173
chr1	101491195	101552903	TCONS_00000241	+	101491195	101552903	2	422,496,	0,61212,	XLOC_000173
chr1	101491195	101552903	TCONS_00000242	+	101491195	101552903	6	422,171,119,146,114,496,	0,47020,49636,51723,57821,61212,	XLOC_000173
chr1	101491195	101552903	TCONS_00000243	+	101491195	101552903	8	422,171,441,146,225,195,114,496,	0,47020,49636,51723,54749,55901,57821,61212,	XLOC_000173
chr1	101491195	101552903	TCONS_00000244	+	101491195	101552903	6	422,322,146,114,342,496,	0,49755,51723,57821,59412,61212,	XLOC_000173
chr1	101491195	101552903	TCONS_00000245	+	101491195	101552903	5	422,146,1347,114,496,	0,51723,54749,57821,61212,	XLOC_000173
chr1	101491195	101552903	TCONS_00000246	+	101491195	101552903	6	422,171,105,146,114,496,	0,47020,49636,51723,57821,61212,	XLOC_000173
chr1	101491195	101552903	TCONS_00000247	+	101491195	101552903	8	422,171,322,146,225,195,114,496,	0,47020,49755,51723,54749,55901,57821,61212,	XLOC_000173
chr1	101491195	101552903	TCONS_00000248	+	101491195	101552903	6	422,171,105,146,225,496,	0,47020,49636,51723,54749,61212,	XLOC_000173
chr1	101491195	101552903	TCONS_00000249	+	101491195	101552903	6	422,146,225,195,114,496,	0,51723,54749,55901,57821,61212,	XLOC_000173
chr1	101491195	101552903	TCONS_00000250	+	101491195	101552903	7	422,171,322,146,225,114,496,	0,47020,49755,51723,54749,57821,61212,	XLOC_000173
chr1	101491195	101552903	TCONS_00000251	+	101491195	101552903	5	422,146,225,114,496,	0,51723,54749,57821,61212,	XLOC_000173
chr1	101491195	101552903	TCONS_00000252	+	101491195	101552903	5	422,146,1347,114,2296,	0,51723,54749,57821,59412,	XLOC_000173
chr1	101491195	101552903	TCONS_00000253	+	101491195	101552903	6	422,171,441,146,114,2296,	0,47020,49636,51723,57821,59412,	XLOC_000173
chr1	101491412	101552805	TCONS_00001110	+	101491412	101552805	7	91,127,107,146,225,114,398,	0,46803,49417,51506,54532,57604,60995,	XLOC_000173
chr1	101700120	101701452	TCONS_00001423	-	101700120	101701452	1	1332,	0,	XLOC_000450
chr1	101700166	101701895	TCONS_00002120	-	101700166	101701895	1	1729,	0,	XLOC_000450
chr1	101701880	101702190	TCONS_00001803	+	101701880	101702190	1	310,	0,	XLOC_000174
chr1	10436602	10458905	TCONS_00000540	-	10436602	10458905	2	2222,359,	0,21944,	XLOC_000365
chr1	107597669	107599279	TCONS_00000674	-	107597669	107599279	1	1610,	0,	XLOC_000452
chr1	108744435	108744940	TCONS_00001804	+	108744435	108744940	1	505,	0,	XLOC_000175
chr1	109204089	109206553	TCONS_00000254	+	109204089	109206553	1	2464,	0,	XLOC_000176
chr1	109233249	109234870	TCONS_00000675	-	109233249	109234870	1	1621,	0,	XLOC_000453
chr1	109621108	109633812	TCONS_00002121	-	109621108	109633812	3	164,120,528,	0,4728,12176,	XLOC_000454
chr1	109630286	109633798	TCONS_00001424	-	109630286	109633798	1	3512,	0,	XLOC_000454
chr1	109969707	109972479	TCONS_00000256	+	109969707	109972479	1	2772,	0,	XLOC_000180
chr1	110089630	110091276	TCONS_00002122	-	110089630	110091276	1	1646,	0,	XLOC_000455
chr1	110751524	110752665	TCONS_00000677	-	110751524	110752665	2	302,433,	0,708,	XLOC_000457
chr1	110828998	110881793	TCONS_00000678	-	110828998	110881793	4	2195,121,118,175,	0,6010,32388,52620,	XLOC_000458
chr1	110950207	110956260	TCONS_00000257	+	110950207	110956260	2	369,1466,	0,4587,	XLOC_000181
chr1	110951854	110952243	TCONS_00000258	+	110951854	110952243	1	389,	0,	XLOC_000182
chr1	11120348	11121443	TCONS_00000057	+	11120348	11121443	1	1095,	0,	XLOC_000032
chr1	111504935	111507384	TCONS_00000259	+	111504935	111507384	1	2449,	0,	XLOC_000183
chr1	112141558	112163008	TCONS_00001425	-	112141558	112163008	5	1159,64,132,74,63,	0,3255,5432,5692,21387,	XLOC_000459
chr1	112141558	112163008	TCONS_00001426	-	112141558	112163008	5	1159,142,132,74,63,	0,3255,5432,5692,21387,	XLOC_000459
chr1	112141628	112162989	TCONS_00002123	-	112141628	112162989	6	1089,64,132,74,1092,44,	0,3185,5362,5622,9129,21317,	XLOC_000459
chr1	112144338	112162989	TCONS_00002124	-	112144338	112162989	6	36,64,132,74,1092,44,	0,475,2652,2912,6419,18607,	XLOC_000459
chr1	112160423	112162335	TCONS_00000679	-	112160423	112162335	1	1912,	0,	XLOC_000460
chr1	112282062	112291070	TCONS_00000260	+	112282062	112291070	3	637,155,2389,	0,4934,6619,	XLOC_000184
chr1	112282462	112290420	TCONS_00000261	+	112282462	112290420	2	237,1739,	0,6219,	XLOC_000184
chr1	113392454	113420472	TCONS_00000262	+	113392454	113420472	2	595,121,	0,27897,	XLOC_000186
chr1	113499024	113518504	TCONS_00001812	+	113499024	113518504	3	554,99,1099,	0,4074,18381,	XLOC_000188
chr1	113499024	113518504	TCONS_00001813	+	113499024	113518504	3	1320,99,1099,	0,4074,18381,	XLOC_000188
chr1	113499024	113518504	TCONS_00001814	+	113499024	113518504	3	1320,99,7848,	0,4074,11632,	XLOC_000188
chr1	113499029	113505024	TCONS_00000263	+	113499029	113505024	3	549,164,1926,	0,1151,4069,	XLOC_000188
chr1	113499029	113518361	TCONS_00000264	+	113499029	113518361	3	549,99,634,	0,4069,18698,	XLOC_000188
chr1	113499029	113518361	TCONS_00000265	+	113499029	113518361	4	549,164,99,634,	0,1151,4069,18698,	XLOC_000188
chr1	113499029	113518667	TCONS_00000266	+	113499029	113518667	3	514,99,58,	0,4069,19580,	XLOC_000188
chr1	113499029	113518667	TCONS_00000267	+	113499029	113518667	3	549,99,58,	0,4069,19580,	XLOC_000188
chr1	113499029	113518667	TCONS_00000268	+	113499029	113518667	4	549,164,99,58,	0,1151,4069,19580,	XLOC_000188
chr1	113614118	113615703	TCONS_00000680	-	113614118	113615703	1	1585,	0,	XLOC_000461
chr1	113929362	113931291	TCONS_00000681	-	113929362	113931291	1	1929,	0,	XLOC_000462
chr1	113929891	113932061	TCONS_00001427	-	113929891	113932061	1	2170,	0,	XLOC_000462
chr1	113931343	113932779	TCONS_00000682	-	113931343	113932779	1	1436,	0,	XLOC_000462
chr1	113933057	113933455	TCONS_00001116	+	113933057	113933455	1	398,	0,	XLOC_000190
chr1	116934808	116961244	TCONS_00002125	-	116934808	116961244	3	840,2,164,	0,8943,26272,	XLOC_000463
chr1	116934808	116961244	TCONS_00002126	-	116934808	116961244	4	840,111,2,164,	0,8709,8943,26272,	XLOC_000463
chr1	116935475	116961244	TCONS_00001428	-	116935475	116961244	3	173,542,164,	0,12753,25605,	XLOC_000463
chr1	116935475	116961244	TCONS_00001429	-	116935475	116961244	4	173,542,268,164,	0,12753,14074,25605,	XLOC_000463
chr1	116935475	116961244	TCONS_00001430	-	116935475	116961244	4	173,542,55,164,	0,12753,18407,25605,	XLOC_000463
chr1	116935486	116961244	TCONS_00000683	-	116935486	116961244	3	162,236,164,	0,8031,25594,	XLOC_000463
chr1	116941569	116961244	TCONS_00002127	-	116941569	116961244	4	367,111,2,164,	0,1948,2182,19511,	XLOC_000463
chr1	116941621	116961197	TCONS_00000684	-	116941621	116961197	3	315,236,117,	0,1896,19459,	XLOC_000463
chr1	116943751	116961244	TCONS_00000685	-	116943751	116961244	3	2,542,164,	0,4477,17329,	XLOC_000463
chr1	116943751	116961244	TCONS_00000686	-	116943751	116961244	4	2,542,268,164,	0,4477,5798,17329,	XLOC_000463
chr1	116947100	116961244	TCONS_00000687	-	116947100	116961244	3	1670,55,164,	0,6782,13980,	XLOC_000463
chr1	116947335	116961197	TCONS_00001431	-	116947335	116961197	2	1435,117,	0,13745,	XLOC_000463
chr1	116947335	116961205	TCONS_00001432	-	116947335	116961205	3	1435,268,125,	0,2214,13745,	XLOC_000463
chr1	117908326	117909331	TCONS_00001433	-	117908326	117909331	1	1005,	0,	XLOC_000464
chr1	118320989	118321448	TCONS_00000273	+	118320989	118321448	1	459,	0,	XLOC_000195
chr1	119682890	119694046	TCONS_00001118	+	119682890	119694046	4	526,67,117,859,	0,1479,6685,10297,	XLOC_000196
chr1	119682890	119726621	TCONS_00001119	+	119682890	119726621	5	526,67,117,182,5355,	0,1479,6685,10297,38376,	XLOC_000196
chr1	119683009	119694713	TCONS_00001817	+	119683009	119694713	4	407,117,885,566,	0,6566,10178,11138,	XLOC_000196
chr1	119683009	119726706	TCONS_00001818	+	119683009	119726706	4	407,117,91,5440,	0,6566,10175,38257,	XLOC_000196
chr1	119683014	119727059	TCONS_00000274	+	119683014	119727059	4	402,117,182,5793,	0,6561,10173,38252,	XLOC_000196
chr1	119683016	119726621	TCONS_00001120	+	119683016	119726621	4	400,121,182,5355,	0,6555,10171,38250,	XLOC_000196
chr1	119683016	119726706	TCONS_00001819	+	119683016	119726706	3	400,182,5440,	0,10171,38250,	XLOC_000196
chr1	119683016	119726706	TCONS_00001820	+	119683016	119726706	7	400,67,2248,117,475,182,5440,	0,1353,4195,6559,9000,10171,38250,	XLOC_000196
chr1	119683016	119726706	TCONS_00001821	+	119683016	119726706	6	400,67,2248,117,88,5440,	0,1353,4195,6559,10171,38250,	XLOC_000196
chr1	119683016	119726706	TCONS_00001822	+	119683016	119726706	7	400,67,2248,117,475,88,5440,	0,1353,4195,6559,9000,10171,38250,	XLOC_000196
chr1	119683016	119726706	TCONS_00001823	+	119683016	119726706	6	400,67,2248,117,182,5440,	0,1353,4195,6559,10171,38250,	XLOC_000196
chr1	119683031	119694046	TCONS_00000276	+	119683031	119694046	3	385,117,859,	0,6544,10156,	XLOC_000196
chr1	119683177	119694061	TCONS_00000275	+	119683177	119694061	5	239,478,117,475,874,	0,5804,6398,8839,10010,	XLOC_000196
chr1	119683177	119694061	TCONS_00000277	+	119683177	119694061	4	239,117,475,874,	0,6398,8839,10010,	XLOC_000196
chr1	119683177	119694713	TCONS_00001824	+	119683177	119694713	6	239,67,117,475,885,566,	0,1192,6398,8839,10010,10970,	XLOC_000196
chr1	119683177	119694713	TCONS_00001825	+	119683177	119694713	5	239,117,475,885,566,	0,6398,8839,10010,10970,	XLOC_000196
chr1	119683177	119694713	TCONS_00001826	+	119683177	119694713	3	239,872,566,	0,1192,10970,	XLOC_000196
chr1	119683177	119694713	TCONS_00001827	+	119683177	119694713	5	239,67,117,885,566,	0,1192,6398,10010,10970,	XLOC_000196
chr1	119683177	119704509	TCONS_00000278	+	119683177	119704509	5	239,67,117,182,1298,	0,1192,6398,10010,20034,	XLOC_000196
chr1	119683177	119726706	TCONS_00001828	+	119683177	119726706	6	239,67,117,475,88,5440,	0,1192,6398,8839,10010,38089,	XLOC_000196
chr1	119683177	119726706	TCONS_00001829	+	119683177	119726706	6	239,67,117,475,182,5440,	0,1192,6398,8839,10010,38089,	XLOC_000196
chr1	119683177	119726706	TCONS_00001830	+	119683177	119726706	5	239,67,117,88,5440,	0,1192,6398,10010,38089,	XLOC_000196
chr1	119683177	119727059	TCONS_00000279	+	119683177	119727059	5	239,478,117,182,5793,	0,5804,6398,10010,38089,	XLOC_000196
chr1	119683177	119727059	TCONS_00000280	+	119683177	119727059	6	239,478,117,475,182,5793,	0,5804,6398,8839,10010,38089,	XLOC_000196
chr1	119683177	119727059	TCONS_00000281	+	119683177	119727059	4	239,117,88,5793,	0,6398,10010,38089,	XLOC_000196
chr1	119683177	119727059	TCONS_00000282	+	119683177	119727059	5	239,117,475,88,5793,	0,6398,8839,10010,38089,	XLOC_000196
chr1	119683177	119727059	TCONS_00000283	+	119683177	119727059	6	239,478,117,475,88,5793,	0,5804,6398,8839,10010,38089,	XLOC_000196
chr1	119683177	119727059	TCONS_00000284	+	119683177	119727059	5	239,117,475,182,5793,	0,6398,8839,10010,38089,	XLOC_000196
chr1	119683177	119727059	TCONS_00000285	+	119683177	119727059	5	239,478,117,88,5793,	0,5804,6398,10010,38089,	XLOC_000196
chr1	119683177	119818401	TCONS_00001831	+	119683177	119818401	6	239,117,475,182,43,591,	0,6398,8839,10010,122347,134633,	XLOC_000196
chr1	119683177	119818401	TCONS_00001832	+	119683177	119818401	6	239,67,117,182,43,591,	0,1192,6398,10010,122347,134633,	XLOC_000196
chr1	119683177	119818401	TCONS_00001833	+	119683177	119818401	7	239,67,117,475,182,43,591,	0,1192,6398,8839,10010,122347,134633,	XLOC_000196
chr1	119683177	119818401	TCONS_00001834	+	119683177	119818401	5	239,117,182,43,591,	0,6398,10010,122347,134633,	XLOC_000196
chr1	119683764	119726621	TCONS_00001121	+	119683764	119726621	4	672,117,182,5355,	0,5811,9423,37502,	XLOC_000196
chr1	120254060	120254673	TCONS_00000688	-	120254060	120254673	2	440,57,	0,556,	XLOC_000465
chr1	120612542	120615399	TCONS_00000287	+	120612542	120615399	1	2857,	0,	XLOC_000199
chr1	120836353	120838839	TCONS_00000689	-	120836353	120838839	2	65,641,	0,1845,	XLOC_000466
chr1	1209401	1214780	TCONS_00000022	+	1209401	1214780	3	1278,176,70,	0,5046,5309,	XLOC_000004
chr1	1209401	1214780	TCONS_00000023	+	1209401	1214780	3	1278,163,70,	0,5046,5309,	XLOC_000004
chr1	121138122	121172120	TCONS_00000288	+	121138122	121172120	3	1042,83,1231,	0,31719,32767,	XLOC_000200
chr1	121138122	121204956	TCONS_00000289	+	121138122	121204956	3	1042,83,3084,	0,31719,63750,	XLOC_000200
chr1	1288915	1289998	TCONS_00001653	+	1288915	1289998	1	1083,	0,	XLOC_000005
chr1	1292020	1293543	TCONS_00000990	+	1292020	1293543	1	1523,	0,	XLOC_000006
chr1	1292368	1295163	TCONS_00001654	+	1292368	1295163	1	2795,	0,	XLOC_000006
chr1	1293835	1297711	TCONS_00000025	+	1293835	1297711	2	415,300,	0,3576,	XLOC_000006
chr1	1308952	1309620	TCONS_00001655	+	1308952	1309620	2	330,241,	0,427,	XLOC_000007
chr1	1308952	1309620	TCONS_00001656	+	1308952	1309620	2	330,181,	0,487,	XLOC_000007
chr1	1309089	1309737	TCONS_00000991	+	1309089	1309737	2	193,354,	0,294,	XLOC_000007
chr1	14023737	14026527	TCONS_00000541	-	14023737	14026527	1	2790,	0,	XLOC_000366
chr1	142803199	142890984	TCONS_00002128	-	142803199	142890984	5	1410,268,88,59,771,	0,1894,12717,85539,87014,	XLOC_000467
chr1	142803381	142891000	TCONS_00001434	-	142803381	142891000	5	1228,283,88,59,787,	0,1712,12535,85357,86832,	XLOC_000467
chr1	14360	29370	TCONS_00001931	-	14360	29370	5	1587,159,198,147,50,	0,2246,2497,3554,14960,	XLOC_000345
chr1	14360	29370	TCONS_00001932	-	14360	29370	6	1587,159,198,510,452,50,	0,2246,2497,2872,3554,14960,	XLOC_000345
chr1	14360	29370	TCONS_00001933	-	14360	29370	7	469,90,152,449,510,147,50,	0,609,1435,2246,2872,3554,14960,	XLOC_000345
chr1	14360	29370	TCONS_00001934	-	14360	29370	6	469,69,515,449,147,50,	0,609,1435,2246,3554,14960,	XLOC_000345
chr1	14360	29370	TCONS_00001935	-	14360	29370	9	469,69,152,159,198,147,99,154,50,	0,609,1435,2246,2497,3554,3907,10377,14960,	XLOC_000345
chr1	143718512	143744587	TCONS_00000690	-	143718512	143744587	5	356,122,209,121,387,	0,552,1234,2532,25688,	XLOC_000468
chr1	143743521	143744677	TCONS_00000691	-	143743521	143744677	2	750,167,	0,989,	XLOC_000468
chr1	143743560	143744675	TCONS_00001122	+	143743560	143744675	1	1115,	0,	XLOC_000201
chr1	145205857	145208842	TCONS_00000693	-	145205857	145208842	1	2985,	0,	XLOC_000470
chr1	146713323	146714301	TCONS_00000696	-	146713323	146714301	1	978,	0,	XLOC_000472
chr1	1476304	1477372	TCONS_00000035	+	1476304	1477372	1	1068,	0,	XLOC_000009
chr1	148554049	148555049	TCONS_00000697	-	148554049	148555049	1	1000,	0,	XLOC_000473
chr1	148928075	148934016	TCONS_00000294	+	148928075	148934016	3	310,135,726,	0,4710,5215,	XLOC_000204
chr1	148928075	148935556	TCONS_00001837	+	148928075	148935556	3	310,135,705,	0,4710,6776,	XLOC_000204
chr1	148928075	148938751	TCONS_00000295	+	148928075	148938751	3	310,135,1164,	0,4710,9512,	XLOC_000204
chr1	148928075	148945109	TCONS_00001126	+	148928075	148945109	3	310,135,190,	0,4710,16844,	XLOC_000204
chr1	148928075	148945109	TCONS_00001838	+	148928075	148945109	4	310,135,78,190,	0,4710,5215,16844,	XLOC_000204
chr1	148928075	148949876	TCONS_00001839	+	148928075	148949876	4	310,135,78,717,	0,4710,5215,21084,	XLOC_000204
chr1	148928075	148951595	TCONS_00000296	+	148928075	148951595	3	310,135,1240,	0,4710,22280,	XLOC_000204
chr1	148928075	148951595	TCONS_00000297	+	148928075	148951595	3	310,135,586,	0,4710,22934,	XLOC_000204
chr1	148928075	148951595	TCONS_00000298	+	148928075	148951595	3	310,135,682,	0,4710,22838,	XLOC_000204
chr1	148928075	148951595	TCONS_00000299	+	148928075	148951595	3	310,135,208,	0,4710,23312,	XLOC_000204
chr1	148928075	148953054	TCONS_00000300	+	148928075	148953054	3	310,135,1958,	0,4710,23021,	XLOC_000204
chr1	148928075	148953054	TCONS_00000301	+	148928075	148953054	4	310,135,101,1810,	0,4710,9512,23169,	XLOC_000204
chr1	148928075	148953054	TCONS_00000303	+	148928075	148953054	4	310,135,78,1810,	0,4710,5215,23169,	XLOC_000204
chr1	148928075	148953054	TCONS_00000304	+	148928075	148953054	3	310,135,1810,	0,4710,23169,	XLOC_000204
chr1	148928075	148953054	TCONS_00001840	+	148928075	148953054	5	310,135,78,101,718,	0,4710,5215,9512,24261,	XLOC_000204
chr1	148928075	148953642	TCONS_00001841	+	148928075	148953642	5	310,135,78,1381,402,	0,4710,5215,23021,25165,	XLOC_000204
chr1	148928075	148953642	TCONS_00001842	+	148928075	148953642	5	310,135,78,904,326,	0,4710,5215,24261,25241,	XLOC_000204
chr1	148928075	148953642	TCONS_00001843	+	148928075	148953642	5	310,135,101,904,326,	0,4710,9512,24261,25241,	XLOC_000204
chr1	148928075	148953642	TCONS_00001844	+	148928075	148953642	4	310,135,904,326,	0,4710,24261,25241,	XLOC_000204
chr1	148928186	148936829	TCONS_00001845	+	148928186	148936829	4	199,135,78,57,	0,4599,5104,8586,	XLOC_000204
chr1	148928186	148944285	TCONS_00001846	+	148928186	148944285	4	199,135,101,155,	0,4599,9401,15944,	XLOC_000204
chr1	148928199	148951595	TCONS_00001127	+	148928199	148951595	4	186,135,78,499,	0,4586,5091,22897,	XLOC_000204
chr1	148928199	148951595	TCONS_00001128	+	148928199	148951595	5	186,135,78,214,351,	0,4586,5091,16720,23045,	XLOC_000204
chr1	148928199	148954458	TCONS_00001129	+	148928199	148954458	4	186,135,141,1218,	0,4586,24137,25041,	XLOC_000204
chr1	148928199	148954458	TCONS_00001130	+	148928199	148954458	5	186,135,78,141,1218,	0,4586,5091,24137,25041,	XLOC_000204
chr1	148928199	148954458	TCONS_00001131	+	148928199	148954458	4	186,135,78,2122,	0,4586,5091,24137,	XLOC_000204
chr1	148928236	148954458	TCONS_00000302	+	148928236	148954458	3	149,135,2122,	0,4549,24100,	XLOC_000204
chr1	148928536	148945106	TCONS_00001132	+	148928536	148945106	4	239,135,78,187,	0,4249,4754,16383,	XLOC_000204
chr1	148928536	148945106	TCONS_00001133	+	148928536	148945106	3	239,135,187,	0,4249,16383,	XLOC_000204
chr1	148928536	148951595	TCONS_00001134	+	148928536	148951595	4	239,135,101,351,	0,4249,9051,22708,	XLOC_000204
chr1	148928536	148951595	TCONS_00001135	+	148928536	148951595	3	239,135,499,	0,4249,22560,	XLOC_000204
chr1	148928536	148951595	TCONS_00001136	+	148928536	148951595	4	239,135,78,351,	0,4249,4754,22708,	XLOC_000204
chr1	148928536	148951595	TCONS_00001137	+	148928536	148951595	3	239,135,351,	0,4249,22708,	XLOC_000204
chr1	148928536	148954458	TCONS_00001138	+	148928536	148954458	3	239,135,2122,	0,4249,23800,	XLOC_000204
chr1	148928536	148954458	TCONS_00001139	+	148928536	148954458	4	239,135,141,1218,	0,4249,23800,24704,	XLOC_000204
chr1	148930404	148945106	TCONS_00001140	+	148930404	148945106	4	173,135,78,187,	0,2381,2886,14515,	XLOC_000204
chr1	148930404	148945106	TCONS_00001141	+	148930404	148945106	3	173,135,187,	0,2381,14515,	XLOC_000204
chr1	148930404	148951595	TCONS_00001142	+	148930404	148951595	3	173,135,351,	0,2381,20840,	XLOC_000204
chr1	148930404	148951595	TCONS_00001143	+	148930404	148951595	4	173,135,101,351,	0,2381,7183,20840,	XLOC_000204
chr1	148930404	148951595	TCONS_00001144	+	148930404	148951595	4	173,135,78,351,	0,2381,2886,20840,	XLOC_000204
chr1	148930404	148951595	TCONS_00001145	+	148930404	148951595	3	173,135,586,	0,2381,20605,	XLOC_000204
chr1	148930404	148951595	TCONS_00001146	+	148930404	148951595	3	173,135,499,	0,2381,20692,	XLOC_000204
chr1	148930404	148951595	TCONS_00001147	+	148930404	148951595	4	173,135,78,499,	0,2381,2886,20692,	XLOC_000204
chr1	148930404	148953054	TCONS_00000305	+	148930404	148953054	4	173,135,78,718,	0,2381,2886,21932,	XLOC_000204
chr1	148930404	148954458	TCONS_00001148	+	148930404	148954458	5	173,135,78,141,1218,	0,2381,2886,21932,22836,	XLOC_000204
chr1	148930404	148954458	TCONS_00001149	+	148930404	148954458	4	173,135,141,1218,	0,2381,21932,22836,	XLOC_000204
chr1	148930832	148935556	TCONS_00001847	+	148930832	148935556	3	363,135,705,	0,1953,4019,	XLOC_000204
chr1	148930832	148945109	TCONS_00001150	+	148930832	148945109	4	363,135,78,190,	0,1953,2458,14087,	XLOC_000204
chr1	148930832	148945109	TCONS_00001151	+	148930832	148945109	3	363,135,190,	0,1953,14087,	XLOC_000204
chr1	148930832	148949876	TCONS_00001848	+	148930832	148949876	4	363,135,78,717,	0,1953,2458,18327,	XLOC_000204
chr1	148930832	148953054	TCONS_00000307	+	148930832	148953054	3	363,135,1810,	0,1953,20412,	XLOC_000204
chr1	148930832	148953054	TCONS_00001152	+	148930832	148953054	3	363,135,1958,	0,1953,20264,	XLOC_000204
chr1	148930832	148953054	TCONS_00001153	+	148930832	148953054	4	363,135,78,1810,	0,1953,2458,20412,	XLOC_000204
chr1	148930832	148953054	TCONS_00001154	+	148930832	148953054	4	363,135,78,1958,	0,1953,2458,20264,	XLOC_000204
chr1	148930832	148953642	TCONS_00001849	+	148930832	148953642	4	363,135,904,326,	0,1953,21504,22484,	XLOC_000204
chr1	148930832	148953642	TCONS_00001850	+	148930832	148953642	5	363,135,78,904,326,	0,1953,2458,21504,22484,	XLOC_000204
chr1	148930832	148953642	TCONS_00001851	+	148930832	148953642	5	363,135,101,904,326,	0,1953,6755,21504,22484,	XLOC_000204
chr1	148930861	148951595	TCONS_00000306	+	148930861	148951595	3	334,135,682,	0,1924,20052,	XLOC_000204
chr1	148930861	148951595	TCONS_00000308	+	148930861	148951595	3	334,135,1240,	0,1924,19494,	XLOC_000204
chr1	148930861	148953245	TCONS_00000309	+	148930861	148953245	3	334,135,909,	0,1924,21475,	XLOC_000204
chr1	148930926	148951595	TCONS_00001155	+	148930926	148951595	3	269,135,586,	0,1859,20083,	XLOC_000204
chr1	148930926	148951595	TCONS_00001156	+	148930926	148951595	4	269,135,101,351,	0,1859,6661,20318,	XLOC_000204
chr1	148930926	148954458	TCONS_00001157	+	148930926	148954458	4	269,135,141,1218,	0,1859,21410,22314,	XLOC_000204
chr1	148930926	148954458	TCONS_00001158	+	148930926	148954458	5	269,135,78,141,1218,	0,1859,2364,21410,22314,	XLOC_000204
chr1	148931038	148954458	TCONS_00001159	+	148931038	148954458	4	157,135,78,2122,	0,1747,2252,21298,	XLOC_000204
chr1	149224588	149225587	TCONS_00000310	+	149224588	149225587	1	999,	0,	XLOC_000205
chr1	149392187	149400428	TCONS_00000698	-	149392187	149400428	1	8241,	0,	XLOC_000474
chr1	149392187	149400428	TCONS_00000699	-	149392187	149400428	2	6979,298,	0,7943,	XLOC_000474
chr1	149576612	149576985	TCONS_00002130	-	149576612	149576985	1	373,	0,	XLOC_000475
chr1	149576613	149576979	TCONS_00001435	-	149576613	149576979	2	214,63,	0,303,	XLOC_000475
chr1	149814987	149821240	TCONS_00000312	+	149814987	149821240	1	6253,	0,	XLOC_000209
chr1	149867014	149871283	TCONS_00000700	-	149867014	149871283	2	261,253,	0,4016,	XLOC_000476
chr1	150519070	150520676	TCONS_00001436	-	150519070	150520676	1	1606,	0,	XLOC_000477
chr1	150520789	150521337	TCONS_00001437	-	150520789	150521337	1	548,	0,	XLOC_000477
chr1	150538179	150541732	TCONS_00000701	-	150538179	150541732	1	3553,	0,	XLOC_000478
chr1	150601815	150602098	TCONS_00000316	+	150601815	150602098	1	283,	0,	XLOC_000218
chr1	150602225	150608319	TCONS_00000317	+	150602225	150608319	2	244,1013,	0,5081,	XLOC_000219
chr1	150602225	150608319	TCONS_00000318	+	150602225	150608319	3	244,44,1013,	0,709,5081,	XLOC_000219
chr1	150602225	150608319	TCONS_00000319	+	150602225	150608319	2	244,5385,	0,709,	XLOC_000219
chr1	150602303	150608319	TCONS_00000320	+	150602303	150608319	1	6016,	0,	XLOC_000219
chr1	1510267	1512457	TCONS_00000036	+	1510267	1512457	1	2190,	0,	XLOC_000010
chr1	151252379	151254184	TCONS_00001440	-	151252379	151254184	2	355,166,	0,1639,	XLOC_000482
chr1	151252379	151254555	TCONS_00001441	-	151252379	151254555	2	355,199,	0,1977,	XLOC_000482
chr1	151252517	151254729	TCONS_00002135	-	151252517	151254729	2	217,445,	0,1767,	XLOC_000482
chr1	151319399	151320336	TCONS_00000321	+	151319399	151320336	2	265,229,	0,708,	XLOC_000220
chr1	151763316	151763721	TCONS_00000322	+	151763316	151763721	1	405,	0,	XLOC_000222
chr1	151967516	151968569	TCONS_00000323	+	151967516	151968569	1	1053,	0,	XLOC_000223
chr1	153502581	153504572	TCONS_00002136	-	153502581	153504572	1	1991,	0,	XLOC_000483
chr1	153505791	153507281	TCONS_00000325	+	153505791	153507281	1	1490,	0,	XLOC_000225
chr1	153505791	153507811	TCONS_00000326	+	153505791	153507811	2	606,432,	0,1588,	XLOC_000225
chr1	153505868	153511249	TCONS_00001857	+	153505868	153511249	4	529,320,130,3288,	0,1511,1838,2093,	XLOC_000225
chr1	153505868	153511249	TCONS_00001858	+	153505868	153511249	4	529,320,145,3288,	0,1511,1838,2093,	XLOC_000225
chr1	153507825	153511249	TCONS_00001177	+	153507825	153511249	2	26,2985,	0,439,	XLOC_000225
chr1	153507825	153511249	TCONS_00001178	+	153507825	153511249	2	11,2985,	0,439,	XLOC_000225
chr1	153507825	153511249	TCONS_00001859	+	153507825	153511249	2	26,2825,	0,599,	XLOC_000225
chr1	153507825	153511249	TCONS_00001860	+	153507825	153511249	2	11,2825,	0,599,	XLOC_000225
chr1	153518025	153520966	TCONS_00001861	+	153518025	153520966	2	360,70,	0,2871,	XLOC_000226
chr1	153584392	153585670	TCONS_00000327	+	153584392	153585670	1	1278,	0,	XLOC_000227
chr1	1535897	1537933	TCONS_00001670	+	1535897	1537933	2	189,1601,	0,435,	XLOC_000011
chr1	1535897	1537933	TCONS_00001671	+	1535897	1537933	1	2036,	0,	XLOC_000011
chr1	154975318	154976383	TCONS_00000705	-	154975318	154976383	2	176,447,	0,618,	XLOC_000484
chr1	155017667	155022873	TCONS_00002137	-	155017667	155022873	5	258,178,196,93,125,	0,484,768,4077,5081,	XLOC_000485
chr1	155017667	155022873	TCONS_00002138	-	155017667	155022873	4	258,178,93,125,	0,484,4077,5081,	XLOC_000485
chr1	155017667	155023641	TCONS_00000706	-	155017667	155023641	4	662,196,93,893,	0,768,4077,5081,	XLOC_000485
chr1	155017667	155023641	TCONS_00000707	-	155017667	155023641	3	662,93,559,	0,4077,5415,	XLOC_000485
chr1	155017667	155023641	TCONS_00000708	-	155017667	155023641	4	662,287,93,893,	0,768,4077,5081,	XLOC_000485
chr1	155017667	155023641	TCONS_00000709	-	155017667	155023641	5	364,194,196,93,559,	0,468,768,4077,5415,	XLOC_000485
chr1	155017667	155023641	TCONS_00000710	-	155017667	155023641	4	662,287,93,559,	0,768,4077,5415,	XLOC_000485
chr1	155017667	155023641	TCONS_00002139	-	155017667	155023641	5	258,178,196,93,559,	0,484,768,4077,5415,	XLOC_000485
chr1	155017667	155023641	TCONS_00002140	-	155017667	155023641	4	662,196,93,559,	0,768,4077,5415,	XLOC_000485
chr1	155017667	155023641	TCONS_00002141	-	155017667	155023641	5	258,178,287,93,559,	0,484,768,4077,5415,	XLOC_000485
chr1	155017667	155036467	TCONS_00000711	-	155017667	155036467	4	662,196,93,235,	0,768,4077,18565,	XLOC_000485
chr1	155017667	155036467	TCONS_00002142	-	155017667	155036467	5	258,178,196,93,235,	0,484,768,4077,18565,	XLOC_000485
chr1	155017667	155036467	TCONS_00002143	-	155017667	155036467	5	258,178,287,93,235,	0,484,768,4077,18565,	XLOC_000485
chr1	155017667	155036467	TCONS_00002144	-	155017667	155036467	4	258,178,93,235,	0,484,4077,18565,	XLOC_000485
chr1	155021111	155023641	TCONS_00000712	-	155021111	155023641	2	726,559,	0,1971,	XLOC_000485
chr1	155107780	155108283	TCONS_00000713	-	155107780	155108283	2	245,142,	0,361,	XLOC_000486
chr1	155165082	155167450	TCONS_00000331	+	155165082	155167450	2	81,809,	0,1559,	XLOC_000232
chr1	155165082	155167450	TCONS_00000332	+	155165082	155167450	2	77,761,	0,1607,	XLOC_000232
chr1	155197172	155197921	TCONS_00000335	+	155197172	155197921	1	749,	0,	XLOC_000235
chr1	155225756	155228687	TCONS_00001179	+	155225756	155228687	3	454,660,1399,	0,709,1532,	XLOC_000236
chr1	155225756	155228687	TCONS_00001180	+	155225756	155228687	3	454,712,1399,	0,709,1532,	XLOC_000236
chr1	155225756	155228687	TCONS_00001181	+	155225756	155228687	3	454,117,106,	0,709,2825,	XLOC_000236
chr1	155225756	155228687	TCONS_00001182	+	155225756	155228687	3	454,660,106,	0,709,2825,	XLOC_000236
chr1	155225756	155228687	TCONS_00001183	+	155225756	155228687	3	454,712,106,	0,709,2825,	XLOC_000236
chr1	155225756	155228687	TCONS_00001184	+	155225756	155228687	3	454,117,71,	0,709,2860,	XLOC_000236
chr1	155225756	155228687	TCONS_00001185	+	155225756	155228687	3	454,712,71,	0,709,2860,	XLOC_000236
chr1	155225756	155228687	TCONS_00001186	+	155225756	155228687	3	454,660,71,	0,709,2860,	XLOC_000236
chr1	155225756	155228687	TCONS_00001187	+	155225756	155228687	3	454,117,1399,	0,709,1532,	XLOC_000236
chr1	155862195	155863546	TCONS_00000714	-	155862195	155863546	1	1351,	0,	XLOC_000487
chr1	155948011	155953567	TCONS_00000338	+	155948011	155953567	5	896,136,109,169,1826,	0,1099,2646,3395,3730,	XLOC_000238
chr1	156646273	156648493	TCONS_00000341	+	156646273	156648493	1	2220,	0,	XLOC_000241
chr1	157014090	157015417	TCONS_00001191	+	157014090	157015417	1	1327,	0,	XLOC_000244
chr1	1592384	1593022	TCONS_00001683	+	1592384	1593022	1	638,	0,	XLOC_000016
chr1	159825759	159837606	TCONS_00001866	+	159825759	159837606	2	155,7171,	0,4676,	XLOC_000247
chr1	159825831	159837416	TCONS_00000345	+	159825831	159837416	2	62,6981,	0,4604,	XLOC_000247
chr1	159892981	159895611	TCONS_00000347	+	159892981	159895611	1	2630,	0,	XLOC_000249
chr1	159930566	159948876	TCONS_00000348	+	159930566	159948876	5	73,69,147,469,487,	0,560,4722,15867,17823,	XLOC_000250
chr1	159930566	159948876	TCONS_00000349	+	159930566	159948876	4	73,69,469,487,	0,560,15867,17823,	XLOC_000250
chr1	159930566	159953593	TCONS_00000350	+	159930566	159953593	3	73,69,2602,	0,560,20425,	XLOC_000250
chr1	159930566	159971401	TCONS_00000351	+	159930566	159971401	3	73,69,66,	0,560,40769,	XLOC_000250
chr1	159930566	159997044	TCONS_00000352	+	159930566	159997044	4	73,69,107,2539,	0,560,62006,63939,	XLOC_000250
chr1	159930566	159997044	TCONS_00000353	+	159930566	159997044	5	73,69,147,107,2539,	0,560,4722,62006,63939,	XLOC_000250
chr1	159930566	160036694	TCONS_00000354	+	159930566	160036694	8	73,69,147,107,186,101,115,1921,	0,560,4722,62006,87386,102712,103959,104207,	XLOC_000250
chr1	159930566	160036694	TCONS_00000355	+	159930566	160036694	7	73,69,107,186,101,115,1921,	0,560,62006,87386,102712,103959,104207,	XLOC_000250
chr1	159930566	160036694	TCONS_00000356	+	159930566	160036694	9	73,69,147,107,186,194,101,115,1921,	0,560,4722,62006,87386,96428,102712,103959,104207,	XLOC_000250
chr1	159930566	160036694	TCONS_00000357	+	159930566	160036694	8	73,69,147,107,194,101,115,1921,	0,560,4722,62006,96428,102712,103959,104207,	XLOC_000250
chr1	159930566	160036694	TCONS_00000358	+	159930566	160036694	8	73,69,107,186,194,101,115,1921,	0,560,62006,87386,96428,102712,103959,104207,	XLOC_000250
chr1	159930566	160036694	TCONS_00000359	+	159930566	160036694	7	73,69,107,194,101,115,1921,	0,560,62006,96428,102712,103959,104207,	XLOC_000250
chr1	159930566	160050640	TCONS_00000360	+	159930566	160050640	7	73,69,107,101,115,48,1267,	0,560,62006,102712,103959,104207,118807,	XLOC_000250
chr1	159930566	160050640	TCONS_00000361	+	159930566	160050640	8	73,69,147,107,101,115,48,1267,	0,560,4722,62006,102712,103959,104207,118807,	XLOC_000250
chr1	159930566	160050640	TCONS_00000362	+	159930566	160050640	6	73,69,107,101,182,1267,	0,560,62006,102712,103959,118807,	XLOC_000250
chr1	159930732	159950360	TCONS_00001867	+	159930732	159950360	6	17,225,147,469,116,9,	0,238,4556,15701,17657,19619,	XLOC_000250
chr1	159930732	159998080	TCONS_00001868	+	159930732	159998080	7	17,225,147,335,289,107,3575,	0,238,4556,49913,60217,61840,63773,	XLOC_000250
chr1	159930732	159998080	TCONS_00001869	+	159930732	159998080	5	17,225,54,107,3575,	0,238,59357,61840,63773,	XLOC_000250
chr1	159930732	160050639	TCONS_00001870	+	159930732	160050639	13	17,225,147,335,289,107,186,194,47,101,115,48,1266,	0,238,4556,49913,60217,61840,87220,96262,99786,102546,103793,104041,118641,	XLOC_000250
chr1	159930732	160050639	TCONS_00001871	+	159930732	160050639	9	17,225,147,335,289,107,101,182,1266,	0,238,4556,49913,60217,61840,102546,103793,118641,	XLOC_000250
chr1	159930732	160050639	TCONS_00001872	+	159930732	160050639	12	17,225,147,335,289,107,186,194,47,101,182,1266,	0,238,4556,49913,60217,61840,87220,96262,99786,102546,103793,118641,	XLOC_000250
chr1	159930732	160050639	TCONS_00001873	+	159930732	160050639	11	17,225,147,335,289,107,134,47,101,182,1266,	0,238,4556,49913,60217,61840,76327,99786,102546,103793,118641,	XLOC_000250
chr1	159930732	160050639	TCONS_00001874	+	159930732	160050639	10	17,225,147,335,289,107,101,115,48,1266,	0,238,4556,49913,60217,61840,102546,103793,104041,118641,	XLOC_000250
chr1	159930732	160050639	TCONS_00001875	+	159930732	160050639	11	17,225,147,335,289,107,186,194,101,182,1266,	0,238,4556,49913,60217,61840,87220,96262,102546,103793,118641,	XLOC_000250
chr1	159930732	160050639	TCONS_00001876	+	159930732	160050639	10	17,225,147,107,134,47,101,115,48,1266,	0,238,4556,61840,76327,99786,102546,103793,104041,118641,	XLOC_000250
chr1	159930732	160050639	TCONS_00001877	+	159930732	160050639	9	17,225,147,107,134,47,101,182,1266,	0,238,4556,61840,76327,99786,102546,103793,118641,	XLOC_000250
chr1	159930732	160050639	TCONS_00001878	+	159930732	160050639	12	17,225,147,335,289,107,134,47,101,115,48,1266,	0,238,4556,49913,60217,61840,76327,99786,102546,103793,104041,118641,	XLOC_000250
chr1	159930732	160050639	TCONS_00001879	+	159930732	160050639	12	17,225,147,335,289,107,186,194,101,115,48,1266,	0,238,4556,49913,60217,61840,87220,96262,102546,103793,104041,118641,	XLOC_000250
chr1	159930732	160050639	TCONS_00001880	+	159930732	160050639	7	17,225,107,101,115,48,1266,	0,238,61840,102546,103793,104041,118641,	XLOC_000250
chr1	159930908	159998080	TCONS_00001881	+	159930908	159998080	6	287,317,80,54,107,3575,	0,15525,43684,59181,61664,63597,	XLOC_000250
chr1	159930908	159998080	TCONS_00001882	+	159930908	159998080	5	287,317,289,107,3575,	0,15525,60041,61664,63597,	XLOC_000250
chr1	159930908	159998080	TCONS_00001883	+	159930908	159998080	7	287,147,317,80,54,107,3575,	0,4380,15525,43684,59181,61664,63597,	XLOC_000250
chr1	159930908	159998080	TCONS_00001884	+	159930908	159998080	6	287,147,317,289,107,3575,	0,4380,15525,60041,61664,63597,	XLOC_000250
chr1	159930908	159998080	TCONS_00001885	+	159930908	159998080	5	287,335,289,107,3575,	0,49737,60041,61664,63597,	XLOC_000250
chr1	159930908	160050639	TCONS_00001202	+	159930908	160050639	5	287,107,101,182,1266,	0,61664,102370,103617,118465,	XLOC_000250
chr1	159930908	160050639	TCONS_00001886	+	159930908	160050639	12	287,147,317,289,107,186,194,47,101,115,48,1266,	0,4380,15525,60041,61664,87044,96086,99610,102370,103617,103865,118465,	XLOC_000250
chr1	159930908	160050639	TCONS_00001887	+	159930908	160050639	9	287,335,289,107,134,47,101,182,1266,	0,49737,60041,61664,76151,99610,102370,103617,118465,	XLOC_000250
chr1	159930908	160050639	TCONS_00001888	+	159930908	160050639	8	287,107,134,47,101,115,48,1266,	0,61664,76151,99610,102370,103617,103865,118465,	XLOC_000250
chr1	159930908	160050639	TCONS_00001889	+	159930908	160050639	10	287,147,317,289,107,194,47,101,182,1266,	0,4380,15525,60041,61664,96086,99610,102370,103617,118465,	XLOC_000250
chr1	159930908	160050639	TCONS_00001890	+	159930908	160050639	7	287,107,134,47,101,182,1266,	0,61664,76151,99610,102370,103617,118465,	XLOC_000250
chr1	159930908	160050639	TCONS_00001891	+	159930908	160050639	11	287,147,317,289,107,186,194,47,101,182,1266,	0,4380,15525,60041,61664,87044,96086,99610,102370,103617,118465,	XLOC_000250
chr1	159930908	160050639	TCONS_00001892	+	159930908	160050639	9	287,54,107,134,47,101,115,48,1266,	0,59181,61664,76151,99610,102370,103617,103865,118465,	XLOC_000250
chr1	159930908	160050639	TCONS_00001893	+	159930908	160050639	7	287,147,107,101,115,48,1266,	0,4380,61664,102370,103617,103865,118465,	XLOC_000250
chr1	159930908	160050639	TCONS_00001894	+	159930908	160050639	12	287,147,317,80,54,107,186,194,47,101,182,1266,	0,4380,15525,43684,59181,61664,87044,96086,99610,102370,103617,118465,	XLOC_000250
chr1	159930908	160050639	TCONS_00001895	+	159930908	160050639	10	287,147,317,289,107,186,194,101,182,1266,	0,4380,15525,60041,61664,87044,96086,102370,103617,118465,	XLOC_000250
chr1	159930908	160050639	TCONS_00001896	+	159930908	160050639	6	287,54,107,101,182,1266,	0,59181,61664,102370,103617,118465,	XLOC_000250
chr1	159930908	160050639	TCONS_00001897	+	159930908	160050639	13	287,147,317,80,54,107,186,194,47,101,115,48,1266,	0,4380,15525,43684,59181,61664,87044,96086,99610,102370,103617,103865,118465,	XLOC_000250
chr1	159930908	160050639	TCONS_00001898	+	159930908	160050639	8	287,335,289,107,101,115,48,1266,	0,49737,60041,61664,102370,103617,103865,118465,	XLOC_000250
chr1	159930908	160050639	TCONS_00001899	+	159930908	160050639	8	287,54,107,134,47,101,182,1266,	0,59181,61664,76151,99610,102370,103617,118465,	XLOC_000250
chr1	159930908	160050639	TCONS_00001900	+	159930908	160050639	11	287,147,317,289,107,186,194,101,115,48,1266,	0,4380,15525,60041,61664,87044,96086,102370,103617,103865,118465,	XLOC_000250
chr1	159930908	160050639	TCONS_00001901	+	159930908	160050639	7	287,54,107,101,115,48,1266,	0,59181,61664,102370,103617,103865,118465,	XLOC_000250
chr1	159930908	160050639	TCONS_00001902	+	159930908	160050639	11	287,147,317,80,54,107,186,194,101,182,1266,	0,4380,15525,43684,59181,61664,87044,96086,102370,103617,118465,	XLOC_000250
chr1	159930908	160050639	TCONS_00001903	+	159930908	160050639	10	287,335,289,107,134,47,101,115,48,1266,	0,49737,60041,61664,76151,99610,102370,103617,103865,118465,	XLOC_000250
chr1	159930908	160050639	TCONS_00001904	+	159930908	160050639	7	287,335,289,107,101,182,1266,	0,49737,60041,61664,102370,103617,118465,	XLOC_000250
chr1	159930944	159954415	TCONS_00001192	+	159930944	159954415	4	251,147,469,6026,	0,4344,15489,17445,	XLOC_000250
chr1	159930944	159954415	TCONS_00001193	+	159930944	159954415	3	251,469,6026,	0,15489,17445,	XLOC_000250
chr1	159930944	159998579	TCONS_00001194	+	159930944	159998579	3	251,107,4074,	0,61628,63561,	XLOC_000250
chr1	159930944	159998579	TCONS_00001195	+	159930944	159998579	4	251,147,107,4074,	0,4344,61628,63561,	XLOC_000250
chr1	159930944	160018138	TCONS_00001196	+	159930944	160018138	3	251,107,186,	0,61628,87008,	XLOC_000250
chr1	159930944	160027019	TCONS_00001197	+	159930944	160027019	5	251,147,107,186,25,	0,4344,61628,87008,96050,	XLOC_000250
chr1	159930944	160036012	TCONS_00001198	+	159930944	160036012	5	251,107,101,115,1239,	0,61628,102334,103581,103829,	XLOC_000250
chr1	159930944	160036012	TCONS_00001199	+	159930944	160036012	7	251,107,194,47,101,115,1239,	0,61628,96050,99574,102334,103581,103829,	XLOC_000250
chr1	159930944	160036012	TCONS_00001200	+	159930944	160036012	6	251,147,107,101,115,1239,	0,4344,61628,102334,103581,103829,	XLOC_000250
chr1	159930944	160036012	TCONS_00001201	+	159930944	160036012	8	251,147,107,194,47,101,115,1239,	0,4344,61628,96050,99574,102334,103581,103829,	XLOC_000250
chr1	159930944	160050608	TCONS_00001203	+	159930944	160050608	8	251,147,107,194,47,101,182,1235,	0,4344,61628,96050,99574,102334,103581,118429,	XLOC_000250
chr1	159930989	160050639	TCONS_00001905	+	159930989	160050639	6	206,107,134,101,115,1266,	0,61583,76070,102289,103536,118384,	XLOC_000250
chr1	159931000	159952631	TCONS_00001906	+	159931000	159952631	5	195,147,469,116,1439,	0,4288,15433,17389,20192,	XLOC_000250
chr1	159931000	159954437	TCONS_00001907	+	159931000	159954437	5	195,147,469,116,1604,	0,4288,15433,17389,21833,	XLOC_000250
chr1	159931000	160027019	TCONS_00001908	+	159931000	160027019	5	195,54,107,134,25,	0,59089,61572,76059,95994,	XLOC_000250
chr1	159931013	159954415	TCONS_00001204	+	159931013	159954415	3	182,440,3220,	0,15449,20182,	XLOC_000250
chr1	159931013	159954415	TCONS_00001205	+	159931013	159954415	3	182,147,3424,	0,4275,19978,	XLOC_000250
chr1	159931013	160050608	TCONS_00001206	+	159931013	160050608	9	182,147,469,107,194,47,101,182,1235,	0,4275,15420,61559,95981,99505,102265,103512,118360,	XLOC_000250
chr1	160231074	160232980	TCONS_00000365	+	160231074	160232980	2	638,790,	0,1116,	XLOC_000252
chr1	160253920	160262410	TCONS_00000366	+	160253920	160262410	3	725,45,1364,	0,2186,7126,	XLOC_000253
chr1	16082651	16083774	TCONS_00000542	-	16082651	16083774	2	566,267,	0,856,	XLOC_000367
chr1	161015838	161016827	TCONS_00000367	+	161015838	161016827	1	989,	0,	XLOC_000255
chr1	161718341	161719679	TCONS_00001442	-	161718341	161719679	1	1338,	0,	XLOC_000489
chr1	16173648	16174645	TCONS_00001340	-	16173648	16174645	2	198,43,	0,954,	XLOC_000369
chr1	16481634	16484036	TCONS_00001013	+	16481634	16484036	2	616,571,	0,1831,	XLOC_000035
chr1	16481634	16490508	TCONS_00001014	+	16481634	16490508	3	616,209,2513,	0,1831,6361,	XLOC_000035
chr1	16481634	16509507	TCONS_00001015	+	16481634	16509507	3	616,209,464,	0,1831,27409,	XLOC_000035
chr1	16483480	16485100	TCONS_00000059	+	16483480	16485100	1	1620,	0,	XLOC_000035
chr1	16541961	16543903	TCONS_00000543	-	16541961	16543903	2	1143,282,	0,1660,	XLOC_000370
chr1	167686991	167690972	TCONS_00000716	-	167686991	167690972	1	3981,	0,	XLOC_000491
chr1	167789598	167791866	TCONS_00000372	+	167789598	167791866	1	2268,	0,	XLOC_000259
chr1	1678365	1680103	TCONS_00000040	+	1678365	1680103	1	1738,	0,	XLOC_000019
chr1	168193447	168195034	TCONS_00000717	-	168193447	168195034	1	1587,	0,	XLOC_000492
chr1	169075537	169075818	TCONS_00000373	+	169075537	169075818	1	281,	0,	XLOC_000260
chr1	16940178	16942371	TCONS_00000062	+	16940178	16942371	1	2193,	0,	XLOC_000039
chr1	170430179	170501768	TCONS_00001443	-	170430179	170501768	3	1381,110,180,	0,56555,71409,	XLOC_000493
chr1	171711529	171714568	TCONS_00000375	+	171711529	171714568	1	3039,	0,	XLOC_000262
chr1	17215018	17216180	TCONS_00000544	-	17215018	17216180	2	262,470,	0,692,	XLOC_000371
chr1	17215018	17216180	TCONS_00000545	-	17215018	17216180	2	262,138,	0,1024,	XLOC_000371
chr1	17215018	17216180	TCONS_00000546	-	17215018	17216180	2	259,138,	0,1024,	XLOC_000371
chr1	17215038	17216144	TCONS_00001341	-	17215038	17216144	1	1106,	0,	XLOC_000371
chr1	17215045	17216154	TCONS_00001342	-	17215045	17216154	2	232,444,	0,665,	XLOC_000371
chr1	17215498	17216146	TCONS_00000547	-	17215498	17216146	1	648,	0,	XLOC_000371
chr1	17221087	17222109	TCONS_00000548	-	17221087	17222109	1	1022,	0,	XLOC_000372
chr1	172500874	172502014	TCONS_00000718	-	172500874	172502014	1	1140,	0,	XLOC_000494
chr1	174965600	174967140	TCONS_00000721	-	174965600	174967140	1	1540,	0,	XLOC_000496
chr1	17516290	17524218	TCONS_00001017	+	17516290	17524218	4	135,201,944,197,	0,3169,5647,7731,	XLOC_000041
chr1	17516290	17524218	TCONS_00001018	+	17516290	17524218	4	135,201,2311,197,	0,3169,3495,7731,	XLOC_000041
chr1	17516290	17524218	TCONS_00001019	+	17516290	17524218	3	135,201,2281,	0,3169,5647,	XLOC_000041
chr1	17516290	17524218	TCONS_00001020	+	17516290	17524218	3	135,201,4433,	0,3169,3495,	XLOC_000041
chr1	17516290	17524218	TCONS_00001021	+	17516290	17524218	4	135,201,3096,197,	0,3169,3495,7731,	XLOC_000041
chr1	17516290	17524759	TCONS_00001022	+	17516290	17524759	3	135,201,237,	0,3169,8232,	XLOC_000041
chr1	176175958	176178236	TCONS_00001909	+	176175958	176178236	1	2278,	0,	XLOC_000267
chr1	176176464	176178388	TCONS_00000388	+	176176464	176178388	1	1924,	0,	XLOC_000267
chr1	176178447	176180386	TCONS_00000389	+	176178447	176180386	1	1939,	0,	XLOC_000268
chr1	17766446	17767288	TCONS_00000549	-	17766446	17767288	1	842,	0,	XLOC_000373
chr1	178511910	178520817	TCONS_00000391	+	178511910	178520817	3	110,70,3407,	0,4318,5500,	XLOC_000270
chr1	178511910	178624002	TCONS_00000392	+	178511910	178624002	4	110,70,197,240,	0,4318,108931,111852,	XLOC_000270
chr1	178511910	178624002	TCONS_00000393	+	178511910	178624002	3	110,70,240,	0,4318,111852,	XLOC_000270
chr1	178511910	178632237	TCONS_00000394	+	178511910	178632237	3	110,70,920,	0,4318,119407,	XLOC_000270
chr1	178511910	178660362	TCONS_00000395	+	178511910	178660362	3	110,70,74,	0,4318,148378,	XLOC_000270
chr1	178511914	178621378	TCONS_00001212	+	178511914	178621378	3	106,70,537,	0,4314,108927,	XLOC_000270
chr1	178511930	178520817	TCONS_00000396	+	178511930	178520817	3	90,691,4589,	0,2417,4298,	XLOC_000270
chr1	178512228	178520817	TCONS_00000397	+	178512228	178520817	2	4070,3407,	0,5182,	XLOC_000270
chr1	178512228	178624002	TCONS_00000398	+	178512228	178624002	4	2810,70,197,240,	0,4000,108613,111534,	XLOC_000270
chr1	178512228	178624002	TCONS_00000399	+	178512228	178624002	3	4070,197,240,	0,108613,111534,	XLOC_000270
chr1	178512228	178624002	TCONS_00000400	+	178512228	178624002	2	4070,240,	0,111534,	XLOC_000270
chr1	178512228	178632237	TCONS_00000401	+	178512228	178632237	3	2810,70,920,	0,4000,119089,	XLOC_000270
chr1	178512228	178660362	TCONS_00000402	+	178512228	178660362	2	4070,74,	0,148060,	XLOC_000270
chr1	178512313	178520817	TCONS_00000403	+	178512313	178520817	2	2725,4589,	0,3915,	XLOC_000270
chr1	178692862	178694055	TCONS_00000724	-	178692862	178694055	1	1193,	0,	XLOC_000498
chr1	179049876	179051113	TCONS_00001444	-	179049876	179051113	1	1237,	0,	XLOC_000499
chr1	179922648	179923885	TCONS_00000726	-	179922648	179923885	1	1237,	0,	XLOC_000501
chr1	180121709	180123667	TCONS_00000727	-	180121709	180123667	1	1958,	0,	XLOC_000502
chr1	180123960	180124944	TCONS_00000728	-	180123960	180124944	2	328,288,	0,696,	XLOC_000503
chr1	181055888	181057687	TCONS_00000729	-	181055888	181057687	1	1799,	0,	XLOC_000504
chr1	181073068	181073963	TCONS_00000730	-	181073068	181073963	1	895,	0,	XLOC_000505
chr1	182806323	182808158	TCONS_00002146	-	182806323	182808158	2	746,644,	0,1191,	XLOC_000506
chr1	182806323	182808158	TCONS_00002147	-	182806323	182808158	1	1835,	0,	XLOC_000506
chr1	182806323	182808866	TCONS_00002148	-	182806323	182808866	2	746,756,	0,1787,	XLOC_000506
chr1	182806324	182808549	TCONS_00000731	-	182806324	182808549	2	745,103,	0,2122,	XLOC_000506
chr1	182806335	182807728	TCONS_00001445	-	182806335	182807728	1	1393,	0,	XLOC_000506
chr1	182807672	182808367	TCONS_00000732	-	182807672	182808367	1	695,	0,	XLOC_000506
chr1	182991007	182991953	TCONS_00000733	-	182991007	182991953	1	946,	0,	XLOC_000507
chr1	182991664	182992274	TCONS_00000406	+	182991664	182992274	1	610,	0,	XLOC_000274
chr1	185285936	185289243	TCONS_00000407	+	185285936	185289243	1	3307,	0,	XLOC_000275
chr1	186649370	186652305	TCONS_00000408	+	186649370	186652305	1	2935,	0,	XLOC_000276
chr1	193090242	193090902	TCONS_00000734	-	193090242	193090902	1	660,	0,	XLOC_000508
chr1	19536853	19542727	TCONS_00000065	+	19536853	19542727	2	200,2612,	0,3262,	XLOC_000045
chr1	19536853	19557916	TCONS_00000066	+	19536853	19557916	2	200,1576,	0,19487,	XLOC_000045
chr1	19536853	19569859	TCONS_00000067	+	19536853	19569859	2	200,3109,	0,29897,	XLOC_000045
chr1	19537057	19540240	TCONS_00001693	+	19537057	19540240	1	3183,	0,	XLOC_000045
chr1	200311671	200343872	TCONS_00000735	-	200311671	200343872	6	867,207,120,77,240,378,	0,26121,28502,30549,31471,31823,	XLOC_000509
chr1	200311671	200343872	TCONS_00000736	-	200311671	200343872	4	214,94,232,378,	0,30549,31471,31823,	XLOC_000509
chr1	200311671	200343872	TCONS_00000737	-	200311671	200343872	4	214,152,1176,378,	0,26121,30549,31823,	XLOC_000509
chr1	200311671	200343872	TCONS_00000738	-	200311671	200343872	6	867,207,120,77,232,378,	0,26121,28502,30549,31471,31823,	XLOC_000509
chr1	200311671	200343872	TCONS_00000739	-	200311671	200343872	5	214,207,77,232,378,	0,26121,30549,31471,31823,	XLOC_000509
chr1	200311671	200343872	TCONS_00000740	-	200311671	200343872	4	214,77,254,378,	0,30549,31471,31823,	XLOC_000509
chr1	200311671	200343872	TCONS_00000741	-	200311671	200343872	4	214,77,232,378,	0,30549,31471,31823,	XLOC_000509
chr1	200323935	200343872	TCONS_00000742	-	200323935	200343872	4	289,152,1176,378,	0,13857,18285,19559,	XLOC_000509
chr1	200323935	200343872	TCONS_00000743	-	200323935	200343872	4	289,152,1154,378,	0,13857,18285,19559,	XLOC_000509
chr1	200323935	200343872	TCONS_00000744	-	200323935	200343872	4	289,207,1162,378,	0,13857,18285,19559,	XLOC_000509
chr1	200323935	200343872	TCONS_00000745	-	200323935	200343872	4	289,77,240,378,	0,18285,19207,19559,	XLOC_000509
chr1	200323935	200343872	TCONS_00000746	-	200323935	200343872	4	289,77,254,378,	0,18285,19207,19559,	XLOC_000509
chr1	200323935	200343872	TCONS_00000747	-	200323935	200343872	4	289,152,1162,378,	0,13857,18285,19559,	XLOC_000509
chr1	200323935	200343872	TCONS_00000748	-	200323935	200343872	4	289,77,232,378,	0,18285,19207,19559,	XLOC_000509
chr1	200323935	200343872	TCONS_00000749	-	200323935	200343872	4	289,207,1154,378,	0,13857,18285,19559,	XLOC_000509
chr1	200323935	200343872	TCONS_00000750	-	200323935	200343872	4	289,207,1176,378,	0,13857,18285,19559,	XLOC_000509
chr1	200323935	200343872	TCONS_00000751	-	200323935	200343872	5	289,207,77,232,378,	0,13857,18285,19207,19559,	XLOC_000509
chr1	200335702	200343872	TCONS_00000752	-	200335702	200343872	5	656,152,77,232,378,	0,2090,6518,7440,7792,	XLOC_000509
chr1	200335702	200343872	TCONS_00000753	-	200335702	200343872	5	656,207,77,254,378,	0,2090,6518,7440,7792,	XLOC_000509
chr1	200335702	200343872	TCONS_00000754	-	200335702	200343872	5	656,207,77,240,378,	0,2090,6518,7440,7792,	XLOC_000509
chr1	200335702	200343872	TCONS_00000755	-	200335702	200343872	5	656,207,94,240,378,	0,2090,6518,7440,7792,	XLOC_000509
chr1	200335702	200343872	TCONS_00000756	-	200335702	200343872	5	656,152,77,240,378,	0,2090,6518,7440,7792,	XLOC_000509
chr1	200335702	200343872	TCONS_00000757	-	200335702	200343872	4	656,152,1162,378,	0,2090,6518,7792,	XLOC_000509
chr1	200335702	200343872	TCONS_00000758	-	200335702	200343872	5	656,207,77,232,378,	0,2090,6518,7440,7792,	XLOC_000509
chr1	200335702	200343872	TCONS_00000759	-	200335702	200343872	4	656,152,1154,378,	0,2090,6518,7792,	XLOC_000509
chr1	200335702	200343872	TCONS_00000760	-	200335702	200343872	5	656,207,94,232,378,	0,2090,6518,7440,7792,	XLOC_000509
chr1	200335702	200343872	TCONS_00000761	-	200335702	200343872	4	656,152,1176,378,	0,2090,6518,7792,	XLOC_000509
chr1	200639220	200640814	TCONS_00000411	+	200639220	200640814	1	1594,	0,	XLOC_000280
chr1	201438687	201439829	TCONS_00000413	+	201438687	201439829	1	1142,	0,	XLOC_000282
chr1	201476197	201485909	TCONS_00000414	+	201476197	201485909	2	350,2438,	0,7274,	XLOC_000283
chr1	201502535	201507645	TCONS_00000763	-	201502535	201507645	1	5110,	0,	XLOC_000511
chr1	202113577	202121465	TCONS_00000415	+	202113577	202121465	2	208,44,	0,7844,	XLOC_000284
chr1	202822145	202830815	TCONS_00000764	-	202822145	202830815	4	263,518,221,240,	0,4629,5864,8430,	XLOC_000512
chr1	202826257	202830730	TCONS_00000765	-	202826257	202830730	3	1035,221,155,	0,1752,4318,	XLOC_000512
chr1	203468145	203482824	TCONS_00000768	-	203468145	203482824	5	495,124,83,133,185,	0,5724,11654,13032,14494,	XLOC_000514
chr1	203473404	203482023	TCONS_00000769	-	203473404	203482023	4	589,83,132,445,	0,6395,7773,8174,	XLOC_000514
chr1	203479426	203482023	TCONS_00000770	-	203479426	203482023	3	456,132,445,	0,1751,2152,	XLOC_000514
chr1	203482151	203493052	TCONS_00000418	+	203482151	203493052	3	70,84,697,	0,619,10204,	XLOC_000286
chr1	203482771	203484032	TCONS_00000419	+	203482771	203484032	1	1261,	0,	XLOC_000286
chr1	203524516	203525269	TCONS_00000772	-	203524516	203525269	1	753,	0,	XLOC_000516
chr1	204378619	204381706	TCONS_00001215	+	204378619	204381706	1	3087,	0,	XLOC_000287
chr1	204379206	204381184	TCONS_00000420	+	204379206	204381184	1	1978,	0,	XLOC_000287
chr1	204381847	204384151	TCONS_00000421	+	204381847	204384151	1	2304,	0,	XLOC_000288
chr1	205342379	205356568	TCONS_00000423	+	205342379	205356568	4	183,272,118,2208,	0,5802,8775,11981,	XLOC_000290
chr1	205601919	205604425	TCONS_00001216	+	205601919	205604425	1	2506,	0,	XLOC_000291
chr1	205782546	205783732	TCONS_00001912	+	205782546	205783732	1	1186,	0,	XLOC_000293
chr1	205782610	205805395	TCONS_00000424	+	205782610	205805395	2	103,29,	0,22756,	XLOC_000293
chr1	207924647	207925296	TCONS_00000773	-	207924647	207925296	1	649,	0,	XLOC_000517
chr1	208136066	208136769	TCONS_00000425	+	208136066	208136769	1	703,	0,	XLOC_000296
chr1	208136523	208141386	TCONS_00001913	+	208136523	208141386	2	188,2414,	0,2449,	XLOC_000296
chr1	208137135	208141387	TCONS_00000426	+	208137135	208141387	2	173,2415,	0,1837,	XLOC_000296
chr1	208137497	208138566	TCONS_00000427	+	208137497	208138566	1	1069,	0,	XLOC_000296
chr1	208137497	208141387	TCONS_00000428	+	208137497	208141387	2	852,2415,	0,1475,	XLOC_000296
chr1	20834016	20834933	TCONS_00000069	+	20834016	20834933	1	917,	0,	XLOC_000049
chr1	211431200	211432175	TCONS_00000778	-	211431200	211432175	1	975,	0,	XLOC_000520
chr1	211752177	211752702	TCONS_00001219	+	211752177	211752702	1	525,	0,	XLOC_000297
chr1	211752252	211752592	TCONS_00002150	-	211752252	211752592	1	340,	0,	XLOC_000521
chr1	211752257	211752514	TCONS_00000779	-	211752257	211752514	1	257,	0,	XLOC_000521
chr1	211752859	211754036	TCONS_00000429	+	211752859	211754036	1	1177,	0,	XLOC_000298
chr1	211754161	211755272	TCONS_00000430	+	211754161	211755272	1	1111,	0,	XLOC_000299
chr1	2121151	2125349	TCONS_00001006	+	2121151	2125349	2	463,1066,	0,3132,	XLOC_000020
chr1	2121151	2125349	TCONS_00001007	+	2121151	2125349	2	69,1264,	0,2934,	XLOC_000020
chr1	2121151	2125349	TCONS_00001008	+	2121151	2125349	2	69,1066,	0,3132,	XLOC_000020
chr1	2121151	2125349	TCONS_00001009	+	2121151	2125349	2	463,1264,	0,2934,	XLOC_000020
chr1	2121151	2125349	TCONS_00001010	+	2121151	2125349	2	463,272,	0,3926,	XLOC_000020
chr1	212457586	212458526	TCONS_00000780	-	212457586	212458526	1	940,	0,	XLOC_000522
chr1	212603306	212606130	TCONS_00000781	-	212603306	212606130	2	1880,164,	0,2660,	XLOC_000523
chr1	212730769	212731748	TCONS_00000782	-	212730769	212731748	1	979,	0,	XLOC_000524
chr1	212731140	212732280	TCONS_00002151	-	212731140	212732280	1	1140,	0,	XLOC_000524
chr1	212731859	212732245	TCONS_00000783	-	212731859	212732245	1	386,	0,	XLOC_000524
chr1	212732334	212734958	TCONS_00000432	+	212732334	212734958	1	2624,	0,	XLOC_000302
chr1	212808183	212809331	TCONS_00002152	-	212808183	212809331	1	1148,	0,	XLOC_000525
chr1	214448970	214454338	TCONS_00000784	-	214448970	214454338	1	5368,	0,	XLOC_000527
chr1	214725266	214726305	TCONS_00000433	+	214725266	214726305	1	1039,	0,	XLOC_000303
chr1	21503656	21504300	TCONS_00000071	+	21503656	21504300	1	644,	0,	XLOC_000051
chr1	215740026	215740774	TCONS_00000785	-	215740026	215740774	1	748,	0,	XLOC_000528
chr1	21672480	21673605	TCONS_00000072	+	21672480	21673605	1	1125,	0,	XLOC_000052
chr1	21753089	21754456	TCONS_00000550	-	21753089	21754456	1	1367,	0,	XLOC_000374
chr1	218517537	218519020	TCONS_00001450	-	218517537	218519020	3	267,214,76,	0,979,1407,	XLOC_000529
chr1	218517537	218519398	TCONS_00000786	-	218517537	218519398	2	267,454,	0,1407,	XLOC_000529
chr1	218517537	218519398	TCONS_00000787	-	218517537	218519398	2	267,882,	0,979,	XLOC_000529
chr1	219154910	219347130	TCONS_00000788	-	219154910	219347130	6	3240,84,166,93,80,319,	0,9702,104926,168370,174551,191901,	XLOC_000530
chr1	219154910	219347130	TCONS_00000789	-	219154910	219347130	5	3240,166,93,80,319,	0,104926,168370,174551,191901,	XLOC_000530
chr1	219164332	219347130	TCONS_00002154	-	219164332	219347130	5	364,166,93,80,319,	0,95504,158948,165129,182479,	XLOC_000530
chr1	219220781	219347130	TCONS_00000790	-	219220781	219347130	5	1778,166,93,80,319,	0,39055,102499,108680,126030,	XLOC_000530
chr1	219254316	219347130	TCONS_00000791	-	219254316	219347130	5	1127,166,93,80,319,	0,5520,68964,75145,92495,	XLOC_000530
chr1	219254316	219347130	TCONS_00000792	-	219254316	219347130	5	2044,166,93,80,319,	0,5520,68964,75145,92495,	XLOC_000530
chr1	219254316	219347130	TCONS_00000793	-	219254316	219347130	4	1127,166,93,319,	0,5520,68964,92495,	XLOC_000530
chr1	219254316	219347130	TCONS_00000794	-	219254316	219347130	4	969,166,93,319,	0,5520,68964,92495,	XLOC_000530
chr1	219254316	219347130	TCONS_00000795	-	219254316	219347130	4	2044,166,93,319,	0,5520,68964,92495,	XLOC_000530
chr1	219254316	219347130	TCONS_00000796	-	219254316	219347130	5	969,166,93,80,319,	0,5520,68964,75145,92495,	XLOC_000530
chr1	221002043	221054487	TCONS_00000798	-	221002043	221054487	3	4157,175,1297,	0,4316,51147,	XLOC_000531
chr1	221002043	221054630	TCONS_00000797	-	221002043	221054630	3	4157,175,312,	0,4316,52275,	XLOC_000531
chr1	221050650	221052596	TCONS_00001451	-	221050650	221052596	1	1946,	0,	XLOC_000531
chr1	221051264	221054487	TCONS_00001452	-	221051264	221054487	2	1017,1297,	0,1926,	XLOC_000531
chr1	221916597	221919996	TCONS_00000434	+	221916597	221919996	1	3399,	0,	XLOC_000304
chr1	222763337	222766786	TCONS_00000435	+	222763337	222766786	2	412,1279,	0,2170,	XLOC_000305
chr1	222763359	222766593	TCONS_00001915	+	222763359	222766593	3	162,150,1086,	0,240,2148,	XLOC_000305
chr1	22351551	22358334	TCONS_00000074	+	22351551	22358334	2	314,1562,	0,5221,	XLOC_000054
chr1	22351579	22358360	TCONS_00000073	+	22351579	22358360	2	286,1585,	0,5196,	XLOC_000054
chr1	22351611	22354615	TCONS_00001025	+	22351611	22354615	2	254,709,	0,2295,	XLOC_000054
chr1	22351967	22358360	TCONS_00000075	+	22351967	22358360	2	165,1585,	0,4808,	XLOC_000054
chr1	22351967	22358360	TCONS_00000076	+	22351967	22358360	2	169,1588,	0,4805,	XLOC_000054
chr1	22351967	22358360	TCONS_00000077	+	22351967	22358360	2	165,1588,	0,4805,	XLOC_000054
chr1	22351967	22358360	TCONS_00000078	+	22351967	22358360	2	169,1585,	0,4808,	XLOC_000054
chr1	22351990	22357737	TCONS_00001026	+	22351990	22357737	4	146,914,45,962,	0,1916,2837,4785,	XLOC_000054
chr1	22352021	22358334	TCONS_00001695	+	22352021	22358334	2	48,1562,	0,4751,	XLOC_000054
chr1	22352164	22357737	TCONS_00001027	+	22352164	22357737	3	2656,45,962,	0,2663,4611,	XLOC_000054
chr1	22352419	22358334	TCONS_00001696	+	22352419	22358334	2	1608,1539,	0,4376,	XLOC_000054
chr1	22352419	22358334	TCONS_00001697	+	22352419	22358334	2	2453,1562,	0,4353,	XLOC_000054
chr1	22352419	22358334	TCONS_00001698	+	22352419	22358334	2	2453,1559,	0,4356,	XLOC_000054
chr1	22352419	22358334	TCONS_00001699	+	22352419	22358334	2	1608,1559,	0,4356,	XLOC_000054
chr1	22352419	22358360	TCONS_00000079	+	22352419	22358360	2	1608,1588,	0,4353,	XLOC_000054
chr1	22352419	22358360	TCONS_00000080	+	22352419	22358360	2	723,1588,	0,4353,	XLOC_000054
chr1	22355576	22379359	TCONS_00000551	-	22355576	22379359	2	2784,80,	0,23703,	XLOC_000375
chr1	224033835	224034503	TCONS_00000436	+	224033835	224034503	1	668,	0,	XLOC_000306
chr1	224180472	224199484	TCONS_00000438	+	224180472	224199484	3	277,135,2463,	0,10749,16549,	XLOC_000307
chr1	224180649	224194635	TCONS_00001220	+	224180649	224194635	2	100,3414,	0,10572,	XLOC_000307
chr1	224180649	224218513	TCONS_00001221	+	224180649	224218513	3	100,135,1956,	0,10572,35908,	XLOC_000307
chr1	224180654	224198649	TCONS_00001222	+	224180654	224198649	4	95,101,135,1628,	0,9569,10567,16367,	XLOC_000307
chr1	224180656	224198248	TCONS_00000437	+	224180656	224198248	3	93,135,3253,	0,10565,14339,	XLOC_000307
chr1	224180688	224190849	TCONS_00001916	+	224180688	224190849	2	1376,8776,	0,1385,	XLOC_000307
chr1	224180773	224190726	TCONS_00001223	+	224180773	224190726	1	9953,	0,	XLOC_000307
chr1	224798710	224803865	TCONS_00002155	-	224798710	224803865	4	584,160,125,66,	0,4259,4603,5089,	XLOC_000533
chr1	224798710	224804957	TCONS_00000800	-	224798710	224804957	4	584,210,125,1058,	0,4209,4603,5189,	XLOC_000533
chr1	224798710	224804957	TCONS_00000801	-	224798710	224804957	3	584,125,1158,	0,4603,5089,	XLOC_000533
chr1	224798710	224804957	TCONS_00000802	-	224798710	224804957	3	584,125,1058,	0,4603,5189,	XLOC_000533
chr1	224798710	224804957	TCONS_00000803	-	224798710	224804957	4	584,224,125,1235,	0,4195,4603,5012,	XLOC_000533
chr1	224798710	224804957	TCONS_00000804	-	224798710	224804957	4	584,224,125,1158,	0,4195,4603,5089,	XLOC_000533
chr1	224798710	224804957	TCONS_00000805	-	224798710	224804957	4	584,224,125,1058,	0,4195,4603,5189,	XLOC_000533
chr1	224798710	224804957	TCONS_00000806	-	224798710	224804957	4	584,210,125,1235,	0,4209,4603,5012,	XLOC_000533
chr1	224798710	224804957	TCONS_00000807	-	224798710	224804957	4	584,210,125,1158,	0,4209,4603,5089,	XLOC_000533
chr1	224798710	224804957	TCONS_00002156	-	224798710	224804957	3	584,224,1058,	0,4195,5189,	XLOC_000533
chr1	224798710	224804957	TCONS_00002157	-	224798710	224804957	3	584,125,1235,	0,4603,5012,	XLOC_000533
chr1	224798710	224804957	TCONS_00002158	-	224798710	224804957	3	584,210,1058,	0,4209,5189,	XLOC_000533
chr1	225841173	225841730	TCONS_00000808	-	225841173	225841730	1	557,	0,	XLOC_000534
chr1	225841173	225842610	TCONS_00000440	+	225841173	225842610	2	126,1033,	0,404,	XLOC_000309
chr1	225841315	225842259	TCONS_00001224	+	225841315	225842259	1	944,	0,	XLOC_000309
chr1	225841461	225842499	TCONS_00001917	+	225841461	225842499	1	1038,	0,	XLOC_000309
chr1	225888306	225904112	TCONS_00000441	+	225888306	225904112	2	502,365,	0,15441,	XLOC_000310
chr1	225888306	225904112	TCONS_00000442	+	225888306	225904112	3	502,66,365,	0,9898,15441,	XLOC_000310
chr1	225888373	225933225	TCONS_00000443	+	225888373	225933225	3	435,103,718,	0,37423,44134,	XLOC_000310
chr1	225888879	225904112	TCONS_00000444	+	225888879	225904112	3	255,66,365,	0,9325,14868,	XLOC_000310
chr1	225962752	225963935	TCONS_00000809	-	225962752	225963935	1	1183,	0,	XLOC_000535
chr1	226247832	226249405	TCONS_00000810	-	226247832	226249405	1	1573,	0,	XLOC_000536
chr1	226497113	226497790	TCONS_00000445	+	226497113	226497790	1	677,	0,	XLOC_000313
chr1	227504705	227506200	TCONS_00001226	+	227504705	227506200	1	1495,	0,	XLOC_000315
chr1	227728061	227729578	TCONS_00000811	-	227728061	227729578	1	1517,	0,	XLOC_000537
chr1	227913891	227916076	TCONS_00000812	-	227913891	227916076	1	2185,	0,	XLOC_000538
chr1	227976211	227979876	TCONS_00001227	+	227976211	227979876	2	389,3071,	0,594,	XLOC_000316
chr1	227976531	227979876	TCONS_00001920	+	227976531	227979876	2	69,3028,	0,317,	XLOC_000316
chr1	227976783	227979875	TCONS_00000446	+	227976783	227979875	1	3092,	0,	XLOC_000316
chr1	228136146	228137540	TCONS_00000447	+	228136146	228137540	2	156,651,	0,743,	XLOC_000317
chr1	228266444	228269749	TCONS_00000813	-	228266444	228269749	1	3305,	0,	XLOC_000539
chr1	228291085	228293067	TCONS_00000448	+	228291085	228293067	1	1982,	0,	XLOC_000319
chr1	228594867	228598717	TCONS_00001921	+	228594867	228598717	2	312,895,	0,2955,	XLOC_000323
chr1	228594879	228602430	TCONS_00000450	+	228594879	228602430	2	300,1899,	0,5652,	XLOC_000323
chr1	228597056	228598709	TCONS_00000451	+	228597056	228598709	1	1653,	0,	XLOC_000323
chr1	228604934	228606429	TCONS_00001922	+	228604934	228606429	1	1495,	0,	XLOC_000324
chr1	228673164	228673942	TCONS_00000815	-	228673164	228673942	1	778,	0,	XLOC_000541
chr1	229394115	229406780	TCONS_00002159	-	229394115	229406780	3	752,1631,58,	0,9585,12607,	XLOC_000542
chr1	229397400	229406793	TCONS_00000816	-	229397400	229406793	2	7974,71,	0,9322,	XLOC_000542
chr1	229397400	229406793	TCONS_00000817	-	229397400	229406793	2	7931,71,	0,9322,	XLOC_000542
chr1	229398770	229406728	TCONS_00002160	-	229398770	229406728	2	6564,6,	0,7952,	XLOC_000542
chr1	231004793	231014275	TCONS_00000452	+	231004793	231014275	3	312,1758,3224,	0,4350,6258,	XLOC_000325
chr1	231004793	231014275	TCONS_00000453	+	231004793	231014275	3	176,614,3224,	0,5494,6258,	XLOC_000325
chr1	231004793	231014275	TCONS_00000454	+	231004793	231014275	3	312,614,3224,	0,5494,6258,	XLOC_000325
chr1	231004793	231014843	TCONS_00001923	+	231004793	231014843	4	312,614,260,306,	0,5494,6258,9744,	XLOC_000325
chr1	231005227	231005432	TCONS_00001924	+	231005227	231005432	1	205,	0,	XLOC_000326
chr1	231655827	231664350	TCONS_00000818	-	231655827	231664350	3	2556,78,185,	0,7256,8338,	XLOC_000543
chr1	231656731	231664273	TCONS_00002161	-	231656731	231664273	3	1735,78,108,	0,6352,7434,	XLOC_000543
chr1	231657005	231664332	TCONS_00001459	-	231657005	231664332	2	1378,167,	0,7160,	XLOC_000543
chr1	231662437	231664336	TCONS_00000819	-	231662437	231664336	2	724,171,	0,1728,	XLOC_000543
chr1	234508577	234509269	TCONS_00001460	-	234508577	234509269	1	692,	0,	XLOC_000545
chr1	234508580	234509424	TCONS_00000821	-	234508580	234509424	2	376,161,	0,683,	XLOC_000545
chr1	234508580	234509424	TCONS_00000822	-	234508580	234509424	2	376,256,	0,588,	XLOC_000545
chr1	234746133	234746656	TCONS_00000823	-	234746133	234746656	1	523,	0,	XLOC_000546
chr1	234857309	234859082	TCONS_00000824	-	234857309	234859082	1	1773,	0,	XLOC_000547
chr1	235267796	235268780	TCONS_00001461	-	235267796	235268780	1	984,	0,	XLOC_000549
chr1	23670703	23671841	TCONS_00001700	+	23670703	23671841	1	1138,	0,	XLOC_000056
chr1	23671290	23671840	TCONS_00001029	+	23671290	23671840	1	550,	0,	XLOC_000056
chr1	23902933	23904159	TCONS_00000552	-	23902933	23904159	2	890,233,	0,993,	XLOC_000376
chr1	240254791	240255133	TCONS_00000829	-	240254791	240255133	1	342,	0,	XLOC_000552
chr1	24086031	24104788	TCONS_00000554	-	24086031	24104788	5	1322,121,56,155,100,	0,1489,12569,12730,18657,	XLOC_000377
chr1	24086031	24104788	TCONS_00000555	-	24086031	24104788	4	1322,121,56,100,	0,1489,12569,18657,	XLOC_000377
chr1	24086031	24104788	TCONS_00001952	-	24086031	24104788	5	1322,121,56,159,100,	0,1489,12569,12726,18657,	XLOC_000377
chr1	24086415	24104815	TCONS_00001343	-	24086415	24104815	3	1226,56,127,	0,12185,18273,	XLOC_000377
chr1	24086415	24104815	TCONS_00001344	-	24086415	24104815	4	1226,56,155,127,	0,12185,12346,18273,	XLOC_000377
chr1	24086795	24104799	TCONS_00000553	-	24086795	24104799	5	558,121,56,120,111,	0,725,11805,12001,17893,	XLOC_000377
chr1	24086871	24104787	TCONS_00000556	-	24086871	24104787	4	770,56,159,99,	0,11729,11886,17817,	XLOC_000377
chr1	24113850	24117740	TCONS_00001953	-	24113850	24117740	2	1008,1052,	0,2838,	XLOC_000378
chr1	241587605	241588898	TCONS_00001927	+	241587605	241588898	1	1293,	0,	XLOC_000335
chr1	241587713	241596946	TCONS_00001928	+	241587713	241596946	2	136,478,	0,8755,	XLOC_000335
chr1	241587730	241597032	TCONS_00000460	+	241587730	241597032	2	284,564,	0,8738,	XLOC_000335
chr1	241587730	241597032	TCONS_00000461	+	241587730	241597032	2	284,561,	0,8741,	XLOC_000335
chr1	241587730	241597032	TCONS_00000462	+	241587730	241597032	2	119,561,	0,8741,	XLOC_000335
chr1	241588148	241589509	TCONS_00000463	+	241588148	241589509	1	1361,	0,	XLOC_000335
chr1	243232804	243265046	TCONS_00002162	-	243232804	243265046	9	32,65,236,523,59,66,217,132,359,	0,9485,12387,18207,19818,22028,22976,26488,31883,	XLOC_000553
chr1	244013956	244015852	TCONS_00000464	+	244013956	244015852	1	1896,	0,	XLOC_000336
chr1	244995725	244996578	TCONS_00000830	-	244995725	244996578	1	853,	0,	XLOC_000554
chr1	244996810	244998446	TCONS_00000831	-	244996810	244998446	1	1636,	0,	XLOC_000555
chr1	245027977	245029591	TCONS_00000468	+	245027977	245029591	1	1614,	0,	XLOC_000339
chr1	245131266	245134362	TCONS_00002163	-	245131266	245134362	2	2015,249,	0,2847,	XLOC_000557
chr1	245131394	245133257	TCONS_00000833	-	245131394	245133257	1	1863,	0,	XLOC_000557
chr1	247289731	247345385	TCONS_00000469	+	247289731	247345385	5	32,166,1821,146,1509,	0,45918,47418,53807,54145,	XLOC_000341
chr1	247289731	247345385	TCONS_00000470	+	247289731	247345385	5	32,166,1821,150,1463,	0,45918,47418,53807,54191,	XLOC_000341
chr1	247289731	247349894	TCONS_00000471	+	247289731	247349894	7	32,166,1821,146,140,91,1409,	0,45918,47418,53807,54145,57206,58754,	XLOC_000341
chr1	247289731	247349894	TCONS_00000472	+	247289731	247349894	7	32,166,1821,150,94,91,1409,	0,45918,47418,53807,54191,57206,58754,	XLOC_000341
chr1	247289731	247349894	TCONS_00000473	+	247289731	247349894	5	32,166,146,94,1409,	0,45918,53807,54191,58754,	XLOC_000341
chr1	247289731	247349894	TCONS_00000474	+	247289731	247349894	5	32,166,146,140,2957,	0,45918,53807,54145,57206,	XLOC_000341
chr1	247289731	247349894	TCONS_00000475	+	247289731	247349894	6	32,166,146,94,91,1409,	0,45918,53807,54191,57206,58754,	XLOC_000341
chr1	247289731	247349894	TCONS_00000476	+	247289731	247349894	6	32,166,1821,146,140,1409,	0,45918,47418,53807,54145,58754,	XLOC_000341
chr1	247289731	247349894	TCONS_00000477	+	247289731	247349894	6	32,166,1821,150,94,2957,	0,45918,47418,53807,54191,57206,	XLOC_000341
chr1	247289731	247349894	TCONS_00000478	+	247289731	247349894	5	32,166,146,94,2957,	0,45918,53807,54191,57206,	XLOC_000341
chr1	247289731	247349894	TCONS_00000479	+	247289731	247349894	6	32,166,1821,146,94,2957,	0,45918,47418,53807,54191,57206,	XLOC_000341
chr1	247335339	247345385	TCONS_00000480	+	247335339	247345385	4	98,166,146,1463,	0,310,8199,8583,	XLOC_000341
chr1	247335339	247345385	TCONS_00000481	+	247335339	247345385	5	98,166,1821,146,1463,	0,310,1810,8199,8583,	XLOC_000341
chr1	247335339	247345385	TCONS_00000482	+	247335339	247345385	5	98,166,1821,146,1509,	0,310,1810,8199,8537,	XLOC_000341
chr1	247335339	247349894	TCONS_00000483	+	247335339	247349894	6	98,166,1821,146,140,1409,	0,310,1810,8199,8537,13146,	XLOC_000341
chr1	247335339	247349894	TCONS_00000484	+	247335339	247349894	5	98,166,146,94,1409,	0,310,8199,8583,13146,	XLOC_000341
chr1	247335339	247349894	TCONS_00000485	+	247335339	247349894	5	98,166,146,140,2957,	0,310,8199,8537,11598,	XLOC_000341
chr1	247335339	247349894	TCONS_00000486	+	247335339	247349894	7	98,166,1821,146,94,91,1409,	0,310,1810,8199,8583,11598,13146,	XLOC_000341
chr1	247335339	247349894	TCONS_00000487	+	247335339	247349894	7	98,166,1821,150,94,91,1409,	0,310,1810,8199,8583,11598,13146,	XLOC_000341
chr1	247335339	247349894	TCONS_00000488	+	247335339	247349894	5	98,166,146,94,2957,	0,310,8199,8583,11598,	XLOC_000341
chr1	247335878	247345385	TCONS_00000489	+	247335878	247345385	3	3092,146,1509,	0,7660,7998,	XLOC_000341
chr1	247335878	247345385	TCONS_00000490	+	247335878	247345385	3	3092,146,1463,	0,7660,8044,	XLOC_000341
chr1	247335878	247345385	TCONS_00000491	+	247335878	247345385	3	3092,150,1463,	0,7660,8044,	XLOC_000341
chr1	247335878	247349894	TCONS_00000492	+	247335878	247349894	4	3092,146,140,1409,	0,7660,7998,12607,	XLOC_000341
chr1	247335878	247349894	TCONS_00000493	+	247335878	247349894	4	3092,146,140,2957,	0,7660,7998,11059,	XLOC_000341
chr1	247335878	247349894	TCONS_00000494	+	247335878	247349894	5	3092,146,140,91,1409,	0,7660,7998,11059,12607,	XLOC_000341
chr1	247335878	247349894	TCONS_00000495	+	247335878	247349894	5	3092,146,94,91,1409,	0,7660,8044,11059,12607,	XLOC_000341
chr1	247350707	247374199	TCONS_00001462	-	247350707	247374199	5	3665,211,96,127,207,	0,9631,11954,12661,23285,	XLOC_000558
chr1	247350707	247374199	TCONS_00001463	-	247350707	247374199	6	3665,976,96,127,65,207,	0,10830,11954,12661,14610,23285,	XLOC_000558
chr1	247350707	247374199	TCONS_00001464	-	247350707	247374199	6	3665,976,96,127,80,207,	0,10830,11954,12661,14610,23285,	XLOC_000558
chr1	247350707	247374199	TCONS_00001465	-	247350707	247374199	6	3665,976,96,127,98,207,	0,10830,11954,12661,14610,23285,	XLOC_000558
chr1	247350707	247374199	TCONS_00001466	-	247350707	247374199	6	3665,211,96,127,80,207,	0,9631,11954,12661,14610,23285,	XLOC_000558
chr1	247350707	247374199	TCONS_00001467	-	247350707	247374199	6	3609,211,96,127,65,207,	0,9631,11954,12661,14610,23285,	XLOC_000558
chr1	247350707	247374199	TCONS_00001468	-	247350707	247374199	5	3609,211,96,127,207,	0,9631,11954,12661,23285,	XLOC_000558
chr1	247350707	247374199	TCONS_00001469	-	247350707	247374199	5	3665,976,96,127,207,	0,10830,11954,12661,23285,	XLOC_000558
chr1	247350707	247374199	TCONS_00001470	-	247350707	247374199	6	3665,211,96,127,98,207,	0,9631,11954,12661,14610,23285,	XLOC_000558
chr1	247350707	247374199	TCONS_00001471	-	247350707	247374199	6	3609,211,96,127,80,207,	0,9631,11954,12661,14610,23285,	XLOC_000558
chr1	247350707	247374199	TCONS_00001472	-	247350707	247374199	6	3609,211,96,127,98,207,	0,9631,11954,12661,14610,23285,	XLOC_000558
chr1	247350707	247374199	TCONS_00001473	-	247350707	247374199	6	3665,211,96,127,65,207,	0,9631,11954,12661,14610,23285,	XLOC_000558
chr1	247353256	247374304	TCONS_00000834	-	247353256	247374304	5	1060,84,96,127,312,	0,7209,9405,10112,20736,	XLOC_000558
chr1	247353256	247374304	TCONS_00000835	-	247353256	247374304	6	1060,84,96,127,98,312,	0,7209,9405,10112,12061,20736,	XLOC_000558
chr1	247353256	247374304	TCONS_00000836	-	247353256	247374304	6	1060,84,96,127,65,312,	0,7209,9405,10112,12061,20736,	XLOC_000558
chr1	247353256	247374304	TCONS_00000837	-	247353256	247374304	6	1060,84,96,127,80,312,	0,7209,9405,10112,12061,20736,	XLOC_000558
chr1	247361238	247374304	TCONS_00000838	-	247361238	247374304	4	763,96,127,312,	0,1423,2130,12754,	XLOC_000558
chr1	247361238	247374304	TCONS_00000839	-	247361238	247374304	5	1275,96,127,98,312,	0,1423,2130,4079,12754,	XLOC_000558
chr1	247361238	247374304	TCONS_00000840	-	247361238	247374304	5	1275,96,127,80,312,	0,1423,2130,4079,12754,	XLOC_000558
chr1	247361238	247374304	TCONS_00000841	-	247361238	247374304	4	1275,96,127,312,	0,1423,2130,12754,	XLOC_000558
chr1	247361238	247374304	TCONS_00000842	-	247361238	247374304	5	1275,96,127,65,312,	0,1423,2130,4079,12754,	XLOC_000558
chr1	247361238	247374304	TCONS_00000843	-	247361238	247374304	5	763,96,127,80,312,	0,1423,2130,4079,12754,	XLOC_000558
chr1	247364418	247374304	TCONS_00000844	-	247364418	247374304	2	997,312,	0,9574,	XLOC_000558
chr1	247364418	247374304	TCONS_00000845	-	247364418	247374304	2	964,312,	0,9574,	XLOC_000558
chr1	247370305	247374199	TCONS_00001474	-	247370305	247374199	2	2695,207,	0,3687,	XLOC_000558
chr1	247371951	247374304	TCONS_00000846	-	247371951	247374304	2	765,312,	0,2041,	XLOC_000558
chr1	247495120	247500695	TCONS_00000496	+	247495120	247500695	1	5575,	0,	XLOC_000343
chr1	247495120	247509099	TCONS_00000497	+	247495120	247509099	2	2608,6124,	0,7855,	XLOC_000343
chr1	247495120	247540499	TCONS_00000498	+	247495120	247540499	3	2608,137,2541,	0,42188,42838,	XLOC_000343
chr1	247495397	247540481	TCONS_00001930	+	247495397	247540481	3	1151,137,2523,	0,41911,42561,	XLOC_000343
chr1	247495641	247500695	TCONS_00000499	+	247495641	247500695	2	89,4645,	0,409,	XLOC_000343
chr1	247495641	247525230	TCONS_00000500	+	247495641	247525230	3	89,1678,4147,	0,409,25442,	XLOC_000343
chr1	247495641	247540499	TCONS_00000501	+	247495641	247540499	4	89,1678,137,2541,	0,409,41667,42317,	XLOC_000343
chr1	24822822	24828850	TCONS_00000557	-	24822822	24828850	3	264,111,13,	0,3320,6015,	XLOC_000379
chr1	24822822	24828850	TCONS_00000558	-	24822822	24828850	3	264,59,13,	0,3320,6015,	XLOC_000379
chr1	24822822	24828850	TCONS_00001954	-	24822822	24828850	3	264,152,13,	0,3320,6015,	XLOC_000379
chr1	249120529	249120874	TCONS_00001475	-	249120529	249120874	1	345,	0,	XLOC_000559
chr1	25559139	25560139	TCONS_00001031	+	25559139	25560139	1	1000,	0,	XLOC_000060
chr1	25560583	25562696	TCONS_00000087	+	25560583	25562696	1	2113,	0,	XLOC_000061
chr1	26230131	26230420	TCONS_00000088	+	26230131	26230420	1	289,	0,	XLOC_000062
chr1	26335401	26348104	TCONS_00001345	-	26335401	26348104	3	133,197,297,	0,7650,12406,	XLOC_000381
chr1	26757300	26757608	TCONS_00000561	-	26757300	26757608	1	308,	0,	XLOC_000382
chr1	27018155	27022346	TCONS_00000089	+	27018155	27022346	1	4191,	0,	XLOC_000063
chr1	27318107	27319020	TCONS_00000563	-	27318107	27319020	1	913,	0,	XLOC_000385
chr1	27319178	27320189	TCONS_00000564	-	27319178	27320189	1	1011,	0,	XLOC_000386
chr1	27693078	27695120	TCONS_00000092	+	27693078	27695120	1	2042,	0,	XLOC_000066
chr1	28822716	28832713	TCONS_00000565	-	28822716	28832713	2	517,394,	0,9603,	XLOC_000388
chr1	28969696	28970489	TCONS_00000096	+	28969696	28970489	1	793,	0,	XLOC_000070
chr1	28969696	28975120	TCONS_00000097	+	28969696	28975120	2	333,416,	0,5008,	XLOC_000070
chr1	28970583	28971209	TCONS_00000098	+	28970583	28971209	1	626,	0,	XLOC_000071
chr1	29062628	29063180	TCONS_00001956	-	29062628	29063180	1	552,	0,	XLOC_000389
chr1	29451433	29453240	TCONS_00000099	+	29451433	29453240	1	1807,	0,	XLOC_000072
chr1	31191596	31199666	TCONS_00000101	+	31191596	31199666	4	483,435,317,577,	0,2538,6985,7493,	XLOC_000074
chr1	31191618	31199593	TCONS_00000102	+	31191618	31199593	4	794,435,317,504,	0,2516,6963,7471,	XLOC_000074
chr1	31191618	31199593	TCONS_00001032	+	31191618	31199593	4	461,1208,317,504,	0,2516,6963,7471,	XLOC_000074
chr1	31191618	31199593	TCONS_00001033	+	31191618	31199593	4	461,1120,317,504,	0,2516,6963,7471,	XLOC_000074
chr1	31191618	31199636	TCONS_00001702	+	31191618	31199636	3	794,4764,547,	0,2516,7471,	XLOC_000074
chr1	31191618	31199666	TCONS_00000103	+	31191618	31199666	3	461,4764,577,	0,2516,7471,	XLOC_000074
chr1	31191618	31199666	TCONS_00000104	+	31191618	31199666	3	2951,317,577,	0,6963,7471,	XLOC_000074
chr1	31297091	31307252	TCONS_00001703	+	31297091	31307252	3	129,135,900,	0,5503,9261,	XLOC_000075
chr1	31627933	31628906	TCONS_00000105	+	31627933	31628906	2	66,335,	0,638,	XLOC_000076
chr1	32173001	32173418	TCONS_00001347	-	32173001	32173418	1	417,	0,	XLOC_000390
chr1	32255080	32258973	TCONS_00001704	+	32255080	32258973	3	39,151,1158,	0,1661,2735,	XLOC_000077
chr1	32255080	32258973	TCONS_00001705	+	32255080	32258973	3	39,112,695,	0,1661,3198,	XLOC_000077
chr1	32255080	32258973	TCONS_00001706	+	32255080	32258973	3	39,112,1158,	0,1661,2735,	XLOC_000077
chr1	32255080	32258973	TCONS_00001707	+	32255080	32258973	2	39,2232,	0,1661,	XLOC_000077
chr1	32255080	32258973	TCONS_00001708	+	32255080	32258973	3	39,151,695,	0,1661,3198,	XLOC_000077
chr1	32255080	32258973	TCONS_00001709	+	32255080	32258973	3	39,1261,695,	0,1661,3198,	XLOC_000077
chr1	32255080	32258973	TCONS_00001710	+	32255080	32258973	3	39,112,95,	0,1661,3798,	XLOC_000077
chr1	32255080	32258973	TCONS_00001711	+	32255080	32258973	3	39,1261,95,	0,1661,3798,	XLOC_000077
chr1	32255080	32258973	TCONS_00001712	+	32255080	32258973	3	39,151,95,	0,1661,3798,	XLOC_000077
chr1	32404077	32404811	TCONS_00000107	+	32404077	32404811	1	734,	0,	XLOC_000079
chr1	32477662	32479312	TCONS_00000566	-	32477662	32479312	1	1650,	0,	XLOC_000391
chr1	32479887	32480228	TCONS_00001348	-	32479887	32480228	1	341,	0,	XLOC_000392
chr1	32663792	32665316	TCONS_00000567	-	32663792	32665316	1	1524,	0,	XLOC_000393
chr1	32696860	32707311	TCONS_00001349	-	32696860	32707311	7	710,143,111,259,131,979,304,	0,782,3444,3692,8035,8609,10147,	XLOC_000394
chr1	32696860	32707311	TCONS_00001350	-	32696860	32707311	4	710,143,795,1070,	0,782,8035,9381,	XLOC_000394
chr1	32696860	32707311	TCONS_00001351	-	32696860	32707311	6	710,143,111,162,131,1842,	0,782,3444,3692,8035,8609,	XLOC_000394
chr1	32696860	32707311	TCONS_00001352	-	32696860	32707311	7	710,143,111,162,131,796,574,	0,782,3444,3692,8035,8609,9877,	XLOC_000394
chr1	32696860	32708083	TCONS_00001353	-	32696860	32708083	7	710,143,111,162,221,207,1346,	0,782,3444,3692,8609,9381,9877,	XLOC_000394
chr1	32696860	32708083	TCONS_00001354	-	32696860	32708083	6	710,2773,162,221,24,1346,	0,782,3692,8609,9381,9877,	XLOC_000394
chr1	32696860	32708083	TCONS_00001355	-	32696860	32708083	8	710,143,111,162,131,221,24,1346,	0,782,3444,3692,8035,8609,9381,9877,	XLOC_000394
chr1	32696860	32708083	TCONS_00001356	-	32696860	32708083	7	710,2773,162,131,221,207,1076,	0,782,3692,8035,8609,9381,10147,	XLOC_000394
chr1	32696860	32708083	TCONS_00001357	-	32696860	32708083	8	710,2773,274,1728,501,221,207,1346,	0,782,3692,4429,7665,8609,9381,9877,	XLOC_000394
chr1	32696860	32708083	TCONS_00001358	-	32696860	32708083	8	710,2773,274,1728,501,221,24,1346,	0,782,3692,4429,7665,8609,9381,9877,	XLOC_000394
chr1	32696860	32708083	TCONS_00001359	-	32696860	32708083	7	710,2773,259,131,221,207,1076,	0,782,3692,8035,8609,9381,10147,	XLOC_000394
chr1	32696860	32708083	TCONS_00001360	-	32696860	32708083	8	710,2773,274,1728,501,221,207,1076,	0,782,3692,4429,7665,8609,9381,10147,	XLOC_000394
chr1	32696860	32708083	TCONS_00001361	-	32696860	32708083	6	710,2773,162,221,207,1346,	0,782,3692,8609,9381,9877,	XLOC_000394
chr1	32696860	32708083	TCONS_00001362	-	32696860	32708083	6	710,2773,162,221,207,1076,	0,782,3692,8609,9381,10147,	XLOC_000394
chr1	32696860	32708083	TCONS_00001363	-	32696860	32708083	7	710,2773,259,131,221,207,1346,	0,782,3692,8035,8609,9381,9877,	XLOC_000394
chr1	32696860	32708083	TCONS_00001364	-	32696860	32708083	7	710,2773,162,131,221,207,1346,	0,782,3692,8035,8609,9381,9877,	XLOC_000394
chr1	32696860	32708083	TCONS_00001365	-	32696860	32708083	7	710,2773,259,131,221,24,1346,	0,782,3692,8035,8609,9381,9877,	XLOC_000394
chr1	32696860	32708083	TCONS_00001366	-	32696860	32708083	8	710,143,111,162,131,221,207,1076,	0,782,3444,3692,8035,8609,9381,10147,	XLOC_000394
chr1	32696860	32708083	TCONS_00001367	-	32696860	32708083	7	710,143,111,162,221,24,1346,	0,782,3444,3692,8609,9381,9877,	XLOC_000394
chr1	32696860	32708083	TCONS_00001368	-	32696860	32708083	8	710,143,111,259,131,221,207,1346,	0,782,3444,3692,8035,8609,9381,9877,	XLOC_000394
chr1	32696860	32708083	TCONS_00001369	-	32696860	32708083	8	710,143,111,162,131,221,207,1346,	0,782,3444,3692,8035,8609,9381,9877,	XLOC_000394
chr1	32696860	32708083	TCONS_00001370	-	32696860	32708083	8	710,143,111,259,131,221,207,1076,	0,782,3444,3692,8035,8609,9381,10147,	XLOC_000394
chr1	32696860	32708083	TCONS_00001371	-	32696860	32708083	7	710,143,111,162,221,207,1076,	0,782,3444,3692,8609,9381,10147,	XLOC_000394
chr1	32696860	32708083	TCONS_00001372	-	32696860	32708083	7	710,2773,162,131,221,24,1346,	0,782,3692,8035,8609,9381,9877,	XLOC_000394
chr1	32696860	32708083	TCONS_00001373	-	32696860	32708083	8	710,143,111,259,131,221,24,1346,	0,782,3444,3692,8035,8609,9381,9877,	XLOC_000394
chr1	32697110	32707311	TCONS_00001957	-	32697110	32707311	5	460,143,410,131,1842,	0,532,3194,7785,8359,	XLOC_000394
chr1	32697110	32707311	TCONS_00001958	-	32697110	32707311	8	460,143,111,162,131,796,109,304,	0,532,3194,3442,7785,8359,9627,9897,	XLOC_000394
chr1	32697260	32707311	TCONS_00000583	-	32697260	32707311	7	310,143,111,259,131,796,574,	0,382,3044,3292,7635,8209,9477,	XLOC_000394
chr1	32699971	32707311	TCONS_00001374	-	32699971	32707311	3	253,410,1842,	0,333,5498,	XLOC_000394
chr1	32699971	32707311	TCONS_00001375	-	32699971	32707311	4	840,131,979,574,	0,4924,5498,6766,	XLOC_000394
chr1	33116033	33116646	TCONS_00001034	+	33116033	33116646	1	613,	0,	XLOC_000081
chr1	33589859	33593719	TCONS_00000588	-	33589859	33593719	1	3860,	0,	XLOC_000395
chr1	33647022	33647679	TCONS_00000109	+	33647022	33647679	1	657,	0,	XLOC_000083
chr1	3539448	3541283	TCONS_00000514	-	3539448	3541283	3	672,143,88,	0,1423,1747,	XLOC_000355
chr1	3539448	3541307	TCONS_00000515	-	3539448	3541307	2	672,112,	0,1747,	XLOC_000355
chr1	35450548	35451415	TCONS_00001714	+	35450548	35451415	1	867,	0,	XLOC_000084
chr1	35451774	35457958	TCONS_00001715	+	35451774	35457958	2	3403,124,	0,6060,	XLOC_000085
chr1	35451774	35457958	TCONS_00001716	+	35451774	35457958	2	3403,306,	0,5878,	XLOC_000085
chr1	35451774	35457958	TCONS_00001717	+	35451774	35457958	2	2762,124,	0,6060,	XLOC_000085
chr1	35451774	35457958	TCONS_00001718	+	35451774	35457958	2	2762,306,	0,5878,	XLOC_000085
chr1	35498719	35499674	TCONS_00000110	+	35498719	35499674	1	955,	0,	XLOC_000086
chr1	35654603	35654866	TCONS_00000111	+	35654603	35654866	1	263,	0,	XLOC_000087
chr1	35658687	35659275	TCONS_00001719	+	35658687	35659275	1	588,	0,	XLOC_000088
chr1	36185399	36186071	TCONS_00001378	-	36185399	36186071	1	672,	0,	XLOC_000397
chr1	36395319	36396360	TCONS_00002051	-	36395319	36396360	1	1041,	0,	XLOC_000398
chr1	3652172	3663217	TCONS_00001946	-	3652172	3663217	6	2246,155,154,130,806,217,	0,4624,7195,7452,9772,10828,	XLOC_000356
chr1	3652172	3663217	TCONS_00001947	-	3652172	3663217	6	2246,155,108,130,580,217,	0,4624,7195,7452,9998,10828,	XLOC_000356
chr1	3652172	3663937	TCONS_00001301	-	3652172	3663937	6	2246,170,108,130,801,1087,	0,4624,7195,7452,9772,10678,	XLOC_000356
chr1	3652172	3663937	TCONS_00001303	-	3652172	3663937	6	2246,155,154,130,801,1087,	0,4624,7195,7452,9772,10678,	XLOC_000356
chr1	3652172	3663937	TCONS_00001305	-	3652172	3663937	6	2246,155,157,130,801,1087,	0,4624,7195,7452,9772,10678,	XLOC_000356
chr1	3652172	3663937	TCONS_00001309	-	3652172	3663937	6	2246,170,108,130,575,1087,	0,4624,7195,7452,9998,10678,	XLOC_000356
chr1	3652172	3663937	TCONS_00001310	-	3652172	3663937	6	2246,170,154,130,801,1087,	0,4624,7195,7452,9772,10678,	XLOC_000356
chr1	3652172	3663937	TCONS_00001311	-	3652172	3663937	6	2246,170,157,130,575,1087,	0,4624,7195,7452,9998,10678,	XLOC_000356
chr1	3652172	3663937	TCONS_00001312	-	3652172	3663937	6	2246,170,157,130,801,1087,	0,4624,7195,7452,9772,10678,	XLOC_000356
chr1	3652172	3663937	TCONS_00001315	-	3652172	3663937	4	2246,155,575,1087,	0,4624,9998,10678,	XLOC_000356
chr1	3652172	3663937	TCONS_00001320	-	3652172	3663937	6	2246,170,154,130,575,1087,	0,4624,7195,7452,9998,10678,	XLOC_000356
chr1	3652172	3663955	TCONS_00001948	-	3652172	3663955	7	950,1588,155,88,108,575,1105,	0,1317,4624,6821,7195,9998,10678,	XLOC_000356
chr1	3652172	3663955	TCONS_00001949	-	3652172	3663955	8	950,2410,1016,88,108,130,806,955,	0,1317,3763,6821,7195,7452,9772,10828,	XLOC_000356
chr1	3652172	3663955	TCONS_00001950	-	3652172	3663955	5	950,2482,552,580,955,	0,1317,4227,9998,10828,	XLOC_000356
chr1	3652228	3663037	TCONS_00000516	-	3652228	3663037	7	894,1588,155,154,130,806,37,	0,1261,4568,7139,7396,9716,10772,	XLOC_000356
chr1	3652228	3663037	TCONS_00000517	-	3652228	3663037	5	894,1588,155,580,37,	0,1261,4568,9942,10772,	XLOC_000356
chr1	3652228	3663037	TCONS_00000518	-	3652228	3663037	7	894,1588,155,180,130,806,37,	0,1261,4568,7139,7396,9716,10772,	XLOC_000356
chr1	3652228	3663037	TCONS_00000519	-	3652228	3663037	7	894,1588,155,108,130,806,37,	0,1261,4568,7139,7396,9716,10772,	XLOC_000356
chr1	3652228	3663037	TCONS_00000520	-	3652228	3663037	8	894,1588,155,88,154,130,806,37,	0,1261,4568,6765,7139,7396,9716,10772,	XLOC_000356
chr1	3652228	3663037	TCONS_00000521	-	3652228	3663037	8	894,1588,155,88,108,130,806,37,	0,1261,4568,6765,7139,7396,9716,10772,	XLOC_000356
chr1	3652228	3663037	TCONS_00000522	-	3652228	3663037	7	894,1588,155,88,108,580,37,	0,1261,4568,6765,7139,9942,10772,	XLOC_000356
chr1	3652228	3663037	TCONS_00000523	-	3652228	3663037	9	894,2410,36,552,147,180,130,580,37,	0,1261,3707,4171,6706,7139,7396,9942,10772,	XLOC_000356
chr1	3652228	3663037	TCONS_00000524	-	3652228	3663037	9	894,2410,36,552,147,157,130,580,37,	0,1261,3707,4171,6706,7139,7396,9942,10772,	XLOC_000356
chr1	3652228	3663037	TCONS_00000525	-	3652228	3663037	7	894,178,155,180,130,806,37,	0,1261,4568,7139,7396,9716,10772,	XLOC_000356
chr1	3652228	3663037	TCONS_00000526	-	3652228	3663037	8	894,178,155,88,154,130,806,37,	0,1261,4568,6765,7139,7396,9716,10772,	XLOC_000356
chr1	3652228	3663037	TCONS_00000527	-	3652228	3663037	7	894,1588,155,157,130,580,37,	0,1261,4568,7139,7396,9942,10772,	XLOC_000356
chr1	3652228	3663037	TCONS_00000528	-	3652228	3663037	7	894,178,155,154,130,806,37,	0,1261,4568,7139,7396,9716,10772,	XLOC_000356
chr1	3652228	3663037	TCONS_00000529	-	3652228	3663037	7	894,929,170,154,130,580,37,	0,1261,4568,7139,7396,9942,10772,	XLOC_000356
chr1	3652547	3663335	TCONS_00000530	-	3652547	3663335	6	1871,155,108,130,575,485,	0,4249,6820,7077,9623,10303,	XLOC_000356
chr1	3652547	3663927	TCONS_00001244	-	3652547	3663927	5	3352,36,552,580,927,	0,3388,3852,9623,10453,	XLOC_000356
chr1	3652547	3663927	TCONS_00001245	-	3652547	3663927	7	3352,36,567,180,130,580,927,	0,3388,3852,6820,7077,9623,10453,	XLOC_000356
chr1	3652547	3663927	TCONS_00001246	-	3652547	3663927	8	3352,36,552,88,154,130,806,927,	0,3388,3852,6446,6820,7077,9397,10453,	XLOC_000356
chr1	3652547	3663927	TCONS_00001247	-	3652547	3663927	6	2530,170,108,130,580,927,	0,4249,6820,7077,9623,10453,	XLOC_000356
chr1	3652547	3663927	TCONS_00001248	-	3652547	3663927	7	3352,36,567,154,130,806,927,	0,3388,3852,6820,7077,9397,10453,	XLOC_000356
chr1	3652547	3663927	TCONS_00001249	-	3652547	3663927	6	3352,36,567,108,580,927,	0,3388,3852,6820,9623,10453,	XLOC_000356
chr1	3652547	3663927	TCONS_00001250	-	3652547	3663927	6	2530,170,157,130,580,927,	0,4249,6820,7077,9623,10453,	XLOC_000356
chr1	3652547	3663927	TCONS_00001251	-	3652547	3663927	6	2530,170,154,130,806,927,	0,4249,6820,7077,9397,10453,	XLOC_000356
chr1	3652547	3663927	TCONS_00001252	-	3652547	3663927	6	1871,155,154,130,580,927,	0,4249,6820,7077,9623,10453,	XLOC_000356
chr1	3652547	3663927	TCONS_00001253	-	3652547	3663927	6	1871,170,157,130,806,927,	0,4249,6820,7077,9397,10453,	XLOC_000356
chr1	3652547	3663927	TCONS_00001254	-	3652547	3663927	4	1871,155,580,927,	0,4249,9623,10453,	XLOC_000356
chr1	3652547	3663927	TCONS_00001255	-	3652547	3663927	6	1871,155,157,130,806,927,	0,4249,6820,7077,9397,10453,	XLOC_000356
chr1	3652547	3663927	TCONS_00001256	-	3652547	3663927	6	1871,155,180,130,806,927,	0,4249,6820,7077,9397,10453,	XLOC_000356
chr1	3652547	3663927	TCONS_00001257	-	3652547	3663927	6	1871,155,157,130,580,927,	0,4249,6820,7077,9623,10453,	XLOC_000356
chr1	3652547	3663927	TCONS_00001258	-	3652547	3663927	6	1871,155,180,130,580,927,	0,4249,6820,7077,9623,10453,	XLOC_000356
chr1	3652547	3663927	TCONS_00001259	-	3652547	3663927	6	1871,170,154,130,806,927,	0,4249,6820,7077,9397,10453,	XLOC_000356
chr1	3652547	3663927	TCONS_00001260	-	3652547	3663927	7	3352,36,567,108,130,580,927,	0,3388,3852,6820,7077,9623,10453,	XLOC_000356
chr1	3652547	3663927	TCONS_00001261	-	3652547	3663927	6	1871,170,108,130,806,927,	0,4249,6820,7077,9397,10453,	XLOC_000356
chr1	3652547	3663927	TCONS_00001262	-	3652547	3663927	6	1871,170,180,130,580,927,	0,4249,6820,7077,9623,10453,	XLOC_000356
chr1	3652547	3663927	TCONS_00001263	-	3652547	3663927	6	1871,170,108,130,580,927,	0,4249,6820,7077,9623,10453,	XLOC_000356
chr1	3652547	3663927	TCONS_00001264	-	3652547	3663927	6	1871,170,154,130,580,927,	0,4249,6820,7077,9623,10453,	XLOC_000356
chr1	3652547	3663927	TCONS_00001265	-	3652547	3663927	6	2530,170,157,130,806,927,	0,4249,6820,7077,9397,10453,	XLOC_000356
chr1	3652547	3663927	TCONS_00001266	-	3652547	3663927	7	3352,36,552,154,130,580,927,	0,3388,3852,6820,7077,9623,10453,	XLOC_000356
chr1	3652547	3663927	TCONS_00001267	-	3652547	3663927	7	3352,36,552,157,130,806,927,	0,3388,3852,6820,7077,9397,10453,	XLOC_000356
chr1	3652547	3663927	TCONS_00001268	-	3652547	3663927	7	3352,36,552,108,130,806,927,	0,3388,3852,6820,7077,9397,10453,	XLOC_000356
chr1	3652547	3663927	TCONS_00001269	-	3652547	3663927	5	2530,170,108,580,927,	0,4249,6820,9623,10453,	XLOC_000356
chr1	3652547	3663927	TCONS_00001270	-	3652547	3663927	7	3352,36,552,154,130,806,927,	0,3388,3852,6820,7077,9397,10453,	XLOC_000356
chr1	3652547	3663927	TCONS_00001271	-	3652547	3663927	6	2530,170,180,130,580,927,	0,4249,6820,7077,9623,10453,	XLOC_000356
chr1	3652547	3663927	TCONS_00001272	-	3652547	3663927	6	1871,170,180,130,806,927,	0,4249,6820,7077,9397,10453,	XLOC_000356
chr1	3652547	3663927	TCONS_00001273	-	3652547	3663927	7	3352,36,552,108,130,580,927,	0,3388,3852,6820,7077,9623,10453,	XLOC_000356
chr1	3652547	3663927	TCONS_00001274	-	3652547	3663927	6	1871,170,157,130,580,927,	0,4249,6820,7077,9623,10453,	XLOC_000356
chr1	3652547	3663927	TCONS_00001275	-	3652547	3663927	8	3352,36,552,88,157,130,806,927,	0,3388,3852,6446,6820,7077,9397,10453,	XLOC_000356
chr1	3652547	3663927	TCONS_00001276	-	3652547	3663927	6	2530,170,180,130,806,927,	0,4249,6820,7077,9397,10453,	XLOC_000356
chr1	3652547	3663927	TCONS_00001277	-	3652547	3663927	6	3352,36,552,108,580,927,	0,3388,3852,6820,9623,10453,	XLOC_000356
chr1	3652547	3663927	TCONS_00001278	-	3652547	3663927	7	3352,36,552,180,130,580,927,	0,3388,3852,6820,7077,9623,10453,	XLOC_000356
chr1	3652547	3663927	TCONS_00001279	-	3652547	3663927	6	2530,170,154,130,580,927,	0,4249,6820,7077,9623,10453,	XLOC_000356
chr1	3652547	3663927	TCONS_00001280	-	3652547	3663927	7	3352,36,552,88,108,580,927,	0,3388,3852,6446,6820,9623,10453,	XLOC_000356
chr1	3652547	3663927	TCONS_00001281	-	3652547	3663927	7	3352,36,567,157,130,806,927,	0,3388,3852,6820,7077,9397,10453,	XLOC_000356
chr1	3652547	3663927	TCONS_00001282	-	3652547	3663927	7	3352,36,567,154,130,580,927,	0,3388,3852,6820,7077,9623,10453,	XLOC_000356
chr1	3652547	3663927	TCONS_00001283	-	3652547	3663927	7	3352,36,552,157,130,580,927,	0,3388,3852,6820,7077,9623,10453,	XLOC_000356
chr1	3652547	3663927	TCONS_00001284	-	3652547	3663927	7	3352,36,567,108,130,806,927,	0,3388,3852,6820,7077,9397,10453,	XLOC_000356
chr1	3652547	3663927	TCONS_00001285	-	3652547	3663927	7	3352,36,552,180,130,806,927,	0,3388,3852,6820,7077,9397,10453,	XLOC_000356
chr1	3652547	3663927	TCONS_00001286	-	3652547	3663927	4	1120,155,580,927,	0,4249,9623,10453,	XLOC_000356
chr1	3652547	3663927	TCONS_00001287	-	3652547	3663927	8	3352,36,552,88,108,130,806,927,	0,3388,3852,6446,6820,7077,9397,10453,	XLOC_000356
chr1	3652547	3663927	TCONS_00001288	-	3652547	3663927	6	2530,170,108,130,806,927,	0,4249,6820,7077,9397,10453,	XLOC_000356
chr1	3652547	3663927	TCONS_00001289	-	3652547	3663927	8	3352,36,552,88,108,130,580,927,	0,3388,3852,6446,6820,7077,9623,10453,	XLOC_000356
chr1	3652547	3663927	TCONS_00001290	-	3652547	3663927	7	3352,36,567,180,130,806,927,	0,3388,3852,6820,7077,9397,10453,	XLOC_000356
chr1	3652547	3663927	TCONS_00001291	-	3652547	3663927	7	3352,36,567,157,130,580,927,	0,3388,3852,6820,7077,9623,10453,	XLOC_000356
chr1	3652547	3663937	TCONS_00001292	-	3652547	3663937	7	3352,36,567,154,130,575,1087,	0,3388,3852,6820,7077,9623,10303,	XLOC_000356
chr1	3652547	3663937	TCONS_00001293	-	3652547	3663937	5	3352,36,552,575,1087,	0,3388,3852,9623,10303,	XLOC_000356
chr1	3652547	3663937	TCONS_00001294	-	3652547	3663937	6	2530,170,157,130,801,1087,	0,4249,6820,7077,9397,10303,	XLOC_000356
chr1	3652547	3663937	TCONS_00001295	-	3652547	3663937	6	2530,170,154,130,575,1087,	0,4249,6820,7077,9623,10303,	XLOC_000356
chr1	3652547	3663937	TCONS_00001296	-	3652547	3663937	7	3352,36,552,157,130,575,1087,	0,3388,3852,6820,7077,9623,10303,	XLOC_000356
chr1	3652547	3663937	TCONS_00001297	-	3652547	3663937	6	2530,170,157,130,575,1087,	0,4249,6820,7077,9623,10303,	XLOC_000356
chr1	3652547	3663937	TCONS_00001298	-	3652547	3663937	7	2530,155,88,108,130,575,1087,	0,4249,6446,6820,7077,9623,10303,	XLOC_000356
chr1	3652547	3663937	TCONS_00001299	-	3652547	3663937	7	3352,36,552,157,130,801,1087,	0,3388,3852,6820,7077,9397,10303,	XLOC_000356
chr1	3652547	3663937	TCONS_00001300	-	3652547	3663937	6	2530,170,180,130,801,1087,	0,4249,6820,7077,9397,10303,	XLOC_000356
chr1	3652547	3663937	TCONS_00001302	-	3652547	3663937	6	1871,170,180,130,801,1087,	0,4249,6820,7077,9397,10303,	XLOC_000356
chr1	3652547	3663937	TCONS_00001304	-	3652547	3663937	6	1871,155,180,130,801,1087,	0,4249,6820,7077,9397,10303,	XLOC_000356
chr1	3652547	3663937	TCONS_00001306	-	3652547	3663937	6	2530,155,154,130,575,1087,	0,4249,6820,7077,9623,10303,	XLOC_000356
chr1	3652547	3663937	TCONS_00001307	-	3652547	3663937	7	3352,36,567,154,130,801,1087,	0,3388,3852,6820,7077,9397,10303,	XLOC_000356
chr1	3652547	3663937	TCONS_00001308	-	3652547	3663937	6	1871,170,180,130,575,1087,	0,4249,6820,7077,9623,10303,	XLOC_000356
chr1	3652547	3663937	TCONS_00001313	-	3652547	3663937	6	2530,170,180,130,575,1087,	0,4249,6820,7077,9623,10303,	XLOC_000356
chr1	3652547	3663937	TCONS_00001314	-	3652547	3663937	7	3352,36,567,157,130,575,1087,	0,3388,3852,6820,7077,9623,10303,	XLOC_000356
chr1	3652547	3663937	TCONS_00001316	-	3652547	3663937	8	3352,36,552,88,154,130,801,1087,	0,3388,3852,6446,6820,7077,9397,10303,	XLOC_000356
chr1	3652547	3663937	TCONS_00001317	-	3652547	3663937	7	3352,36,567,108,130,575,1087,	0,3388,3852,6820,7077,9623,10303,	XLOC_000356
chr1	3652547	3663937	TCONS_00001318	-	3652547	3663937	7	3352,36,552,154,130,801,1087,	0,3388,3852,6820,7077,9397,10303,	XLOC_000356
chr1	3652547	3663937	TCONS_00001319	-	3652547	3663937	6	2530,170,108,130,575,1087,	0,4249,6820,7077,9623,10303,	XLOC_000356
chr1	3652547	3663937	TCONS_00001321	-	3652547	3663937	6	2530,170,108,130,801,1087,	0,4249,6820,7077,9397,10303,	XLOC_000356
chr1	3652547	3663937	TCONS_00001322	-	3652547	3663937	7	3352,36,552,108,130,801,1087,	0,3388,3852,6820,7077,9397,10303,	XLOC_000356
chr1	3652547	3663937	TCONS_00001323	-	3652547	3663937	7	3352,36,567,157,130,801,1087,	0,3388,3852,6820,7077,9397,10303,	XLOC_000356
chr1	3652547	3663937	TCONS_00001324	-	3652547	3663937	7	3352,36,552,180,130,801,1087,	0,3388,3852,6820,7077,9397,10303,	XLOC_000356
chr1	3652547	3663937	TCONS_00001325	-	3652547	3663937	7	3352,36,552,180,130,575,1087,	0,3388,3852,6820,7077,9623,10303,	XLOC_000356
chr1	3652547	3663937	TCONS_00001326	-	3652547	3663937	7	3352,36,567,108,130,801,1087,	0,3388,3852,6820,7077,9397,10303,	XLOC_000356
chr1	3652547	3663937	TCONS_00001327	-	3652547	3663937	7	3352,36,552,88,108,575,1087,	0,3388,3852,6446,6820,9623,10303,	XLOC_000356
chr1	3652547	3663937	TCONS_00001328	-	3652547	3663937	7	575,1588,155,180,130,575,1087,	0,942,4249,6820,7077,9623,10303,	XLOC_000356
chr1	3652547	3663937	TCONS_00001329	-	3652547	3663937	9	575,2410,36,552,88,108,130,575,1087,	0,942,3388,3852,6446,6820,7077,9623,10303,	XLOC_000356
chr1	3652547	3663937	TCONS_00001330	-	3652547	3663937	7	575,2410,1016,154,130,575,1087,	0,942,3388,6820,7077,9623,10303,	XLOC_000356
chr1	3652547	3663937	TCONS_00001331	-	3652547	3663937	7	575,1588,155,154,130,575,1087,	0,942,4249,6820,7077,9623,10303,	XLOC_000356
chr1	3652547	3663937	TCONS_00001332	-	3652547	3663937	8	575,2410,36,552,154,130,575,1087,	0,942,3388,3852,6820,7077,9623,10303,	XLOC_000356
chr1	3652547	3663937	TCONS_00001333	-	3652547	3663937	8	3352,36,552,88,157,130,801,1087,	0,3388,3852,6446,6820,7077,9397,10303,	XLOC_000356
chr1	3652547	3663937	TCONS_00001334	-	3652547	3663937	8	3352,36,552,88,108,130,801,1087,	0,3388,3852,6446,6820,7077,9397,10303,	XLOC_000356
chr1	3652547	3663937	TCONS_00001335	-	3652547	3663937	6	2530,170,154,130,801,1087,	0,4249,6820,7077,9397,10303,	XLOC_000356
chr1	3652547	3663937	TCONS_00001336	-	3652547	3663937	7	3352,36,567,180,130,575,1087,	0,3388,3852,6820,7077,9623,10303,	XLOC_000356
chr1	3652547	3663937	TCONS_00001337	-	3652547	3663937	7	3352,36,567,180,130,801,1087,	0,3388,3852,6820,7077,9397,10303,	XLOC_000356
chr1	36851864	36852844	TCONS_00000591	-	36851864	36852844	1	980,	0,	XLOC_000399
chr1	36853150	36854045	TCONS_00000592	-	36853150	36854045	1	895,	0,	XLOC_000400
chr1	37920442	37940044	TCONS_00000593	-	37920442	37940044	2	1071,280,	0,19322,	XLOC_000401
chr1	37920442	37940044	TCONS_00000594	-	37920442	37940044	2	1071,300,	0,19302,	XLOC_000401
chr1	37920479	37940044	TCONS_00000595	-	37920479	37940044	3	1034,93,300,	0,1488,19265,	XLOC_000401
chr1	37922955	37940044	TCONS_00002052	-	37922955	37940044	2	111,300,	0,16789,	XLOC_000401
chr1	37940295	37941150	TCONS_00001379	-	37940295	37941150	1	855,	0,	XLOC_000402
chr1	37941059	37944245	TCONS_00000596	-	37941059	37944245	2	609,2479,	0,707,	XLOC_000402
chr1	39325399	39326892	TCONS_00000118	+	39325399	39326892	1	1493,	0,	XLOC_000099
chr1	39325399	39342699	TCONS_00000119	+	39325399	39342699	2	512,1087,	0,16213,	XLOC_000099
chr1	39325399	39385009	TCONS_00000120	+	39325399	39385009	2	512,164,	0,59446,	XLOC_000099
chr1	39325614	39326779	TCONS_00001725	+	39325614	39326779	2	297,606,	0,559,	XLOC_000099
chr1	39327032	39327343	TCONS_00000121	+	39327032	39327343	1	311,	0,	XLOC_000100
chr1	39327543	39330103	TCONS_00000122	+	39327543	39330103	1	2560,	0,	XLOC_000101
chr1	39987241	40025370	TCONS_00001380	-	39987241	40025370	14	1,103,136,90,110,122,125,56,90,27,44,545,150,65,	0,833,1992,2237,7485,20150,24163,26009,27292,31548,32779,35029,37646,38064,	XLOC_000403
chr1	39987951	40025264	TCONS_00001382	-	39987951	40025264	9	226,110,122,125,56,90,44,545,377,	0,6775,19440,23453,25299,26582,32069,34319,36936,	XLOC_000403
chr1	39987951	40025370	TCONS_00000598	-	39987951	40025370	11	226,90,110,122,125,51,90,44,545,150,65,	0,1527,6775,19440,23453,25299,26582,32069,34319,36936,37354,	XLOC_000403
chr1	39987951	40025370	TCONS_00000599	-	39987951	40025370	10	226,110,122,125,56,77,90,44,150,65,	0,6775,19440,23453,25299,26390,26582,32069,36936,37354,	XLOC_000403
chr1	39987951	40025370	TCONS_00000600	-	39987951	40025370	12	226,110,122,125,56,77,90,27,44,545,150,65,	0,6775,19440,23453,25299,26390,26582,30838,32069,34319,36936,37354,	XLOC_000403
chr1	39987951	40025370	TCONS_00000601	-	39987951	40025370	11	226,151,110,125,56,64,90,44,545,150,65,	0,1466,6775,23453,25299,26403,26582,32069,34319,36936,37354,	XLOC_000403
chr1	39987951	40025370	TCONS_00000603	-	39987951	40025370	10	264,110,125,51,90,27,44,545,468,65,	0,6775,23453,25299,26582,30838,32069,34319,36618,37354,	XLOC_000403
chr1	39987951	40025370	TCONS_00000605	-	39987951	40025370	14	226,151,222,110,122,125,56,64,90,27,44,545,468,65,	0,1466,2556,6775,19440,23453,25299,26403,26582,30838,32069,34319,36618,37354,	XLOC_000403
chr1	39987951	40025370	TCONS_00000606	-	39987951	40025370	12	226,151,110,122,125,56,90,27,44,545,468,65,	0,1466,6775,19440,23453,25299,26582,30838,32069,34319,36618,37354,	XLOC_000403
chr1	39987951	40025370	TCONS_00000608	-	39987951	40025370	10	226,149,122,125,1168,90,44,545,150,65,	0,6736,19440,23453,25299,26582,32069,34319,36936,37354,	XLOC_000403
chr1	39987951	40025370	TCONS_00000609	-	39987951	40025370	9	226,110,122,125,1168,90,44,150,65,	0,6775,19440,23453,25299,26582,32069,36936,37354,	XLOC_000403
chr1	39987951	40025370	TCONS_00000610	-	39987951	40025370	9	226,110,122,125,51,90,44,150,65,	0,6775,19440,23453,25299,26582,32069,36936,37354,	XLOC_000403
chr1	39987951	40025370	TCONS_00000611	-	39987951	40025370	13	226,151,222,110,185,125,1168,90,27,44,68,150,65,	0,1466,2556,6775,19377,23453,25299,26582,30838,32069,33854,36936,37354,	XLOC_000403
chr1	39987951	40025370	TCONS_00000612	-	39987951	40025370	12	226,151,222,110,125,56,64,90,44,545,468,65,	0,1466,2556,6775,23453,25299,26403,26582,32069,34319,36618,37354,	XLOC_000403
chr1	39987951	40025370	TCONS_00000613	-	39987951	40025370	9	226,110,122,125,1373,27,44,545,65,	0,6775,19440,23453,25299,30838,32069,34319,37354,	XLOC_000403
chr1	39987951	40025370	TCONS_00001383	-	39987951	40025370	11	226,136,90,110,122,125,56,282,44,150,65,	0,1282,1527,6775,19440,23453,25299,26390,32069,36936,37354,	XLOC_000403
chr1	39987951	40025370	TCONS_00001384	-	39987951	40025370	12	226,136,90,110,122,125,56,90,27,44,545,65,	0,1282,1527,6775,19440,23453,25299,26582,30838,32069,34319,37354,	XLOC_000403
chr1	39987951	40025370	TCONS_00001386	-	39987951	40025370	8	226,110,122,125,1373,44,545,65,	0,6775,19440,23453,25299,32069,34319,37354,	XLOC_000403
chr1	39987951	40025370	TCONS_00001387	-	39987951	40025370	10	226,110,122,125,56,282,27,44,150,65,	0,6775,19440,23453,25299,26390,30838,32069,36936,37354,	XLOC_000403
chr1	39987951	40025370	TCONS_00001388	-	39987951	40025370	12	226,136,90,110,122,125,56,90,44,545,150,65,	0,1282,1527,6775,19440,23453,25299,26582,32069,34319,36936,37354,	XLOC_000403
chr1	39987951	40025370	TCONS_00001389	-	39987951	40025370	12	226,136,90,110,122,125,56,282,44,545,150,65,	0,1282,1527,6775,19440,23453,25299,26390,32069,34319,36936,37354,	XLOC_000403
chr1	39987951	40025370	TCONS_00001390	-	39987951	40025370	13	226,136,90,110,122,125,56,282,27,44,545,150,65,	0,1282,1527,6775,19440,23453,25299,26390,30838,32069,34319,36936,37354,	XLOC_000403
chr1	39987951	40025370	TCONS_00001391	-	39987951	40025370	12	226,136,90,110,122,125,56,90,27,44,150,65,	0,1282,1527,6775,19440,23453,25299,26582,30838,32069,36936,37354,	XLOC_000403
chr1	39987951	40025370	TCONS_00001392	-	39987951	40025370	11	226,136,90,110,122,125,56,90,44,150,65,	0,1282,1527,6775,19440,23453,25299,26582,32069,36936,37354,	XLOC_000403
chr1	39987951	40025370	TCONS_00001393	-	39987951	40025370	12	226,136,90,110,122,125,56,282,27,44,150,65,	0,1282,1527,6775,19440,23453,25299,26390,30838,32069,36936,37354,	XLOC_000403
chr1	39987951	40025370	TCONS_00001394	-	39987951	40025370	11	226,110,122,125,56,282,27,44,545,150,65,	0,6775,19440,23453,25299,26390,30838,32069,34319,36936,37354,	XLOC_000403
chr1	39987951	40025370	TCONS_00001395	-	39987951	40025370	10	226,110,122,125,56,282,44,545,150,65,	0,6775,19440,23453,25299,26390,32069,34319,36936,37354,	XLOC_000403
chr1	39987951	40025445	TCONS_00000597	-	39987951	40025445	11	226,110,122,125,56,90,27,44,545,150,140,	0,6775,19440,23453,25299,26582,30838,32069,34319,36936,37354,	XLOC_000403
chr1	39987951	40025445	TCONS_00000602	-	39987951	40025445	9	226,110,122,125,56,90,44,150,140,	0,6775,19440,23453,25299,26582,32069,36936,37354,	XLOC_000403
chr1	39987951	40025445	TCONS_00000604	-	39987951	40025445	10	226,110,122,125,56,90,27,44,150,140,	0,6775,19440,23453,25299,26582,30838,32069,36936,37354,	XLOC_000403
chr1	39987951	40025445	TCONS_00000607	-	39987951	40025445	10	226,110,122,125,1168,90,27,44,150,140,	0,6775,19440,23453,25299,26582,30838,32069,36936,37354,	XLOC_000403
chr1	39987951	40025445	TCONS_00001381	-	39987951	40025445	9	226,110,122,125,56,90,27,44,558,	0,6775,19440,23453,25299,26582,30838,32069,36936,	XLOC_000403
chr1	39987951	40025445	TCONS_00001385	-	39987951	40025445	11	226,110,122,125,1168,90,27,44,545,150,140,	0,6775,19440,23453,25299,26582,30838,32069,34319,36936,37354,	XLOC_000403
chr1	39987951	40025445	TCONS_00002053	-	39987951	40025445	8	226,110,122,3219,44,545,150,140,	0,6775,19440,23453,32069,34319,36936,37354,	XLOC_000403
chr1	39987951	40025445	TCONS_00002054	-	39987951	40025445	10	226,110,122,125,1168,90,44,545,150,140,	0,6775,19440,23453,25299,26582,32069,34319,36936,37354,	XLOC_000403
chr1	39987951	40025445	TCONS_00002055	-	39987951	40025445	8	226,110,122,3219,27,44,150,140,	0,6775,19440,23453,30838,32069,36936,37354,	XLOC_000403
chr1	39987951	40025445	TCONS_00002056	-	39987951	40025445	7	226,110,122,3219,44,150,140,	0,6775,19440,23453,32069,36936,37354,	XLOC_000403
chr1	39987951	40025445	TCONS_00002057	-	39987951	40025445	12	226,136,110,122,125,56,90,27,44,545,150,140,	0,1282,6775,19440,23453,25299,26582,30838,32069,34319,36936,37354,	XLOC_000403
chr1	39987951	40025445	TCONS_00002058	-	39987951	40025445	11	226,136,110,122,125,1168,90,44,545,150,140,	0,1282,6775,19440,23453,25299,26582,32069,34319,36936,37354,	XLOC_000403
chr1	39987951	40025445	TCONS_00002059	-	39987951	40025445	12	226,136,110,122,125,1168,90,27,44,545,150,140,	0,1282,6775,19440,23453,25299,26582,30838,32069,34319,36936,37354,	XLOC_000403
chr1	39987951	40025445	TCONS_00002060	-	39987951	40025445	9	226,110,122,125,1373,27,44,545,558,	0,6775,19440,23453,25299,30838,32069,34319,36936,	XLOC_000403
chr1	39987951	40025445	TCONS_00002061	-	39987951	40025445	9	226,335,110,122,125,1373,27,44,558,	0,1282,6775,19440,23453,25299,30838,32069,36936,	XLOC_000403
chr1	39987951	40025445	TCONS_00002062	-	39987951	40025445	9	226,140,110,122,125,1373,27,44,558,	0,1278,6775,19440,23453,25299,30838,32069,36936,	XLOC_000403
chr1	39987951	40025445	TCONS_00002063	-	39987951	40025445	12	226,136,90,110,122,125,1168,90,44,545,150,140,	0,1282,1527,6775,19440,23453,25299,26582,32069,34319,36936,37354,	XLOC_000403
chr1	39987951	40025445	TCONS_00002064	-	39987951	40025445	13	226,136,90,110,122,125,1168,90,27,44,545,150,140,	0,1282,1527,6775,19440,23453,25299,26582,30838,32069,34319,36936,37354,	XLOC_000403
chr1	39987951	40025445	TCONS_00002065	-	39987951	40025445	10	226,110,122,125,56,90,44,545,150,140,	0,6775,19440,23453,25299,26582,32069,34319,36936,37354,	XLOC_000403
chr1	39988678	40025370	TCONS_00001396	-	39988678	40025370	11	691,90,110,122,125,56,282,27,44,150,65,	0,800,6048,18713,22726,24572,25663,30111,31342,36209,36627,	XLOC_000403
chr1	39988678	40025370	TCONS_00001397	-	39988678	40025370	10	691,90,110,122,125,56,282,44,150,65,	0,800,6048,18713,22726,24572,25663,31342,36209,36627,	XLOC_000403
chr1	39988678	40025370	TCONS_00001398	-	39988678	40025370	10	691,90,110,122,125,56,90,44,150,65,	0,800,6048,18713,22726,24572,25855,31342,36209,36627,	XLOC_000403
chr1	39988678	40025370	TCONS_00001399	-	39988678	40025370	11	691,90,110,122,125,56,90,27,44,150,65,	0,800,6048,18713,22726,24572,25855,30111,31342,36209,36627,	XLOC_000403
chr1	39988678	40025370	TCONS_00001400	-	39988678	40025370	12	691,90,110,122,125,56,90,27,44,545,150,65,	0,800,6048,18713,22726,24572,25855,30111,31342,33592,36209,36627,	XLOC_000403
chr1	39988678	40025370	TCONS_00001401	-	39988678	40025370	10	691,90,110,122,125,56,282,44,545,65,	0,800,6048,18713,22726,24572,25663,31342,33592,36627,	XLOC_000403
chr1	39988678	40025370	TCONS_00001402	-	39988678	40025370	12	691,90,110,122,125,56,282,27,44,545,150,65,	0,800,6048,18713,22726,24572,25663,30111,31342,33592,36209,36627,	XLOC_000403
chr1	39988678	40025370	TCONS_00001403	-	39988678	40025370	11	691,90,110,122,125,56,90,44,545,150,65,	0,800,6048,18713,22726,24572,25855,31342,33592,36209,36627,	XLOC_000403
chr1	39989322	40025370	TCONS_00000614	-	39989322	40025370	12	47,110,122,125,56,64,90,27,44,545,150,65,	0,5404,18069,22082,23928,25032,25211,29467,30698,32948,35565,35983,	XLOC_000403
chr1	39989322	40025445	TCONS_00002066	-	39989322	40025445	10	47,90,110,122,3219,27,44,545,150,140,	0,156,5404,18069,22082,29467,30698,32948,35565,35983,	XLOC_000403
chr1	39989322	40025445	TCONS_00002067	-	39989322	40025445	8	47,110,122,3219,44,545,150,140,	0,5404,18069,22082,30698,32948,35565,35983,	XLOC_000403
chr1	39989322	40025445	TCONS_00002068	-	39989322	40025445	10	47,110,122,125,56,90,44,545,150,140,	0,5404,18069,22082,23928,25211,30698,32948,35565,35983,	XLOC_000403
chr1	39990225	40025445	TCONS_00002069	-	39990225	40025445	8	504,110,122,125,56,90,44,558,	0,4501,17166,21179,23025,24308,29795,34662,	XLOC_000403
chr1	39990781	40025445	TCONS_00002070	-	39990781	40025445	9	93,110,122,125,1168,90,27,44,558,	0,3945,16610,20623,22469,23752,28008,29239,34106,	XLOC_000403
chr1	39992202	40025370	TCONS_00002071	-	39992202	40025370	9	2634,122,125,56,90,27,44,545,65,	0,15189,19202,21048,22331,26587,27818,30068,33103,	XLOC_000403
chr1	39992202	40025445	TCONS_00002072	-	39992202	40025445	10	1299,110,122,125,56,90,44,545,150,140,	0,2524,15189,19202,21048,22331,27818,30068,32685,33103,	XLOC_000403
chr1	39992202	40025445	TCONS_00002073	-	39992202	40025445	10	2634,122,125,56,90,27,44,545,150,140,	0,15189,19202,21048,22331,26587,27818,30068,32685,33103,	XLOC_000403
chr1	39992202	40025445	TCONS_00002074	-	39992202	40025445	10	1299,110,122,125,1168,90,44,545,150,140,	0,2524,15189,19202,21048,22331,27818,30068,32685,33103,	XLOC_000403
chr1	39992202	40025445	TCONS_00002075	-	39992202	40025445	11	1299,110,122,125,1168,90,27,44,545,150,140,	0,2524,15189,19202,21048,22331,26587,27818,30068,32685,33103,	XLOC_000403
chr1	39992202	40025445	TCONS_00002076	-	39992202	40025445	8	2634,122,125,56,90,44,150,140,	0,15189,19202,21048,22331,27818,32685,33103,	XLOC_000403
chr1	39992202	40025445	TCONS_00002077	-	39992202	40025445	9	2634,122,125,56,90,27,44,150,140,	0,15189,19202,21048,22331,26587,27818,32685,33103,	XLOC_000403
chr1	39992202	40025445	TCONS_00002078	-	39992202	40025445	11	1299,110,122,125,56,90,27,44,545,150,140,	0,2524,15189,19202,21048,22331,26587,27818,30068,32685,33103,	XLOC_000403
chr1	39992202	40025445	TCONS_00002079	-	39992202	40025445	6	2634,122,3219,44,150,140,	0,15189,19202,27818,32685,33103,	XLOC_000403
chr1	39992202	40025445	TCONS_00002080	-	39992202	40025445	8	2634,122,125,1168,90,44,150,140,	0,15189,19202,21048,22331,27818,32685,33103,	XLOC_000403
chr1	39992202	40025445	TCONS_00002081	-	39992202	40025445	9	2634,122,125,1168,90,27,44,150,140,	0,15189,19202,21048,22331,26587,27818,32685,33103,	XLOC_000403
chr1	39992202	40025445	TCONS_00002082	-	39992202	40025445	9	2634,122,125,56,90,44,545,150,140,	0,15189,19202,21048,22331,27818,30068,32685,33103,	XLOC_000403
chr1	39992202	40025445	TCONS_00002083	-	39992202	40025445	7	2634,122,3219,27,44,150,140,	0,15189,19202,26587,27818,32685,33103,	XLOC_000403
chr1	40012505	40025445	TCONS_00002084	-	40012505	40025445	4	2118,27,44,558,	0,6284,7515,12382,	XLOC_000403
chr1	40235975	40236286	TCONS_00000125	+	40235975	40236286	1	311,	0,	XLOC_000105
chr1	40348766	40365264	TCONS_00001041	+	40348766	40365264	3	90,324,957,	0,14648,15541,	XLOC_000106
chr1	40348766	40400468	TCONS_00001042	+	40348766	40400468	3	90,324,91,	0,14648,51611,	XLOC_000106
chr1	40348989	40365069	TCONS_00000126	+	40348989	40365069	3	104,324,762,	0,14425,15318,	XLOC_000106
chr1	40504584	40506815	TCONS_00000615	-	40504584	40506815	2	70,768,	0,1463,	XLOC_000404
chr1	40722094	40723783	TCONS_00000616	-	40722094	40723783	1	1689,	0,	XLOC_000405
chr1	40722096	40723623	TCONS_00002085	-	40722096	40723623	2	600,547,	0,980,	XLOC_000405
chr1	40943068	40943566	TCONS_00002086	-	40943068	40943566	2	360,20,	0,478,	XLOC_000406
chr1	40958894	40974325	TCONS_00000617	-	40958894	40974325	2	466,65,	0,15366,	XLOC_000407
chr1	42801220	42802500	TCONS_00001043	+	42801220	42802500	1	1280,	0,	XLOC_000108
chr1	43137557	43147439	TCONS_00002087	-	43137557	43147439	2	3920,370,	0,9512,	XLOC_000409
chr1	43299023	43312083	TCONS_00001405	-	43299023	43312083	2	1779,156,	0,12904,	XLOC_000410
chr1	43299023	43312083	TCONS_00002088	-	43299023	43312083	4	1779,47,100,156,	0,10051,11158,12904,	XLOC_000410
chr1	43299023	43312083	TCONS_00002089	-	43299023	43312083	4	1779,47,174,156,	0,10051,11158,12904,	XLOC_000410
chr1	43299023	43312083	TCONS_00002090	-	43299023	43312083	3	1779,1281,156,	0,10051,12904,	XLOC_000410
chr1	43299023	43312083	TCONS_00002091	-	43299023	43312083	3	1779,1207,156,	0,10051,12904,	XLOC_000410
chr1	43306218	43312083	TCONS_00002092	-	43306218	43312083	4	1466,142,1281,156,	0,2227,2856,5709,	XLOC_000410
chr1	43306218	43312083	TCONS_00002093	-	43306218	43312083	5	1466,142,47,100,156,	0,2227,2856,3963,5709,	XLOC_000410
chr1	43306218	43312083	TCONS_00002094	-	43306218	43312083	5	1466,142,47,174,156,	0,2227,2856,3963,5709,	XLOC_000410
chr1	43306218	43312083	TCONS_00002095	-	43306218	43312083	4	1466,142,1207,156,	0,2227,2856,5709,	XLOC_000410
chr1	43308187	43312083	TCONS_00000619	-	43308187	43312083	4	400,47,100,156,	0,887,1994,3740,	XLOC_000410
chr1	43308187	43312083	TCONS_00000620	-	43308187	43312083	4	400,47,174,156,	0,887,1994,3740,	XLOC_000410
chr1	43308187	43312083	TCONS_00002096	-	43308187	43312083	3	400,1207,156,	0,887,3740,	XLOC_000410
chr1	43308187	43312083	TCONS_00002097	-	43308187	43312083	3	400,1281,156,	0,887,3740,	XLOC_000410
chr1	43308653	43312083	TCONS_00002098	-	43308653	43312083	2	1628,156,	0,3274,	XLOC_000410
chr1	43308653	43312083	TCONS_00002099	-	43308653	43312083	2	1702,156,	0,3274,	XLOC_000410
chr1	43308653	43312083	TCONS_00002100	-	43308653	43312083	3	468,100,156,	0,1528,3274,	XLOC_000410
chr1	43308653	43312083	TCONS_00002101	-	43308653	43312083	3	468,174,156,	0,1528,3274,	XLOC_000410
chr1	43424304	43440112	TCONS_00000127	+	43424304	43440112	3	944,146,468,	0,11615,15340,	XLOC_000109
chr1	43424304	43449129	TCONS_00000128	+	43424304	43449129	4	944,131,215,334,	0,11615,15340,24491,	XLOC_000109
chr1	43424719	43449029	TCONS_00000129	+	43424719	43449029	4	529,146,215,234,	0,11200,14925,24076,	XLOC_000109
chr1	43823539	43824344	TCONS_00000621	-	43823539	43824344	1	805,	0,	XLOC_000411
chr1	43833845	43850777	TCONS_00000132	+	43833845	43850777	2	355,141,	0,16791,	XLOC_000111
chr1	44409939	44412160	TCONS_00000626	-	44409939	44412160	2	529,245,	0,1976,	XLOC_000413
chr1	44411351	44412280	TCONS_00000627	-	44411351	44412280	1	929,	0,	XLOC_000413
chr1	44496099	44506412	TCONS_00001044	+	44496099	44506412	2	122,834,	0,9479,	XLOC_000113
chr1	45203817	45204925	TCONS_00001045	+	45203817	45204925	1	1108,	0,	XLOC_000114
chr1	45224365	45241248	TCONS_00000628	-	45224365	45241248	3	649,106,21,	0,2268,16862,	XLOC_000414
chr1	45224877	45241710	TCONS_00001409	-	45224877	45241710	3	137,106,115,	0,1756,16718,	XLOC_000414
chr1	45226184	45241248	TCONS_00000629	-	45226184	45241248	2	555,21,	0,15043,	XLOC_000414
chr1	45226263	45242371	TCONS_00002106	-	45226263	45242371	3	476,115,5,	0,15332,16103,	XLOC_000414
chr1	45791001	45791944	TCONS_00000630	-	45791001	45791944	1	943,	0,	XLOC_000415
chr1	45959596	45965978	TCONS_00001410	-	45959596	45965978	4	1242,68,99,66,	0,2631,5420,6316,	XLOC_000416
chr1	45959597	45965751	TCONS_00000631	-	45959597	45965751	5	1241,128,68,99,548,	0,1492,2630,5419,5606,	XLOC_000416
chr1	45959597	45966085	TCONS_00000632	-	45959597	45966085	4	1241,68,99,882,	0,2630,5419,5606,	XLOC_000416
chr1	45959597	45966085	TCONS_00000633	-	45959597	45966085	4	1241,128,99,882,	0,1492,5419,5606,	XLOC_000416
chr1	45984609	45987521	TCONS_00001047	+	45984609	45987521	2	175,21,	0,2891,	XLOC_000117
chr1	45984609	45987521	TCONS_00001048	+	45984609	45987521	2	110,215,	0,2697,	XLOC_000117
chr1	45984609	45987521	TCONS_00001049	+	45984609	45987521	2	175,464,	0,2448,	XLOC_000117
chr1	45984609	45987521	TCONS_00001050	+	45984609	45987521	2	117,21,	0,2891,	XLOC_000117
chr1	45984609	45987521	TCONS_00001051	+	45984609	45987521	2	117,215,	0,2697,	XLOC_000117
chr1	45984609	45987521	TCONS_00001052	+	45984609	45987521	2	117,211,	0,2701,	XLOC_000117
chr1	45984609	45987521	TCONS_00001053	+	45984609	45987521	2	175,810,	0,2102,	XLOC_000117
chr1	45984609	45987521	TCONS_00001054	+	45984609	45987521	2	117,241,	0,2671,	XLOC_000117
chr1	45984609	45987521	TCONS_00001055	+	45984609	45987521	2	175,215,	0,2697,	XLOC_000117
chr1	45984609	45987521	TCONS_00001056	+	45984609	45987521	2	175,211,	0,2701,	XLOC_000117
chr1	45984609	45987521	TCONS_00001057	+	45984609	45987521	2	175,241,	0,2671,	XLOC_000117
chr1	45984609	45987521	TCONS_00001058	+	45984609	45987521	2	117,810,	0,2102,	XLOC_000117
chr1	45984609	45987521	TCONS_00001059	+	45984609	45987521	2	110,211,	0,2701,	XLOC_000117
chr1	45984609	45987521	TCONS_00001060	+	45984609	45987521	2	110,21,	0,2891,	XLOC_000117
chr1	45984609	45987521	TCONS_00001061	+	45984609	45987521	2	110,241,	0,2671,	XLOC_000117
chr1	45984609	45987521	TCONS_00001062	+	45984609	45987521	2	110,464,	0,2448,	XLOC_000117
chr1	45984609	45987521	TCONS_00001063	+	45984609	45987521	2	110,810,	0,2102,	XLOC_000117
chr1	45984609	45987521	TCONS_00001064	+	45984609	45987521	2	117,464,	0,2448,	XLOC_000117
chr1	45984609	45987537	TCONS_00001065	+	45984609	45987537	2	117,8,	0,2920,	XLOC_000117
chr1	45984609	45987537	TCONS_00001066	+	45984609	45987537	2	110,8,	0,2920,	XLOC_000117
chr1	45984609	45987537	TCONS_00001067	+	45984609	45987537	2	175,8,	0,2920,	XLOC_000117
chr1	46047656	46048245	TCONS_00002107	-	46047656	46048245	1	589,	0,	XLOC_000417
chr1	46048590	46049636	TCONS_00002108	-	46048590	46049636	1	1046,	0,	XLOC_000418
chr1	47897806	47902890	TCONS_00001411	-	47897806	47902890	2	2507,1110,	0,3974,	XLOC_000419
chr1	47901267	47901715	TCONS_00002109	-	47901267	47901715	1	448,	0,	XLOC_000420
chr1	51441588	51443006	TCONS_00000635	-	51441588	51443006	1	1418,	0,	XLOC_000421
chr1	51443431	51478237	TCONS_00000137	+	51443431	51478237	3	240,119,3058,	0,23691,31748,	XLOC_000121
chr1	51444224	51444937	TCONS_00000138	+	51444224	51444937	1	713,	0,	XLOC_000122
chr1	51444261	51445222	TCONS_00001730	+	51444261	51445222	1	961,	0,	XLOC_000122
chr1	51700636	51702503	TCONS_00001412	-	51700636	51702503	2	155,49,	0,1818,	XLOC_000422
chr1	51700636	51702503	TCONS_00001413	-	51700636	51702503	2	155,89,	0,1778,	XLOC_000422
chr1	52830861	52859475	TCONS_00000139	+	52830861	52859475	2	344,335,	0,28279,	XLOC_000123
chr1	52832087	52832931	TCONS_00001068	+	52832087	52832931	1	844,	0,	XLOC_000124
chr1	52834861	52835788	TCONS_00001069	+	52834861	52835788	1	927,	0,	XLOC_000125
chr1	53703351	53710358	TCONS_00000140	+	53703351	53710358	3	1666,99,2249,	0,4167,4758,	XLOC_000126
chr1	53703351	53710358	TCONS_00000141	+	53703351	53710358	3	1193,99,2249,	0,4167,4758,	XLOC_000126
chr1	55352024	55354562	TCONS_00000142	+	55352024	55354562	2	784,1202,	0,1336,	XLOC_000127
chr1	55352728	55354448	TCONS_00001070	+	55352728	55354448	2	65,1088,	0,632,	XLOC_000127
chr1	55353090	55354448	TCONS_00001736	+	55353090	55354448	1	1358,	0,	XLOC_000127
chr1	59010567	59013041	TCONS_00000144	+	59010567	59013041	2	1425,697,	0,1777,	XLOC_000129
chr1	59049637	59050286	TCONS_00000639	-	59049637	59050286	1	649,	0,	XLOC_000425
chr1	59229784	59232108	TCONS_00000146	+	59229784	59232108	2	2075,150,	0,2174,	XLOC_000132
chr1	59246305	59247652	TCONS_00000147	+	59246305	59247652	1	1347,	0,	XLOC_000133
chr1	59250822	59281644	TCONS_00000148	+	59250822	59281644	2	155,705,	0,30117,	XLOC_000134
chr1	59250822	59365384	TCONS_00000149	+	59250822	59365384	3	155,173,666,	0,108394,113896,	XLOC_000134
chr1	59250822	59365384	TCONS_00001738	+	59250822	59365384	4	155,173,129,666,	0,108394,111106,113896,	XLOC_000134
chr1	59348552	59369372	TCONS_00000640	-	59348552	59369372	4	854,60,165,133,	0,6268,12964,20687,	XLOC_000426
chr1	59348568	59369345	TCONS_00002110	-	59348568	59369345	4	838,60,165,95,	0,6252,12948,20682,	XLOC_000426
chr1	59486111	59511218	TCONS_00000150	+	59486111	59511218	4	184,90,59,1053,	0,1048,21732,24054,	XLOC_000135
chr1	59597607	59612479	TCONS_00000641	-	59597607	59612479	3	811,100,132,	0,1295,14740,	XLOC_000427
chr1	59597607	59762234	TCONS_00002111	-	59597607	59762234	5	811,100,58,159,194,	0,1295,161397,163173,164433,	XLOC_000427
chr1	59755076	59762109	TCONS_00000642	-	59755076	59762109	4	1964,58,156,69,	0,3928,5704,6964,	XLOC_000427
chr1	59755076	59762110	TCONS_00000643	-	59755076	59762110	4	1964,58,656,569,	0,3928,5704,6465,	XLOC_000427
chr1	59755076	59762282	TCONS_00000644	-	59755076	59762282	4	1964,58,159,242,	0,3928,5704,6964,	XLOC_000427
chr1	59758785	59762234	TCONS_00002112	-	59758785	59762234	3	277,159,194,	0,1995,3255,	XLOC_000427
chr1	59760407	59762282	TCONS_00000645	-	59760407	59762282	2	532,242,	0,1633,	XLOC_000427
chr1	59760640	59762146	TCONS_00002113	-	59760640	59762146	2	796,605,	0,901,	XLOC_000427
chr1	61446839	61455749	TCONS_00000646	-	61446839	61455749	3	317,128,371,	0,7477,8539,	XLOC_000428
chr1	6297297	6299488	TCONS_00000042	+	6297297	6299488	3	108,35,1208,	0,576,983,	XLOC_000023
chr1	63154197	63154839	TCONS_00000153	+	63154197	63154839	1	642,	0,	XLOC_000138
chr1	63154197	63214565	TCONS_00000154	+	63154197	63214565	2	198,1158,	0,59210,	XLOC_000138
chr1	63154241	63214565	TCONS_00000155	+	63154241	63214565	2	82,1158,	0,59166,	XLOC_000138
chr1	63154910	63158756	TCONS_00000156	+	63154910	63158756	1	3846,	0,	XLOC_000139
chr1	638816	714068	TCONS_00001936	-	638816	714068	8	353,158,59,66,216,132,110,130,	0,8328,62892,65111,66060,69539,70734,75122,	XLOC_000346
chr1	639125	714068	TCONS_00001234	-	639125	714068	6	44,59,216,132,110,405,	0,62583,65751,69230,70425,74538,	XLOC_000346
chr1	639125	762968	TCONS_00001235	-	639125	762968	10	44,59,170,216,132,110,93,50,104,105,	0,62583,64698,65751,69230,70425,102053,104828,106321,123738,	XLOC_000346
chr1	63994761	64059405	TCONS_00002114	-	63994761	64059405	2	96,210,	0,64434,	XLOC_000429
chr1	64056578	64058466	TCONS_00000647	-	64056578	64058466	1	1888,	0,	XLOC_000430
chr1	64057804	64058977	TCONS_00002115	-	64057804	64058977	1	1173,	0,	XLOC_000430
chr1	64238957	64239764	TCONS_00000648	-	64238957	64239764	1	807,	0,	XLOC_000431
chr1	6453963	6454440	TCONS_00000044	+	6453963	6454440	1	477,	0,	XLOC_000024
chr1	646629	714068	TCONS_00001937	-	646629	714068	7	673,59,66,216,132,110,130,	0,55079,57298,58247,61726,62921,67309,	XLOC_000346
chr1	646629	762918	TCONS_00001938	-	646629	762918	10	673,59,66,216,132,110,93,50,104,55,	0,55079,57298,58247,61726,62921,94549,97324,98817,116234,	XLOC_000346
chr1	646793	714068	TCONS_00001236	-	646793	714068	7	509,59,202,216,132,110,405,	0,54915,56998,58083,61562,62757,66870,	XLOC_000346
chr1	64935802	64936087	TCONS_00001071	+	64935802	64936087	1	285,	0,	XLOC_000140
chr1	6663240	6673209	TCONS_00000532	-	6663240	6673209	2	1467,458,	0,9511,	XLOC_000357
chr1	6670151	6671589	TCONS_00000533	-	6670151	6671589	1	1438,	0,	XLOC_000358
chr1	6671812	6672206	TCONS_00000534	-	6671812	6672206	1	394,	0,	XLOC_000359
chr1	66996678	66999405	TCONS_00001415	-	66996678	66999405	1	2727,	0,	XLOC_000432
chr1	66997363	66998858	TCONS_00000649	-	66997363	66998858	1	1495,	0,	XLOC_000432
chr1	67895670	67895934	TCONS_00001739	+	67895670	67895934	1	264,	0,	XLOC_000141
chr1	68297450	68338947	TCONS_00000157	+	68297450	68338947	2	669,113,	0,41384,	XLOC_000142
chr1	68297838	68607874	TCONS_00001740	+	68297838	68607874	6	281,64,282,117,2669,1192,	0,267573,285295,288969,306141,308844,	XLOC_000142
chr1	68297838	68610332	TCONS_00001741	+	68297838	68610332	6	281,64,282,117,2669,81,	0,267573,285295,288969,306141,312413,	XLOC_000142
chr1	68297970	68588248	TCONS_00001742	+	68297970	68588248	6	149,117,74,1150,282,1441,	0,202359,239512,266355,285163,288837,	XLOC_000142
chr1	68297970	68602963	TCONS_00001743	+	68297970	68602963	5	149,64,282,1441,1944,	0,267441,285163,288837,303049,	XLOC_000142
chr1	68297970	68602963	TCONS_00001744	+	68297970	68602963	5	149,64,282,873,1944,	0,267441,285163,288837,303049,	XLOC_000142
chr1	68297970	68602963	TCONS_00001745	+	68297970	68602963	3	149,1121,1944,	0,267441,303049,	XLOC_000142
chr1	68297970	68603515	TCONS_00001746	+	68297970	68603515	3	149,1121,53,	0,267441,305492,	XLOC_000142
chr1	68297970	68603515	TCONS_00001747	+	68297970	68603515	5	149,64,282,873,53,	0,267441,285163,288837,305492,	XLOC_000142
chr1	68297970	68603515	TCONS_00001748	+	68297970	68603515	5	149,117,74,2207,53,	0,202359,239512,266355,305492,	XLOC_000142
chr1	68297970	68603515	TCONS_00001749	+	68297970	68603515	5	149,64,282,1441,53,	0,267441,285163,288837,305492,	XLOC_000142
chr1	68297970	68603515	TCONS_00001750	+	68297970	68603515	5	149,117,74,111,53,	0,202359,239512,266355,305492,	XLOC_000142
chr1	68297970	68607874	TCONS_00001751	+	68297970	68607874	5	149,117,74,111,1192,	0,202359,239512,266355,308712,	XLOC_000142
chr1	68297970	68607874	TCONS_00001752	+	68297970	68607874	8	149,117,74,1150,282,117,2669,1192,	0,202359,239512,266355,285163,288837,306009,308712,	XLOC_000142
chr1	68297970	68607874	TCONS_00001753	+	68297970	68607874	5	149,64,282,873,1192,	0,267441,285163,288837,308712,	XLOC_000142
chr1	68297970	68607874	TCONS_00001754	+	68297970	68607874	5	149,117,74,2207,1192,	0,202359,239512,266355,308712,	XLOC_000142
chr1	68297970	68610332	TCONS_00001755	+	68297970	68610332	8	149,117,74,1150,282,117,2669,81,	0,202359,239512,266355,285163,288837,306009,312281,	XLOC_000142
chr1	68297970	68610332	TCONS_00001756	+	68297970	68610332	5	149,117,74,2207,81,	0,202359,239512,266355,312281,	XLOC_000142
chr1	68297970	68610332	TCONS_00001757	+	68297970	68610332	5	149,117,74,111,81,	0,202359,239512,266355,312281,	XLOC_000142
chr1	68297970	68610332	TCONS_00001758	+	68297970	68610332	5	149,64,282,873,81,	0,267441,285163,288837,312281,	XLOC_000142
chr1	6843714	6844766	TCONS_00000535	-	6843714	6844766	1	1052,	0,	XLOC_000360
chr1	684531	714068	TCONS_00001237	-	684531	714068	10	230,65,157,525,59,66,216,132,110,130,	0,6925,9815,15571,17177,19396,20345,23824,25019,29407,	XLOC_000346
chr1	684531	714068	TCONS_00001238	-	684531	714068	10	230,65,157,525,59,66,216,132,110,405,	0,6925,9815,15571,17177,19396,20345,23824,25019,29132,	XLOC_000346
chr1	68962365	69004184	TCONS_00001761	+	68962365	69004184	3	89,155,870,	0,32642,40949,	XLOC_000144
chr1	690890	714068	TCONS_00001939	-	690890	714068	9	631,157,525,59,66,216,132,110,405,	0,3456,9212,10818,13037,13986,17465,18660,22773,	XLOC_000346
chr1	690890	714068	TCONS_00001940	-	690890	714068	7	631,157,525,59,66,110,130,	0,3456,9212,10818,13037,18660,23048,	XLOC_000346
chr1	694367	714068	TCONS_00000503	-	694367	714068	8	136,525,59,66,216,132,110,405,	0,5735,7341,9560,10509,13988,15183,19296,	XLOC_000346
chr1	694367	714068	TCONS_00000504	-	694367	714068	8	136,525,59,66,216,132,110,130,	0,5735,7341,9560,10509,13988,15183,19571,	XLOC_000346
chr1	700244	714068	TCONS_00001239	-	700244	714068	5	383,59,66,110,405,	0,1464,3683,9306,13419,	XLOC_000346
chr1	700244	714068	TCONS_00001240	-	700244	714068	5	383,59,66,110,130,	0,1464,3683,9306,13694,	XLOC_000346
chr1	700244	714068	TCONS_00001941	-	700244	714068	7	383,59,202,216,132,110,405,	0,1464,3547,4632,8111,9306,13419,	XLOC_000346
chr1	700244	762944	TCONS_00000505	-	700244	762944	9	383,59,66,216,132,110,50,104,81,	0,1464,3683,4632,8111,9306,43709,45202,62619,	XLOC_000346
chr1	700244	762968	TCONS_00001241	-	700244	762968	10	383,59,66,216,132,110,93,50,104,105,	0,1464,3683,4632,8111,9306,40934,43709,45202,62619,	XLOC_000346
chr1	700244	762968	TCONS_00001242	-	700244	762968	5	383,59,66,110,105,	0,1464,3683,9306,62619,	XLOC_000346
chr1	71547006	71703406	TCONS_00000161	+	71547006	71703406	4	90,41,58,594,	0,10340,141733,155806,	XLOC_000146
chr1	72748860	73134963	TCONS_00001762	+	72748860	73134963	7	228,48,188,126,128,40,386,	0,250586,272033,274683,365030,371815,385717,	XLOC_000148
chr1	72748924	73023592	TCONS_00001077	+	72748924	73023592	4	164,48,188,49,	0,250522,271969,274619,	XLOC_000148
chr1	72748968	73048878	TCONS_00000163	+	72748968	73048878	4	120,188,126,181,	0,271925,274575,299729,	XLOC_000148
chr1	72749601	72750676	TCONS_00001078	+	72749601	72750676	1	1075,	0,	XLOC_000149
chr1	72751001	72751467	TCONS_00000164	+	72751001	72751467	1	466,	0,	XLOC_000150
chr1	751432	753328	TCONS_00001943	-	751432	753328	1	1896,	0,	XLOC_000347
chr1	760711	794826	TCONS_00000001	+	760711	794826	7	221,153,868,184,96,39,5968,	0,22322,24152,26595,27339,28059,28147,	XLOC_000001
chr1	761501	794826	TCONS_00000002	+	761501	794826	8	802,174,153,119,184,96,39,5968,	0,15078,21532,23362,25805,26549,27269,27357,	XLOC_000001
chr1	761501	794826	TCONS_00000003	+	761501	794826	8	802,153,119,184,96,39,4,5674,	0,21532,23362,25805,26549,27269,27451,27651,	XLOC_000001
chr1	761501	794826	TCONS_00000004	+	761501	794826	6	802,153,184,96,39,5968,	0,21532,25805,26549,27269,27357,	XLOC_000001
chr1	761501	794826	TCONS_00000005	+	761501	794826	6	802,184,96,84,1549,2998,	0,25805,26549,27269,27451,30327,	XLOC_000001
chr1	761564	794826	TCONS_00000847	+	761564	794826	9	739,102,174,153,184,96,39,98,5674,	0,2818,15015,21469,25742,26486,27206,27294,27588,	XLOC_000001
chr1	761564	794826	TCONS_00000848	+	761564	794826	8	739,102,153,119,184,84,4,5674,	0,2818,21469,23299,25742,27206,27388,27588,	XLOC_000001
chr1	761564	794826	TCONS_00000849	+	761564	794826	8	739,3299,153,119,184,84,4,5674,	0,15015,21469,23299,25742,27206,27388,27588,	XLOC_000001
chr1	761564	794826	TCONS_00000850	+	761564	794826	8	739,102,153,184,96,39,98,5674,	0,2818,21469,25742,26486,27206,27294,27588,	XLOC_000001
chr1	761564	794826	TCONS_00000851	+	761564	794826	6	739,102,184,84,4,5674,	0,2818,25742,27206,27388,27588,	XLOC_000001
chr1	761564	794826	TCONS_00000852	+	761564	794826	7	739,3299,153,184,84,4,5674,	0,15015,21469,25742,27206,27388,27588,	XLOC_000001
chr1	761564	794826	TCONS_00000853	+	761564	794826	8	739,3299,153,119,184,39,98,5674,	0,15015,21469,23299,25742,27206,27294,27588,	XLOC_000001
chr1	761564	794826	TCONS_00000854	+	761564	794826	7	739,3299,153,184,39,98,5674,	0,15015,21469,25742,27206,27294,27588,	XLOC_000001
chr1	761564	794826	TCONS_00000855	+	761564	794826	9	739,102,153,868,184,96,84,4,5674,	0,2818,21469,23299,25742,26486,27206,27388,27588,	XLOC_000001
chr1	761564	794826	TCONS_00000856	+	761564	794826	7	739,174,153,184,84,4,5674,	0,15015,21469,25742,27206,27388,27588,	XLOC_000001
chr1	761564	794826	TCONS_00000857	+	761564	794826	10	739,102,3299,153,119,184,96,39,98,5674,	0,2818,15015,21469,23299,25742,26486,27206,27294,27588,	XLOC_000001
chr1	761564	794826	TCONS_00000858	+	761564	794826	8	739,174,153,119,184,84,4,5674,	0,15015,21469,23299,25742,27206,27388,27588,	XLOC_000001
chr1	761564	794826	TCONS_00000859	+	761564	794826	7	739,153,184,96,84,4,5674,	0,21469,25742,26486,27206,27388,27588,	XLOC_000001
chr1	761564	794826	TCONS_00000860	+	761564	794826	7	739,102,153,184,39,98,5674,	0,2818,21469,25742,27206,27294,27588,	XLOC_000001
chr1	761564	794826	TCONS_00000861	+	761564	794826	8	739,3299,153,184,96,39,98,5674,	0,15015,21469,25742,26486,27206,27294,27588,	XLOC_000001
chr1	761564	794826	TCONS_00000862	+	761564	794826	8	739,153,868,184,96,84,4,5674,	0,21469,23299,25742,26486,27206,27388,27588,	XLOC_000001
chr1	761564	794826	TCONS_00000863	+	761564	794826	6	739,153,184,39,98,5674,	0,21469,25742,27206,27294,27588,	XLOC_000001
chr1	761564	794826	TCONS_00000864	+	761564	794826	9	739,102,153,119,184,96,39,98,5674,	0,2818,21469,23299,25742,26486,27206,27294,27588,	XLOC_000001
chr1	761564	794826	TCONS_00000865	+	761564	794826	8	739,153,119,184,96,39,98,5674,	0,21469,23299,25742,26486,27206,27294,27588,	XLOC_000001
chr1	761564	794826	TCONS_00000866	+	761564	794826	9	739,102,153,868,184,96,39,98,5674,	0,2818,21469,23299,25742,26486,27206,27294,27588,	XLOC_000001
chr1	761564	794826	TCONS_00000867	+	761564	794826	9	739,174,153,119,184,96,39,98,5674,	0,15015,21469,23299,25742,26486,27206,27294,27588,	XLOC_000001
chr1	761564	794826	TCONS_00000868	+	761564	794826	5	739,184,39,98,5674,	0,25742,27206,27294,27588,	XLOC_000001
chr1	761564	794826	TCONS_00000869	+	761564	794826	7	739,153,119,184,84,4,5674,	0,21469,23299,25742,27206,27388,27588,	XLOC_000001
chr1	761564	794826	TCONS_00000870	+	761564	794826	7	739,153,119,184,39,98,5674,	0,21469,23299,25742,27206,27294,27588,	XLOC_000001
chr1	761564	794826	TCONS_00000871	+	761564	794826	8	739,153,119,184,96,84,4,5674,	0,21469,23299,25742,26486,27206,27388,27588,	XLOC_000001
chr1	761564	794826	TCONS_00000872	+	761564	794826	9	739,174,153,868,184,96,39,98,5674,	0,15015,21469,23299,25742,26486,27206,27294,27588,	XLOC_000001
chr1	761564	794826	TCONS_00000873	+	761564	794826	7	739,153,868,184,39,98,5674,	0,21469,23299,25742,27206,27294,27588,	XLOC_000001
chr1	761564	794826	TCONS_00000874	+	761564	794826	9	739,102,3299,153,868,184,84,4,5674,	0,2818,15015,21469,23299,25742,27206,27388,27588,	XLOC_000001
chr1	761564	794826	TCONS_00000875	+	761564	794826	8	739,174,153,119,184,39,98,5674,	0,15015,21469,23299,25742,27206,27294,27588,	XLOC_000001
chr1	761564	794826	TCONS_00000876	+	761564	794826	8	739,102,3299,153,184,39,98,5674,	0,2818,15015,21469,25742,27206,27294,27588,	XLOC_000001
chr1	761564	794826	TCONS_00000877	+	761564	794826	6	739,153,184,84,4,5674,	0,21469,25742,27206,27388,27588,	XLOC_000001
chr1	761564	794826	TCONS_00000878	+	761564	794826	10	739,102,174,153,868,184,96,84,4,5674,	0,2818,15015,21469,23299,25742,26486,27206,27388,27588,	XLOC_000001
chr1	761564	794826	TCONS_00000879	+	761564	794826	9	739,102,174,153,119,184,84,4,5674,	0,2818,15015,21469,23299,25742,27206,27388,27588,	XLOC_000001
chr1	761564	794826	TCONS_00000880	+	761564	794826	9	739,102,3299,153,119,184,39,98,5674,	0,2818,15015,21469,23299,25742,27206,27294,27588,	XLOC_000001
chr1	761564	794826	TCONS_00000881	+	761564	794826	9	739,3299,153,119,184,96,39,98,5674,	0,15015,21469,23299,25742,26486,27206,27294,27588,	XLOC_000001
chr1	761564	794826	TCONS_00000882	+	761564	794826	10	739,102,3299,153,119,184,96,84,4,5674,	0,2818,15015,21469,23299,25742,26486,27206,27388,27588,	XLOC_000001
chr1	761564	794826	TCONS_00000883	+	761564	794826	8	739,102,174,153,184,39,98,5674,	0,2818,15015,21469,25742,27206,27294,27588,	XLOC_000001
chr1	761564	794826	TCONS_00000884	+	761564	794826	7	739,184,96,39,98,1364,2998,	0,25742,26486,27206,27294,27588,30264,	XLOC_000001
chr1	761564	794826	TCONS_00000885	+	761564	794826	8	739,102,184,96,84,4,1349,2998,	0,2818,25742,26486,27206,27388,27588,30264,	XLOC_000001
chr1	761564	794826	TCONS_00000886	+	761564	794826	7	739,184,96,84,4,1364,2998,	0,25742,26486,27206,27388,27588,30264,	XLOC_000001
chr1	761564	794826	TCONS_00000887	+	761564	794826	8	739,153,868,184,84,4,1349,2998,	0,21469,23299,25742,27206,27388,27588,30264,	XLOC_000001
chr1	761564	794826	TCONS_00000888	+	761564	794826	7	739,102,184,96,39,98,5674,	0,2818,25742,26486,27206,27294,27588,	XLOC_000001
chr1	761564	794826	TCONS_00000889	+	761564	794826	9	739,102,3299,153,868,184,39,98,5674,	0,2818,15015,21469,23299,25742,27206,27294,27588,	XLOC_000001
chr1	761564	794826	TCONS_00000890	+	761564	794826	8	739,3299,153,184,96,84,4,5674,	0,15015,21469,25742,26486,27206,27388,27588,	XLOC_000001
chr1	761564	794826	TCONS_00000891	+	761564	794826	8	739,102,153,868,184,39,98,5674,	0,2818,21469,23299,25742,27206,27294,27588,	XLOC_000001
chr1	761564	794826	TCONS_00000892	+	761564	794826	10	739,102,3299,153,868,184,96,84,4,5674,	0,2818,15015,21469,23299,25742,26486,27206,27388,27588,	XLOC_000001
chr1	761564	794826	TCONS_00000893	+	761564	794826	5	739,184,84,4,5674,	0,25742,27206,27388,27588,	XLOC_000001
chr1	761564	794826	TCONS_00000894	+	761564	794826	6	739,102,184,39,98,5674,	0,2818,25742,27206,27294,27588,	XLOC_000001
chr1	761564	794826	TCONS_00000895	+	761564	794826	9	739,3299,153,868,184,96,84,4,5674,	0,15015,21469,23299,25742,26486,27206,27388,27588,	XLOC_000001
chr1	761564	794826	TCONS_00000896	+	761564	794826	8	739,102,153,868,184,84,4,5674,	0,2818,21469,23299,25742,27206,27388,27588,	XLOC_000001
chr1	761564	794826	TCONS_00000897	+	761564	794826	9	739,102,3299,153,119,184,84,4,5674,	0,2818,15015,21469,23299,25742,27206,27388,27588,	XLOC_000001
chr1	761564	794826	TCONS_00000898	+	761564	794826	8	739,102,153,119,184,39,98,5674,	0,2818,21469,23299,25742,27206,27294,27588,	XLOC_000001
chr1	761564	794826	TCONS_00000899	+	761564	794826	9	739,102,3299,153,184,96,84,4,5674,	0,2818,15015,21469,25742,26486,27206,27388,27588,	XLOC_000001
chr1	761564	794826	TCONS_00000900	+	761564	794826	8	739,174,153,184,96,39,98,5674,	0,15015,21469,25742,26486,27206,27294,27588,	XLOC_000001
chr1	761564	794826	TCONS_00000901	+	761564	794826	8	739,174,153,184,96,84,4,5674,	0,15015,21469,25742,26486,27206,27388,27588,	XLOC_000001
chr1	761564	794826	TCONS_00000902	+	761564	794826	10	739,102,174,153,119,184,96,84,4,5674,	0,2818,15015,21469,23299,25742,26486,27206,27388,27588,	XLOC_000001
chr1	761564	794826	TCONS_00000903	+	761564	794826	9	739,102,3299,153,184,96,39,98,5674,	0,2818,15015,21469,25742,26486,27206,27294,27588,	XLOC_000001
chr1	761564	794826	TCONS_00000904	+	761564	794826	8	739,3299,153,868,184,39,98,5674,	0,15015,21469,23299,25742,27206,27294,27588,	XLOC_000001
chr1	761564	794826	TCONS_00000905	+	761564	794826	8	739,3299,153,868,184,84,4,5674,	0,15015,21469,23299,25742,27206,27388,27588,	XLOC_000001
chr1	761564	794826	TCONS_00000906	+	761564	794826	8	739,102,174,153,184,84,4,5674,	0,2818,15015,21469,25742,27206,27388,27588,	XLOC_000001
chr1	761564	794826	TCONS_00000907	+	761564	794826	10	739,102,3299,153,868,184,96,39,98,5674,	0,2818,15015,21469,23299,25742,26486,27206,27294,27588,	XLOC_000001
chr1	761564	794826	TCONS_00000908	+	761564	794826	8	739,174,153,868,184,39,98,5674,	0,15015,21469,23299,25742,27206,27294,27588,	XLOC_000001
chr1	761564	794826	TCONS_00000909	+	761564	794826	8	739,174,153,868,184,84,4,5674,	0,15015,21469,23299,25742,27206,27388,27588,	XLOC_000001
chr1	761564	794826	TCONS_00000910	+	761564	794826	9	739,102,174,153,184,96,84,4,5674,	0,2818,15015,21469,25742,26486,27206,27388,27588,	XLOC_000001
chr1	761564	794826	TCONS_00000911	+	761564	794826	7	739,102,153,184,84,4,5674,	0,2818,21469,25742,27206,27388,27588,	XLOC_000001
chr1	761564	794826	TCONS_00000912	+	761564	794826	8	739,153,868,184,96,39,98,5674,	0,21469,23299,25742,26486,27206,27294,27588,	XLOC_000001
chr1	761564	794826	TCONS_00000913	+	761564	794826	9	739,102,174,153,868,184,39,98,5674,	0,2818,15015,21469,23299,25742,27206,27294,27588,	XLOC_000001
chr1	761564	794826	TCONS_00000914	+	761564	794826	9	739,3299,153,119,184,96,84,4,5674,	0,15015,21469,23299,25742,26486,27206,27388,27588,	XLOC_000001
chr1	761564	794826	TCONS_00000915	+	761564	794826	9	739,3299,153,868,184,96,39,98,5674,	0,15015,21469,23299,25742,26486,27206,27294,27588,	XLOC_000001
chr1	761564	794826	TCONS_00000916	+	761564	794826	9	739,102,153,119,184,96,84,4,5674,	0,2818,21469,23299,25742,26486,27206,27388,27588,	XLOC_000001
chr1	761564	794826	TCONS_00000917	+	761564	794826	9	739,174,153,868,184,96,84,4,5674,	0,15015,21469,23299,25742,26486,27206,27388,27588,	XLOC_000001
chr1	761564	794826	TCONS_00000918	+	761564	794826	9	739,174,153,119,184,96,84,4,5674,	0,15015,21469,23299,25742,26486,27206,27388,27588,	XLOC_000001
chr1	761564	794826	TCONS_00000919	+	761564	794826	9	739,102,174,153,119,184,39,98,5674,	0,2818,15015,21469,23299,25742,27206,27294,27588,	XLOC_000001
chr1	761564	794826	TCONS_00000920	+	761564	794826	9	739,102,174,153,868,184,84,4,5674,	0,2818,15015,21469,23299,25742,27206,27388,27588,	XLOC_000001
chr1	761564	794826	TCONS_00000921	+	761564	794826	10	739,102,174,153,868,184,96,39,98,5674,	0,2818,15015,21469,23299,25742,26486,27206,27294,27588,	XLOC_000001
chr1	761564	794826	TCONS_00000922	+	761564	794826	8	739,102,153,184,96,84,4,5674,	0,2818,21469,25742,26486,27206,27388,27588,	XLOC_000001
chr1	761564	794826	TCONS_00000923	+	761564	794826	10	739,102,174,153,119,184,96,39,98,5674,	0,2818,15015,21469,23299,25742,26486,27206,27294,27588,	XLOC_000001
chr1	761564	794826	TCONS_00000924	+	761564	794826	7	739,153,184,96,39,98,5674,	0,21469,25742,26486,27206,27294,27588,	XLOC_000001
chr1	761564	794826	TCONS_00000925	+	761564	794826	7	739,174,153,184,39,98,5674,	0,15015,21469,25742,27206,27294,27588,	XLOC_000001
chr1	761564	794826	TCONS_00000926	+	761564	794826	8	739,102,3299,153,184,84,4,5674,	0,2818,15015,21469,25742,27206,27388,27588,	XLOC_000001
chr1	761577	794826	TCONS_00001492	+	761577	794826	8	726,2761,153,184,96,39,98,5674,	0,15002,21456,25729,26473,27193,27281,27575,	XLOC_000001
chr1	761577	794826	TCONS_00001493	+	761577	794826	9	726,3299,153,119,174,184,39,98,5674,	0,15002,21456,23286,23980,25729,27193,27281,27575,	XLOC_000001
chr1	761577	794826	TCONS_00001494	+	761577	794826	8	726,153,119,171,184,39,98,5674,	0,21456,23286,23983,25729,27193,27281,27575,	XLOC_000001
chr1	761577	794826	TCONS_00001495	+	761577	794826	8	726,153,119,171,184,84,4,5674,	0,21456,23286,23983,25729,27193,27375,27575,	XLOC_000001
chr1	761577	794826	TCONS_00001496	+	761577	794826	10	726,3299,153,119,174,184,96,84,4,5674,	0,15002,21456,23286,23980,25729,26473,27193,27375,27575,	XLOC_000001
chr1	761577	794826	TCONS_00001497	+	761577	794826	8	726,2761,153,119,184,39,98,5674,	0,15002,21456,23286,25729,27193,27281,27575,	XLOC_000001
chr1	761577	794826	TCONS_00001498	+	761577	794826	10	726,174,153,119,174,184,96,39,98,5674,	0,15002,21456,23286,23980,25729,26473,27193,27281,27575,	XLOC_000001
chr1	761577	794826	TCONS_00001499	+	761577	794826	9	726,3299,153,119,171,184,84,4,5674,	0,15002,21456,23286,23983,25729,27193,27375,27575,	XLOC_000001
chr1	761577	794826	TCONS_00001500	+	761577	794826	8	726,2761,153,119,184,84,4,5674,	0,15002,21456,23286,25729,27193,27375,27575,	XLOC_000001
chr1	761577	794826	TCONS_00001501	+	761577	794826	9	726,2761,153,119,174,184,39,98,5674,	0,15002,21456,23286,23980,25729,27193,27281,27575,	XLOC_000001
chr1	761577	794826	TCONS_00001502	+	761577	794826	10	726,2761,153,119,171,184,96,39,98,5674,	0,15002,21456,23286,23983,25729,26473,27193,27281,27575,	XLOC_000001
chr1	761577	794826	TCONS_00001503	+	761577	794826	6	726,184,96,39,98,5674,	0,25729,26473,27193,27281,27575,	XLOC_000001
chr1	761577	794826	TCONS_00001504	+	761577	794826	10	726,2761,153,119,171,184,96,84,4,5674,	0,15002,21456,23286,23983,25729,26473,27193,27375,27575,	XLOC_000001
chr1	761577	794826	TCONS_00001505	+	761577	794826	9	726,2761,153,119,171,184,84,4,5674,	0,15002,21456,23286,23983,25729,27193,27375,27575,	XLOC_000001
chr1	761577	794826	TCONS_00001506	+	761577	794826	8	726,153,119,174,184,39,98,5674,	0,21456,23286,23980,25729,27193,27281,27575,	XLOC_000001
chr1	761577	794826	TCONS_00001507	+	761577	794826	9	726,2761,153,119,184,96,84,4,5674,	0,15002,21456,23286,25729,26473,27193,27375,27575,	XLOC_000001
chr1	761577	794826	TCONS_00001508	+	761577	794826	10	726,3299,153,119,171,184,96,39,98,5674,	0,15002,21456,23286,23983,25729,26473,27193,27281,27575,	XLOC_000001
chr1	761577	794826	TCONS_00001509	+	761577	794826	6	726,184,96,84,4,5674,	0,25729,26473,27193,27375,27575,	XLOC_000001
chr1	761577	794826	TCONS_00001510	+	761577	794826	8	726,2761,153,184,96,84,4,5674,	0,15002,21456,25729,26473,27193,27375,27575,	XLOC_000001
chr1	761577	794826	TCONS_00001511	+	761577	794826	9	726,153,119,171,184,96,39,98,5674,	0,21456,23286,23983,25729,26473,27193,27281,27575,	XLOC_000001
chr1	761577	794826	TCONS_00001512	+	761577	794826	9	726,153,119,174,184,96,39,98,5674,	0,21456,23286,23980,25729,26473,27193,27281,27575,	XLOC_000001
chr1	761577	794826	TCONS_00001513	+	761577	794826	9	726,3299,153,119,174,184,84,4,5674,	0,15002,21456,23286,23980,25729,27193,27375,27575,	XLOC_000001
chr1	761577	794826	TCONS_00001514	+	761577	794826	10	726,2761,153,119,174,184,96,84,4,5674,	0,15002,21456,23286,23980,25729,26473,27193,27375,27575,	XLOC_000001
chr1	761577	794826	TCONS_00001515	+	761577	794826	10	726,3299,153,119,174,184,96,39,98,5674,	0,15002,21456,23286,23980,25729,26473,27193,27281,27575,	XLOC_000001
chr1	761577	794826	TCONS_00001516	+	761577	794826	8	726,153,119,174,184,84,4,5674,	0,21456,23286,23980,25729,27193,27375,27575,	XLOC_000001
chr1	761577	794826	TCONS_00001517	+	761577	794826	9	726,2761,153,119,171,184,39,98,5674,	0,15002,21456,23286,23983,25729,27193,27281,27575,	XLOC_000001
chr1	761577	794826	TCONS_00001518	+	761577	794826	9	726,3299,153,119,171,184,39,98,5674,	0,15002,21456,23286,23983,25729,27193,27281,27575,	XLOC_000001
chr1	761577	794826	TCONS_00001519	+	761577	794826	10	726,153,119,174,184,96,84,4,1043,2998,	0,21456,23286,23980,25729,26473,27193,27375,27575,30251,	XLOC_000001
chr1	761577	794826	TCONS_00001520	+	761577	794826	9	726,2761,153,119,174,184,84,4,5674,	0,15002,21456,23286,23980,25729,27193,27375,27575,	XLOC_000001
chr1	761577	794826	TCONS_00001521	+	761577	794826	9	726,2761,153,119,184,96,39,98,5674,	0,15002,21456,23286,25729,26473,27193,27281,27575,	XLOC_000001
chr1	761577	794826	TCONS_00001522	+	761577	794826	10	726,3299,153,119,171,184,96,84,4,5674,	0,15002,21456,23286,23983,25729,26473,27193,27375,27575,	XLOC_000001
chr1	761577	794826	TCONS_00001523	+	761577	794826	10	726,174,153,119,171,184,96,39,98,5674,	0,15002,21456,23286,23983,25729,26473,27193,27281,27575,	XLOC_000001
chr1	761577	794826	TCONS_00001524	+	761577	794826	10	726,2761,153,119,174,184,96,39,98,5674,	0,15002,21456,23286,23980,25729,26473,27193,27281,27575,	XLOC_000001
chr1	761577	794826	TCONS_00001525	+	761577	794826	9	726,174,153,119,171,184,84,4,5674,	0,15002,21456,23286,23983,25729,27193,27375,27575,	XLOC_000001
chr1	761577	794826	TCONS_00001526	+	761577	794826	9	726,174,153,119,174,184,39,98,5674,	0,15002,21456,23286,23980,25729,27193,27281,27575,	XLOC_000001
chr1	761577	794826	TCONS_00001527	+	761577	794826	10	726,174,153,119,171,184,96,84,4,5674,	0,15002,21456,23286,23983,25729,26473,27193,27375,27575,	XLOC_000001
chr1	761577	794826	TCONS_00001528	+	761577	794826	7	726,2761,153,184,39,98,5674,	0,15002,21456,25729,27193,27281,27575,	XLOC_000001
chr1	761577	794826	TCONS_00001529	+	761577	794826	7	726,2761,153,184,84,4,5674,	0,15002,21456,25729,27193,27375,27575,	XLOC_000001
chr1	761577	794826	TCONS_00001530	+	761577	794826	10	726,174,153,119,174,184,96,84,4,5674,	0,15002,21456,23286,23980,25729,26473,27193,27375,27575,	XLOC_000001
chr1	761577	794826	TCONS_00001531	+	761577	794826	9	726,174,153,119,174,184,84,4,5674,	0,15002,21456,23286,23980,25729,27193,27375,27575,	XLOC_000001
chr1	761577	794826	TCONS_00001532	+	761577	794826	9	726,153,119,171,184,96,84,4,5674,	0,21456,23286,23983,25729,26473,27193,27375,27575,	XLOC_000001
chr1	761577	794826	TCONS_00001533	+	761577	794826	9	726,174,153,119,171,184,39,98,5674,	0,15002,21456,23286,23983,25729,27193,27281,27575,	XLOC_000001
chr1	762213	794826	TCONS_00000927	+	762213	794826	5	90,102,96,39,5968,	0,2169,25837,26557,26645,	XLOC_000001
chr1	762228	794826	TCONS_00000928	+	762228	794826	7	75,102,96,39,98,1349,2998,	0,2154,25822,26542,26630,26924,29600,	XLOC_000001
chr1	762228	794826	TCONS_00001534	+	762228	794826	6	75,102,184,96,84,5874,	0,2154,25078,25822,26542,26724,	XLOC_000001
chr1	762229	794826	TCONS_00000929	+	762229	794826	7	74,174,184,96,186,1349,2998,	0,14350,25077,25821,26541,26923,29599,	XLOC_000001
chr1	762238	794826	TCONS_00000930	+	762238	794826	4	65,96,46,5968,	0,25812,26532,26620,	XLOC_000001
chr1	762837	794826	TCONS_00000931	+	762837	794826	8	318,102,174,153,171,184,84,5874,	0,1545,13742,20196,22723,24469,25933,26115,	XLOC_000001
chr1	762837	794826	TCONS_00000932	+	762837	794826	7	318,102,184,96,39,1643,2998,	0,1545,24469,25213,25933,26021,28991,	XLOC_000001
chr1	762837	794826	TCONS_00000933	+	762837	794826	9	318,102,153,119,171,184,96,84,5874,	0,1545,20196,22026,22723,24469,25213,25933,26115,	XLOC_000001
chr1	762837	794826	TCONS_00000934	+	762837	794826	7	318,153,184,96,84,1564,2998,	0,20196,24469,25213,25933,26115,28991,	XLOC_000001
chr1	762970	794826	TCONS_00000006	+	762970	794826	5	185,102,184,39,5968,	0,1412,24336,25800,25888,	XLOC_000001
chr1	762970	794826	TCONS_00000007	+	762970	794826	9	185,102,3299,153,119,184,96,39,5968,	0,1412,13609,20063,21893,24336,25080,25800,25888,	XLOC_000001
chr1	762970	794826	TCONS_00000008	+	762970	794826	6	185,184,96,39,4,5674,	0,24336,25080,25800,25982,26182,	XLOC_000001
chr1	762970	794826	TCONS_00000009	+	762970	794826	8	185,102,3299,153,184,96,39,5968,	0,1412,13609,20063,24336,25080,25800,25888,	XLOC_000001
chr1	762970	794826	TCONS_00000010	+	762970	794826	9	185,102,3299,153,868,184,96,39,5968,	0,1412,13609,20063,21893,24336,25080,25800,25888,	XLOC_000001
chr1	762970	794826	TCONS_00000011	+	762970	794826	9	185,102,153,184,96,84,4,1364,2998,	0,1412,20063,24336,25080,25800,25982,26182,28858,	XLOC_000001
chr1	762970	794826	TCONS_00000012	+	762970	794826	8	185,102,153,184,96,84,4,5674,	0,1412,20063,24336,25080,25800,25982,26182,	XLOC_000001
chr1	762970	794826	TCONS_00000013	+	762970	794826	6	185,102,184,96,39,5968,	0,1412,24336,25080,25800,25888,	XLOC_000001
chr1	762970	794826	TCONS_00000935	+	762970	794826	7	185,153,184,96,39,98,5674,	0,20063,24336,25080,25800,25888,26182,	XLOC_000001
chr1	762970	794826	TCONS_00000936	+	762970	794826	8	185,102,153,868,184,84,4,5674,	0,1412,20063,21893,24336,25800,25982,26182,	XLOC_000001
chr1	762970	794826	TCONS_00000937	+	762970	794826	7	185,153,184,96,84,4,5674,	0,20063,24336,25080,25800,25982,26182,	XLOC_000001
chr1	762970	794826	TCONS_00000938	+	762970	794826	6	185,102,184,84,4,5674,	0,1412,24336,25800,25982,26182,	XLOC_000001
chr1	762970	794826	TCONS_00000939	+	762970	794826	8	185,153,868,184,96,39,98,5674,	0,20063,21893,24336,25080,25800,25888,26182,	XLOC_000001
chr1	762970	794826	TCONS_00000940	+	762970	794826	8	185,153,868,184,96,84,4,5674,	0,20063,21893,24336,25080,25800,25982,26182,	XLOC_000001
chr1	762970	794826	TCONS_00000941	+	762970	794826	7	185,153,119,184,84,4,5674,	0,20063,21893,24336,25800,25982,26182,	XLOC_000001
chr1	762970	794826	TCONS_00000942	+	762970	794826	8	185,153,119,184,96,39,98,5674,	0,20063,21893,24336,25080,25800,25888,26182,	XLOC_000001
chr1	762970	794826	TCONS_00000943	+	762970	794826	6	185,102,184,39,98,5674,	0,1412,24336,25800,25888,26182,	XLOC_000001
chr1	762970	794826	TCONS_00000944	+	762970	794826	8	185,153,119,184,96,84,4,5674,	0,20063,21893,24336,25080,25800,25982,26182,	XLOC_000001
chr1	762970	794826	TCONS_00000945	+	762970	794826	10	185,102,174,153,868,184,96,84,4,5674,	0,1412,13609,20063,21893,24336,25080,25800,25982,26182,	XLOC_000001
chr1	762970	794826	TCONS_00000946	+	762970	794826	10	185,102,174,153,119,184,96,39,98,5674,	0,1412,13609,20063,21893,24336,25080,25800,25888,26182,	XLOC_000001
chr1	762970	794826	TCONS_00000947	+	762970	794826	10	185,102,3299,153,868,184,96,84,4,5674,	0,1412,13609,20063,21893,24336,25080,25800,25982,26182,	XLOC_000001
chr1	762970	794826	TCONS_00000948	+	762970	794826	8	185,102,153,119,184,39,98,5674,	0,1412,20063,21893,24336,25800,25888,26182,	XLOC_000001
chr1	762970	794826	TCONS_00000949	+	762970	794826	9	185,102,3299,153,119,184,84,4,5674,	0,1412,13609,20063,21893,24336,25800,25982,26182,	XLOC_000001
chr1	762970	794826	TCONS_00000950	+	762970	794826	7	185,153,868,184,39,98,5674,	0,20063,21893,24336,25800,25888,26182,	XLOC_000001
chr1	762970	794826	TCONS_00000951	+	762970	794826	9	185,102,174,153,868,184,84,4,5674,	0,1412,13609,20063,21893,24336,25800,25982,26182,	XLOC_000001
chr1	762970	794826	TCONS_00000952	+	762970	794826	9	185,102,3299,153,119,184,39,98,5674,	0,1412,13609,20063,21893,24336,25800,25888,26182,	XLOC_000001
chr1	762970	794826	TCONS_00000953	+	762970	794826	10	185,102,174,153,119,184,96,84,4,5674,	0,1412,13609,20063,21893,24336,25080,25800,25982,26182,	XLOC_000001
chr1	762970	794826	TCONS_00000954	+	762970	794826	9	185,102,3299,153,868,184,84,4,5674,	0,1412,13609,20063,21893,24336,25800,25982,26182,	XLOC_000001
chr1	762970	794826	TCONS_00000955	+	762970	794826	9	185,102,3299,153,868,184,39,98,5674,	0,1412,13609,20063,21893,24336,25800,25888,26182,	XLOC_000001
chr1	762970	794826	TCONS_00000956	+	762970	794826	10	185,102,174,153,868,184,96,39,98,5674,	0,1412,13609,20063,21893,24336,25080,25800,25888,26182,	XLOC_000001
chr1	762970	794826	TCONS_00000957	+	762970	794826	8	185,102,174,153,184,39,98,5674,	0,1412,13609,20063,24336,25800,25888,26182,	XLOC_000001
chr1	762970	794826	TCONS_00000958	+	762970	794826	9	185,102,174,153,119,184,84,4,5674,	0,1412,13609,20063,21893,24336,25800,25982,26182,	XLOC_000001
chr1	762970	794826	TCONS_00000959	+	762970	794826	9	185,102,174,153,184,96,39,98,5674,	0,1412,13609,20063,24336,25080,25800,25888,26182,	XLOC_000001
chr1	762970	794826	TCONS_00000960	+	762970	794826	8	185,102,3299,153,184,39,98,5674,	0,1412,13609,20063,24336,25800,25888,26182,	XLOC_000001
chr1	762970	794826	TCONS_00000961	+	762970	794826	9	185,102,174,153,868,184,39,98,5674,	0,1412,13609,20063,21893,24336,25800,25888,26182,	XLOC_000001
chr1	762970	794826	TCONS_00000962	+	762970	794826	9	185,102,174,153,119,184,39,98,5674,	0,1412,13609,20063,21893,24336,25800,25888,26182,	XLOC_000001
chr1	762970	794826	TCONS_00000963	+	762970	794826	8	185,102,3299,153,184,84,4,5674,	0,1412,13609,20063,24336,25800,25982,26182,	XLOC_000001
chr1	762970	794826	TCONS_00000964	+	762970	794826	9	185,102,174,153,184,96,84,4,5674,	0,1412,13609,20063,24336,25080,25800,25982,26182,	XLOC_000001
chr1	762970	794826	TCONS_00000965	+	762970	794826	7	185,153,119,184,39,98,5674,	0,20063,21893,24336,25800,25888,26182,	XLOC_000001
chr1	762970	794826	TCONS_00000966	+	762970	794826	7	185,102,184,96,39,98,5674,	0,1412,24336,25080,25800,25888,26182,	XLOC_000001
chr1	762970	794826	TCONS_00000967	+	762970	794826	7	185,102,184,96,84,4,5674,	0,1412,24336,25080,25800,25982,26182,	XLOC_000001
chr1	762970	794826	TCONS_00000968	+	762970	794826	6	185,153,184,84,4,5674,	0,20063,24336,25800,25982,26182,	XLOC_000001
chr1	762970	794826	TCONS_00000969	+	762970	794826	9	185,102,153,119,184,96,39,98,5674,	0,1412,20063,21893,24336,25080,25800,25888,26182,	XLOC_000001
chr1	762970	794826	TCONS_00000970	+	762970	794826	8	185,102,174,153,184,84,4,5674,	0,1412,13609,20063,24336,25800,25982,26182,	XLOC_000001
chr1	762970	794826	TCONS_00000971	+	762970	794826	8	185,102,153,868,184,39,98,5674,	0,1412,20063,21893,24336,25800,25888,26182,	XLOC_000001
chr1	762970	794826	TCONS_00000972	+	762970	794826	6	185,153,184,39,98,5674,	0,20063,24336,25800,25888,26182,	XLOC_000001
chr1	762970	794826	TCONS_00000973	+	762970	794826	9	185,102,153,868,184,96,39,536,4813,	0,1412,20063,21893,24336,25080,25800,25888,27043,	XLOC_000001
chr1	762970	794826	TCONS_00000974	+	762970	794826	10	185,102,3299,153,868,184,96,39,98,5674,	0,1412,13609,20063,21893,24336,25080,25800,25888,26182,	XLOC_000001
chr1	762970	794826	TCONS_00000975	+	762970	794826	9	185,102,3299,153,184,96,84,4,5674,	0,1412,13609,20063,24336,25080,25800,25982,26182,	XLOC_000001
chr1	762970	794826	TCONS_00000976	+	762970	794826	9	185,102,3299,153,184,96,39,98,5674,	0,1412,13609,20063,24336,25080,25800,25888,26182,	XLOC_000001
chr1	762970	794826	TCONS_00000977	+	762970	794826	10	185,102,3299,153,119,184,96,39,98,5674,	0,1412,13609,20063,21893,24336,25080,25800,25888,26182,	XLOC_000001
chr1	762970	794826	TCONS_00000978	+	762970	794826	7	185,153,868,184,84,4,5674,	0,20063,21893,24336,25800,25982,26182,	XLOC_000001
chr1	762970	794826	TCONS_00000979	+	762970	794826	8	185,102,153,184,96,39,98,5674,	0,1412,20063,24336,25080,25800,25888,26182,	XLOC_000001
chr1	762970	794826	TCONS_00000980	+	762970	794826	7	185,102,153,184,39,98,5674,	0,1412,20063,24336,25800,25888,26182,	XLOC_000001
chr1	762970	794826	TCONS_00000981	+	762970	794826	7	185,102,153,184,84,4,5674,	0,1412,20063,24336,25800,25982,26182,	XLOC_000001
chr1	762970	794826	TCONS_00000982	+	762970	794826	9	185,102,153,119,184,96,84,4,5674,	0,1412,20063,21893,24336,25080,25800,25982,26182,	XLOC_000001
chr1	762970	794826	TCONS_00000983	+	762970	794826	6	185,102,184,84,1549,2998,	0,1412,24336,25800,25982,28858,	XLOC_000001
chr1	762970	794826	TCONS_00000984	+	762970	794826	10	185,102,3299,153,119,184,96,84,4,5674,	0,1412,13609,20063,21893,24336,25080,25800,25982,26182,	XLOC_000001
chr1	762970	794826	TCONS_00000985	+	762970	794826	9	185,102,153,868,184,96,39,98,5674,	0,1412,20063,21893,24336,25080,25800,25888,26182,	XLOC_000001
chr1	762970	794826	TCONS_00000986	+	762970	794826	8	185,102,153,119,184,84,4,5674,	0,1412,20063,21893,24336,25800,25982,26182,	XLOC_000001
chr1	762970	794826	TCONS_00000987	+	762970	794826	9	185,102,153,868,184,96,84,4,5674,	0,1412,20063,21893,24336,25080,25800,25982,26182,	XLOC_000001
chr1	762970	794826	TCONS_00000988	+	762970	794826	4	185,102,96,6056,	0,1412,25080,25800,	XLOC_000001
chr1	762970	794826	TCONS_00001535	+	762970	794826	9	259,102,174,153,184,96,39,98,5674,	0,1412,13609,20063,24336,25080,25800,25888,26182,	XLOC_000001
chr1	762970	794826	TCONS_00001536	+	762970	794826	9	259,102,153,119,174,184,39,98,5674,	0,1412,20063,21893,22587,24336,25800,25888,26182,	XLOC_000001
chr1	762970	794826	TCONS_00001537	+	762970	794826	7	259,102,153,184,39,98,5674,	0,1412,20063,24336,25800,25888,26182,	XLOC_000001
chr1	762970	794826	TCONS_00001538	+	762970	794826	9	259,102,2761,153,119,184,84,4,5674,	0,1412,13609,20063,21893,24336,25800,25982,26182,	XLOC_000001
chr1	762970	794826	TCONS_00001539	+	762970	794826	9	259,102,2761,153,184,96,39,98,5674,	0,1412,13609,20063,24336,25080,25800,25888,26182,	XLOC_000001
chr1	762970	794826	TCONS_00001540	+	762970	794826	10	259,102,3299,153,119,171,184,39,98,5674,	0,1412,13609,20063,21893,22590,24336,25800,25888,26182,	XLOC_000001
chr1	762970	794826	TCONS_00001541	+	762970	794826	8	259,102,174,153,184,39,98,5674,	0,1412,13609,20063,24336,25800,25888,26182,	XLOC_000001
chr1	762970	794826	TCONS_00001542	+	762970	794826	10	185,102,174,153,119,171,184,39,98,5674,	0,1412,13609,20063,21893,22590,24336,25800,25888,26182,	XLOC_000001
chr1	762970	794826	TCONS_00001543	+	762970	794826	10	185,102,3299,153,119,171,184,39,98,5674,	0,1412,13609,20063,21893,22590,24336,25800,25888,26182,	XLOC_000001
chr1	762970	794826	TCONS_00001544	+	762970	794826	10	185,102,2761,153,119,184,96,84,4,5674,	0,1412,13609,20063,21893,24336,25080,25800,25982,26182,	XLOC_000001
chr1	762970	794826	TCONS_00001545	+	762970	794826	10	185,102,3299,153,119,174,184,84,4,5674,	0,1412,13609,20063,21893,22587,24336,25800,25982,26182,	XLOC_000001
chr1	762970	794826	TCONS_00001546	+	762970	794826	10	185,102,2761,153,119,171,184,84,4,5674,	0,1412,13609,20063,21893,22590,24336,25800,25982,26182,	XLOC_000001
chr1	762970	794826	TCONS_00001547	+	762970	794826	10	185,102,3299,153,119,174,184,39,98,5674,	0,1412,13609,20063,21893,22587,24336,25800,25888,26182,	XLOC_000001
chr1	762970	794826	TCONS_00001548	+	762970	794826	11	185,102,3299,153,119,171,184,96,39,98,5674,	0,1412,13609,20063,21893,22590,24336,25080,25800,25888,26182,	XLOC_000001
chr1	762970	794826	TCONS_00001549	+	762970	794826	11	185,102,2761,153,119,174,184,96,39,98,5674,	0,1412,13609,20063,21893,22587,24336,25080,25800,25888,26182,	XLOC_000001
chr1	762970	794826	TCONS_00001550	+	762970	794826	8	259,102,3299,153,184,84,4,5674,	0,1412,13609,20063,24336,25800,25982,26182,	XLOC_000001
chr1	762970	794826	TCONS_00001551	+	762970	794826	8	185,102,2761,153,184,84,4,5674,	0,1412,13609,20063,24336,25800,25982,26182,	XLOC_000001
chr1	762970	794826	TCONS_00001552	+	762970	794826	10	185,102,153,119,171,184,96,39,98,5674,	0,1412,20063,21893,22590,24336,25080,25800,25888,26182,	XLOC_000001
chr1	762970	794826	TCONS_00001553	+	762970	794826	10	259,102,2761,153,119,184,96,84,4,5674,	0,1412,13609,20063,21893,24336,25080,25800,25982,26182,	XLOC_000001
chr1	762970	794826	TCONS_00001554	+	762970	794826	9	259,102,174,153,119,184,39,98,5674,	0,1412,13609,20063,21893,24336,25800,25888,26182,	XLOC_000001
chr1	762970	794826	TCONS_00001555	+	762970	794826	9	259,102,174,153,119,184,84,4,5674,	0,1412,13609,20063,21893,24336,25800,25982,26182,	XLOC_000001
chr1	762970	794826	TCONS_00001556	+	762970	794826	8	259,102,3299,153,184,39,98,5674,	0,1412,13609,20063,24336,25800,25888,26182,	XLOC_000001
chr1	762970	794826	TCONS_00001557	+	762970	794826	9	259,102,3299,153,119,184,39,98,5674,	0,1412,13609,20063,21893,24336,25800,25888,26182,	XLOC_000001
chr1	762970	794826	TCONS_00001558	+	762970	794826	10	259,102,174,153,119,184,96,39,98,5674,	0,1412,13609,20063,21893,24336,25080,25800,25888,26182,	XLOC_000001
chr1	762970	794826	TCONS_00001559	+	762970	794826	9	185,102,2761,153,184,96,39,98,5674,	0,1412,13609,20063,24336,25080,25800,25888,26182,	XLOC_000001
chr1	762970	794826	TCONS_00001560	+	762970	794826	9	185,102,2761,153,184,96,84,4,5674,	0,1412,13609,20063,24336,25080,25800,25982,26182,	XLOC_000001
chr1	762970	794826	TCONS_00001561	+	762970	794826	11	185,102,174,153,119,174,184,96,84,4,5674,	0,1412,13609,20063,21893,22587,24336,25080,25800,25982,26182,	XLOC_000001
chr1	762970	794826	TCONS_00001562	+	762970	794826	11	185,102,174,153,119,174,184,96,39,98,5674,	0,1412,13609,20063,21893,22587,24336,25080,25800,25888,26182,	XLOC_000001
chr1	762970	794826	TCONS_00001563	+	762970	794826	10	259,102,2761,153,119,174,184,84,4,5674,	0,1412,13609,20063,21893,22587,24336,25800,25982,26182,	XLOC_000001
chr1	762970	794826	TCONS_00001564	+	762970	794826	7	259,102,153,184,84,4,5674,	0,1412,20063,24336,25800,25982,26182,	XLOC_000001
chr1	762970	794826	TCONS_00001565	+	762970	794826	9	259,102,3299,153,184,96,84,4,5674,	0,1412,13609,20063,24336,25080,25800,25982,26182,	XLOC_000001
chr1	762970	794826	TCONS_00001566	+	762970	794826	11	185,102,174,153,119,171,184,96,39,98,5674,	0,1412,13609,20063,21893,22590,24336,25080,25800,25888,26182,	XLOC_000001
chr1	762970	794826	TCONS_00001567	+	762970	794826	10	185,102,2761,153,119,174,184,39,98,5674,	0,1412,13609,20063,21893,22587,24336,25800,25888,26182,	XLOC_000001
chr1	762970	794826	TCONS_00001568	+	762970	794826	9	259,102,3299,153,119,184,84,4,5674,	0,1412,13609,20063,21893,24336,25800,25982,26182,	XLOC_000001
chr1	762970	794826	TCONS_00001569	+	762970	794826	8	185,102,2761,153,184,39,98,5674,	0,1412,13609,20063,24336,25800,25888,26182,	XLOC_000001
chr1	762970	794826	TCONS_00001570	+	762970	794826	9	185,102,2761,153,119,184,84,4,5674,	0,1412,13609,20063,21893,24336,25800,25982,26182,	XLOC_000001
chr1	762970	794826	TCONS_00001571	+	762970	794826	10	185,102,174,153,119,171,184,84,4,5674,	0,1412,13609,20063,21893,22590,24336,25800,25982,26182,	XLOC_000001
chr1	762970	794826	TCONS_00001572	+	762970	794826	9	259,102,2761,153,184,96,84,4,5674,	0,1412,13609,20063,24336,25080,25800,25982,26182,	XLOC_000001
chr1	762970	794826	TCONS_00001573	+	762970	794826	11	185,102,2761,153,119,171,184,96,84,4,5674,	0,1412,13609,20063,21893,22590,24336,25080,25800,25982,26182,	XLOC_000001
chr1	762970	794826	TCONS_00001574	+	762970	794826	11	185,102,2761,153,119,171,184,96,39,98,5674,	0,1412,13609,20063,21893,22590,24336,25080,25800,25888,26182,	XLOC_000001
chr1	762970	794826	TCONS_00001575	+	762970	794826	11	185,102,2761,153,119,174,184,96,84,4,5674,	0,1412,13609,20063,21893,22587,24336,25080,25800,25982,26182,	XLOC_000001
chr1	762970	794826	TCONS_00001576	+	762970	794826	7	185,102,184,84,4,1351,2998,	0,1412,24336,25800,25982,26180,28858,	XLOC_000001
chr1	762970	794826	TCONS_00001577	+	762970	794826	11	259,102,2761,153,119,171,184,96,84,4,5674,	0,1412,13609,20063,21893,22590,24336,25080,25800,25982,26182,	XLOC_000001
chr1	762970	794826	TCONS_00001578	+	762970	794826	11	259,102,2761,153,119,174,184,96,39,98,5674,	0,1412,13609,20063,21893,22587,24336,25080,25800,25888,26182,	XLOC_000001
chr1	762970	794826	TCONS_00001579	+	762970	794826	11	259,102,3299,153,119,171,184,96,84,4,5674,	0,1412,13609,20063,21893,22590,24336,25080,25800,25982,26182,	XLOC_000001
chr1	762970	794826	TCONS_00001580	+	762970	794826	9	259,102,153,119,174,184,84,4,5674,	0,1412,20063,21893,22587,24336,25800,25982,26182,	XLOC_000001
chr1	762970	794826	TCONS_00001581	+	762970	794826	6	259,102,184,84,4,5674,	0,1412,24336,25800,25982,26182,	XLOC_000001
chr1	762970	794826	TCONS_00001582	+	762970	794826	9	259,102,153,119,184,96,84,4,5674,	0,1412,20063,21893,24336,25080,25800,25982,26182,	XLOC_000001
chr1	762970	794826	TCONS_00001583	+	762970	794826	11	259,102,174,153,119,171,184,96,39,98,5674,	0,1412,13609,20063,21893,22590,24336,25080,25800,25888,26182,	XLOC_000001
chr1	762970	794826	TCONS_00001584	+	762970	794826	9	259,102,153,119,171,184,39,98,5674,	0,1412,20063,21893,22590,24336,25800,25888,26182,	XLOC_000001
chr1	762970	794826	TCONS_00001585	+	762970	794826	11	259,102,3299,153,119,174,184,96,39,98,5674,	0,1412,13609,20063,21893,22587,24336,25080,25800,25888,26182,	XLOC_000001
chr1	762970	794826	TCONS_00001586	+	762970	794826	11	259,102,3299,153,119,171,184,96,39,98,5674,	0,1412,13609,20063,21893,22590,24336,25080,25800,25888,26182,	XLOC_000001
chr1	762970	794826	TCONS_00001587	+	762970	794826	11	259,102,3299,153,119,174,184,96,84,4,5674,	0,1412,13609,20063,21893,22587,24336,25080,25800,25982,26182,	XLOC_000001
chr1	762970	794826	TCONS_00001588	+	762970	794826	10	259,102,174,153,119,174,184,39,98,5674,	0,1412,13609,20063,21893,22587,24336,25800,25888,26182,	XLOC_000001
chr1	762970	794826	TCONS_00001589	+	762970	794826	9	259,102,2761,153,119,184,39,98,5674,	0,1412,13609,20063,21893,24336,25800,25888,26182,	XLOC_000001
chr1	762970	794826	TCONS_00001590	+	762970	794826	11	259,102,174,153,119,171,184,96,84,4,5674,	0,1412,13609,20063,21893,22590,24336,25080,25800,25982,26182,	XLOC_000001
chr1	762970	794826	TCONS_00001591	+	762970	794826	9	259,102,153,119,184,96,39,98,5674,	0,1412,20063,21893,24336,25080,25800,25888,26182,	XLOC_000001
chr1	762970	794826	TCONS_00001592	+	762970	794826	9	259,102,153,119,171,184,84,4,5674,	0,1412,20063,21893,22590,24336,25800,25982,26182,	XLOC_000001
chr1	762970	794826	TCONS_00001593	+	762970	794826	8	185,102,184,96,39,98,1364,2998,	0,1412,24336,25080,25800,25888,26182,28858,	XLOC_000001
chr1	762970	794826	TCONS_00001594	+	762970	794826	9	185,102,2761,153,184,84,4,1349,2998,	0,1412,13609,20063,24336,25800,25982,26182,28858,	XLOC_000001
chr1	762970	794826	TCONS_00001595	+	762970	794826	10	259,102,3299,153,119,171,184,84,4,5674,	0,1412,13609,20063,21893,22590,24336,25800,25982,26182,	XLOC_000001
chr1	762970	794826	TCONS_00001596	+	762970	794826	6	259,102,184,39,98,5674,	0,1412,24336,25800,25888,26182,	XLOC_000001
chr1	762970	794826	TCONS_00001597	+	762970	794826	11	259,102,174,153,119,174,184,96,84,4,5674,	0,1412,13609,20063,21893,22587,24336,25080,25800,25982,26182,	XLOC_000001
chr1	762970	794826	TCONS_00001598	+	762970	794826	11	259,102,2761,153,119,171,184,96,39,98,5674,	0,1412,13609,20063,21893,22590,24336,25080,25800,25888,26182,	XLOC_000001
chr1	762970	794826	TCONS_00001599	+	762970	794826	10	259,102,174,153,119,171,184,84,4,5674,	0,1412,13609,20063,21893,22590,24336,25800,25982,26182,	XLOC_000001
chr1	762970	794826	TCONS_00001600	+	762970	794826	10	259,102,174,153,119,184,96,84,4,5674,	0,1412,13609,20063,21893,24336,25080,25800,25982,26182,	XLOC_000001
chr1	762970	794826	TCONS_00001601	+	762970	794826	8	259,102,153,184,96,84,4,5674,	0,1412,20063,24336,25080,25800,25982,26182,	XLOC_000001
chr1	762970	794826	TCONS_00001602	+	762970	794826	8	259,102,2761,153,184,39,98,5674,	0,1412,13609,20063,24336,25800,25888,26182,	XLOC_000001
chr1	762970	794826	TCONS_00001603	+	762970	794826	10	259,102,3299,153,119,184,96,39,98,5674,	0,1412,13609,20063,21893,24336,25080,25800,25888,26182,	XLOC_000001
chr1	762970	794826	TCONS_00001604	+	762970	794826	10	259,102,174,153,119,174,184,84,4,5674,	0,1412,13609,20063,21893,22587,24336,25800,25982,26182,	XLOC_000001
chr1	762970	794826	TCONS_00001605	+	762970	794826	10	259,102,174,153,119,171,184,39,98,5674,	0,1412,13609,20063,21893,22590,24336,25800,25888,26182,	XLOC_000001
chr1	762970	794826	TCONS_00001606	+	762970	794826	11	259,102,2761,153,119,174,184,96,84,4,5674,	0,1412,13609,20063,21893,22587,24336,25080,25800,25982,26182,	XLOC_000001
chr1	762970	794826	TCONS_00001607	+	762970	794826	10	259,102,2761,153,119,171,184,84,4,5674,	0,1412,13609,20063,21893,22590,24336,25800,25982,26182,	XLOC_000001
chr1	762970	794826	TCONS_00001608	+	762970	794826	10	259,102,153,119,171,184,96,84,4,5674,	0,1412,20063,21893,22590,24336,25080,25800,25982,26182,	XLOC_000001
chr1	762970	794826	TCONS_00001609	+	762970	794826	8	259,102,2761,153,184,84,4,5674,	0,1412,13609,20063,24336,25800,25982,26182,	XLOC_000001
chr1	762970	794826	TCONS_00001610	+	762970	794826	9	259,102,174,153,184,96,84,4,5674,	0,1412,13609,20063,24336,25080,25800,25982,26182,	XLOC_000001
chr1	762970	794826	TCONS_00001611	+	762970	794826	8	259,102,153,119,184,39,98,5674,	0,1412,20063,21893,24336,25800,25888,26182,	XLOC_000001
chr1	762970	794826	TCONS_00001612	+	762970	794826	10	259,102,2761,153,119,174,184,39,98,5674,	0,1412,13609,20063,21893,22587,24336,25800,25888,26182,	XLOC_000001
chr1	762970	794826	TCONS_00001613	+	762970	794826	10	185,102,153,119,174,184,96,39,98,5674,	0,1412,20063,21893,22587,24336,25080,25800,25888,26182,	XLOC_000001
chr1	762970	794826	TCONS_00001614	+	762970	794826	6	259,102,96,84,4,5674,	0,1412,25080,25800,25982,26182,	XLOC_000001
chr1	762970	794826	TCONS_00001615	+	762970	794826	6	259,102,96,39,98,5674,	0,1412,25080,25800,25888,26182,	XLOC_000001
chr1	762970	794826	TCONS_00001616	+	762970	794826	11	185,102,3299,153,119,174,184,96,84,4,5674,	0,1412,13609,20063,21893,22587,24336,25080,25800,25982,26182,	XLOC_000001
chr1	762970	794826	TCONS_00001617	+	762970	794826	8	259,102,174,153,184,84,4,5674,	0,1412,13609,20063,24336,25800,25982,26182,	XLOC_000001
chr1	762970	794826	TCONS_00001618	+	762970	794826	10	185,102,2761,153,119,171,184,39,98,5674,	0,1412,13609,20063,21893,22590,24336,25800,25888,26182,	XLOC_000001
chr1	762970	794826	TCONS_00001619	+	762970	794826	10	185,102,174,153,119,174,184,39,98,5674,	0,1412,13609,20063,21893,22587,24336,25800,25888,26182,	XLOC_000001
chr1	762970	794826	TCONS_00001620	+	762970	794826	10	185,102,174,153,119,174,184,84,4,5674,	0,1412,13609,20063,21893,22587,24336,25800,25982,26182,	XLOC_000001
chr1	762970	794826	TCONS_00001621	+	762970	794826	6	185,102,96,84,4,5674,	0,1412,25080,25800,25982,26182,	XLOC_000001
chr1	762970	794826	TCONS_00001622	+	762970	794826	11	185,102,3299,153,119,171,184,96,84,4,5674,	0,1412,13609,20063,21893,22590,24336,25080,25800,25982,26182,	XLOC_000001
chr1	762970	794826	TCONS_00001623	+	762970	794826	10	185,102,3299,153,119,171,184,84,4,5674,	0,1412,13609,20063,21893,22590,24336,25800,25982,26182,	XLOC_000001
chr1	762970	794826	TCONS_00001624	+	762970	794826	11	185,102,3299,153,119,174,184,96,39,98,5674,	0,1412,13609,20063,21893,22587,24336,25080,25800,25888,26182,	XLOC_000001
chr1	762970	794826	TCONS_00001625	+	762970	794826	11	185,102,153,119,174,184,96,39,98,1364,2998,	0,1412,20063,21893,22587,24336,25080,25800,25888,26182,28858,	XLOC_000001
chr1	762970	794826	TCONS_00001626	+	762970	794826	10	185,102,2761,153,119,184,96,39,98,5674,	0,1412,13609,20063,21893,24336,25080,25800,25888,26182,	XLOC_000001
chr1	762970	794826	TCONS_00001627	+	762970	794826	10	259,102,153,119,171,184,96,39,98,5674,	0,1412,20063,21893,22590,24336,25080,25800,25888,26182,	XLOC_000001
chr1	762970	794826	TCONS_00001628	+	762970	794826	10	185,102,2761,153,119,174,184,84,4,5674,	0,1412,13609,20063,21893,22587,24336,25800,25982,26182,	XLOC_000001
chr1	762970	794826	TCONS_00001629	+	762970	794826	9	185,102,2761,153,119,184,39,98,5674,	0,1412,13609,20063,21893,24336,25800,25888,26182,	XLOC_000001
chr1	762970	794826	TCONS_00001630	+	762970	794826	10	185,102,153,119,174,184,96,84,4,5674,	0,1412,20063,21893,22587,24336,25080,25800,25982,26182,	XLOC_000001
chr1	762970	794826	TCONS_00001631	+	762970	794826	9	185,102,153,119,171,184,39,98,5674,	0,1412,20063,21893,22590,24336,25800,25888,26182,	XLOC_000001
chr1	762970	794826	TCONS_00001632	+	762970	794826	9	185,102,153,119,174,184,84,4,5674,	0,1412,20063,21893,22587,24336,25800,25982,26182,	XLOC_000001
chr1	762970	794826	TCONS_00001633	+	762970	794826	9	185,102,153,119,171,184,84,4,5674,	0,1412,20063,21893,22590,24336,25800,25982,26182,	XLOC_000001
chr1	762970	794826	TCONS_00001634	+	762970	794826	7	259,102,184,96,84,4,5674,	0,1412,24336,25080,25800,25982,26182,	XLOC_000001
chr1	762970	794826	TCONS_00001635	+	762970	794826	9	185,102,153,119,174,184,39,98,5674,	0,1412,20063,21893,22587,24336,25800,25888,26182,	XLOC_000001
chr1	762970	794826	TCONS_00001636	+	762970	794826	6	185,102,96,39,98,5674,	0,1412,25080,25800,25888,26182,	XLOC_000001
chr1	762970	794826	TCONS_00001637	+	762970	794826	10	259,102,3299,153,119,174,184,39,98,5674,	0,1412,13609,20063,21893,22587,24336,25800,25888,26182,	XLOC_000001
chr1	762970	794826	TCONS_00001638	+	762970	794826	10	185,102,153,119,171,184,96,84,4,5674,	0,1412,20063,21893,22590,24336,25080,25800,25982,26182,	XLOC_000001
chr1	762970	794826	TCONS_00001639	+	762970	794826	11	185,102,174,153,119,171,184,96,84,4,5674,	0,1412,13609,20063,21893,22590,24336,25080,25800,25982,26182,	XLOC_000001
chr1	762970	794826	TCONS_00001640	+	762970	794826	8	259,102,153,184,96,39,98,5674,	0,1412,20063,24336,25080,25800,25888,26182,	XLOC_000001
chr1	762970	794826	TCONS_00001641	+	762970	794826	11	259,102,174,153,119,174,184,96,39,98,5674,	0,1412,13609,20063,21893,22587,24336,25080,25800,25888,26182,	XLOC_000001
chr1	762970	794826	TCONS_00001642	+	762970	794826	7	259,102,184,96,39,98,5674,	0,1412,24336,25080,25800,25888,26182,	XLOC_000001
chr1	762970	794826	TCONS_00001643	+	762970	794826	10	259,102,2761,153,119,171,184,39,98,5674,	0,1412,13609,20063,21893,22590,24336,25800,25888,26182,	XLOC_000001
chr1	762970	794826	TCONS_00001644	+	762970	794826	10	259,102,153,119,174,184,96,84,4,5674,	0,1412,20063,21893,22587,24336,25080,25800,25982,26182,	XLOC_000001
chr1	762970	794826	TCONS_00001645	+	762970	794826	10	259,102,153,119,174,184,96,39,98,5674,	0,1412,20063,21893,22587,24336,25080,25800,25888,26182,	XLOC_000001
chr1	762970	794826	TCONS_00001646	+	762970	794826	10	259,102,2761,153,119,184,96,39,98,5674,	0,1412,13609,20063,21893,24336,25080,25800,25888,26182,	XLOC_000001
chr1	762970	794826	TCONS_00001647	+	762970	794826	10	259,102,3299,153,119,184,96,84,4,5674,	0,1412,13609,20063,21893,24336,25080,25800,25982,26182,	XLOC_000001
chr1	762970	794826	TCONS_00001648	+	762970	794826	10	259,102,3299,153,119,174,184,84,4,5674,	0,1412,13609,20063,21893,22587,24336,25800,25982,26182,	XLOC_000001
chr1	762970	794826	TCONS_00001649	+	762970	794826	9	259,102,3299,153,184,96,39,98,5674,	0,1412,13609,20063,24336,25080,25800,25888,26182,	XLOC_000001
chr1	762970	794826	TCONS_00001650	+	762970	794826	8	259,102,153,119,184,84,4,5674,	0,1412,20063,21893,24336,25800,25982,26182,	XLOC_000001
chr1	762970	794826	TCONS_00001651	+	762970	794826	5	185,102,184,96,6056,	0,1412,24336,25080,25800,	XLOC_000001
chr1	762970	794826	TCONS_00001652	+	762970	794826	4	185,102,184,6056,	0,1412,24336,25800,	XLOC_000001
chr1	763177	794826	TCONS_00000014	+	763177	794826	5	52,102,184,96,6056,	0,1205,24129,24873,25593,	XLOC_000001
chr1	77685229	77687273	TCONS_00001763	+	77685229	77687273	2	109,801,	0,1243,	XLOC_000151
chr1	77685442	77690916	TCONS_00000165	+	77685442	77690916	1	5474,	0,	XLOC_000151
chr1	78352042	78352806	TCONS_00001416	-	78352042	78352806	1	764,	0,	XLOC_000433
chr1	8020627	8021506	TCONS_00000536	-	8020627	8021506	1	879,	0,	XLOC_000361
chr1	840497	851987	TCONS_00000015	+	840497	851987	5	870,112,3291,153,858,	0,2983,6827,10201,10632,	XLOC_000002
chr1	84541823	84543573	TCONS_00000650	-	84541823	84543573	1	1750,	0,	XLOC_000434
chr1	84541823	84544827	TCONS_00002116	-	84541823	84544827	2	1502,832,	0,2172,	XLOC_000434
chr1	84542065	84543751	TCONS_00000651	-	84542065	84543751	2	1260,23,	0,1663,	XLOC_000434
chr1	84971682	84973218	TCONS_00001764	+	84971682	84973218	2	267,1100,	0,436,	XLOC_000153
chr1	84971682	84973218	TCONS_00001765	+	84971682	84973218	2	302,1100,	0,436,	XLOC_000153
chr1	85667583	85669018	TCONS_00000167	+	85667583	85669018	1	1435,	0,	XLOC_000154
chr1	85742040	85743771	TCONS_00000168	+	85742040	85743771	2	440,448,	0,1283,	XLOC_000155
chr1	86173311	86174311	TCONS_00000170	+	86173311	86174311	1	1000,	0,	XLOC_000157
chr1	87165375	87170345	TCONS_00002117	-	87165375	87170345	1	4970,	0,	XLOC_000437
chr1	87166824	87170259	TCONS_00001417	-	87166824	87170259	1	3435,	0,	XLOC_000437
chr1	89005923	89150387	TCONS_00000654	-	89005923	89150387	4	419,145,209,133,	0,16663,29746,144331,	XLOC_000438
chr1	894901	895282	TCONS_00000508	-	894901	895282	1	381,	0,	XLOC_000348
chr1	894955	895989	TCONS_00001944	-	894955	895989	1	1034,	0,	XLOC_000348
chr1	895325	895868	TCONS_00000509	-	895325	895868	1	543,	0,	XLOC_000348
chr1	90076673	90098493	TCONS_00000655	-	90076673	90098493	3	57,190,278,	0,20905,21542,	XLOC_000439
chr1	90090407	90098453	TCONS_00000656	-	90090407	90098453	3	357,194,238,	0,7167,7808,	XLOC_000439
chr1	90091431	90098493	TCONS_00000657	-	90091431	90098493	2	6337,278,	0,6784,	XLOC_000439
chr1	901009	902355	TCONS_00001243	-	901009	902355	1	1346,	0,	XLOC_000349
chr1	90285304	90286598	TCONS_00000658	-	90285304	90286598	1	1294,	0,	XLOC_000440
chr1	9242065	9246326	TCONS_00001688	+	9242065	9246326	3	310,175,2314,	0,1626,1947,	XLOC_000030
chr1	9242065	9247009	TCONS_00000050	+	9242065	9247009	3	310,175,1774,	0,1626,3170,	XLOC_000030
chr1	9242065	9252531	TCONS_00000051	+	9242065	9252531	4	310,175,85,1080,	0,1626,9033,9386,	XLOC_000030
chr1	9242065	9252531	TCONS_00000053	+	9242065	9252531	4	310,175,254,1080,	0,1626,5529,9386,	XLOC_000030
chr1	9242065	9252535	TCONS_00000052	+	9242065	9252535	3	310,175,1084,	0,1626,9386,	XLOC_000030
chr1	9242065	9253956	TCONS_00000054	+	9242065	9253956	3	310,175,1159,	0,1626,10732,	XLOC_000030
chr1	9242065	9258885	TCONS_00001689	+	9242065	9258885	3	310,175,7787,	0,1626,9033,	XLOC_000030
chr1	9242065	9258934	TCONS_00000055	+	9242065	9258934	3	310,175,2991,	0,1626,13878,	XLOC_000030
chr1	9243455	9246326	TCONS_00001690	+	9243455	9246326	2	411,2314,	0,557,	XLOC_000030
chr1	9244245	9245327	TCONS_00001011	+	9244245	9245327	1	1082,	0,	XLOC_000030
chr1	9352144	9352406	TCONS_00000056	+	9352144	9352406	1	262,	0,	XLOC_000031
chr1	935853	936174	TCONS_00000510	-	935853	936174	1	321,	0,	XLOC_000350
chr1	93775665	93811261	TCONS_00001418	-	93775665	93811261	9	1500,95,127,61,899,180,31,53,165,	0,14526,15660,16493,28121,29248,29540,30349,35431,	XLOC_000442
chr1	93775665	93811368	TCONS_00000660	-	93775665	93811368	9	1500,95,127,61,1898,180,31,53,88,	0,14526,15660,16493,27268,29248,29540,30349,35615,	XLOC_000442
chr1	93775665	93811500	TCONS_00001419	-	93775665	93811500	9	1500,95,127,61,1045,180,31,53,220,	0,14526,15660,16493,28121,29248,29540,30349,35615,	XLOC_000442
chr1	946856	947450	TCONS_00000511	-	946856	947450	1	594,	0,	XLOC_000351
chr1	9484981	9489026	TCONS_00000537	-	9484981	9489026	2	2459,46,	0,3999,	XLOC_000362
chr1	9485041	9487803	TCONS_00001951	-	9485041	9487803	1	2762,	0,	XLOC_000362
chr1	9488032	9488900	TCONS_00000538	-	9488032	9488900	1	868,	0,	XLOC_000363
chr1	95007627	95008479	TCONS_00001777	+	95007627	95008479	1	852,	0,	XLOC_000163
chr1	95007751	95008894	TCONS_00000175	+	95007751	95008894	1	1143,	0,	XLOC_000163
chr1	95088036	95285790	TCONS_00000661	-	95088036	95285790	5	2129,54,183,180,279,	0,11336,56944,109777,197475,	XLOC_000444
chr1	95103523	95285825	TCONS_00000663	-	95103523	95285825	4	591,183,180,314,	0,41457,94290,181988,	XLOC_000444
chr1	95123101	95285790	TCONS_00000665	-	95123101	95285790	7	510,183,119,180,461,156,279,	0,21879,47893,74712,84723,86292,162410,	XLOC_000444
chr1	95138005	95285825	TCONS_00000666	-	95138005	95285825	5	822,183,119,180,314,	0,6975,32989,59808,147506,	XLOC_000444
chr1	95392941	95398498	TCONS_00001079	+	95392941	95398498	3	1017,114,37,	0,4486,5520,	XLOC_000165
chr1	95392941	95428971	TCONS_00001080	+	95392941	95428971	4	4600,97,117,437,	0,12443,33931,35593,	XLOC_000165
chr1	95392941	95428971	TCONS_00001081	+	95392941	95428971	3	4600,117,491,	0,33931,35539,	XLOC_000165
chr1	95392941	95428971	TCONS_00001082	+	95392941	95428971	4	1017,114,117,437,	0,4486,33931,35593,	XLOC_000165
chr1	95392941	95428971	TCONS_00001083	+	95392941	95428971	2	4600,491,	0,35539,	XLOC_000165
chr1	95392941	95428971	TCONS_00001084	+	95392941	95428971	3	4600,117,437,	0,33931,35593,	XLOC_000165
chr1	95392941	95428971	TCONS_00001085	+	95392941	95428971	4	4600,97,117,491,	0,12443,33931,35539,	XLOC_000165
chr1	95392941	95428971	TCONS_00001086	+	95392941	95428971	2	1017,491,	0,35539,	XLOC_000165
chr1	95392941	95428971	TCONS_00001087	+	95392941	95428971	2	4600,437,	0,35593,	XLOC_000165
chr1	95392941	95449189	TCONS_00000187	+	95392941	95449189	3	1017,114,510,	0,4486,55738,	XLOC_000165
chr1	95392941	95449189	TCONS_00001088	+	95392941	95449189	2	4600,510,	0,55738,	XLOC_000165
chr1	95392973	95399303	TCONS_00001778	+	95392973	95399303	2	4568,879,	0,5451,	XLOC_000165
chr1	95392973	95428828	TCONS_00001779	+	95392973	95428828	3	4568,97,294,	0,12411,35561,	XLOC_000165
chr1	95393011	95400051	TCONS_00000177	+	95393011	95400051	2	947,3694,	0,3346,	XLOC_000165
chr1	95393011	95429070	TCONS_00000178	+	95393011	95429070	4	947,1184,117,536,	0,3346,33861,35523,	XLOC_000165
chr1	95393011	95429070	TCONS_00000179	+	95393011	95429070	3	947,114,590,	0,4416,35469,	XLOC_000165
chr1	95393011	95429070	TCONS_00000180	+	95393011	95429070	5	947,114,97,117,590,	0,4416,12373,33861,35469,	XLOC_000165
chr1	95393011	95429070	TCONS_00000181	+	95393011	95429070	3	947,114,536,	0,4416,35523,	XLOC_000165
chr1	95393011	95429070	TCONS_00000182	+	95393011	95429070	3	947,117,536,	0,33861,35523,	XLOC_000165
chr1	95393011	95429070	TCONS_00000183	+	95393011	95429070	3	947,117,590,	0,33861,35469,	XLOC_000165
chr1	95393011	95429070	TCONS_00000184	+	95393011	95429070	4	947,114,97,536,	0,4416,12373,35523,	XLOC_000165
chr1	95393011	95429070	TCONS_00000185	+	95393011	95429070	5	947,114,97,117,536,	0,4416,12373,33861,35523,	XLOC_000165
chr1	95393011	95448862	TCONS_00000186	+	95393011	95448862	3	947,1184,183,	0,3346,55668,	XLOC_000165
chr1	95393583	95428826	TCONS_00000188	+	95393583	95428826	4	375,114,117,346,	0,3844,33289,34897,	XLOC_000165
chr1	96913555	96913759	TCONS_00000189	+	96913555	96913759	1	204,	0,	XLOC_000166
chr1	98509869	98511024	TCONS_00001091	+	98509869	98511024	1	1155,	0,	XLOC_000168
chr1	98519900	98597260	TCONS_00000191	+	98519900	98597260	3	159,116,291,	0,3338,77069,	XLOC_000169
chr1	98675750	98748347	TCONS_00000193	+	98675750	98748347	2	616,432,	0,72165,	XLOC_000171
chr1	98675750	98862010	TCONS_00000194	+	98675750	98862010	3	305,179,2792,	0,182860,183468,	XLOC_000171
chr1	98675806	98793988	TCONS_00000195	+	98675806	98793988	2	560,1624,	0,116558,	XLOC_000171
chr1	99125880	99127131	TCONS_00000667	-	99125880	99127131	1	1251,	0,	XLOC_000445
chr1	995137	1002671	TCONS_00000016	+	995137	1002671	2	636,1462,	0,6072,	XLOC_000003
chr1	995311	1002632	TCONS_00000017	+	995311	1002632	3	462,123,1423,	0,3147,5898,	XLOC_000003
chr1	995311	1002632	TCONS_00000018	+	995311	1002632	3	462,1511,1304,	0,3147,6017,	XLOC_000003
chr1	995311	1002632	TCONS_00000019	+	995311	1002632	3	462,1511,1423,	0,3147,5898,	XLOC_000003
chr1	995447	1000185	TCONS_00000989	+	995447	1000185	2	326,1727,	0,3011,	XLOC_000003
chr1	996385	997375	TCONS_00000020	+	996385	997375	1	990,	0,	XLOC_000003
chr1	996485	1002632	TCONS_00000021	+	996485	1002632	3	12,123,1423,	0,1973,4724,	XLOC_000003
chr10	100206112	100213616	TCONS_00002343	+	100206112	100213616	3	406,191,357,	0,6843,7147,	XLOC_000648
chr10	100206133	100213534	TCONS_00003245	+	100206133	100213534	4	385,35,191,275,	0,2970,6822,7126,	XLOC_000648
chr10	100206702	100207575	TCONS_00002930	+	100206702	100207575	1	873,	0,	XLOC_000648
chr10	100206772	100213534	TCONS_00003246	+	100206772	100213534	4	498,35,191,275,	0,2331,6183,6487,	XLOC_000648
chr10	100206817	100208262	TCONS_00002344	+	100206817	100208262	1	1445,	0,	XLOC_000648
chr10	100206817	100213528	TCONS_00002345	+	100206817	100213528	3	453,191,269,	0,6138,6442,	XLOC_000648
chr10	101190204	101196164	TCONS_00003247	+	101190204	101196164	1	5960,	0,	XLOC_000649
chr10	101190970	101191989	TCONS_00002931	+	101190970	101191989	1	1019,	0,	XLOC_000649
chr10	101192257	101194940	TCONS_00002932	+	101192257	101194940	1	2683,	0,	XLOC_000649
chr10	101380952	101382122	TCONS_00002347	+	101380952	101382122	1	1170,	0,	XLOC_000651
chr10	101769942	101770361	TCONS_00003353	-	101769942	101770361	1	419,	0,	XLOC_000762
chr10	101770007	101770279	TCONS_00002668	-	101770007	101770279	1	272,	0,	XLOC_000762
chr10	101945861	101949050	TCONS_00002350	+	101945861	101949050	1	3189,	0,	XLOC_000654
chr10	101945866	101960513	TCONS_00003248	+	101945866	101960513	4	213,308,148,86,	0,7014,7874,14561,	XLOC_000654
chr10	101947093	101949384	TCONS_00003249	+	101947093	101949384	1	2291,	0,	XLOC_000654
chr10	101947093	101953188	TCONS_00003250	+	101947093	101953188	2	1741,134,	0,5961,	XLOC_000654
chr10	101947789	101949384	TCONS_00002933	+	101947789	101949384	1	1595,	0,	XLOC_000654
chr10	101989433	101995521	TCONS_00002351	+	101989433	101995521	2	48,2534,	0,3554,	XLOC_000655
chr10	102133332	102143278	TCONS_00002352	+	102133332	102143278	2	437,2306,	0,7640,	XLOC_000657
chr10	102133332	102143278	TCONS_00003251	+	102133332	102143278	3	437,233,1094,	0,7640,8852,	XLOC_000657
chr10	102133332	102148111	TCONS_00002353	+	102133332	102148111	3	437,233,318,	0,7640,14461,	XLOC_000657
chr10	102670480	102672419	TCONS_00002669	-	102670480	102672419	1	1939,	0,	XLOC_000763
chr10	102672052	102673273	TCONS_00003135	-	102672052	102673273	2	228,262,	0,959,	XLOC_000763
chr10	102727899	102729167	TCONS_00002670	-	102727899	102729167	1	1268,	0,	XLOC_000764
chr10	102818340	102819052	TCONS_00002672	-	102818340	102819052	1	712,	0,	XLOC_000766
chr10	102818374	102820826	TCONS_00003354	-	102818374	102820826	1	2452,	0,	XLOC_000766
chr10	102819124	102820871	TCONS_00002673	-	102819124	102820871	2	289,1005,	0,742,	XLOC_000766
chr10	102819124	102820871	TCONS_00002674	-	102819124	102820871	1	1747,	0,	XLOC_000766
chr10	1031478	1032582	TCONS_00003269	-	1031478	1032582	1	1104,	0,	XLOC_000698
chr10	1032773	1034125	TCONS_00003270	-	1032773	1034125	1	1352,	0,	XLOC_000699
chr10	103454403	103454751	TCONS_00002939	+	103454403	103454751	1	348,	0,	XLOC_000659
chr10	103454975	103457143	TCONS_00002355	+	103454975	103457143	1	2168,	0,	XLOC_000660
chr10	103891800	103892717	TCONS_00003136	-	103891800	103892717	1	917,	0,	XLOC_000767
chr10	104209573	104216050	TCONS_00002358	+	104209573	104216050	4	206,144,157,957,	0,370,1582,5520,	XLOC_000664
chr10	104209573	104216050	TCONS_00002359	+	104209573	104216050	5	206,174,157,98,957,	0,370,1582,2273,5520,	XLOC_000664
chr10	104209573	104216050	TCONS_00002360	+	104209573	104216050	3	206,144,957,	0,370,5520,	XLOC_000664
chr10	104209573	104216050	TCONS_00003253	+	104209573	104216050	4	206,174,157,957,	0,370,1582,5520,	XLOC_000664
chr10	104210678	104216050	TCONS_00003254	+	104210678	104216050	2	634,957,	0,4415,	XLOC_000664
chr10	104210678	104216050	TCONS_00003255	+	104210678	104216050	3	634,98,957,	0,1168,4415,	XLOC_000664
chr10	104210719	104216050	TCONS_00002361	+	104210719	104216050	2	56,957,	0,4374,	XLOC_000664
chr10	104210739	104216050	TCONS_00003256	+	104210739	104216050	4	36,157,98,957,	0,416,1107,4354,	XLOC_000664
chr10	104402464	104403758	TCONS_00002941	+	104402464	104403758	1	1294,	0,	XLOC_000665
chr10	104675868	104677283	TCONS_00002676	-	104675868	104677283	1	1415,	0,	XLOC_000769
chr10	105719520	105726786	TCONS_00002677	-	105719520	105726786	2	78,298,	0,6968,	XLOC_000770
chr10	105725440	105726786	TCONS_00002678	-	105725440	105726786	1	1346,	0,	XLOC_000770
chr10	105727015	105727280	TCONS_00002363	+	105727015	105727280	1	265,	0,	XLOC_000668
chr10	106056629	106062092	TCONS_00003137	-	106056629	106062092	2	528,2300,	0,3163,	XLOC_000771
chr10	109674824	109675627	TCONS_00002364	+	109674824	109675627	1	803,	0,	XLOC_000669
chr10	111705198	111766945	TCONS_00003356	-	111705198	111766945	7	855,81,136,136,127,125,96,	0,1755,4882,8315,52008,60516,61651,	XLOC_000774
chr10	111705198	111768139	TCONS_00002686	-	111705198	111768139	6	855,81,136,136,125,201,	0,1755,4882,8315,60516,62740,	XLOC_000774
chr10	111705198	111768139	TCONS_00002687	-	111705198	111768139	5	855,136,136,125,201,	0,4882,8315,60516,62740,	XLOC_000774
chr10	111705198	111768139	TCONS_00003357	-	111705198	111768139	7	855,81,136,136,127,125,201,	0,1755,4882,8315,52008,60516,62740,	XLOC_000774
chr10	111705198	111768139	TCONS_00003358	-	111705198	111768139	4	855,136,125,201,	0,8315,60516,62740,	XLOC_000774
chr10	111705316	111767126	TCONS_00002683	-	111705316	111767126	5	737,136,136,125,277,	0,4764,8197,60398,61533,	XLOC_000774
chr10	111705316	111767126	TCONS_00002684	-	111705316	111767126	6	737,81,136,136,125,277,	0,1637,4764,8197,60398,61533,	XLOC_000774
chr10	111705316	111767126	TCONS_00002685	-	111705316	111767126	5	737,3263,136,125,277,	0,1637,8197,60398,61533,	XLOC_000774
chr10	111705316	111768139	TCONS_00002688	-	111705316	111768139	5	737,3263,136,125,201,	0,1637,8197,60398,62622,	XLOC_000774
chr10	111705316	111768139	TCONS_00002689	-	111705316	111768139	5	737,81,136,125,201,	0,1637,8197,60398,62622,	XLOC_000774
chr10	112232918	112256088	TCONS_00002690	-	112232918	112256088	2	2066,199,	0,22971,	XLOC_000775
chr10	112232918	112256088	TCONS_00002691	-	112232918	112256088	2	2066,212,	0,22958,	XLOC_000775
chr10	112256734	112257330	TCONS_00002692	-	112256734	112257330	1	596,	0,	XLOC_000776
chr10	112257023	112257384	TCONS_00003139	-	112257023	112257384	1	361,	0,	XLOC_000776
chr10	112628647	112630662	TCONS_00002693	-	112628647	112630662	1	2015,	0,	XLOC_000777
chr10	116552305	116581360	TCONS_00003359	-	116552305	116581360	2	126,329,	0,28726,	XLOC_000778
chr10	116578500	116581360	TCONS_00003140	-	116578500	116581360	1	2860,	0,	XLOC_000778
chr10	119243803	119301744	TCONS_00002697	-	119243803	119301744	3	6619,89,137,	0,7728,57804,	XLOC_000780
chr10	119806331	119859647	TCONS_00002368	+	119806331	119859647	4	283,106,66,1941,	0,2691,5310,51375,	XLOC_000675
chr10	119806331	119969665	TCONS_00002369	+	119806331	119969665	5	283,106,66,100,2718,	0,2691,5310,159702,160616,	XLOC_000675
chr10	119806331	119969665	TCONS_00002370	+	119806331	119969665	4	283,106,66,2718,	0,2691,5310,160616,	XLOC_000675
chr10	120101238	120124275	TCONS_00002371	+	120101238	120124275	4	230,52,77,51,	0,15800,16045,22986,	XLOC_000676
chr10	120101238	120124275	TCONS_00002372	+	120101238	120124275	3	230,77,51,	0,16045,22986,	XLOC_000676
chr10	120840139	120841200	TCONS_00002373	+	120840139	120841200	1	1061,	0,	XLOC_000677
chr10	120841435	120841694	TCONS_00002374	+	120841435	120841694	1	259,	0,	XLOC_000678
chr10	120842035	120842871	TCONS_00002375	+	120842035	120842871	1	836,	0,	XLOC_000679
chr10	120965330	120966292	TCONS_00003360	-	120965330	120966292	1	962,	0,	XLOC_000781
chr10	120965724	120966175	TCONS_00002699	-	120965724	120966175	1	451,	0,	XLOC_000781
chr10	121355045	121356195	TCONS_00003262	+	121355045	121356195	2	459,70,	0,1080,	XLOC_000680
chr10	121356447	121361321	TCONS_00003263	+	121356447	121361321	1	4874,	0,	XLOC_000681
chr10	122521323	122610691	TCONS_00002700	-	122521323	122610691	3	1864,150,486,	0,14923,88882,	XLOC_000782
chr10	122580737	122611063	TCONS_00002701	-	122580737	122611063	2	129,445,	0,29881,	XLOC_000782
chr10	123688115	123711771	TCONS_00002376	+	123688115	123711771	2	34,919,	0,22737,	XLOC_000682
chr10	123688116	123689291	TCONS_00002377	+	123688116	123689291	1	1175,	0,	XLOC_000682
chr10	123734903	123737282	TCONS_00002378	+	123734903	123737282	1	2379,	0,	XLOC_000684
chr10	124218414	124220289	TCONS_00002702	-	124218414	124220289	2	1013,121,	0,1754,	XLOC_000783
chr10	124233134	124254533	TCONS_00003141	-	124233134	124254533	2	1137,323,	0,21076,	XLOC_000784
chr10	124242957	124253327	TCONS_00003361	-	124242957	124253327	1	10370,	0,	XLOC_000784
chr10	124242957	124254620	TCONS_00003362	-	124242957	124254620	2	8597,410,	0,11253,	XLOC_000784
chr10	124242957	124254620	TCONS_00003363	-	124242957	124254620	2	2319,410,	0,11253,	XLOC_000784
chr10	126605455	126605713	TCONS_00002943	+	126605455	126605713	1	258,	0,	XLOC_000686
chr10	126850440	126851529	TCONS_00002389	+	126850440	126851529	1	1089,	0,	XLOC_000687
chr10	127389050	127408131	TCONS_00002703	-	127389050	127408131	5	101,149,359,70,26,	0,6570,6919,9016,19055,	XLOC_000785
chr10	127389050	127408484	TCONS_00002704	-	127389050	127408484	5	101,149,359,70,494,	0,6570,6919,9016,18940,	XLOC_000785
chr10	127393858	127408062	TCONS_00002705	-	127393858	127408062	5	1911,359,70,115,72,	0,2111,4208,6184,14132,	XLOC_000785
chr10	127393858	127408097	TCONS_00003364	-	127393858	127408097	4	1911,359,70,107,	0,2111,4208,14132,	XLOC_000785
chr10	128075496	128122529	TCONS_00002944	+	128075496	128122529	4	318,123,87,385,	0,37428,37886,46648,	XLOC_000688
chr10	128076626	128077222	TCONS_00002945	+	128076626	128077222	1	596,	0,	XLOC_000689
chr10	128076769	128077221	TCONS_00002390	+	128076769	128077221	1	452,	0,	XLOC_000689
chr10	128077276	128079083	TCONS_00002391	+	128077276	128079083	1	1807,	0,	XLOC_000690
chr10	128588184	128593700	TCONS_00002706	-	128588184	128593700	2	1014,1918,	0,3598,	XLOC_000786
chr10	128588184	128593850	TCONS_00002707	-	128588184	128593850	1	5666,	0,	XLOC_000786
chr10	131861835	131909081	TCONS_00002708	-	131861835	131909081	6	812,63,165,118,148,114,	0,15994,16165,37522,40511,47132,	XLOC_000787
chr10	131861835	131909083	TCONS_00002709	-	131861835	131909083	4	812,63,165,116,	0,15994,16165,47132,	XLOC_000787
chr10	131862150	131909081	TCONS_00003365	-	131862150	131909081	6	497,1244,333,63,165,114,	0,975,4389,15679,15850,46817,	XLOC_000787
chr10	131862150	131909081	TCONS_00003366	-	131862150	131909081	8	497,772,333,63,165,118,148,114,	0,1447,4389,15679,15850,37207,40196,46817,	XLOC_000787
chr10	131862161	131908724	TCONS_00003142	-	131862161	131908724	4	486,63,165,280,	0,15668,15839,46283,	XLOC_000787
chr10	131862161	131909081	TCONS_00002710	-	131862161	131909081	8	486,1244,333,63,165,118,148,114,	0,964,4378,15668,15839,37196,40185,46806,	XLOC_000787
chr10	131862161	131909083	TCONS_00003143	-	131862161	131909083	7	486,63,165,9,55,148,116,	0,15668,15839,37196,37259,40185,46806,	XLOC_000787
chr10	131862161	131909083	TCONS_00003144	-	131862161	131909083	5	486,63,165,148,116,	0,15668,15839,40185,46806,	XLOC_000787
chr10	131907009	131907841	TCONS_00002711	-	131907009	131907841	1	832,	0,	XLOC_000788
chr10	131909640	131911051	TCONS_00002392	+	131909640	131911051	1	1411,	0,	XLOC_000691
chr10	131932335	131934500	TCONS_00002712	-	131932335	131934500	1	2165,	0,	XLOC_000789
chr10	133797076	133801299	TCONS_00002394	+	133797076	133801299	1	4223,	0,	XLOC_000693
chr10	134137283	134145383	TCONS_00002713	-	134137283	134145383	3	594,47,76,	0,7702,8024,	XLOC_000790
chr10	134137283	134145383	TCONS_00002714	-	134137283	134145383	3	594,93,76,	0,7656,8024,	XLOC_000790
chr10	134137283	134145383	TCONS_00002715	-	134137283	134145383	3	594,93,229,	0,7656,7871,	XLOC_000790
chr10	134137283	134145383	TCONS_00002716	-	134137283	134145383	3	594,47,229,	0,7702,7871,	XLOC_000790
chr10	134142003	134142387	TCONS_00002717	-	134142003	134142387	1	384,	0,	XLOC_000791
chr10	134143211	134145383	TCONS_00002718	-	134143211	134145383	2	1821,229,	0,1943,	XLOC_000790
chr10	134143211	134145383	TCONS_00002719	-	134143211	134145383	2	1821,76,	0,2096,	XLOC_000790
chr10	134207761	134208762	TCONS_00002720	-	134207761	134208762	1	1001,	0,	XLOC_000792
chr10	134775289	134776805	TCONS_00002721	-	134775289	134776805	1	1516,	0,	XLOC_000793
chr10	134777022	134779015	TCONS_00002722	-	134777022	134779015	1	1993,	0,	XLOC_000794
chr10	13749032	13779844	TCONS_00003152	+	13749032	13779844	3	79,629,1,	0,245,30811,	XLOC_000571
chr10	13749032	13779844	TCONS_00003153	+	13749032	13779844	3	79,625,1,	0,249,30811,	XLOC_000571
chr10	14907437	14920674	TCONS_00002443	-	14907437	14920674	3	951,164,244,	0,2278,12993,	XLOC_000708
chr10	14909734	14920688	TCONS_00002955	-	14909734	14920688	2	145,258,	0,10696,	XLOC_000708
chr10	14917010	14920641	TCONS_00002444	-	14917010	14920641	1	3631,	0,	XLOC_000708
chr10	15902066	15932784	TCONS_00002177	+	15902066	15932784	2	345,69,	0,30649,	XLOC_000572
chr10	17683621	17684629	TCONS_00002956	-	17683621	17684629	1	1008,	0,	XLOC_000709
chr10	17685056	17685887	TCONS_00002957	-	17685056	17685887	1	831,	0,	XLOC_000710
chr10	178263	180402	TCONS_00003268	-	178263	180402	1	2139,	0,	XLOC_000697
chr10	18946900	18948058	TCONS_00002445	-	18946900	18948058	1	1158,	0,	XLOC_000711
chr10	20102846	20104748	TCONS_00002447	-	20102846	20104748	1	1902,	0,	XLOC_000713
chr10	25012852	25013570	TCONS_00002450	-	25012852	25013570	1	718,	0,	XLOC_000716
chr10	25014497	25015445	TCONS_00002180	+	25014497	25015445	1	948,	0,	XLOC_000575
chr10	25241286	25242574	TCONS_00002181	+	25241286	25242574	2	91,597,	0,691,	XLOC_000576
chr10	27531900	27533425	TCONS_00002182	+	27531900	27533425	1	1525,	0,	XLOC_000577
chr10	28808845	28821283	TCONS_00002451	-	28808845	28821283	2	4658,620,	0,11818,	XLOC_000717
chr10	28808845	28821283	TCONS_00002452	-	28808845	28821283	2	4695,620,	0,11818,	XLOC_000717
chr10	28808845	28821283	TCONS_00002453	-	28808845	28821283	3	4466,61,620,	0,6031,11818,	XLOC_000717
chr10	28808845	28821283	TCONS_00002455	-	28808845	28821283	3	4695,61,620,	0,6031,11818,	XLOC_000717
chr10	28808845	28821445	TCONS_00002457	-	28808845	28821445	2	4695,75,	0,12525,	XLOC_000717
chr10	28808845	28821573	TCONS_00002454	-	28808845	28821573	3	4658,61,910,	0,6031,11818,	XLOC_000717
chr10	28808845	28822422	TCONS_00002456	-	28808845	28822422	3	4658,61,1052,	0,6031,12525,	XLOC_000717
chr10	28808845	28822422	TCONS_00002458	-	28808845	28822422	3	4466,61,1052,	0,6031,12525,	XLOC_000717
chr10	28808845	28822422	TCONS_00002459	-	28808845	28822422	3	4695,61,1052,	0,6031,12525,	XLOC_000717
chr10	28808845	28822549	TCONS_00002460	-	28808845	28822549	3	4466,61,54,	0,6031,13650,	XLOC_000717
chr10	28808845	28822549	TCONS_00002461	-	28808845	28822549	3	4695,61,54,	0,6031,13650,	XLOC_000717
chr10	29698059	29712149	TCONS_00002183	+	29698059	29712149	4	553,56,171,1365,	0,6226,11360,12725,	XLOC_000578
chr10	29698059	29712149	TCONS_00002184	+	29698059	29712149	3	553,56,2730,	0,6226,11360,	XLOC_000578
chr10	29698059	29712149	TCONS_00002185	+	29698059	29712149	3	528,56,2756,	0,6226,11334,	XLOC_000578
chr10	29698059	29712149	TCONS_00002186	+	29698059	29712149	3	553,56,2756,	0,6226,11334,	XLOC_000578
chr10	29698059	29712149	TCONS_00002213	+	29698059	29712149	3	528,56,2730,	0,6226,11360,	XLOC_000578
chr10	29698059	29712149	TCONS_00003154	+	29698059	29712149	4	528,56,123,2730,	0,6226,9051,11360,	XLOC_000578
chr10	29698059	29746853	TCONS_00002728	+	29698059	29746853	3	528,56,274,	0,6226,48520,	XLOC_000578
chr10	29698059	29746853	TCONS_00002833	+	29698059	29746853	3	553,56,274,	0,6226,48520,	XLOC_000578
chr10	29698059	29758020	TCONS_00002198	+	29698059	29758020	3	528,56,1852,	0,6226,58109,	XLOC_000578
chr10	29698059	29758020	TCONS_00003155	+	29698059	29758020	4	553,56,98,1350,	0,6226,58109,58611,	XLOC_000578
chr10	29698059	29758020	TCONS_00003156	+	29698059	29758020	4	528,56,98,1350,	0,6226,58109,58611,	XLOC_000578
chr10	29698059	29759448	TCONS_00002202	+	29698059	29759448	4	553,56,176,222,	0,6226,59789,61167,	XLOC_000578
chr10	29698059	29759448	TCONS_00002204	+	29698059	29759448	4	528,56,176,222,	0,6226,59789,61167,	XLOC_000578
chr10	29698059	29759448	TCONS_00003157	+	29698059	29759448	5	528,56,421,1856,222,	0,6226,56308,58109,61167,	XLOC_000578
chr10	29698059	29759448	TCONS_00003158	+	29698059	29759448	4	553,56,1856,222,	0,6226,58109,61167,	XLOC_000578
chr10	29698059	29759448	TCONS_00003159	+	29698059	29759448	5	553,56,421,1856,222,	0,6226,56308,58109,61167,	XLOC_000578
chr10	29698059	29759448	TCONS_00003160	+	29698059	29759448	5	553,56,171,1856,222,	0,6226,11360,58109,61167,	XLOC_000578
chr10	29698059	29774750	TCONS_00002774	+	29698059	29774750	3	528,56,2989,	0,6226,73702,	XLOC_000578
chr10	29698059	29774750	TCONS_00002793	+	29698059	29774750	4	553,56,171,2989,	0,6226,11360,73702,	XLOC_000578
chr10	29698059	29774750	TCONS_00002796	+	29698059	29774750	3	553,56,2989,	0,6226,73702,	XLOC_000578
chr10	29698059	29774750	TCONS_00003161	+	29698059	29774750	5	553,56,60,87,2989,	0,6226,49143,49303,73702,	XLOC_000578
chr10	29698059	29774750	TCONS_00003162	+	29698059	29774750	4	553,56,98,3751,	0,6226,58109,72940,	XLOC_000578
chr10	29698059	29774750	TCONS_00003163	+	29698059	29774750	4	528,56,60,3751,	0,6226,49143,72940,	XLOC_000578
chr10	29698059	29774750	TCONS_00003164	+	29698059	29774750	4	553,56,51,2989,	0,6226,69343,73702,	XLOC_000578
chr10	29698059	29774750	TCONS_00003165	+	29698059	29774750	5	553,56,123,171,2989,	0,6226,9051,11360,73702,	XLOC_000578
chr10	29698059	29774750	TCONS_00003166	+	29698059	29774750	4	528,56,98,3751,	0,6226,58109,72940,	XLOC_000578
chr10	29698059	29774750	TCONS_00003167	+	29698059	29774750	4	528,56,51,2989,	0,6226,69343,73702,	XLOC_000578
chr10	29698059	29774750	TCONS_00003168	+	29698059	29774750	4	553,56,60,3751,	0,6226,49143,72940,	XLOC_000578
chr10	29698059	29774750	TCONS_00003169	+	29698059	29774750	5	528,56,60,87,2989,	0,6226,49143,49303,73702,	XLOC_000578
chr10	29698059	29799690	TCONS_00002832	+	29698059	29799690	3	528,56,334,	0,6226,101297,	XLOC_000578
chr10	29698347	29750056	TCONS_00003170	+	29698347	29750056	4	265,56,247,743,	0,5938,48855,50966,	XLOC_000578
chr10	29698347	29750056	TCONS_00003171	+	29698347	29750056	4	240,56,247,743,	0,5938,48855,50966,	XLOC_000578
chr10	29698378	29712182	TCONS_00002187	+	29698378	29712182	3	234,56,2727,	0,5907,11077,	XLOC_000578
chr10	29698378	29712182	TCONS_00002188	+	29698378	29712182	4	209,56,171,1398,	0,5907,11041,12406,	XLOC_000578
chr10	29698378	29712182	TCONS_00002189	+	29698378	29712182	3	209,56,2727,	0,5907,11077,	XLOC_000578
chr10	29698378	29747262	TCONS_00002190	+	29698378	29747262	4	234,56,171,60,	0,5907,11041,48824,	XLOC_000578
chr10	29698378	29747262	TCONS_00002191	+	29698378	29747262	4	209,56,135,60,	0,5907,11077,48824,	XLOC_000578
chr10	29698378	29747262	TCONS_00002192	+	29698378	29747262	3	234,56,60,	0,5907,48824,	XLOC_000578
chr10	29698378	29747262	TCONS_00002193	+	29698378	29747262	3	209,56,60,	0,5907,48824,	XLOC_000578
chr10	29698378	29757594	TCONS_00002194	+	29698378	29757594	3	234,56,1426,	0,5907,57790,	XLOC_000578
chr10	29698378	29757594	TCONS_00002195	+	29698378	29757594	3	234,56,3227,	0,5907,55989,	XLOC_000578
chr10	29698378	29757594	TCONS_00002196	+	29698378	29757594	4	209,56,421,1426,	0,5907,55989,57790,	XLOC_000578
chr10	29698378	29757594	TCONS_00002197	+	29698378	29757594	4	234,56,421,1426,	0,5907,55989,57790,	XLOC_000578
chr10	29698378	29757594	TCONS_00002199	+	29698378	29757594	4	209,56,171,1426,	0,5907,11041,57790,	XLOC_000578
chr10	29698378	29757594	TCONS_00002200	+	29698378	29757594	4	234,56,171,1426,	0,5907,11041,57790,	XLOC_000578
chr10	29698378	29757594	TCONS_00002201	+	29698378	29757594	3	209,56,3227,	0,5907,55989,	XLOC_000578
chr10	29698378	29759412	TCONS_00002203	+	29698378	29759412	5	209,56,171,176,186,	0,5907,11041,59470,60848,	XLOC_000578
chr10	29698378	29759412	TCONS_00002205	+	29698378	29759412	5	209,56,197,176,186,	0,5907,11015,59470,60848,	XLOC_000578
chr10	29698378	29776228	TCONS_00002206	+	29698378	29776228	5	234,56,51,2292,145,	0,5907,69024,73383,77705,	XLOC_000578
chr10	29698378	29776228	TCONS_00002207	+	29698378	29776228	4	209,56,2292,145,	0,5907,73383,77705,	XLOC_000578
chr10	29698378	29776228	TCONS_00002208	+	29698378	29776228	5	209,56,51,2292,145,	0,5907,69024,73383,77705,	XLOC_000578
chr10	29698378	29776228	TCONS_00002209	+	29698378	29776228	5	209,56,283,2292,145,	0,5907,11041,73383,77705,	XLOC_000578
chr10	29698378	29776228	TCONS_00002210	+	29698378	29776228	4	234,56,2292,145,	0,5907,73383,77705,	XLOC_000578
chr10	29698378	29776228	TCONS_00002211	+	29698378	29776228	3	234,56,145,	0,5907,77705,	XLOC_000578
chr10	29698378	29776228	TCONS_00002212	+	29698378	29776228	5	209,56,171,2292,145,	0,5907,11041,73383,77705,	XLOC_000578
chr10	29698471	29712148	TCONS_00002726	+	29698471	29712148	4	141,56,320,2908,	0,5814,10432,10769,	XLOC_000578
chr10	29698471	29712148	TCONS_00002727	+	29698471	29712148	4	116,56,320,2908,	0,5814,10432,10769,	XLOC_000578
chr10	29698471	29747451	TCONS_00002729	+	29698471	29747451	4	116,56,320,89,	0,5814,10432,48891,	XLOC_000578
chr10	29698471	29747451	TCONS_00002730	+	29698471	29747451	6	141,56,320,350,60,89,	0,5814,10432,10769,48731,48891,	XLOC_000578
chr10	29698471	29747451	TCONS_00002731	+	29698471	29747451	6	116,56,320,350,60,89,	0,5814,10432,10769,48731,48891,	XLOC_000578
chr10	29698471	29747451	TCONS_00002732	+	29698471	29747451	5	116,56,171,60,89,	0,5814,10948,48731,48891,	XLOC_000578
chr10	29698471	29747451	TCONS_00002733	+	29698471	29747451	4	141,56,320,89,	0,5814,10432,48891,	XLOC_000578
chr10	29698471	29747451	TCONS_00002734	+	29698471	29747451	4	141,56,60,89,	0,5814,48731,48891,	XLOC_000578
chr10	29698471	29747451	TCONS_00002735	+	29698471	29747451	5	141,56,197,60,89,	0,5814,10922,48731,48891,	XLOC_000578
chr10	29698471	29747451	TCONS_00002736	+	29698471	29747451	5	116,56,197,60,89,	0,5814,10922,48731,48891,	XLOC_000578
chr10	29698471	29747451	TCONS_00002737	+	29698471	29747451	5	141,56,171,60,89,	0,5814,10948,48731,48891,	XLOC_000578
chr10	29698471	29757355	TCONS_00002738	+	29698471	29757355	4	141,56,197,1187,	0,5814,10922,57697,	XLOC_000578
chr10	29698471	29757355	TCONS_00002739	+	29698471	29757355	4	116,56,197,1187,	0,5814,10922,57697,	XLOC_000578
chr10	29698471	29757355	TCONS_00002740	+	29698471	29757355	6	116,56,60,87,67,1187,	0,5814,48731,48891,50842,57697,	XLOC_000578
chr10	29698471	29757355	TCONS_00002741	+	29698471	29757355	5	116,56,320,350,1187,	0,5814,10432,10769,57697,	XLOC_000578
chr10	29698471	29757355	TCONS_00002742	+	29698471	29757355	4	116,56,67,1187,	0,5814,50842,57697,	XLOC_000578
chr10	29698471	29757355	TCONS_00002743	+	29698471	29757355	5	141,56,320,350,1187,	0,5814,10432,10769,57697,	XLOC_000578
chr10	29698471	29757355	TCONS_00002744	+	29698471	29757355	4	141,56,67,1187,	0,5814,50842,57697,	XLOC_000578
chr10	29698471	29760361	TCONS_00002745	+	29698471	29760361	5	116,56,197,1407,295,	0,5814,10922,59377,61595,	XLOC_000578
chr10	29698471	29760361	TCONS_00002746	+	29698471	29760361	5	141,56,176,186,295,	0,5814,59377,60755,61595,	XLOC_000578
chr10	29698471	29760361	TCONS_00002747	+	29698471	29760361	6	141,56,197,176,186,295,	0,5814,10922,59377,60755,61595,	XLOC_000578
chr10	29698471	29760361	TCONS_00002748	+	29698471	29760361	6	141,56,320,350,1407,295,	0,5814,10432,10769,59377,61595,	XLOC_000578
chr10	29698471	29760361	TCONS_00002749	+	29698471	29760361	7	116,56,320,350,176,186,295,	0,5814,10432,10769,59377,60755,61595,	XLOC_000578
chr10	29698471	29760361	TCONS_00002750	+	29698471	29760361	6	141,56,171,176,186,295,	0,5814,10948,59377,60755,61595,	XLOC_000578
chr10	29698471	29760361	TCONS_00002751	+	29698471	29760361	5	116,56,176,186,295,	0,5814,59377,60755,61595,	XLOC_000578
chr10	29698471	29760361	TCONS_00002752	+	29698471	29760361	5	141,56,197,1407,295,	0,5814,10922,59377,61595,	XLOC_000578
chr10	29698471	29760361	TCONS_00002753	+	29698471	29760361	6	116,56,197,176,186,295,	0,5814,10922,59377,60755,61595,	XLOC_000578
chr10	29698471	29760361	TCONS_00002754	+	29698471	29760361	4	116,56,1407,295,	0,5814,59377,61595,	XLOC_000578
chr10	29698471	29760361	TCONS_00002755	+	29698471	29760361	5	141,56,171,1407,295,	0,5814,10948,59377,61595,	XLOC_000578
chr10	29698471	29760361	TCONS_00002756	+	29698471	29760361	5	116,56,171,1407,295,	0,5814,10948,59377,61595,	XLOC_000578
chr10	29698471	29760361	TCONS_00002757	+	29698471	29760361	7	141,56,320,350,176,186,295,	0,5814,10432,10769,59377,60755,61595,	XLOC_000578
chr10	29698471	29760361	TCONS_00002758	+	29698471	29760361	4	141,56,1407,295,	0,5814,59377,61595,	XLOC_000578
chr10	29698471	29760361	TCONS_00002759	+	29698471	29760361	6	116,56,320,350,1407,295,	0,5814,10432,10769,59377,61595,	XLOC_000578
chr10	29698471	29760361	TCONS_00002760	+	29698471	29760361	6	116,56,171,176,186,295,	0,5814,10948,59377,60755,61595,	XLOC_000578
chr10	29698471	29773646	TCONS_00002761	+	29698471	29773646	7	141,56,60,90,165,100,1885,	0,5814,48731,52734,53928,72041,73290,	XLOC_000578
chr10	29698471	29773646	TCONS_00002762	+	29698471	29773646	5	141,56,320,100,1885,	0,5814,10432,72041,73290,	XLOC_000578
chr10	29698471	29773646	TCONS_00002763	+	29698471	29773646	6	141,56,171,176,186,2141,	0,5814,10948,59377,60755,73034,	XLOC_000578
chr10	29698471	29773646	TCONS_00002764	+	29698471	29773646	8	141,56,320,350,176,186,100,1885,	0,5814,10432,10769,59377,60755,72041,73290,	XLOC_000578
chr10	29698471	29773646	TCONS_00002765	+	29698471	29773646	6	141,56,197,60,100,1885,	0,5814,10922,48731,72041,73290,	XLOC_000578
chr10	29698471	29773646	TCONS_00002766	+	29698471	29773646	4	141,56,320,2141,	0,5814,10432,73034,	XLOC_000578
chr10	29698471	29773646	TCONS_00002767	+	29698471	29773646	5	116,56,320,350,1885,	0,5814,10432,10769,73290,	XLOC_000578
chr10	29698471	29773646	TCONS_00002768	+	29698471	29773646	4	141,56,60,2141,	0,5814,48731,73034,	XLOC_000578
chr10	29698471	29773646	TCONS_00002769	+	29698471	29773646	7	141,56,320,350,176,186,2141,	0,5814,10432,10769,59377,60755,73034,	XLOC_000578
chr10	29698471	29773646	TCONS_00002770	+	29698471	29773646	7	116,56,67,154,165,100,1885,	0,5814,50842,52670,53928,72041,73290,	XLOC_000578
chr10	29698471	29773646	TCONS_00002771	+	29698471	29773646	6	116,56,197,60,100,1885,	0,5814,10922,48731,72041,73290,	XLOC_000578
chr10	29698471	29773646	TCONS_00002772	+	29698471	29773646	9	116,56,320,350,60,90,165,100,1885,	0,5814,10432,10769,48731,52734,53928,72041,73290,	XLOC_000578
chr10	29698471	29773646	TCONS_00002773	+	29698471	29773646	8	141,56,320,350,60,90,165,2141,	0,5814,10432,10769,48731,52734,53928,73034,	XLOC_000578
chr10	29698471	29773646	TCONS_00002775	+	29698471	29773646	7	141,56,320,350,60,100,1885,	0,5814,10432,10769,48731,72041,73290,	XLOC_000578
chr10	29698471	29773646	TCONS_00002776	+	29698471	29773646	6	116,56,176,186,100,1885,	0,5814,59377,60755,72041,73290,	XLOC_000578
chr10	29698471	29773646	TCONS_00002777	+	29698471	29773646	7	116,56,320,350,60,100,1885,	0,5814,10432,10769,48731,72041,73290,	XLOC_000578
chr10	29698471	29773646	TCONS_00002778	+	29698471	29773646	6	141,56,176,186,100,1885,	0,5814,59377,60755,72041,73290,	XLOC_000578
chr10	29698471	29773646	TCONS_00002779	+	29698471	29773646	7	116,56,60,90,165,100,1885,	0,5814,48731,52734,53928,72041,73290,	XLOC_000578
chr10	29698471	29773646	TCONS_00002780	+	29698471	29773646	6	116,56,171,60,100,1885,	0,5814,10948,48731,72041,73290,	XLOC_000578
chr10	29698471	29773646	TCONS_00002781	+	29698471	29773646	5	141,56,60,100,1885,	0,5814,48731,72041,73290,	XLOC_000578
chr10	29698471	29773646	TCONS_00002782	+	29698471	29773646	8	141,56,171,60,90,165,100,1885,	0,5814,10948,48731,52734,53928,72041,73290,	XLOC_000578
chr10	29698471	29773646	TCONS_00002783	+	29698471	29773646	5	141,56,320,350,1885,	0,5814,10432,10769,73290,	XLOC_000578
chr10	29698471	29773646	TCONS_00002784	+	29698471	29773646	5	116,56,320,100,1885,	0,5814,10432,72041,73290,	XLOC_000578
chr10	29698471	29773646	TCONS_00002785	+	29698471	29773646	7	116,56,197,176,186,100,1885,	0,5814,10922,59377,60755,72041,73290,	XLOC_000578
chr10	29698471	29773646	TCONS_00002786	+	29698471	29773646	5	141,56,197,60,2141,	0,5814,10922,48731,73034,	XLOC_000578
chr10	29698471	29773646	TCONS_00002787	+	29698471	29773646	6	141,56,171,60,100,1885,	0,5814,10948,48731,72041,73290,	XLOC_000578
chr10	29698471	29773646	TCONS_00002788	+	29698471	29773646	6	141,56,197,176,186,2141,	0,5814,10922,59377,60755,73034,	XLOC_000578
chr10	29698471	29773646	TCONS_00002789	+	29698471	29773646	4	116,56,197,1885,	0,5814,10922,73290,	XLOC_000578
chr10	29698471	29773646	TCONS_00002790	+	29698471	29773646	6	116,56,320,350,60,2141,	0,5814,10432,10769,48731,73034,	XLOC_000578
chr10	29698471	29773646	TCONS_00002791	+	29698471	29773646	5	116,56,60,100,1885,	0,5814,48731,72041,73290,	XLOC_000578
chr10	29698471	29773646	TCONS_00002792	+	29698471	29773646	7	141,56,67,154,165,100,1885,	0,5814,50842,52670,53928,72041,73290,	XLOC_000578
chr10	29698471	29773646	TCONS_00002794	+	29698471	29773646	4	141,56,197,1885,	0,5814,10922,73290,	XLOC_000578
chr10	29698471	29773646	TCONS_00002795	+	29698471	29773646	4	116,56,171,1885,	0,5814,10948,73290,	XLOC_000578
chr10	29698471	29773646	TCONS_00002797	+	29698471	29773646	7	116,56,171,60,90,165,2141,	0,5814,10948,48731,52734,53928,73034,	XLOC_000578
chr10	29698471	29773646	TCONS_00002798	+	29698471	29773646	8	116,56,320,350,176,186,100,1885,	0,5814,10432,10769,59377,60755,72041,73290,	XLOC_000578
chr10	29698471	29773646	TCONS_00002799	+	29698471	29773646	6	141,56,320,350,60,2141,	0,5814,10432,10769,48731,73034,	XLOC_000578
chr10	29698471	29773646	TCONS_00002800	+	29698471	29773646	5	116,56,176,186,2141,	0,5814,59377,60755,73034,	XLOC_000578
chr10	29698471	29773646	TCONS_00002801	+	29698471	29773646	6	116,56,60,90,165,2141,	0,5814,48731,52734,53928,73034,	XLOC_000578
chr10	29698471	29773646	TCONS_00002802	+	29698471	29773646	6	116,56,197,176,186,2141,	0,5814,10922,59377,60755,73034,	XLOC_000578
chr10	29698471	29773646	TCONS_00002803	+	29698471	29773646	7	141,56,197,60,90,165,2141,	0,5814,10922,48731,52734,53928,73034,	XLOC_000578
chr10	29698471	29773646	TCONS_00002804	+	29698471	29773646	7	116,56,197,60,90,165,2141,	0,5814,10922,48731,52734,53928,73034,	XLOC_000578
chr10	29698471	29773646	TCONS_00002805	+	29698471	29773646	6	141,56,60,90,165,2141,	0,5814,48731,52734,53928,73034,	XLOC_000578
chr10	29698471	29773646	TCONS_00002806	+	29698471	29773646	6	116,56,171,176,186,2141,	0,5814,10948,59377,60755,73034,	XLOC_000578
chr10	29698471	29773646	TCONS_00002807	+	29698471	29773646	5	141,56,171,60,2141,	0,5814,10948,48731,73034,	XLOC_000578
chr10	29698471	29773646	TCONS_00002808	+	29698471	29773646	7	141,56,171,176,186,100,1885,	0,5814,10948,59377,60755,72041,73290,	XLOC_000578
chr10	29698471	29773646	TCONS_00002809	+	29698471	29773646	8	116,56,171,60,90,165,100,1885,	0,5814,10948,48731,52734,53928,72041,73290,	XLOC_000578
chr10	29698471	29773646	TCONS_00002810	+	29698471	29773646	5	116,56,197,60,2141,	0,5814,10922,48731,73034,	XLOC_000578
chr10	29698471	29773646	TCONS_00002811	+	29698471	29773646	7	116,56,320,350,176,186,2141,	0,5814,10432,10769,59377,60755,73034,	XLOC_000578
chr10	29698471	29773646	TCONS_00002812	+	29698471	29773646	7	141,56,171,60,90,165,2141,	0,5814,10948,48731,52734,53928,73034,	XLOC_000578
chr10	29698471	29773646	TCONS_00002813	+	29698471	29773646	5	116,56,171,60,2141,	0,5814,10948,48731,73034,	XLOC_000578
chr10	29698471	29773646	TCONS_00002814	+	29698471	29773646	9	141,56,320,350,60,90,165,100,1885,	0,5814,10432,10769,48731,52734,53928,72041,73290,	XLOC_000578
chr10	29698471	29773646	TCONS_00002815	+	29698471	29773646	8	116,56,320,350,60,90,165,2141,	0,5814,10432,10769,48731,52734,53928,73034,	XLOC_000578
chr10	29698471	29773646	TCONS_00002816	+	29698471	29773646	8	141,56,197,60,90,165,100,1885,	0,5814,10922,48731,52734,53928,72041,73290,	XLOC_000578
chr10	29698471	29773646	TCONS_00002817	+	29698471	29773646	6	116,56,67,154,165,2141,	0,5814,50842,52670,53928,73034,	XLOC_000578
chr10	29698471	29773646	TCONS_00002818	+	29698471	29773646	5	141,56,176,186,2141,	0,5814,59377,60755,73034,	XLOC_000578
chr10	29698471	29773646	TCONS_00002819	+	29698471	29773646	4	116,56,60,2141,	0,5814,48731,73034,	XLOC_000578
chr10	29698471	29773646	TCONS_00002820	+	29698471	29773646	7	141,56,197,176,186,100,1885,	0,5814,10922,59377,60755,72041,73290,	XLOC_000578
chr10	29698471	29773646	TCONS_00002821	+	29698471	29773646	8	116,56,197,60,90,165,100,1885,	0,5814,10922,48731,52734,53928,72041,73290,	XLOC_000578
chr10	29698471	29773646	TCONS_00002822	+	29698471	29773646	7	116,56,171,176,186,100,1885,	0,5814,10948,59377,60755,72041,73290,	XLOC_000578
chr10	29698471	29773646	TCONS_00002823	+	29698471	29773646	6	141,56,67,154,165,2141,	0,5814,50842,52670,53928,73034,	XLOC_000578
chr10	29698471	29773646	TCONS_00002824	+	29698471	29773646	4	116,56,320,2141,	0,5814,10432,73034,	XLOC_000578
chr10	29698471	29781645	TCONS_00002825	+	29698471	29781645	4	116,56,95,4116,	0,5814,77662,79058,	XLOC_000578
chr10	29698471	29781645	TCONS_00002826	+	29698471	29781645	4	116,56,95,1870,	0,5814,77662,81304,	XLOC_000578
chr10	29698471	29781645	TCONS_00002827	+	29698471	29781645	4	116,56,145,4116,	0,5814,77612,79058,	XLOC_000578
chr10	29698471	29781645	TCONS_00002828	+	29698471	29781645	4	116,56,145,1870,	0,5814,77612,81304,	XLOC_000578
chr10	29698471	29781645	TCONS_00002829	+	29698471	29781645	4	141,56,95,4116,	0,5814,77662,79058,	XLOC_000578
chr10	29698471	29781645	TCONS_00002830	+	29698471	29781645	4	141,56,145,4116,	0,5814,77612,79058,	XLOC_000578
chr10	29698471	29783004	TCONS_00002831	+	29698471	29783004	4	116,56,95,862,	0,5814,77662,83671,	XLOC_000578
chr10	29698898	29712182	TCONS_00002214	+	29698898	29712182	3	492,56,2763,	0,5387,10521,	XLOC_000578
chr10	29698898	29747262	TCONS_00002215	+	29698898	29747262	4	492,56,171,683,	0,5387,10521,47681,	XLOC_000578
chr10	29698898	29747262	TCONS_00002216	+	29698898	29747262	3	492,56,683,	0,5387,47681,	XLOC_000578
chr10	29698898	29757594	TCONS_00002217	+	29698898	29757594	3	492,56,3227,	0,5387,55469,	XLOC_000578
chr10	29698898	29757594	TCONS_00002218	+	29698898	29757594	4	492,56,421,1426,	0,5387,55469,57270,	XLOC_000578
chr10	29698898	29776228	TCONS_00002219	+	29698898	29776228	4	492,56,2292,145,	0,5387,72863,77185,	XLOC_000578
chr10	29698898	29776228	TCONS_00002220	+	29698898	29776228	5	492,56,51,2292,145,	0,5387,68504,72863,77185,	XLOC_000578
chr10	29698916	29712149	TCONS_00002835	+	29698916	29712149	3	474,56,2756,	0,5369,10477,	XLOC_000578
chr10	29698916	29712149	TCONS_00003172	+	29698916	29712149	4	474,56,123,2730,	0,5369,8194,10503,	XLOC_000578
chr10	29698916	29758020	TCONS_00002843	+	29698916	29758020	3	474,56,1852,	0,5369,57252,	XLOC_000578
chr10	29698916	29758020	TCONS_00003173	+	29698916	29758020	5	474,56,421,98,1350,	0,5369,55451,57252,57754,	XLOC_000578
chr10	29698916	29758020	TCONS_00003174	+	29698916	29758020	4	474,56,98,1350,	0,5369,57252,57754,	XLOC_000578
chr10	29698916	29758020	TCONS_00003175	+	29698916	29758020	4	474,56,283,1852,	0,5369,10503,57252,	XLOC_000578
chr10	29698916	29759448	TCONS_00003176	+	29698916	29759448	5	474,56,421,1856,222,	0,5369,55451,57252,60310,	XLOC_000578
chr10	29698916	29759448	TCONS_00003177	+	29698916	29759448	4	474,56,176,222,	0,5369,58932,60310,	XLOC_000578
chr10	29698916	29759448	TCONS_00003178	+	29698916	29759448	5	474,56,421,98,244,	0,5369,55451,57252,60288,	XLOC_000578
chr10	29698916	29774750	TCONS_00003179	+	29698916	29774750	4	474,56,51,2989,	0,5369,68486,72845,	XLOC_000578
chr10	29698916	29774750	TCONS_00003180	+	29698916	29774750	4	474,56,60,3751,	0,5369,48286,72083,	XLOC_000578
chr10	29698916	29774750	TCONS_00003181	+	29698916	29774750	5	474,56,60,87,2989,	0,5369,48286,48446,72845,	XLOC_000578
chr10	29698916	29774750	TCONS_00003182	+	29698916	29774750	5	474,56,421,98,3751,	0,5369,55451,57252,72083,	XLOC_000578
chr10	29698916	29774750	TCONS_00003183	+	29698916	29774750	4	474,56,98,3751,	0,5369,57252,72083,	XLOC_000578
chr10	29698916	29783237	TCONS_00002888	+	29698916	29783237	4	474,56,145,5708,	0,5369,77167,78613,	XLOC_000578
chr10	29698916	29783237	TCONS_00003184	+	29698916	29783237	4	474,56,141,5708,	0,5369,77167,78613,	XLOC_000578
chr10	29698916	29783237	TCONS_00003185	+	29698916	29783237	4	474,56,2292,7104,	0,5369,72845,77217,	XLOC_000578
chr10	29698916	29799690	TCONS_00003186	+	29698916	29799690	3	474,56,334,	0,5369,100440,	XLOC_000578
chr10	29698977	29712148	TCONS_00002834	+	29698977	29712148	4	413,56,320,2908,	0,5308,9926,10263,	XLOC_000578
chr10	29698977	29747451	TCONS_00002836	+	29698977	29747451	4	413,56,60,89,	0,5308,48225,48385,	XLOC_000578
chr10	29698977	29747451	TCONS_00002837	+	29698977	29747451	5	413,56,171,60,89,	0,5308,10442,48225,48385,	XLOC_000578
chr10	29698977	29747451	TCONS_00002838	+	29698977	29747451	5	413,56,197,60,89,	0,5308,10416,48225,48385,	XLOC_000578
chr10	29698977	29747451	TCONS_00002839	+	29698977	29747451	6	413,56,320,350,60,89,	0,5308,9926,10263,48225,48385,	XLOC_000578
chr10	29698977	29757355	TCONS_00002840	+	29698977	29757355	4	413,56,197,1187,	0,5308,10416,57191,	XLOC_000578
chr10	29698977	29757355	TCONS_00002841	+	29698977	29757355	5	413,56,320,350,1187,	0,5308,9926,10263,57191,	XLOC_000578
chr10	29698977	29757355	TCONS_00002842	+	29698977	29757355	4	413,56,67,1187,	0,5308,50336,57191,	XLOC_000578
chr10	29698977	29757355	TCONS_00002844	+	29698977	29757355	4	413,56,171,1187,	0,5308,10442,57191,	XLOC_000578
chr10	29698977	29760361	TCONS_00002845	+	29698977	29760361	6	413,56,171,176,186,295,	0,5308,10442,58871,60249,61089,	XLOC_000578
chr10	29698977	29760361	TCONS_00002846	+	29698977	29760361	6	413,56,320,350,1407,295,	0,5308,9926,10263,58871,61089,	XLOC_000578
chr10	29698977	29760361	TCONS_00002847	+	29698977	29760361	5	413,56,176,186,295,	0,5308,58871,60249,61089,	XLOC_000578
chr10	29698977	29760361	TCONS_00002848	+	29698977	29760361	5	413,56,197,1407,295,	0,5308,10416,58871,61089,	XLOC_000578
chr10	29698977	29760361	TCONS_00002849	+	29698977	29760361	4	413,56,1407,295,	0,5308,58871,61089,	XLOC_000578
chr10	29698977	29760361	TCONS_00002850	+	29698977	29760361	7	413,56,320,350,176,186,295,	0,5308,9926,10263,58871,60249,61089,	XLOC_000578
chr10	29698977	29760361	TCONS_00002851	+	29698977	29760361	6	413,56,197,176,186,295,	0,5308,10416,58871,60249,61089,	XLOC_000578
chr10	29698977	29760361	TCONS_00002852	+	29698977	29760361	5	413,56,171,1407,295,	0,5308,10442,58871,61089,	XLOC_000578
chr10	29698977	29773646	TCONS_00002853	+	29698977	29773646	7	413,56,197,60,90,165,2141,	0,5308,10416,48225,52228,53422,72528,	XLOC_000578
chr10	29698977	29773646	TCONS_00002854	+	29698977	29773646	7	413,56,60,90,165,100,1885,	0,5308,48225,52228,53422,71535,72784,	XLOC_000578
chr10	29698977	29773646	TCONS_00002855	+	29698977	29773646	8	413,56,197,60,90,165,100,1885,	0,5308,10416,48225,52228,53422,71535,72784,	XLOC_000578
chr10	29698977	29773646	TCONS_00002856	+	29698977	29773646	6	413,56,171,60,100,1885,	0,5308,10442,48225,71535,72784,	XLOC_000578
chr10	29698977	29773646	TCONS_00002857	+	29698977	29773646	6	413,56,60,90,165,2141,	0,5308,48225,52228,53422,72528,	XLOC_000578
chr10	29698977	29773646	TCONS_00002858	+	29698977	29773646	8	413,56,171,60,90,165,100,1885,	0,5308,10442,48225,52228,53422,71535,72784,	XLOC_000578
chr10	29698977	29773646	TCONS_00002859	+	29698977	29773646	7	413,56,171,60,90,165,2141,	0,5308,10442,48225,52228,53422,72528,	XLOC_000578
chr10	29698977	29773646	TCONS_00002860	+	29698977	29773646	5	413,56,320,100,1885,	0,5308,9926,71535,72784,	XLOC_000578
chr10	29698977	29773646	TCONS_00002861	+	29698977	29773646	4	413,56,60,2141,	0,5308,48225,72528,	XLOC_000578
chr10	29698977	29773646	TCONS_00002862	+	29698977	29773646	6	413,56,171,176,186,2141,	0,5308,10442,58871,60249,72528,	XLOC_000578
chr10	29698977	29773646	TCONS_00002863	+	29698977	29773646	6	413,56,67,154,165,2141,	0,5308,50336,52164,53422,72528,	XLOC_000578
chr10	29698977	29773646	TCONS_00002864	+	29698977	29773646	6	413,56,320,350,60,2141,	0,5308,9926,10263,48225,72528,	XLOC_000578
chr10	29698977	29773646	TCONS_00002865	+	29698977	29773646	5	413,56,60,100,1885,	0,5308,48225,71535,72784,	XLOC_000578
chr10	29698977	29773646	TCONS_00002866	+	29698977	29773646	3	413,56,1885,	0,5308,72784,	XLOC_000578
chr10	29698977	29773646	TCONS_00002867	+	29698977	29773646	4	413,56,320,2141,	0,5308,9926,72528,	XLOC_000578
chr10	29698977	29773646	TCONS_00002868	+	29698977	29773646	5	413,56,176,186,2141,	0,5308,58871,60249,72528,	XLOC_000578
chr10	29698977	29773646	TCONS_00002869	+	29698977	29773646	6	413,56,197,176,186,2141,	0,5308,10416,58871,60249,72528,	XLOC_000578
chr10	29698977	29773646	TCONS_00002870	+	29698977	29773646	8	413,56,320,350,176,186,100,1885,	0,5308,9926,10263,58871,60249,71535,72784,	XLOC_000578
chr10	29698977	29773646	TCONS_00002871	+	29698977	29773646	5	413,56,171,60,2141,	0,5308,10442,48225,72528,	XLOC_000578
chr10	29698977	29773646	TCONS_00002872	+	29698977	29773646	7	413,56,67,154,165,100,1885,	0,5308,50336,52164,53422,71535,72784,	XLOC_000578
chr10	29698977	29773646	TCONS_00002873	+	29698977	29773646	7	413,56,197,176,186,100,1885,	0,5308,10416,58871,60249,71535,72784,	XLOC_000578
chr10	29698977	29773646	TCONS_00002874	+	29698977	29773646	7	413,56,320,350,60,100,1885,	0,5308,9926,10263,48225,71535,72784,	XLOC_000578
chr10	29698977	29773646	TCONS_00002875	+	29698977	29773646	9	413,56,320,350,60,90,165,100,1885,	0,5308,9926,10263,48225,52228,53422,71535,72784,	XLOC_000578
[truncated: 14,301 more rows]
