# Supplementary material for: Long noncoding RNAs expressed in human hepatic stellate cells form networks with extracellular matrix proteins
Source: Genome Med. 2016 Mar 23;8:31. doi: 10.1186/s13073-016-0285-0 (PMC4804564; doi:10.1186/s13073-016-0285-0)
Supplement: Additional file 7: Table S6. — Expression levels of all lncRNA loci in each condition of HSC. (XLS 408 kb) [file 13073_2016_285_MOESM7_ESM.xls]

## Sheet: TableS3.lncHSC.fpkm.4conditions
Supplemental Table S6: Expression levels of all lncRNA loci in each condition of HSC.
Loci	Fpkm_HSC myofibroblast	Fpkm_noTGFb	Fpkm_TGFb
XLOC_000001	1.65787	1.82694	2.3246
XLOC_000002	0.126139	0.0603962	0.0452634
XLOC_000003	0.773062	0.905904	0.510021
XLOC_000004	0.40013	0.423404	0.329032
XLOC_000005	5.05953	4.88796	6.45771
XLOC_000006	0.878313	0.922815	1.17933
XLOC_000007	45.8961	47.3109	65.6325
XLOC_000009	10.1787	11.4549	12.6433
XLOC_000010	0.29288	0.359106	0.555245
XLOC_000011	0.236925	0.257053	0.117219
XLOC_000016	0.443142	0.447272	0.407426
XLOC_000019	0.228422	0.255784	0.176602
XLOC_000020	3.26311	3.58778	4.22512
XLOC_000023	0.077895	0.076272	0.0604692
XLOC_000024	0.190911	0.0685323	0.0616734
XLOC_000030	1.82456	1.55455	1.33788
XLOC_000031	0.139407	0.216749	0.423061
XLOC_000032	0.0733831	0.060391	0.0692027
XLOC_000035	0.436537	0.326046	0.448193
XLOC_000039	0.0897296	0.102934	0.0671978
XLOC_000041	2.24022	0.705243	0.738458
XLOC_000045	3.29816	2.40054	2.62684
XLOC_000049	0.699174	0.925743	1.28582
XLOC_000051	0.0587242	0.0234373	0.0281437
XLOC_000052	0.103876	0.0782747	0.033274
XLOC_000054	1.42467	1.80732	1.24512
XLOC_000056	0.204659	0.264676	0.384562
XLOC_000060	0.213118	0.243665	0.175599
XLOC_000061	0.0882562	0.0852058	0.0434486
XLOC_000062	12.1189	11.6332	6.30899
XLOC_000063	0.540836	0.59513	0.372115
XLOC_000066	0.430707	0.497435	0.429344
XLOC_000070	0.182991	0.232392	0.188243
XLOC_000071	0.0521774	0.0315713	0.010912
XLOC_000072	0.0860627	0.130276	0.0628023
XLOC_000074	0.464781	0.631314	0.46125
XLOC_000075	0.162417	0.174157	0.0477301
XLOC_000076	0.164995	0.0923306	0.0592803
XLOC_000077	23.1458	14.1718	36.7351
XLOC_000079	0.158044	0.1753	0.146917
XLOC_000081	0.720558	0.931154	0.8986
XLOC_000083	1.1407	1.42994	3.60612
XLOC_000084	0.322123	0.478793	0.414632
XLOC_000085	2.58207	2.2263	2.18589
XLOC_000086	0.0310548	0.0447939	0.0189786
XLOC_000087	0.0228568	0	0
XLOC_000088	0.208965	0.380215	0.190986
XLOC_000099	0.535017	0.572779	0.365434
XLOC_000100	0.276358	0.157129	0.138521
XLOC_000101	4.91815	4.95612	6.01142
XLOC_000105	0.471179	0.417214	0.423178
XLOC_000106	0.800151	0.796201	1.21164
XLOC_000108	0.114809	0.180265	0.134625
XLOC_000109	1.17807	1.1623	2.43594
XLOC_000111	0.493685	0.639201	0.793079
XLOC_000113	0.299796	0.352309	0.265709
XLOC_000114	0.306901	0.26416	0.423909
XLOC_000117	29.3541	40.9802	43.8113
XLOC_000121	0.147989	0.155773	0.0859073
XLOC_000122	0.0577604	0.0828898	0.0270805
XLOC_000123	1.31561	1.24924	1.04532
XLOC_000124	0.195485	0.0766696	0.164027
XLOC_000125	0.293866	0.275267	0.269502
XLOC_000126	4.8038	5.5766	5.70211
XLOC_000127	0.877494	1.73292	2.10298
XLOC_000129	0.13588	0.128896	0.0903058
XLOC_000132	0.0448009	0.0760813	0.0555476
XLOC_000133	10.2299	16.4467	14.1783
XLOC_000134	0.106122	0.150826	0.0975307
XLOC_000135	0.178882	0.988818	0.40085
XLOC_000138	0.372023	0.367959	0.279901
XLOC_000139	0.215117	0.196419	0.208964
XLOC_000140	0.150785	0.138692	0.598243
XLOC_000141	23.2815	27.0167	31.2171
XLOC_000142	5.74848	7.48017	4.70236
XLOC_000144	0.133471	0.158466	0.0672051
XLOC_000146	0.163484	0.179454	0.108526
XLOC_000148	0.123476	0.214896	0.41218
XLOC_000149	0.046753	0.0548423	0.10116
XLOC_000150	0.0654794	0.0300643	0.0242353
XLOC_000151	0.0943715	0.162938	0.0610447
XLOC_000153	2.45186	2.98712	4.23404
XLOC_000154	0.0724609	0.0443383	0.0283707
XLOC_000155	4.75674	5.82517	7.85706
XLOC_000157	10.9358	14.1622	16.0842
XLOC_000163	0.0776632	0.161439	0.0359176
XLOC_000165	4.42736	6.18821	5.99728
XLOC_000166	0.164215	0.199073	0.150011
XLOC_000168	5.80232	5.46776	2.91792
XLOC_000169	0.0486002	0.0247526	0.0299302
XLOC_000171	0.543684	0.626978	0.587758
XLOC_000173	5.15549	4.83946	4.92896
XLOC_000174	0.103953	0.186683	0.062286
XLOC_000175	0.0961335	0.167937	0.0470721
XLOC_000176	0.107577	0.113477	0.121167
XLOC_000180	0.0762441	0.0329401	0.0261538
XLOC_000181	37.2444	38.8021	41.0714
XLOC_000182	0.0629873	0.0508062	0
XLOC_000183	0.869681	1.21257	1.71104
XLOC_000184	0.0717002	0.060273	1.5702e-12
XLOC_000186	0.608373	0.737348	1.19674
XLOC_000188	1.04038	0.991648	1.26802
XLOC_000190	0.195395	0.278042	0.575533
XLOC_000195	0.118864	0.0783026	0.096436
XLOC_000196	1.97889	2.98597	1.97864
XLOC_000199	0.0538204	0.051575	0.0805902
XLOC_000200	0.196629	0.221835	0.135512
XLOC_000201	0.955755	1.7333	2.14659
XLOC_000204	8.54023	8.10404	7.16623
XLOC_000205	0.171172	0.121619	0.160002
XLOC_000209	1.35761	0.945583	0.803552
XLOC_000218	0.0212415	0.0203309	0
XLOC_000219	0.85637	0.663313	0.558139
XLOC_000220	0.307877	0.536965	0.419254
XLOC_000222	0.156977	0.0914187	0.109294
XLOC_000223	0.108521	0.0737279	0.0634867
XLOC_000225	1.5525	2.38949	1.66073
XLOC_000226	0.067953	0.137106	0.0739218
XLOC_000227	0.437744	0.941881	1.17932
XLOC_000232	0.901973	0.594314	0.358931
XLOC_000235	0.0562318	0.0124699	0.0166592
XLOC_000236	0.877598	0.741257	0.706616
XLOC_000238	0.277858	0.336483	0.184626
XLOC_000241	0.0793494	0.154458	0.142935
XLOC_000244	0.684466	0.929908	0.852101
XLOC_000247	0.343443	0.543911	0.401333
XLOC_000249	0.543553	0.442091	0.537016
XLOC_000250	3.77786	4.68687	2.80432
XLOC_000252	0.928198	0.858247	0.731306
XLOC_000253	0.221665	0.210858	0.197692
XLOC_000255	0.0981748	0.134823	0.0630826
XLOC_000259	0.129942	0.164499	0.122482
XLOC_000260	0.550525	0.492332	1.18402
XLOC_000262	0.0849695	0.0910721	0.0560137
XLOC_000267	0.131735	0.17803	0.181331
XLOC_000268	0.118093	0.173316	0.117523
XLOC_000270	0.76596	0.689333	0.319676
XLOC_000274	0.0239507	0.116062	0.228891
XLOC_000275	0.192672	0.223893	0.266377
XLOC_000276	0.196889	0.267927	0.383739
XLOC_000280	0.0698158	0.0516345	0.0669089
XLOC_000282	0.0684638	0.0843392	0.115244
XLOC_000283	0.201873	0.149791	0.0813106
XLOC_000284	0.00853032	0	0
XLOC_000286	0.146138	0.0596435	0
XLOC_000287	0.070072	0.102218	0.0680442
XLOC_000288	0.0908148	0.0458574	0.0658973
XLOC_000290	0.0274986	0.0208097	0.0358942
XLOC_000291	0.146607	0.394254	0.27458
XLOC_000293	0.169716	0.123958	0.0430818
XLOC_000296	0.218319	0.213636	0.126929
XLOC_000297	0.0204728	0.0355808	0.0628009
XLOC_000298	0.134698	0.157568	0.183008
XLOC_000299	0.0328756	0.0511145	0.0601723
XLOC_000302	0.0649938	0.102457	0.0604643
XLOC_000303	0.056246	0.0601942	0.0611865
XLOC_000304	0.133219	0.125316	0.153137
XLOC_000305	0.33103	0.277603	0.168486
XLOC_000306	0.351874	0.342173	0.249511
XLOC_000307	3.74988	3.0528	2.8077
XLOC_000309	0.202037	0.125652	0.110741
XLOC_000310	0.798469	0.412499	0.593575
XLOC_000313	0.219569	0.208657	0.123769
XLOC_000315	0.23454	0.302882	0.279023
XLOC_000316	0.137179	0.321609	0.226459
XLOC_000317	0.0734529	0.0374067	0.0154619
XLOC_000319	0.556887	0.689834	0.467385
XLOC_000323	0.56605	0.341335	0.246819
XLOC_000324	0.12703	0.106259	0.0584242
XLOC_000325	0.436359	0.377769	0.387242
XLOC_000326	0.0293236	0.0280666	0
XLOC_000335	0.432882	0.435518	0.401238
XLOC_000336	0.479645	0.63312	0.394577
XLOC_000339	0.101953	0.168586	0.088539
XLOC_000341	0.383855	0.237674	0.235717
XLOC_000343	1.80759	2.04206	2.01745
XLOC_000345	6.11129	5.09599	4.61997
XLOC_000346	3.41938	2.7217	2.39331
XLOC_000347	0.135742	0.13155	0.102319
XLOC_000348	0.216549	0.468388	0.442014
XLOC_000349	0.240038	0.310265	0.156038
XLOC_000350	0.151298	0.13431	0.0601515
XLOC_000351	0.0687273	0.0817035	0.0765121
XLOC_000355	0.17246	0.0834816	0.0750459
XLOC_000356	1.76343	1.36044	1.42102
XLOC_000357	0.232422	0.20461	0.27678
XLOC_000358	0.0621631	0.0427386	0.0528863
XLOC_000359	0.114478	0.0264559	0.0429962
XLOC_000360	0.130704	0.107644	0.0937622
XLOC_000361	0.0620691	0.0290299	0.0206195
XLOC_000362	0.309823	0.428362	0.376578
XLOC_000363	0.0495088	0.0641757	0.0287505
XLOC_000365	0.00566056	0.0108562	0
XLOC_000366	0.13197	0.155241	0.153136
XLOC_000367	0.0969663	0.12343	0.17013
XLOC_000369	0.0213913	0.0432516	0.056688
XLOC_000370	0.257502	0.516836	0.356708
XLOC_000371	1.32627	1.39572	0.983453
XLOC_000372	0.201364	0.0886122	0.113358
XLOC_000373	0.0566406	0.0371388	0.0282321
XLOC_000374	0.49629	0.515342	0.421212
XLOC_000375	0.14041	0.101267	0.0772768
XLOC_000376	0.0864602	0.0217574	0.0111111
XLOC_000377	8.9582	9.11679	10.9316
XLOC_000378	0.324357	0.253164	0.187772
XLOC_000379	0.0664682	0.0305357	0.0348838
XLOC_000381	0.187078	0.0779381	0.231691
XLOC_000382	0.0990695	0.0151623	0.0366677
XLOC_000385	0.0710508	0.0507826	0.0211486
XLOC_000386	0.138958	0.0686243	0.0919792
XLOC_000388	0.159913	0.08522	0.163061
XLOC_000389	0.213254	0.236417	0.151797
XLOC_000390	0.0906915	0.263765	0.337012
XLOC_000391	0.13201	0.173196	0.20258
XLOC_000392	0.199047	0.234026	0.242252
XLOC_000393	0.0854427	0.0577815	0.0438658
XLOC_000394	10.8531	8.84816	9.90083
XLOC_000395	0.237368	0.175696	0.461239
XLOC_000397	0.313998	0.231557	0.151661
XLOC_000398	0.221226	0.1671	0.203767
XLOC_000399	0.0670668	0.0414397	0.0439592
XLOC_000400	0.0667196	0.0429537	0.069708
XLOC_000401	0.00379271	0.033755	0.0406687
XLOC_000402	0.803005	1.22116	2.0444
XLOC_000403	2.11655	1.90336	1.43511
XLOC_000404	0.249164	0.32082	0.880244
XLOC_000405	1.52171	1.53629	1.18148
XLOC_000406	0.132312	0.11916	0.0836484
XLOC_000407	0.216027	0.11574	0.16449
XLOC_000409	1.97122	1.28289	1.27006
XLOC_000410	0.269818	0.264907	0.29718
XLOC_000411	0.0507131	0.0575957	0.0070147
XLOC_000413	0.1827	0.120081	0.0145913
XLOC_000414	0.202617	0.11428	0.302407
XLOC_000415	0.0478305	0.0663222	0.105856
XLOC_000416	0.150791	0.0747005	0.185998
XLOC_000417	0.142982	0.145826	0.0307718
XLOC_000418	0.159388	0.177623	0.118158
XLOC_000419	0.00380257	0.00159072	0.00657281
XLOC_000420	0.233035	0.291299	0.124013
XLOC_000421	0.0851217	0.0932696	0.0360332
XLOC_000422	0.0459205	0.130663	0.126644
XLOC_000425	0.0734844	0.124632	0.0750799
XLOC_000426	0.491039	0.548835	0.781033
XLOC_000427	0.286887	0.43233	0.198785
XLOC_000428	0.17424	0.0753164	0.123447
XLOC_000429	0.00702497	0.0716697	0
XLOC_000430	0.10645	0.0844368	0.138217
XLOC_000431	0.285326	0.203979	0.0898368
XLOC_000432	0.0893096	0.274471	0.219567
XLOC_000433	0.424538	0.311504	0.359307
XLOC_000434	0.485623	0.581787	0.534321
XLOC_000437	0.597027	0.549554	0.535738
XLOC_000438	0.0815734	0.0944331	0.041317
XLOC_000439	0.261828	0.287438	0.327315
XLOC_000440	0.0773722	0.085	0.0174554
XLOC_000442	1.13164	1.08387	0.685703
XLOC_000444	0.494059	0.215548	0.23319
XLOC_000445	0.259635	0.144515	0.277385
XLOC_000447	0.708102	0.479175	0.403357
XLOC_000449	0.0458472	0.137879	0.0220066
XLOC_000450	0.188475	0.169085	0.137836
XLOC_000452	0.194014	0.454964	0.255755
XLOC_000453	0.192146	0.185605	0.121138
XLOC_000454	0.831446	0.847694	0.835583
XLOC_000455	0.167812	0.188664	0.123282
XLOC_000457	0.0467949	0.0474248	0.032342
XLOC_000458	0.019767	0.0297568	0.0148016
XLOC_000459	0.285141	0.200401	0.483384
XLOC_000460	0.137979	0.111476	0.224219
XLOC_000461	0.0669476	0.058032	0.0851022
XLOC_000462	0.13105	0.112868	0.15093
XLOC_000463	0.656561	0.447842	0.449942
XLOC_000464	0.286447	0.342602	0.203091
XLOC_000465	0.146942	0.167785	0.148254
XLOC_000466	1.21356	1.58191	1.1817
XLOC_000467	0.471396	0.530472	0.366625
XLOC_000468	0.0126546	0.0113671	0.0136071
XLOC_000470	0.0369887	0.0384121	0.0352413
XLOC_000472	0.090487	0.091148	0.049823
XLOC_000473	0.128445	0.116079	0.0962697
XLOC_000474	3.15901	2.10744	2.8674
XLOC_000475	0.937778	1.52964	2.5551
XLOC_000476	0.0819037	0.0202794	0.0549303
XLOC_000477	1.88059	0.91272	0.676647
XLOC_000478	0.0829626	0.0654358	0.0973331
XLOC_000482	0.480237	0.547815	0.353532
XLOC_000483	0.0593343	0.118612	0.0707219
XLOC_000484	0.129652	0.254987	0.220313
XLOC_000485	0.213272	0.37613	0.261266
XLOC_000486	0.104358	0.0993373	0.246406
XLOC_000487	0.0492972	0.0146289	0.0336404
XLOC_000489	0.769945	0.887302	0.727673
XLOC_000491	0.160568	0.14049	0.200162
XLOC_000492	0.0993478	0.0722495	0.0814368
XLOC_000493	0.10567	0.086683	0.168203
XLOC_000494	0.0538994	0.131155	0.125353
XLOC_000496	0.0443589	0.0445654	0.0441789
XLOC_000498	0.0907312	0.0825505	0.065503
XLOC_000499	0.229587	0.129297	0.240176
XLOC_000501	0.0600841	0.129297	0.077089
XLOC_000502	0.0923766	0.0568994	0.0717742
XLOC_000503	0.039745	0.00758114	0.0477569
XLOC_000504	0.047997	0.0585436	0.121556
XLOC_000505	0.0422552	0.023293	0
XLOC_000506	0.461298	0.371001	0.262646
XLOC_000507	0.0926632	0.133724	0.160494
XLOC_000508	0.0358273	0.0141515	0.0342232
XLOC_000509	1.65855	0.338804	3.2965
XLOC_000511	0.109382	0.106693	0.0804021
XLOC_000512	0.218097	0.230536	0.122445
XLOC_000514	0.202772	0.059162	0.0177464
XLOC_000516	0.147791	0.0200446	0.0165707
XLOC_000517	0.0423848	0.0160611	0.0576783
XLOC_000520	0.121183	0.111699	0.0767861
XLOC_000521	0.709366	1.1952	2.10208
XLOC_000522	0.0612388	0.0898646	0.0530968
XLOC_000523	0.0872242	0.0696402	0.0687543
XLOC_000524	0.321709	0.306425	0.141356
XLOC_000525	0.0419075	0.0920343	0.0266571
XLOC_000527	0.120859	0.09226	0.0462688
XLOC_000528	0.159689	0.220068	0.139418
XLOC_000529	0.0216029	1.02055e-64	5.88899e-32
XLOC_000530	0.678212	0.693727	0.369649
XLOC_000531	0.359023	0.511245	0.524383
XLOC_000533	0.676406	2.32253	1.4034
XLOC_000534	0.203655	0.112283	0.191477
XLOC_000535	0.0388667	0.0324967	0.0364159
XLOC_000536	0.0595491	0.0374797	0.0158649
XLOC_000537	0.0490067	0.0457344	0.0426874
XLOC_000538	0.0908416	0.0774741	0.104834
XLOC_000539	0.0833341	0.0966857	0.150383
XLOC_000541	0.0508103	0.0194005	0.0305545
XLOC_000542	0.442426	0.491874	0.300966
XLOC_000543	0.522017	0.474715	0.495944
XLOC_000545	0.523478	0.842011	0.521409
XLOC_000546	0.219368	0.182087	0.531145
XLOC_000547	0.0472524	0.0699379	0.0383731
XLOC_000549	0.0973784	0.0836437	0.119864
XLOC_000552	0.435867	0.45084	0.271104
XLOC_000553	0.200448	0.225484	0.132568
XLOC_000554	0.0831182	0.046339	0.0320324
XLOC_000555	0.065128	0.0296649	0.047766
XLOC_000557	0.178941	0.21262	0.0982795
XLOC_000558	14.7243	10.183	9.46546
XLOC_000559	0.189296	0.281344	0.516639
XLOC_000561	0.0793024	0.0439375	0.0817255
XLOC_000562	0.0382498	0.0537139	0.0200955
XLOC_000563	2.30232	2.6924	2.78129
XLOC_000564	1.58822	1.71781	1.66778
XLOC_000565	0.825666	1.00422	1.50202
XLOC_000567	0.320093	0.316445	0.3107
XLOC_000568	0.0696175	0.065568	0.0567272
XLOC_000571	6.27693	6.57762	3.66955
XLOC_000572	0.0429119	0.0894313	0.0602789
XLOC_000575	0.050769	0.0610462	0.0119131
XLOC_000576	0.124287	0.100842	0.0444801
XLOC_000577	0.0577685	0.0197949	0.011885
XLOC_000578	13.8425	18.4612	18.9642
XLOC_000579	0.166505	0.468247	0.271847
XLOC_000580	0.167377	0.189473	0.103091
XLOC_000581	1.10964	1.21042	1.70176
XLOC_000582	0.363903	0.809382	0.236155
XLOC_000583	0.0402954	0.02198	0
XLOC_000584	0.110714	0.112082	0.0678751
XLOC_000586	0.720496	1.41819	3.44196
XLOC_000588	0.122306	0.139771	0.0806663
XLOC_000589	0.101704	0.151752	0.23204
XLOC_000590	0.91644	0.973682	0.850948
XLOC_000594	0.342709	0.351356	0.403651
XLOC_000595	0.036527	0.0275943	0.00585771
XLOC_000599	1.77336	1.3085	1.17542
XLOC_000600	0.535178	0.152746	0.218593
XLOC_000601	1.58055	0.951081	1.04567
XLOC_000603	0.376925	0.0838821	0.31642
XLOC_000604	0.0482044	0.0255565	0.0197121
XLOC_000606	0.403802	0.205654	0.578939
XLOC_000608	0.123933	0.2774	0.225492
XLOC_000610	3.28766	3.55008	3.45553
XLOC_000611	0.525611	0.652826	0.330584
XLOC_000613	0.0538291	0.0540856	0.0147507
XLOC_000616	0.140897	0.134254	0.153327
XLOC_000617	0.00893629	0.00441397	0
XLOC_000618	1.52572	1.57638	1.11906
XLOC_000619	0.74184	0.870183	0.366606
XLOC_000621	0.132247	0.108012	0.0613342
XLOC_000622	0.795764	0.604796	0.758077
XLOC_000623	0.328744	0.241116	0.263835
XLOC_000624	0.834694	1.0062	0.729052
XLOC_000625	1.96208	2.22803	1.76471
XLOC_000627	0.534626	0.360585	0.366739
XLOC_000628	0.031002	0.0079801	0.0346123
XLOC_000630	1.77087	1.99271	1.87678
XLOC_000631	2.36941	1.27396	0.650866
XLOC_000632	0.271124	0.218318	0.149701
XLOC_000633	1.573	2.62117	2.13589
XLOC_000636	0.471253	0.681481	0.419205
XLOC_000639	2.53923	0.806858	2.61219
XLOC_000641	0.0757443	0.145017	0.0959598
XLOC_000645	0.188132	0.223671	0.188242
XLOC_000647	1.26237	1.91264	3.37265
XLOC_000648	0.320702	0.363943	0.461805
XLOC_000649	0.540929	0.505781	0.447186
XLOC_000651	0.0492167	0.023662	0.0591621
XLOC_000654	11.0995	8.86249	9.65155
XLOC_000655	0.241129	0.146982	0.148787
XLOC_000657	1.21559	1.29786	1.1791
XLOC_000659	1.241	2.2527	2.31857
XLOC_000660	0.221374	0.141585	0.0757865
XLOC_000664	0.485132	0.436267	0.129312
XLOC_000665	1.04402	1.40351	1.19247
XLOC_000668	0.155704	0.149159	0.0728628
XLOC_000669	0.134821	0.272598	0.102874
XLOC_000675	0.103049	0.163673	0.0493929
XLOC_000676	1.22962	1.57759	1.1428
XLOC_000677	1.28424	1.67848	1.69186
XLOC_000678	0.177453	0.209597	0.0963532
XLOC_000679	0.231761	0.191317	0.166686
XLOC_000680	0.383379	0.471491	0.417858
XLOC_000681	0.788425	0.812231	0.912017
XLOC_000682	0.313655	0.37663	0.192824
XLOC_000684	0.0751336	0.0803748	0.0328479
XLOC_000686	0.241552	0.472219	0.602247
XLOC_000687	0.0587993	0.0627139	0.0436573
XLOC_000688	0.119515	0.0940764	0.369999
XLOC_000689	1.38109	2.52477	9.82683
XLOC_000690	0.161419	0.128291	0.250906
XLOC_000691	0.0819039	0.0583313	0.0313707
XLOC_000693	0.284156	0.166818	0.177929
XLOC_000697	0.110885	0.111889	0.0672335
XLOC_000698	0.253351	0.129239	0.0164172
XLOC_000699	0.189726	0.158699	0.0771336
XLOC_000700	0.164576	0.186014	0.118922
XLOC_000701	1.00887	0.843357	1.1712
XLOC_000702	0.714554	2.28291	2.90658
XLOC_000703	0.343446	0.470797	0.229319
XLOC_000704	0.709452	0.37976	0.460814
XLOC_000705	0.0623647	0.103615	0.0732429
XLOC_000706	5.28412	5.97524	5.58131
XLOC_000708	0.711047	0.466338	0.670628
XLOC_000709	0.272384	0.164712	0.127311
XLOC_000710	0.20683	0.231806	0.154099
XLOC_000711	0.0474925	0.0350698	0.0107752
XLOC_000713	0.0817742	0.0778645	0.0787239
XLOC_000716	0.114908	0.192214	0.153108
XLOC_000717	10.8699	11.1815	12.5702
XLOC_000721	0.402943	0.645633	0.782007
XLOC_000722	0.162821	0.132396	0.101869
XLOC_000723	0.0140903	0.0155345	0.0185957
XLOC_000724	0.0781121	0.105412	0.0820116
XLOC_000725	0.19757	0.224698	0.265986
XLOC_000726	0.076007	0.04973	0.0384138
XLOC_000728	0.123019	0.117166	0.0949692
XLOC_000729	0.0516309	0.0143973	0.0172344
XLOC_000731	7.01106	2.66514	8.29326
XLOC_000732	1.95603	1.97289	7.14144
XLOC_000734	0.36193	0.547841	0.376486
XLOC_000735	0.0649834	0.044564	0.0239413
XLOC_000736	4.88843	3.42486	3.37936
XLOC_000737	1.33297	1.68697	3.08337
XLOC_000738	0.157807	0.13614	0.184572
XLOC_000739	0.0942955	0.0997367	0.202596
XLOC_000741	0.109582	0.154408	0.217631
XLOC_000742	2.66445	2.73767	2.14516
XLOC_000743	3.56314	2.77497	2.74173
XLOC_000744	0.219874	0.306049	0.191545
XLOC_000745	0.0118978	0.0553294	0.0313574
XLOC_000746	10.3505	11.0294	13.0823
XLOC_000747	0.0797706	0.0509371	0.0643182
XLOC_000749	0.327046	0.29216	0.390244
XLOC_000750	0.677688	0.544893	0.615684
XLOC_000751	15.5485	15.1902	15.1364
XLOC_000752	0.115196	0.302723	0.324008
XLOC_000756	0.15818	0.139069	0.0962026
XLOC_000757	0.0818002	0.466503	0.265703
XLOC_000758	0.386601	0.841916	0.338902
XLOC_000760	0.38856	0.231005	0.287413
XLOC_000762	0.192015	0.289903	0.0676638
XLOC_000763	0.267266	0.210736	0.244107
XLOC_000764	0.112489	0.129819	0.187185
XLOC_000766	0.35047	0.404099	0.268683
XLOC_000767	0.10636	0.111308	0.158419
XLOC_000769	0.107808	0.0360668	0.0600537
XLOC_000770	0.117321	0.112919	0.0513283
XLOC_000771	0.284253	0.395008	0.492718
XLOC_000774	0.924751	0.833832	0.570147
XLOC_000775	0.115374	0.194387	0.0772091
XLOC_000776	0.176002	0.206051	0.269419
XLOC_000777	0.401925	0.674439	0.474602
XLOC_000778	0.39355	0.520767	0.299569
XLOC_000780	0.0278693	0.0614363	0.0169249
XLOC_000781	0.12651	0.111332	0.0932265
XLOC_000782	0.16541	0.199756	0.244832
XLOC_000783	0.0405293	0.0247089	0
XLOC_000784	0.86497	1.43058	1.10638
XLOC_000785	0.250707	0.207983	0.257192
XLOC_000786	0.54831	0.40422	0.2485
XLOC_000787	0.411507	0.882304	0.669147
XLOC_000788	0.149763	0.137812	0.131035
XLOC_000789	0.0514025	0.0640916	0.0690343
XLOC_000790	1.839	1.856	1.24808
XLOC_000791	0.149957	0.132902	0.112188
XLOC_000792	0.0266251	0.0057479	0
XLOC_000793	0.0700199	0.0388888	0.0082307
XLOC_000794	0.0991732	0.0378666	0.0187823
XLOC_000795	0.628537	0.952236	1.15432
XLOC_000796	112.396	259.088	291.684
XLOC_000798	0.609891	0.466198	0.513516
XLOC_000799	7.19665	6.50938	7.61949
XLOC_000800	0.0918636	0.0888169	0.143559
XLOC_000801	0.0845681	0.0627416	0.0204324
XLOC_000802	3.00117	2.77151	1.8544
XLOC_000805	0.24466	0.483671	0.653561
XLOC_000807	0.931719	1.2374	0.9406
XLOC_000808	0.7249	0.760841	0.585446
XLOC_000809	0.0470759	0.00498762	0.012643
XLOC_000811	37.1281	56.7052	51.5703
XLOC_000812	0.159315	0.16626	0.25084
XLOC_000815	7.2773	12.4361	14.4873
XLOC_000818	0.220441	0.206409	0.189738
XLOC_000821	0.535965	0.456098	0.381539
XLOC_000822	0.0487896	0.0608036	0.0198217
XLOC_000823	2.25349	2.30236	1.82733
XLOC_000824	0.26072	0.240032	0.117487
XLOC_000825	0.0992426	0.108994	0.0767111
XLOC_000826	0.0209494	0.00639294	1.425e-115
XLOC_000827	2.65663	4.19875	4.77923
XLOC_000828	4.62918	5.5675	4.27757
XLOC_000833	2.24212	1.87081	2.1618
XLOC_000835	5.84593	6.54314	8.94488
XLOC_000836	0.0137109	0.0153023	0
XLOC_000841	6.10296	3.626	3.62199
XLOC_000843	0.0677682	0.0342613	0.0145275
XLOC_000845	0.135335	0.177744	0.0671996
XLOC_000849	2.58578	2.77393	2.57051
XLOC_000851	0.0474555	0.0168187	0.0299586
XLOC_000853	0.305033	0.227863	0.165977
XLOC_000854	0.0290653	0.00553972	0.0148016
XLOC_000857	0.493194	0.337267	0.16091
XLOC_000862	15.1625	10.1602	10.8905
XLOC_000864	9.13051	12.8313	16.9631
XLOC_000866	13.2521	12.6239	13.1989
XLOC_000867	4.02175	3.64574	4.08054
XLOC_000870	0.0513936	0.0748716	0.024361
XLOC_000871	0.184478	0.27488	0.399023
XLOC_000875	20.7952	66.7271	66.4082
XLOC_000877	0.195707	0.330653	0.165234
XLOC_000879	3.90125	3.70739	4.00713
XLOC_000883	0.588505	0.745371	0.9893
XLOC_000884	7.33996	9.93134	14.0771
XLOC_000888	0.11546	0.141707	0.169318
XLOC_000889	0.0398087	0.0120154	0.0203871
XLOC_000890	6.60525	5.99631	7.08987
XLOC_000891	0.513882	0.52364	0.568164
XLOC_000892	8.55742	8.38528	8.56143
XLOC_000896	165.692	100.721	43.9774
XLOC_000897	1.72556	0.301202	0.285523
XLOC_000898	0.0799017	0.0942368	0.0298966
XLOC_000899	2.12973	2.1598	1.56449
XLOC_000900	50.6124	27.8665	18.728
XLOC_000901	14.5654	12.9846	15.7598
XLOC_000902	0.969826	1.11415	0.881335
XLOC_000904	0.0973467	0.068174	0.0353923
XLOC_000905	17.0333	19.6615	14.7187
XLOC_000906	0.072835	0.0758382	0.133449
XLOC_000908	61.1188	51.7321	35.4474
XLOC_000909	16.4647	15.8029	17.9662
XLOC_000911	0.364181	0.331551	0.920737
XLOC_000912	0.0191464	0.0232599	0.0179407
XLOC_000913	0.132773	0.104116	0.0789277
XLOC_000914	0.0889876	0.0488492	0.0261041
XLOC_000915	0.0786506	0.0318676	0.0239679
XLOC_000917	0.12447	0.295182	0.255098
XLOC_000918	0.130996	0.221898	0.101732
XLOC_000920	1.53078	1.39743	1.32227
XLOC_000922	0.125013	0.140379	0.0360281
XLOC_000925	20.3617	21.337	36.521
XLOC_000926	0.0456072	0.0478716	0.0258185
XLOC_000927	0.0973196	0.20351	0.126802
XLOC_000929	0.206044	0.186042	0.17881
XLOC_000931	0.162159	0.210966	0.175669
XLOC_000932	1.39294	2.00175	2.81117
XLOC_000937	0.0518372	0.0310305	0.0285199
XLOC_000938	0.146964	0.163	0.116214
XLOC_000940	0.317853	0.227386	0.129908
XLOC_000942	0.789099	0.782885	0.573678
XLOC_000943	0.130898	0.248182	0.280174
XLOC_000944	0.809517	0.743709	0.668847
XLOC_000945	1.98718	2.19218	2.89516
XLOC_000949	3.19658	6.06576	5.51805
XLOC_000950	0.080215	0.0854716	0.0640313
XLOC_000951	0.0854991	0.112683	0.0703782
XLOC_000956	0.0269169	0.111137	0.0117774
XLOC_000957	0.114183	0.147463	0.104799
XLOC_000961	0.00895683	0.0194583	0.0235285
XLOC_000962	2.81929	2.73309	3.04334
XLOC_000964	0.726964	0.865266	0.737858
XLOC_000965	0.12303	0.156568	0.0830369
XLOC_000969	0.11531	0.110901	0.0815035
XLOC_000970	5.66678	5.89547	7.06305
XLOC_000971	0.0822888	0.0992874	0.0951782
XLOC_000972	0.116037	0.0467558	0.0635672
XLOC_000973	1.2231	1.25812	1.20409
XLOC_000975	0.0414221	0.0633864	0
XLOC_000976	0.0878266	0.283341	0.347028
XLOC_000980	49.2788	45.8568	45.2522
XLOC_000981	209.297	202.797	235.11
XLOC_000982	71.091	53.8168	47.4002
XLOC_000983	0.233901	0.272737	0.24349
XLOC_000984	0.532573	1.08786	0.613273
XLOC_000987	0.387366	0.485804	0.346145
XLOC_000988	0.0906498	0.114598	0.0749034
XLOC_000989	0.0492104	0.0208812	0.0161196
XLOC_000992	0.610398	1.02762	3.6117
XLOC_000994	0.279867	0.2844	0.265682
XLOC_000995	41.5648	59.0969	60.9888
XLOC_000996	2.22646	2.5967	1.42044
XLOC_000998	0.0651995	0.0664386	0.0745835
XLOC_000999	0.389588	0.479398	0.268907
XLOC_001000	0.20668	0.193386	0.159818
XLOC_001001	0.115894	0.0596079	0.00206398
XLOC_001002	1.33862	0.558249	0.746628
XLOC_001003	0.0731038	0.0406116	0
XLOC_001004	0.0618885	0.0334361	0.0108791
XLOC_001006	0.24121	0.196088	0.229179
XLOC_001008	0.233291	0.197697	0.14562
XLOC_001009	0.260226	0.126904	0.306006
XLOC_001010	3.09746	2.65274	3.81284
XLOC_001011	0.215548	0.460634	0.370457
XLOC_001012	0.131894	0.108164	0.10135
XLOC_001013	0.52016	0.531472	0.523533
XLOC_001014	1.34215	2.99436	4.14864
XLOC_001015	0.0816591	0.0705663	0.0581091
XLOC_001017	0.114202	0.143515	0.127749
XLOC_001018	0.995262	1.40046	1.79269
XLOC_001019	0.0748024	0.112824	0.0676065
XLOC_001020	0.10155	0.119749	0.138194
XLOC_001022	0.430879	0.69132	0.9779
XLOC_001023	0.454542	0.514866	0.365254
XLOC_001024	0.0922896	0.09568	0.0399524
XLOC_001025	0.0682993	0.075112	0.0195071
XLOC_001026	0.10071	0.150759	0.0521914
XLOC_001027	12.9853	14.4883	14.462
XLOC_001028	0.183324	1.24776	1.12495
XLOC_001030	0.102245	0.219445	0.25828
XLOC_001031	0.0664446	0.0323209	0.0366114
XLOC_001033	0.795046	0.715543	0.648942
XLOC_001035	0.732397	1.23643	0.979762
XLOC_001036	2.14109	1.63085	0.967519
XLOC_001037	0.614874	0.419181	0.21359
XLOC_001038	0.967837	1.75898	1.35257
XLOC_001039	0.101869	0.103403	0.0562159
XLOC_001041	0.0374305	0.054621	0.0227257
XLOC_001042	0.396536	0.598308	0.568676
XLOC_001043	0.454018	0.375214	0.390878
XLOC_001044	0.627465	0.577269	0.617713
XLOC_001045	0.558205	0.437208	0.514521
XLOC_001046	0.11422	0.0798708	0.100301
XLOC_001047	0.511713	0.515891	0.360873
XLOC_001048	0.409048	0.288778	0.205825
XLOC_001050	0.0308413	0.0201004	0.00980044
XLOC_001051	0.0567687	0.0579726	0.0818848
XLOC_001053	0.191302	0.123318	0.256548
XLOC_001054	0.817652	0.640877	0.675559
XLOC_001055	0.391468	0.497252	0.382981
XLOC_001057	0.231516	0.325117	0.212563
XLOC_001058	1.62718	1.96316	1.08721
XLOC_001059	0.0113637	0.0894044	0.0885605
XLOC_001060	1.87449	2.12002	2.41709
XLOC_001061	0.578402	0.492792	0.39191
XLOC_001062	0.199173	0.278373	0.255218
XLOC_001063	2.38151	2.87188	3.3721
XLOC_001064	0.0555077	0.0516463	0.0165172
XLOC_001065	0.0406646	0.033587	0.0157547
XLOC_001066	0.284651	0.235208	0.358279
XLOC_001067	0.0625178	0.0631097	0.0351486
XLOC_001068	0.0831312	0.0161357	0.0404637
XLOC_001071	0.400015	0.606756	0.439985
XLOC_001072	0.112043	0.237619	0.143718
XLOC_001074	0.561058	0.906386	0.800838
XLOC_001075	0.414933	0.253077	0.502644
XLOC_001078	0.504947	0.513736	0.326477
XLOC_001079	0.48932	0.663583	0.51282
XLOC_001080	0.691251	0.50184	1.04468
XLOC_001083	0.6727	0.561178	0.523894
XLOC_001084	0.213681	0.17388	0.211857
XLOC_001085	0.638642	0.599266	0.342642
XLOC_001086	0.126428	0.110655	0.101927
XLOC_001088	0.0520471	0.0192521	0.0303207
XLOC_001089	0.0658211	0.0458919	0.0365055
XLOC_001090	0.119528	0.157428	0.0585697
XLOC_001091	0.0977774	0.0832744	0.0994446
XLOC_001092	0.14973	0.146099	0.182224
XLOC_001093	2.14588	2.39353	2.3674
XLOC_001094	0.148343	0.169126	0.0698814
XLOC_001096	0.155992	0.163981	0.331786
XLOC_001097	1.58568	2.37767	2.6864
XLOC_001098	0.271805	0.27054	0.238685
XLOC_001099	1.66688	1.24267	0.891824
XLOC_001100	2.1317	2.16642	2.64346
XLOC_001101	0.274325	0.496391	0.318954
XLOC_001102	1.9518	2.86174	2.65296
XLOC_001106	0.0841805	0.244862	0.143907
XLOC_001108	1.04989	0.876748	0.753033
XLOC_001109	22.6301	20.1169	22.7379
XLOC_001110	0.0643657	0.0702717	0.0611965
XLOC_001113	0.644799	1.05744	0.578983
XLOC_001114	0.2771	0.384277	0.469459
XLOC_001115	0.119246	0.221948	0.255088
XLOC_001116	0.0463535	0.0164339	0.0181991
XLOC_001117	0.485385	1.64098	0.763638
XLOC_001119	3.46348	3.39532	3.56757
XLOC_001121	1.81629	1.51655	1.11803
XLOC_001124	0.161648	0.109722	0.0867644
XLOC_001126	0.0350709	0.0940822	0.013669
XLOC_001128	0.0469782	0.0732169	0.0495743
XLOC_001129	0.0480296	0.064359	0.0480411
XLOC_001132	0.0416772	0.129819	1.46135
XLOC_001133	0.010042	0.0565442	0.0347278
XLOC_001135	3.39975	2.99442	3.13071
XLOC_001136	0.121691	0.236113	0.0874722
XLOC_001137	0.0561188	0.046673	0.0481219
XLOC_001138	1.15392	0.975536	1.29526
XLOC_001139	0.0571374	0.0331205	0.0200242
XLOC_001140	0.0865949	0.144559	0.101165
XLOC_001141	0.0294875	0.0300836	0.007746
XLOC_001145	0.0576303	0.0927638	0.0614955
XLOC_001146	0.851358	0.97674	0.699077
XLOC_001147	10.4702	7.85541	7.56085
XLOC_001148	2.41141	1.52454	1.16041
XLOC_001150	4.22132	1.90949	1.53724
XLOC_001151	0.178633	0.173723	0.189227
XLOC_001152	0.0540729	0.029602	0.0226415
XLOC_001155	0.0875452	0.0584378	0.0585581
XLOC_001156	0.217247	0.253987	0.252928
XLOC_001157	0.832919	0.89319	0.768657
XLOC_001158	0.024738	0	0
XLOC_001159	0.0555891	0.047338	0.00818073
XLOC_001160	0.95425	1.21499	0.804147
XLOC_001161	0.27859	0.505531	0.137118
XLOC_001167	11.3237	9.91639	10.746
XLOC_001169	0.847155	0.923344	0.783274
XLOC_001170	1.71602	1.96781	1.21804
XLOC_001171	0.254374	0.279391	0.0902266
XLOC_001173	0.235842	0.27589	0.239864
XLOC_001174	0.0767049	0.0760873	0.0214065
XLOC_001175	0.201311	0.139318	0.120529
XLOC_001176	8.83516	7.82684	9.10926
XLOC_001177	7.25057	9.56713	13.6348
XLOC_001179	1.34655	1.70654	1.55065
XLOC_001182	0.163827	0.180236	0.175245
XLOC_001183	0.238096	0.290905	0.0675923
XLOC_001184	0.289646	0.410163	0.459988
XLOC_001186	1.6493	2.20737	1.66923
XLOC_001187	0.076583	0.072575	0.0370626
XLOC_001188	0.0662329	0.0572907	0.0501222
XLOC_001192	4.60219	7.79664	4.54599
XLOC_001193	7.32381	10.4014	8.33213
XLOC_001195	0.206001	0.226845	0.0926554
XLOC_001197	0.0405776	0.233206	0.0731756
XLOC_001198	0.862103	0.678441	0.690491
XLOC_001202	0.0758864	0.218783	0.140082
XLOC_001203	0.0894953	0.143991	0.0551156
XLOC_001204	0.470042	0.61374	0.478877
XLOC_001205	0.471591	0.666921	0.240607
XLOC_001208	5.6816	11.4468	7.77505
XLOC_001211	0.065375	0.049432	0.083296
XLOC_001216	0.0624658	0.0488111	0.0610835
XLOC_001217	0.161223	0.217353	0.247188
XLOC_001219	0.0732553	0.0665752	0.0752516
XLOC_001221	1.06842	0.853058	1.24792
XLOC_001222	0.227357	0.219417	0.206939
XLOC_001226	0.323835	0.277723	0.497282
XLOC_001227	0.118141	0.0650587	0.161114
XLOC_001228	0.150243	0.141222	0.162294
XLOC_001230	36.006	32.675	33.2784
XLOC_001231	0.0831367	0.171707	0.103471
XLOC_001233	0.109343	0.140285	0.0459301
XLOC_001234	0.00995837	0.0101298	0.0035359
XLOC_001235	1.79364	1.41866	0.837081
XLOC_001238	4.17578	4.60029	3.77096
XLOC_001239	27.0012	26.2049	33.649
XLOC_001241	0.0387822	0.0745771	0.0321591
XLOC_001242	0.0428684	0.0209053	0.0362044
XLOC_001249	0.662753	0.656332	0.369396
XLOC_001251	0.197797	0.220473	0.156369
XLOC_001252	107.419	126.199	150.956
XLOC_001253	0	0.0456639	0
XLOC_001254	0.0489287	0.0260459	0.0410205
XLOC_001255	0.0417994	0.0189521	0.0432207
XLOC_001256	0.196161	0.217397	0.136938
XLOC_001257	0.0722413	0.0533373	0.0829559
XLOC_001258	0.0915299	0.0436081	0.0297124
XLOC_001260	0.05095	0.0313347	0.00492313
XLOC_001261	0.0970974	0.102393	0.0356082
XLOC_001263	0.0086819	0.0105669	0.123027
XLOC_001264	0.154642	0.153855	0.188681
XLOC_001265	1.17642	1.02461	0.87165
XLOC_001266	0.362242	0.272579	0.307971
XLOC_001267	0.158123	0.109054	0.0458531
XLOC_001270	1.51085	2.22944	1.58154
XLOC_001272	0.0750642	0.0610931	0.0349109
XLOC_001273	0.0478267	0.0180365	0.095932
XLOC_001274	2.9151	2.26116	2.64239
XLOC_001275	0.128692	0.0756186	0.049116
XLOC_001276	0.413342	0.500846	0.400613
XLOC_001277	0.0201457	0.031539	0.0206684
XLOC_001278	0.902775	0.582089	0.398784
XLOC_001279	0.458142	0.582369	0.232966
XLOC_001280	0.225073	0.300202	0.190137
XLOC_001281	0.31063	0.248588	0.443303
XLOC_001282	0.160546	0.164911	0.187874
XLOC_001283	0.146453	0.156914	0.0895391
XLOC_001284	4.04387	5.67929	5.34324
XLOC_001285	0.513168	0.682331	0.483599
XLOC_001286	0.230968	0.184948	0.136541
XLOC_001287	0.150859	0.158827	0.314327
XLOC_001288	0.259719	0.442481	0.185687
XLOC_001289	0.0240271	0.0939798	0.0273992
XLOC_001291	0.0713642	0.0353344	0.0063806
XLOC_001292	0.0625244	0.050764	0.0272721
XLOC_001293	0.314298	0.284147	0.209421
XLOC_001294	0.268743	0.333474	0.307204
XLOC_001295	0.088681	0.0502969	0.0257399
XLOC_001296	0.277713	0.243377	0.115006
XLOC_001297	0.411003	0.568927	0.673486
XLOC_001299	0.10653	0.115011	0.0489637
XLOC_001300	0.0613925	0.0129441	0.00768381
XLOC_001301	0.79171	1.92744	1.09884
XLOC_001303	3.16438	5.34987	5.9759
XLOC_001304	0.356945	0.392165	0.406
XLOC_001305	0.0939229	0.236042	0.0686695
XLOC_001306	14.4564	12.523	12.3235
XLOC_001307	2.67738	2.51162	2.92537
XLOC_001309	0.285441	0.467138	0.988409
XLOC_001310	0.0522268	0.0919015	0.0831402
XLOC_001311	0.402778	0.495063	0.377891
XLOC_001312	1.57685	1.90915	2.10925
XLOC_001313	0.0874373	0.149266	0.292576
XLOC_001315	0.0836418	0.129609	0.178281
XLOC_001316	0.207608	0.228114	0.132286
XLOC_001318	0.0621586	0.0503182	0.0318705
XLOC_001320	0.099562	0.0563504	0.113693
XLOC_001321	1.28067	1.47552	1.50021
XLOC_001322	0.575323	0.709409	0.737232
XLOC_001323	0.321013	0.404607	0.570495
XLOC_001324	0.687883	1.66781	0.537367
XLOC_001327	0.455196	0.115555	0.0621553
XLOC_001332	0.0386648	0.244336	0.484992
XLOC_001335	0.27803	0.270944	0.207172
XLOC_001338	0.0768193	0.0639131	0.0723687
XLOC_001339	0.0888953	0.16112	0.0819604
XLOC_001340	3.31065	3.32679	2.4215
XLOC_001341	0.430684	0.318722	0.139692
XLOC_001342	0.101779	0.0885431	0.0844329
XLOC_001343	0.878643	0.469017	0.307862
XLOC_001347	0.0716013	0.0627796	0.0430125
XLOC_001348	0.0574885	0.0417678	0.0489065
XLOC_001349	0.311726	0.301196	0.269837
XLOC_001350	0.298563	0.235866	0.196745
XLOC_001351	0.0572832	0.0669703	0.0288839
XLOC_001352	0.189402	0.156064	0.194044
XLOC_001353	0.222622	0.308062	0.267855
XLOC_001355	0.686786	0.809885	0.707259
XLOC_001356	0.454814	0.550343	0.492201
XLOC_001357	0.143055	0.296611	0.295333
XLOC_001358	2.33731	2.38013	2.42815
XLOC_001359	0.124947	0.0691499	0.0570636
XLOC_001360	0.73333	0.857506	1.00265
XLOC_001367	0.100102	0.093494	0.0765417
XLOC_001370	0.24474	0.280104	0.183347
XLOC_001371	0.0564259	0.109748	0.0756955
XLOC_001372	1.57771	0.570774	0.47639
XLOC_001373	25.0737	41.2175	61.6386
XLOC_001377	0.075399	0.014055	0.0157468
XLOC_001378	0.0538918	0.0220122	0.0390412
XLOC_001381	0.19281	0.275227	0.207041
XLOC_001386	0.0374641	0.0707175	0.0213481
XLOC_001387	3.38744	4.55672	5.1955
XLOC_001389	0.438098	0.607342	0.387868
XLOC_001390	4.25491	5.74576	6.11305
XLOC_001391	0.00660135	1.61765e-07	1.39631e-07
XLOC_001393	0.551064	0.511637	0.548457
XLOC_001394	0.0722964	0.065182	0.0751695
XLOC_001395	5.76917	4.53222	4.36645
XLOC_001396	0.119521	0.111006	0.0694191
XLOC_001397	0.560935	0.546203	0.340224
XLOC_001398	0.336197	0.302958	0.329505
XLOC_001400	0.152872	0.218914	0.161151
XLOC_001401	0.0583036	0.0417565	0.0649774
XLOC_001402	0.0569791	0.0308727	0.0053882
XLOC_001403	0.0454346	0.0136666	0.0148192
XLOC_001404	0.0835714	0.0316828	0.0701313
XLOC_001406	0.131424	0.194736	0.17853
XLOC_001407	0.0372988	0.00525928	0
XLOC_001408	0.187965	0.498515	0.485589
XLOC_001411	0.823909	0.873433	0.964548
XLOC_001412	1.30205	1.57094	2.1062
XLOC_001413	0.236432	0.133101	0.217978
XLOC_001414	0.197691	0.165393	0.470824
XLOC_001416	0.173561	0.232495	0.0898717
XLOC_001417	0.59292	0.621486	0.218096
XLOC_001421	0.248422	0.259457	0.162493
XLOC_001422	0.00359315	0.00343912	0.301544
XLOC_001423	0.0924335	0.0787395	0.13542
XLOC_001424	0.0484851	0.0594417	0.0175151
XLOC_001428	0.0411177	0.0241813	0.0102106
XLOC_001429	1.89295	3.39381	1.60309
XLOC_001430	0.205032	0.269576	0.0644485
XLOC_001431	0.343814	0.460729	0.533788
XLOC_001432	0.190965	0.31624	0.218838
XLOC_001433	0.0458098	0.0328476	0.0644342
XLOC_001435	0.0982917	0.0610384	0.081823
XLOC_001436	0.0784197	0.111876	0.0467117
XLOC_001439	2.566	2.59359	2.76839
XLOC_001440	1.44321	2.11565	1.92679
XLOC_001441	0.174003	0.202881	0.631784
XLOC_001442	0.131027	0.175895	0.124374
XLOC_001445	0.0616079	0.0371646	0.0187632
XLOC_001446	0.304333	0.253964	0.155401
XLOC_001447	0.0451599	0.0234283	0.0388889
XLOC_001448	1.40294	1.4395	2.83228
XLOC_001450	0.585984	0.529156	0.339363
XLOC_001453	0.0161606	0.00503381	0.015857
XLOC_001454	0.317822	0.53384	0.51385
XLOC_001455	0.298093	0.298192	0.278633
XLOC_001456	0.0599051	0.0575976	0.0890349
XLOC_001457	0.0292325	0.0210028	0.0205193
XLOC_001458	1.03488	1.1632	1.11666
XLOC_001459	0.330697	0.24602	0.171953
XLOC_001460	0.134237	0.178854	0.246029
XLOC_001461	0.777648	0.924075	0.598232
XLOC_001462	2.90153	1.30843	1.19826
XLOC_001463	0.0855705	0.238451	0.039
XLOC_001464	0.199824	0.252418	0.19728
XLOC_001465	0.0370537	0.142999	0.130555
XLOC_001466	0.35954	0.358293	0.351167
XLOC_001467	0.103163	0.100294	0.0634399
XLOC_001469	0.101075	0.100854	0.0994187
XLOC_001470	0.0517471	0.09122	0.0469738
XLOC_001471	2.52848	2.26155	2.43671
XLOC_001472	0.148004	0.146765	0.0943808
XLOC_001473	0.233979	0.23504	0.26824
XLOC_001474	0.232307	0.133299	0.527789
XLOC_001475	0.441806	0.488928	0.427888
XLOC_001476	0.229052	0.219753	0.156433
XLOC_001477	0.0946327	0.127445	0.0538866
XLOC_001478	0.0765148	0.0673234	0.0467925
XLOC_001479	0.151275	0.117487	0.0996239
XLOC_001480	0.274431	0.262449	0.125058
XLOC_001482	0.0827996	0.0707494	0.0668407
XLOC_001483	0.123828	0.0889921	0.0661949
XLOC_001485	0.356829	0.279951	0.303217
XLOC_001486	0.69662	0.862072	0.890233
XLOC_001487	10.676	8.9573	9.19223
XLOC_001491	1.20697	1.36126	1.43692
XLOC_001492	0.376028	0.362748	0.231919
XLOC_001494	1.12803	0.811208	0.716099
XLOC_001495	0.243559	0.144104	0.241183
XLOC_001498	0.532302	0.69095	0.43194
XLOC_001499	0.0899673	0.159691	0.0344473
XLOC_001502	0.131216	0.0939963	0.0695687
XLOC_001507	19.6373	15.3568	17.8147
XLOC_001508	0.363516	0.52169	0.551513
XLOC_001509	1.07203	1.3126	1.04238
XLOC_001511	4.66711	9.59684	7.29947
XLOC_001512	6.15438	15.2021	14.8126
XLOC_001513	0.122489	0.19497	0.109109
XLOC_001517	0.106847	0.0709591	0.0319172
XLOC_001518	1.77274	2.27537	3.57373
XLOC_001520	0.116181	0.0717559	0.0535525
XLOC_001521	1.07608	0.766809	1.01867
XLOC_001522	73.5384	66.0735	73.5551
XLOC_001524	0.0909615	0.0478155	0.0192725
XLOC_001525	0.337012	0.23805	0.2025
XLOC_001526	0.0507388	0.028756	0.0460827
XLOC_001530	0.0511313	0.0323196	0.0420455
XLOC_001531	0.0899815	0.138101	0.0565192
XLOC_001533	0.262478	0.426879	0.29712
XLOC_001534	0.0345575	0.0248286	0.0257446
XLOC_001535	7.50031	8.88076	23.8775
XLOC_001536	0.0787039	0.0926673	0.0415648
XLOC_001539	0.0996247	0.251409	0.0695471
XLOC_001542	0.0736126	0.0671106	0.0490531
XLOC_001547	0.120471	0.351127	0.309275
XLOC_001549	0.0612574	0.0900333	0.065397
XLOC_001550	0.196976	0.170765	0.209423
XLOC_001553	0.720681	0.661729	0.606032
XLOC_001556	0.144771	0.11212	0.318891
XLOC_001557	0.0483656	0.00861621	0.0189047
XLOC_001558	0.0627573	0.0518681	0.142408
XLOC_001559	1.38071	3.57814	1.85142
XLOC_001560	0.0826206	0.201741	0.0863792
XLOC_001561	22.737	24.4054	30.255
XLOC_001564	0.631476	0.626292	0.448566
XLOC_001565	1.79152	3.45279	7.11142
XLOC_001568	0.564122	0.331281	2.08703
XLOC_001569	0.0532671	0.0218186	0.194556
XLOC_001570	7.20271	10.2346	11.3297
XLOC_001571	2.29875	3.81281	4.68288
XLOC_001572	0.0101782	0.0153194	0
XLOC_001573	0.16659	0.221754	0.106451
XLOC_001574	0.230139	0.271246	0.204354
XLOC_001577	0.164035	0.155889	0.171028
XLOC_001578	0.090974	0.148572	0.151185
XLOC_001579	0.0124552	0.0484128	0.202345
XLOC_001580	1.90288	2.0807	2.49828
XLOC_001582	0.881725	0.762494	0.844286
XLOC_001583	0.13543	0.0769751	0.0443714
XLOC_001585	0.34461	0.335947	0.24668
XLOC_001586	0.0305746	0.0274236	0.0174644
XLOC_001587	2.72884	3.21191	3.72334
XLOC_001588	0.340088	0.71187	0.332837
XLOC_001589	0.0966918	0.10384	0.0415091
XLOC_001590	0.106302	0.06552	0.045331
XLOC_001591	1.06346	0.836946	0.874325
XLOC_001592	0.00146633	0.00318553	0.00385186
XLOC_001593	0.323841	0.258296	0.221216
XLOC_001595	0.375605	0.510304	0.269236
XLOC_001596	0.109684	0.0196493	0.0175003
XLOC_001597	0.247692	0.185913	0.144142
XLOC_001599	0.148358	0.130846	0.122878
XLOC_001600	0.0730384	0.090167	0.0547113
XLOC_001601	0.425461	0.503451	0.360269
XLOC_001602	3.53137	0.275111	0.179486
XLOC_001603	0.2058	0.25956	0.211422
XLOC_001604	0.0753794	0.0424774	0.0117052
XLOC_001605	0.11115	0.115818	0.106113
XLOC_001606	3.62235	4.60372	2.8742
XLOC_001607	0.305332	0.19715	0.274961
XLOC_001608	0.788637	0.489701	0.517435
XLOC_001609	0.569642	0.542485	0.639349
XLOC_001610	0.266767	0.293137	0.253385
XLOC_001612	0.341442	0.585587	0.170464
XLOC_001613	0.0523266	0.0690738	0.0678426
XLOC_001615	0.688856	0.697012	0.409735
XLOC_001616	0.125957	0.122459	0.093967
XLOC_001619	2.02407	0.798933	0.973717
XLOC_001620	18.1037	10.4406	13.4944
XLOC_001624	1.35561	1.27885	1.31403
XLOC_001626	0.0415922	0.0209229	0.00505988
XLOC_001627	0.149995	0.164948	0.327516
XLOC_001628	0.119028	0.13233	0.125244
XLOC_001629	0.0462366	0.0429177	0.101772
XLOC_001630	0.0931882	0.0644394	0.0463085
XLOC_001631	1.08527	1.29825	0.710154
XLOC_001632	0.131309	0.16888	0.263559
XLOC_001633	5.1221	3.47718	3.41856
XLOC_001635	1.67706	2.38608	2.55276
XLOC_001636	0.0750094	0.102805	0.0539786
XLOC_001637	2.5272	2.26485	2.52925
XLOC_001638	46.136	38.5573	38.1826
XLOC_001639	0.0418098	0.0467521	0.062013
XLOC_001641	0.494789	0.528329	0.360397
XLOC_001642	0.115648	0.110369	0.0764749
XLOC_001644	1.32456	0.870497	2.37624
XLOC_001646	0.0569702	0.019114	0.0271529
XLOC_001648	1.155	1.41199	2.28008
XLOC_001649	0.0944199	0.241949	0.409212
XLOC_001650	1.36952	0.537245	0.973652
XLOC_001651	0.521982	0.696356	0.764758
XLOC_001652	0.388443	0.298958	0.280521
XLOC_001653	2.06441	1.9712	2.37655
XLOC_001654	0.0283991	0.0166785	0.0395215
XLOC_001657	0.311911	0.269947	0.181804
XLOC_001658	0.16149	0.197183	0.17448
XLOC_001659	0.0549244	0.0405446	0.0640289
XLOC_001660	0.190016	0.348339	0.461756
XLOC_001661	0.362713	0.866925	1.14922
XLOC_001662	0.138179	0.0855335	0.0620857
XLOC_001663	0.174474	0.142599	0.162343
XLOC_001664	0.224809	0.154484	0.206038
XLOC_001665	0.0937767	0.113339	0.0727629
XLOC_001666	0.142188	0.168154	0.152474
XLOC_001667	0.465917	0.897107	0.878098
XLOC_001669	0.0714501	0.147882	0.095835
XLOC_001670	0.463276	0.510995	0.486843
XLOC_001671	0.0753168	0.0806864	0.107369
XLOC_001672	0.120428	0.119066	0.0698118
XLOC_001673	0.140955	0.147853	0.171176
XLOC_001675	0.314781	0.0937786	0.0659322
XLOC_001676	0.127958	0.050847	0.0483884
XLOC_001677	0.619417	0.60603	0.406886
XLOC_001680	0.152255	0.103344	0.0419981
XLOC_001682	0.0711374	0.0409596	0.0939208
XLOC_001683	0.0695042	0.041377	0.0590377
XLOC_001685	0.142751	0.221555	0.156122
XLOC_001686	0.323791	0.111386	0.0929834
XLOC_001687	10.1235	11.9335	12.3546
XLOC_001689	0.50299	0.56865	0.494273
XLOC_001690	6.68494	9.27402	7.84921
XLOC_001691	0.137957	0.319123	0.36611
XLOC_001692	0.106769	0.145173	0.0767482
XLOC_001695	0.0395066	0.0150179	0.0171636
XLOC_001696	0.11813	0.0827105	0.069004
XLOC_001698	0.0565376	0.0582594	2.70787e-08
XLOC_001700	1.94225	1.77235	1.67091
XLOC_001701	0.234665	0.179408	0.0974564
XLOC_001702	0.323361	0.333589	0.201945
XLOC_001704	0.547909	0.561358	0.381676
XLOC_001705	7.94643	5.42327	7.37999
XLOC_001708	0.232701	0.203803	0.301972
XLOC_001709	7.28396	8.4375	7.39106
XLOC_001711	0.0291807	0.0200239	0.0126421
XLOC_001712	0.143794	0.286905	0.215787
XLOC_001716	0.0297651	0.135292	0.0850836
XLOC_001719	0.527583	0.435927	0.431202
XLOC_001720	1.63091	1.59281	1.32028
XLOC_001721	0.0521969	0.0316381	0.0308671
XLOC_001722	0.319312	0.374715	0.504932
XLOC_001723	0.134992	0.211369	0.154568
XLOC_001724	0.369142	0.444969	0.546686
XLOC_001725	0.326	0.289596	0.261433
XLOC_001726	0.161822	0.17063	0.10225
XLOC_001728	0.0653237	0.0460368	0.0422273
XLOC_001729	0.0505594	0.0296524	0.0522816
XLOC_001730	0.102576	0.130391	0.139289
XLOC_001731	0.0638869	0.0524427	0.0563759
XLOC_001732	0.0230148	0.0930682	0.0252091
XLOC_001733	0.478465	0.590014	0.549535
XLOC_001734	0.283818	0.175226	1.12879
XLOC_001735	1.39859	1.74457	2.05903
XLOC_001736	10.0091	11.3276	17.1088
XLOC_001740	189.402	248.201	283.157
XLOC_001741	0.143633	0.121569	0.0331192
XLOC_001742	0.239332	0.355769	0.427851
XLOC_001743	0.130893	0.103392	0.0777284
XLOC_001744	0.326674	0.0665005	0.118712
XLOC_001748	0.0607631	0.0742561	0.116434
XLOC_001749	0.626676	0.471154	1.35142
XLOC_001751	0.607224	0.655909	0.739805
XLOC_001753	6.03445	4.6703	2.43396
XLOC_001758	0.042696	0.0495695	0.0162261
XLOC_001761	0.562731	0.559738	0.287215
XLOC_001762	2.90004	1.50202	5.35959
XLOC_001763	0.00273571	0.00523622	0
XLOC_001764	0.00489115	0	0
XLOC_001765	0.239688	0.183806	0.159584
XLOC_001767	0.17793	0.217054	0.157356
XLOC_001768	0.0739387	0.129853	0.146365
XLOC_001770	0.187495	0.471043	0.185156
XLOC_001772	0.877589	0.869309	1.00647
XLOC_001773	0.188738	0.223364	0.26738
XLOC_001775	1.24034	1.73003	1.18326
XLOC_001776	0.0803072	0.194296	0.0660878
XLOC_001777	0.539858	0.660027	0.35402
XLOC_001778	0.133174	0.119549	0.143464
XLOC_001780	0.0922255	0.10506	0.129222
XLOC_001781	5.92995	4.88831	4.50215
XLOC_001784	1.86174	2.50548	2.14155
XLOC_001785	0.619397	0.642546	0.656785
XLOC_001786	0.18807	0.163447	0.327238
XLOC_001787	0.0895574	0.101688	0.00878715
XLOC_001788	0.899369	0.809164	0.509138
XLOC_001790	0.640504	0.981231	0.648433
XLOC_001791	0.0959403	0.0965358	0.0790003
XLOC_001792	0.340894	0.2587	0.176869
XLOC_001793	0.00230123	0	0
XLOC_001794	4.70366	5.99011	5.59584
XLOC_001795	0.305813	0.416982	0.410362
XLOC_001796	0.0493348	0.0538611	0.0462479
XLOC_001799	0.0701638	0.127437	0.0378019
XLOC_001800	0.25639	0.382733	0.254289
XLOC_001801	0.131873	0.133659	0.228296
XLOC_001802	1.38672	1.24475	1.01773
XLOC_001803	0.178694	0.132567	0.122276
XLOC_001804	0.943346	0.89197	1.94149
XLOC_001805	0.0808049	0.0366683	0.0389645
XLOC_001806	0.356928	0.373815	0.257048
XLOC_001807	2.60881	2.81666	2.22462
XLOC_001808	1.08863	1.90072	1.65123
XLOC_001809	0.257109	0.281978	0.178547
XLOC_001810	0.0900651	0.100291	0.205854
XLOC_001811	0.0454423	0.038389	0.0438341
XLOC_001812	0.13151	0.167377	0.173963
XLOC_001813	0.0388426	0.0514294	0.0370411
XLOC_001814	0.227807	0.311497	0.168519
XLOC_001815	3.3249	3.97181	3.73936
XLOC_001816	1.63619	1.75708	1.71576
XLOC_001817	0.213178	0.15508	0.205172
XLOC_001818	0.0924208	0.11989	0.229243
XLOC_001820	0.0439745	0.053769	0.0177225
XLOC_001821	0.205204	0.331499	0.21449
XLOC_001822	1.34118	1.44689	1.30717
XLOC_001823	0.0377922	0.0387085	0.00861935
XLOC_001824	0.0700748	0.0531208	0.0298755
XLOC_001825	1.00588	1.25655	0.895796
XLOC_001826	0.15874	0.139818	0.113308
XLOC_001827	0.467825	0.544261	0.736834
XLOC_001828	0.139986	0.0592279	0.078186
XLOC_001829	0.0864603	0.146054	0.0669693
XLOC_001830	2.38932	1.63168	2.19928
XLOC_001832	0.0817236	0.0591134	0.0357508
XLOC_001834	0.0715796	0.0183137	0.0110722
XLOC_001835	0.0338169	0.0159749	0.0064388
XLOC_001836	0.274667	0.266886	0.196306
XLOC_001837	7.58357	13.257	19.7911
XLOC_001839	0.615989	0.623263	0.445308
XLOC_001840	0.0632255	0.0621353	0.0306824
XLOC_001841	0.396162	0.300193	0.215285
XLOC_001842	0.149361	0.133845	0.0704379
XLOC_001843	1.04774	1.34083	1.43172
XLOC_001845	0.0494031	0.00668252	0.00655846
XLOC_001846	0.997436	0.964055	0.571648
XLOC_001847	0.0669077	0.107333	0.121394
XLOC_001848	3.41261	2.57073	2.72287
XLOC_001849	2.52606	1.36603	1.7966
XLOC_001850	0.103829	0.037232	0.0287175
XLOC_001852	0.113748	0.128788	0.142283
XLOC_001853	0.191489	1.23994	0.218613
XLOC_001854	0.10595	0.0925136	0.0924669
XLOC_001855	0.060905	0.027964	0
XLOC_001856	0.0678644	0.0436706	0.0552226
XLOC_001857	0.0601654	0.0419968	0.0536531
XLOC_001858	0.0187058	0.041997	0.0288834
XLOC_001859	2.5234	2.21908	1.82182
XLOC_001860	0.0719492	0.0489325	0.0400521
XLOC_001861	0.243124	0.121265	0.186191
XLOC_001862	0.0336458	0.00842409	0
XLOC_001865	4.34752	21.593	4.92729
XLOC_001866	0.0814274	0.0193098	0.0465848
XLOC_001867	0.622135	0.633471	0.490841
XLOC_001868	0.0969801	0.107309	0.112706
XLOC_001873	27.8702	30.3127	32.7568
XLOC_001874	0.418498	0.418421	0.551573
XLOC_001875	0.136763	0.103296	0.165487
XLOC_001878	0.0529372	0.0233452	0.0419185
XLOC_001879	0.0682602	0.145852	0.249305
XLOC_001882	0.116815	0.0726823	0.0624611
XLOC_001883	1.88044	2.4174	3.48675
XLOC_001884	0.202151	0.20023	0.201596
XLOC_001885	0.161304	0.16968	0.2328
XLOC_001888	0.0839013	0.167543	0.113993
XLOC_001889	0.0996148	0.147104	0.0869031
XLOC_001891	17.2511	18.9042	20.6955
XLOC_001892	0.0319567	0.0592569	0.0156093
XLOC_001894	0.139057	0.170909	0.123208
XLOC_001895	0.174948	0.112782	0.159332
XLOC_001897	0.158888	0.112853	0.0561712
XLOC_001898	0.129228	0.0853861	0.071617
XLOC_001901	0.110634	0.0946529	0.107294
XLOC_001902	0.0772548	0.0506685	0.0461399
XLOC_001903	0.162935	0.135216	0.131754
XLOC_001904	0.222707	0.186276	0.242704
XLOC_001907	1.00678	0.925375	0.620643
XLOC_001908	0.0584463	0.0444205	0.0310572
XLOC_001909	0.22266	0.17632	0.143615
XLOC_001910	0.0207325	0.0155407	0.00939573
XLOC_001912	59.171	78.9256	96.2777
XLOC_001913	0.323738	0.504451	0.736795
XLOC_001914	0.0619125	0.0521475	0.063081
XLOC_001916	0.0511152	0.0253151	0.0478907
XLOC_001918	0.273534	0.336219	0.196434
XLOC_001919	0.19387	0.219235	0.151681
XLOC_001920	0.328788	0.469792	0.387554
XLOC_001921	0.126093	0.0774335	0.0714056
XLOC_001923	7.55112	7.58187	9.28287
XLOC_001924	0.250278	0.177424	0.224233
XLOC_001925	30.7793	30.2569	27.8802
XLOC_001926	0.0760596	0.0451633	0.088338
XLOC_001928	0.191635	0.165223	0.285134
XLOC_001929	0.113162	0.0595258	0.0776708
XLOC_001930	0.353169	0.371398	0.33398
XLOC_001931	2.81357	3.30793	4.27694
XLOC_001935	0.0608495	0.173187	0.0994762
XLOC_001936	0.0717203	0.0113038	0.0513547
XLOC_001937	0.12387	0.121341	0.154811
XLOC_001938	0.117316	0.147492	0.112621
XLOC_001939	0.139334	0.0125201	0.0485913
XLOC_001940	3.26388	4.05911	5.79019
XLOC_001942	2.04418	1.26422	2.37578
XLOC_001943	0.343193	0.532444	0.308213
XLOC_001947	0.140073	0.164496	0.197269
XLOC_001949	0.0885789	0.260875	0.265462
XLOC_001950	0.233408	0.15906	0.0943401
XLOC_001952	0.396407	0.900519	0.729693
XLOC_001954	21.6012	19.4622	19.1705
XLOC_001956	0.27147	0.222342	0.24102
XLOC_001958	1.01397	1.28104	1.81489
XLOC_001959	2.44666	2.91893	4.0227
XLOC_001960	0.604157	0.392549	0.39079
XLOC_001961	0.0970018	0.0827673	0.0642028
XLOC_001963	0.11311	0.113326	0.195994
XLOC_001964	0.0889103	0.0956897	0.0609086
XLOC_001966	0.136074	0.218712	0.12106
XLOC_001967	2.72706	2.3173	2.73899
XLOC_001969	0.310955	0.354967	0.428398
XLOC_001971	0.22246	0.616578	0.278997
XLOC_001972	0.129847	0.199152	0.131346
XLOC_001978	0.596639	1.23561	1.22146
XLOC_001979	0.0949445	0.0404017	0.0307124
XLOC_001980	0.0908195	0.0801805	0.0493744
XLOC_001981	0.0595626	0.0265232	0.0563157
XLOC_001982	0.053252	0.0507916	0.0238426
XLOC_001983	3.2265	2.56161	2.67548
XLOC_001984	0.177024	0.13852	0.233899
XLOC_001987	0.081854	0.0888012	0.0546318
XLOC_001988	0.51425	0.50676	0.483162
XLOC_001989	0.688032	0.759726	0.673568
XLOC_001990	0.319458	0.294998	0.317602
XLOC_001991	0.24512	0.160672	0.108448
XLOC_001992	2.15541	1.84583	1.84716
XLOC_001993	0.063306	0.0901543	0.0479519
XLOC_001994	0.134572	0.128311	0.256062
XLOC_001996	2.51866	2.73452	3.69616
XLOC_001997	0.381537	0.370908	0.354292
XLOC_001998	0.058792	0.0476641	0.0537842
XLOC_001999	0.255099	0.221307	0.210525
XLOC_002000	0.14946	0.211228	0.219116
XLOC_002001	0.0530564	0.0317535	0.0856106
XLOC_002002	0.80573	0.693232	0.641995
XLOC_002003	0.0709983	0.0906403	0.0511621
XLOC_002004	3.6394	3.11761	3.46727
XLOC_002005	0.0587675	0.0512578	0.016104
XLOC_002006	0.0509403	0.0752053	0.067128
XLOC_002007	0.188026	0.143024	0.114751
XLOC_002008	0.0870051	0.0955419	0.0562278
XLOC_002009	0.0780206	0.0350012	0.0598003
XLOC_002010	0.145153	0.114508	0.0810674
XLOC_002011	0.138792	0.0195702	0.0616482
XLOC_002012	0.0562138	0.0404432	0.0302076
XLOC_002013	0.650087	1.10688	0.785467
XLOC_002014	0.101155	0.0690977	0.579182
XLOC_002015	0.185996	0.247731	0.302034
XLOC_002016	0.0969933	0.16385	0.172082
XLOC_002017	1.51177	1.55455	1.20904
XLOC_002018	0.41206	0.388183	0.33633
XLOC_002019	0.0602441	0.0658032	0.0881234
XLOC_002021	0.769009	0.634273	0.252857
XLOC_002027	6.36255	6.76347	6.6197
XLOC_002028	1.8827	2.13897	1.77539
XLOC_002029	0.0571042	0.0251525	0.0245275
XLOC_002031	0.532872	0.73683	0.83527
XLOC_002032	0.10256	0.110816	0.114006
XLOC_002035	0.170475	0.131092	0.115369
XLOC_002036	1.08248	0.93901	1.12593
XLOC_002037	0.468382	0.462976	0.256321
XLOC_002038	1.92415	1.4892	1.42428
XLOC_002039	0.0928235	0.107664	0.0659267
XLOC_002040	0.544653	0.531568	0.296531
XLOC_002041	0.0600424	0.0317297	0
XLOC_002042	0.464536	0.53523	0.646132
XLOC_002043	2.34077	2.69392	4.13828
XLOC_002044	0.0811147	0.0907263	0.262179
XLOC_002045	0.0801023	0.0821415	0.0667766
XLOC_002046	0.141021	0.17378	0.122983
XLOC_002047	0.0762175	0.0637679	0.083765
XLOC_002049	0.171592	0.296832	0.257092
XLOC_002050	0.082164	0.125468	0.157079
XLOC_002051	0.162046	0.323371	0.357517
XLOC_002052	0.764823	1.22825	0.339874
XLOC_002053	0.339874	0.377356	0.0871765
XLOC_002054	0.480259	0.638505	0.393876
XLOC_002055	0.085732	0.102881	0.0520774
XLOC_002056	0.0713189	0.0423377	0.0963532
XLOC_002058	3.27334	2.65725	3.44856
XLOC_002060	2.52074	2.47536	2.80689
XLOC_002061	0.129143	0.0833926	0.0910783
XLOC_002062	0.170873	0.144773	0.132018
XLOC_002063	0.324962	0.222414	0.243648
XLOC_002064	0.00959661	0	0.0504181
XLOC_002066	0.411599	0.552013	0.421333
XLOC_002067	0.194804	0.14886	0.143236
XLOC_002068	0.0815864	0.0860132	0.0801283
XLOC_002070	0.183699	0.149183	0.0405769
XLOC_002071	0.232099	0.274302	0.115535
XLOC_002072	0.0371634	0.0148098	0.00655465
XLOC_002073	0.283875	0.192826	0.131011
XLOC_002074	0.218602	0.27138	0.211944
XLOC_002075	0.90776	0.939119	0.413656
XLOC_002076	2.80751	4.4619	1.10911
XLOC_002077	0.0492746	0.0546295	0.0464703
XLOC_002078	1.84906	1.28331	2.08324
XLOC_002079	1.37997	1.29866	2.93522
XLOC_002080	5.20185	10.4844	6.92646
XLOC_002081	0.0626744	0.11457	0.0993345
XLOC_002082	0.384208	0.415989	0.27204
XLOC_002083	0.271071	0.233985	0.105341
XLOC_002084	0.456482	0.443741	0.434419
XLOC_002085	0.154668	0.136803	0.103302
XLOC_002086	2.70723	2.05297	2.85677
XLOC_002087	0.119068	0.0972509	0.0705122
XLOC_002089	4.42571	4.64886	5.12716
XLOC_002090	18.2923	16.6209	18.2563
XLOC_002093	0.0161731	0.0250459	0.0316712
XLOC_002096	0.0729671	0.0655497	0.121605
XLOC_002097	0.0944708	0.0792054	0.0653184
XLOC_002100	0.0957387	0.0925989	0.0370646
XLOC_002101	20.1766	15.9776	17.529
XLOC_002102	3.80768	3.48769	4.38381
XLOC_002104	3.71907	3.22827	2.85228
XLOC_002107	1.64151	1.14195	1.00934
XLOC_002108	0.781107	0.882014	0.728018
XLOC_002109	4.12086	3.12576	3.68847
XLOC_002111	75.5294	33.6929	78.302
XLOC_002113	13.9272	14.9659	18.2284
XLOC_002114	0.473118	0.700175	0.94992
XLOC_002115	1.15282	1.4728	1.54066
XLOC_002116	0.734763	0.894632	0.681644
XLOC_002121	28.5774	27.2523	31.0829
XLOC_002123	0.177497	0.1348	0.0598181
XLOC_002125	0.300322	0.299623	0.281382
XLOC_002126	0.0148251	0.0239624	0
XLOC_002127	1.96406	1.46128	1.60429
XLOC_002129	0.0520285	0.0107905	0.0141427
XLOC_002130	0.514003	0.857982	0.850209
XLOC_002131	0.247492	0.33442	0.11375
XLOC_002132	0.0497735	0.0308238	0.0079153
XLOC_002133	2.25807	2.30572	10.1846
XLOC_002134	0.269644	0.206316	0.969241
XLOC_002135	1.16334	3.12346	2.10654
XLOC_002136	0.0370391	0.0270981	0.0202759
XLOC_002138	0.0439323	0.0704897	0.0566097
XLOC_002140	28.9063	24.7569	27.0521
XLOC_002141	0.0254067	0.0356188	0.0103895
XLOC_002142	0.064395	0.160588	0.183429
XLOC_002143	0.655303	1.00137	0.823287
XLOC_002145	0.0600563	0.0391547	0.0227859
XLOC_002146	0.214847	0.285814	0.0895721
XLOC_002147	2.62143	3.88517	3.29639
XLOC_002149	3.5141	4.27232	5.50997
XLOC_002150	0.235373	0.178547	0.158165
XLOC_002151	0.0541897	0.0428671	0.0255312
XLOC_002155	0.322095	0.14906	0.127139
XLOC_002158	0.61662	0.513224	0.557613
XLOC_002159	0.294414	0.348394	0.459303
XLOC_002160	0.100526	0.101851	0.105987
XLOC_002161	0.0336105	0	0
XLOC_002163	2.63152	2.67638	3.02068
XLOC_002164	2.43235	2.37803	1.93589
XLOC_002166	2.23182	2.69988	1.8023
XLOC_002168	0.292293	0.494929	0.299988
XLOC_002171	0.140485	0.138352	0.207017
XLOC_002173	0.0861615	0.26818	0.139361
XLOC_002178	0.405097	0.51133	0.7084
XLOC_002179	0.185949	0.20225	0.155766
XLOC_002180	0.0662417	0.0396649	0.0607682
XLOC_002182	4.44966	4.43956	4.82316
XLOC_002183	0.504457	0.425142	0.60746
XLOC_002184	0.0111829	0.0235512	0.0143039
XLOC_002185	8.49161	8.31748	8.26641
XLOC_002188	0.0628	0.101119	0.116798
XLOC_002189	0.67664	1.24121	1.2987
XLOC_002192	0.640081	0.745192	0.565737
XLOC_002194	0.651499	0.511155	0.498478
XLOC_002195	0.150255	0.0601672	0.0700892
XLOC_002196	47.4406	45.0791	71.1171
XLOC_002198	0.055901	0.0675647	0.0628221
XLOC_002200	17.8918	20.4773	19.1333
XLOC_002205	0.162209	0.101299	0.0553196
XLOC_002206	1.51953	1.73766	1.85876
XLOC_002207	0.694	0.279619	0.194041
XLOC_002208	0.228684	0.239991	0.329496
XLOC_002209	1.15847	1.04986	1.6492
XLOC_002210	0.928825	0.714654	0.837652
XLOC_002212	0.0296218	0.037325	0.0300155
XLOC_002213	0.0729886	0.0567842	0.0575737
XLOC_002215	2.60663	2.54625	2.38758
XLOC_002216	0.194355	0.312667	0.271836
XLOC_002218	0.769379	0.672225	0.605984
XLOC_002219	0.812134	0.78318	0.564467
XLOC_002220	34.1233	32.5568	36.3458
XLOC_002221	28.9045	38.0521	26.6866
XLOC_002222	6.2151	10.8456	7.76165
XLOC_002223	9.33916	14.9811	8.25962
XLOC_002225	0.237972	0.34529	0.251533
XLOC_002228	131.165	166.861	224.479
XLOC_002229	1.11065	1.1152	0.848098
XLOC_002230	230.412	321.87	527.757
XLOC_002231	5.18448	7.56108	11.0598
XLOC_002232	1.01247	0.894008	1.66184
XLOC_002233	13.2525	16.2055	30.7793
XLOC_002234	0.108782	0.103715	0.113122
XLOC_002238	0.193848	0.214474	0.118741
XLOC_002240	0.080513	0.103121	0.058216
XLOC_002242	6.64137	8.62471	5.42923
XLOC_002244	10.3557	12.9196	17.7369
XLOC_002245	7.31947	8.0969	9.9116
XLOC_002248	0.178346	0.266458	0.120696
XLOC_002249	0.216453	0.147799	0.30083
XLOC_002250	0.314948	0.353002	0.314096
XLOC_002252	0.0627244	0	0.0234739
XLOC_002256	0.0922942	0.0973363	0.0721488
XLOC_002257	0.10887	0.0521467	0.14659
XLOC_002258	0.0123449	0.0309612	0.0240291
XLOC_002268	1.73103	1.74982	1.90528
XLOC_002270	0.045791	0.027006	0.0114656
XLOC_002271	0.139606	0.273194	0.167561
XLOC_002273	3.69634	4.21683	3.59152
XLOC_002282	1.28352	1.19401	2.22611
XLOC_002283	0.156709	0.203225	0.0678607
XLOC_002285	0.280313	0.21596	0.162113
XLOC_002286	1.90436	2.35657	4.09555
XLOC_002287	0.0846454	0.0480517	0.141923
XLOC_002289	0.107964	0.264002	0.12669
XLOC_002290	0.315563	0.265751	0.200926
XLOC_002291	0.274189	0.237666	0.238778
XLOC_002292	0.107921	0.053404	0.175255
XLOC_002297	0.0488057	0.0202119	0.0146109
XLOC_002298	0.0319027	0.016226	0.0113276
XLOC_002299	0.0515871	0.043152	0.0339391
XLOC_002300	0.149486	0.163326	0.13471
XLOC_002301	945.134	544.613	845.563
XLOC_002302	598.957	477.029	913.116
XLOC_002303	0.274811	0.186018	0.183224
XLOC_002305	0.199534	0.188138	0.208179
XLOC_002306	0.241914	0.251165	0.221643
XLOC_002307	94.1792	82.0014	101.228
XLOC_002308	0.503662	0.403188	0.477617
XLOC_002309	0.348533	0.362736	0.402429
XLOC_002311	0.0863131	0.108478	0.058352
XLOC_002313	0.120267	0.043889	0
XLOC_002314	0.110576	0.107359	0.0418042
XLOC_002316	0.39339	0.231451	0.109277
XLOC_002318	0.0497879	0.0476607	0.0607723
XLOC_002320	0.13477	0.116892	0.12238
XLOC_002321	0.480941	0.468149	0.568052
XLOC_002322	1.25331	1.18669	1.05315
XLOC_002326	0.182884	0.152381	0.108671
XLOC_002328	0.0743861	0.0222727	0.014596
XLOC_002329	2.0636	2.07999	1.92047
XLOC_002330	0.599966	0.581963	0.373071
XLOC_002331	7.9731	14.0518	13.9264
XLOC_002332	0.129313	0.08546	0.0469441
XLOC_002334	0.188456	0.218573	0.189405
XLOC_002335	0.0552549	0.0703454	0.100738
XLOC_002336	2.09353	1.91899	1.76065
XLOC_002337	0.10549	0.203846	0.235556
XLOC_002338	1.68714	2.03238	5.12728
XLOC_002339	0.19586	0.344598	0.102326
XLOC_002340	0.0295147	0.0100214	0.0073293
XLOC_002341	0.0754992	0.0445592	0.0272991
XLOC_002342	0.147728	0.0842567	0.0619047
XLOC_002343	0.14321	0.129955	0.0758984
XLOC_002344	0.241279	0.26571	0.131348
XLOC_002345	0.0858774	0.110985	0.0553256
XLOC_002346	0.0878119	0.0431919	0.0689378
XLOC_002347	0.0565973	0.0651992	0.0478014
XLOC_002348	0.075624	0.0233714	0.00633053
XLOC_002349	0.113617	0.0991653	0.0548562
XLOC_002350	0.0604134	0.0684277	0.0356585
XLOC_002351	2.05966	2.98597	2.59013
XLOC_002352	0.0888946	0.0587712	0.0657716
XLOC_002353	0.132469	0.156557	0.139476
XLOC_002354	0.11873	0.28603	0.258217
XLOC_002355	0.19291	0.237536	0.508501
XLOC_002356	0.148291	0.121627	0
XLOC_002357	0.0597637	0.104077	0.109454
XLOC_002358	0.156257	0.134704	0.0826673
XLOC_002359	0.0894021	0.045328	0.047138
XLOC_002360	0.128913	0.114909	0.0921229
XLOC_002361	0.106301	0.0819408	0.113615
XLOC_002363	0.277863	0.369757	0.278853
XLOC_002364	12.9903	13.2268	13.1967
XLOC_002365	0.191565	0.177768	0.110317
XLOC_002366	0.13754	0.119549	0.121169
XLOC_002369	0.302892	0.304673	0.274624
XLOC_002371	0.269176	0.204839	0.134328
XLOC_002372	0.151161	0.0862796	0.20554
XLOC_002373	0.0366616	0.0204465	0.0256086
XLOC_002374	1.89101	1.84387	1.7311
XLOC_002375	0.114135	0.0492668	0.166434
XLOC_002376	0.508143	0.300591	0.254791
XLOC_002377	0.28114	0.345772	0.425737
XLOC_002378	0.437989	0.706011	0.959477
XLOC_002379	0.11184	0.208994	0.156847
XLOC_002380	17.4185	20.479	19.9696
XLOC_002382	0.817205	0.904378	0.46948
XLOC_002383	0.494634	0.637344	0.536486
XLOC_002386	0.0381213	0.0363929	0.0142265
XLOC_002387	0.127054	0.371291	0.298165
XLOC_002388	3.22309	3.54972	3.25305
XLOC_002389	7.70224	6.67552	6.43589
XLOC_002390	0.0935034	0.0427403	0.0247247
XLOC_002391	1.84856	2.36339	2.08617
XLOC_002392	0.241019	0.246415	0.257593
XLOC_002394	0.0380161	0.0780255	0.0582784
XLOC_002395	0.0447749	0.00691681	0.0248396
XLOC_002396	0.052748	0.0500618	0.0226564
XLOC_002397	0.664109	0.530393	0.715875
XLOC_002399	0.314033	0.382412	0.311901
XLOC_002400	0.268605	0.302289	0.377595
XLOC_002401	0.0481916	0.0730629	0.064904
XLOC_002402	0.0577476	0.0564489	0.066889
XLOC_002403	0.0665689	0.0228622	0
XLOC_002405	0.444647	0.599398	0.167907
XLOC_002406	20.4861	43.7809	29.1023
XLOC_002407	1.61582	1.11746	1.30795
XLOC_002408	0.789625	0.972124	0.622793
XLOC_002410	2.15691	3.20802	4.05335
XLOC_002411	1.68622	1.65552	3.40066
XLOC_002414	3.12252	3.05907	1.65234
XLOC_002415	0.376761	0.341136	0.146035
XLOC_002416	1.16567	1.63694	2.01765
XLOC_002417	0.0562819	0.02157	0.0316426
XLOC_002419	0.197106	0.289964	0.718263
XLOC_002421	0.0647697	0.0983921	0.0510811
XLOC_002422	0.0612608	0.042686	0.0208517
XLOC_002423	0.098296	0.0476513	0.0233011
XLOC_002424	0.0654816	0.0220099	0.0400248
XLOC_002429	0.228742	0.203223	0.181404
XLOC_002430	0.174581	0.175576	0.139765
XLOC_002431	0.497998	0.568457	0.296906
XLOC_002432	0.0770819	0.0409616	0.0779472
XLOC_002433	0.329089	0.291941	0.117911
XLOC_002434	0.0458253	0.0360841	0
XLOC_002435	0.578738	0.808013	0.970692
XLOC_002436	0.144116	0.146256	0.0751725
XLOC_002438	0.0844106	0.070086	0.560865
XLOC_002439	1.55801	1.63288	2.18457
XLOC_002441	0.265421	0.317698	1.4277
XLOC_002442	0.247442	0.282495	0.272088
XLOC_002443	0.625866	1.40718	0.969162
XLOC_002444	4.92738	6.06532	6.17509
XLOC_002446	0.0506071	0.0699103	0.0529004
XLOC_002448	0.112566	0.0860162	0.0574569
XLOC_002449	0.0707381	0.0683047	0.0241579
XLOC_002450	0.0540955	0.0136165	0.0290148
XLOC_002451	0.326279	0.247896	0.308443
XLOC_002452	0.240261	0.236136	0.213799
XLOC_002453	0.466529	0.314345	0.364894
XLOC_002457	0.287047	0.161255	0.273402
XLOC_002458	0.0737763	0.0448525	0.0761012
XLOC_002459	0.46903	0.719158	0.349143
XLOC_002460	0.24841	0.341137	1.1721
XLOC_002461	0.624975	0.900487	1.77636
XLOC_002462	5.7168	6.71669	6.47863
XLOC_002464	0.10595	0.0449823	0.0512959
XLOC_002465	0.0737241	0.041772	0.0386494
XLOC_002466	0	0.0230049	0
XLOC_002469	3.0787	2.525	2.50058
XLOC_002475	0.588274	0.368235	0.21052
XLOC_002478	0.953368	1.58454	2.82277
XLOC_002479	0.216802	0.429681	0.226255
XLOC_002480	0.0337442	0.0369413	0.0233229
XLOC_002481	0.250936	0.436557	0.347011
XLOC_002486	0.00363842	0.0176225	0.00251754
XLOC_002487	0.126514	0.0785305	0.0110532
XLOC_002490	0.399939	0.275282	0.175504
XLOC_002492	0.977525	0.897878	0.523991
XLOC_002493	0.870467	0.724038	0.514527
XLOC_002494	0.211778	0.187876	0.117101
XLOC_002495	0.0556353	0.179085	0.178723
XLOC_002496	0.186013	0.403934	0.164622
XLOC_002497	0.311153	0.355601	0.3497
XLOC_002498	0.0755847	0.137625	0.0807331
XLOC_002499	0.994892	0.670318	0.55962
XLOC_002500	0.566126	0.696696	0.331978
XLOC_002501	0.415606	0.484525	0.594964
XLOC_002502	0.097226	0.0755401	0.0628329
XLOC_002503	0.0294233	0.0246122	0.290815
XLOC_002504	0.111229	0.0947121	0.0960242
XLOC_002506	1.87933	0.969019	0.814133
XLOC_002507	0.194825	0.101977	0.101093
XLOC_002508	0.0702669	0.0375343	0.027577
XLOC_002510	0.0605742	0.0543908	0.00642003
XLOC_002511	1.22907	1.98674	2.21142
XLOC_002512	0.072675	0.0431144	0.0658397
XLOC_002514	0.0830471	0.146318	0.320321
XLOC_002515	0.0746527	0.0232152	0.239562
XLOC_002516	0.412828	0.422117	0.308261
XLOC_002517	0.0478713	0.0646006	0.0300904
XLOC_002518	0.13157	0.0874344	0.0714274
XLOC_002519	0.122115	0.12953	0.379432
XLOC_002521	0.215029	0.17902	0.190729
XLOC_002523	0.111474	0.0885094	0.0617298
XLOC_002524	2.07227	2.20322	1.64481
XLOC_002525	0.0469319	0.0337561	0.0178995
XLOC_002526	0.143285	0.178738	0.09352
XLOC_002527	0.128626	0.144197	0.0959436
XLOC_002529	2.13679	2.61007	2.46043
XLOC_002530	0.366297	0.449306	0.213197
XLOC_002531	0.866016	0.75465	0.614478
XLOC_002532	0.17909	0.169479	0.053901
XLOC_002533	0.187281	0.231756	0.298865
XLOC_002534	0.314947	0.261526	0.398312
XLOC_002540	19.6716	20.5191	21.7079
XLOC_002546	0.0750933	0.102018	0.0386573
XLOC_002547	0.0947621	0	0.0811787
XLOC_002549	4.54404	4.59852	6.61954
XLOC_002550	1.28426	1.59013	1.83167
XLOC_002555	0.255809	0.277394	0.22111
XLOC_002556	0.177462	0.148439	0.146634
XLOC_002557	1.70734	1.72185	1.46262
XLOC_002559	0.206107	0.152858	0.0772195
XLOC_002560	0.309651	0.382088	0.369893
XLOC_002563	0.230705	0.393163	0.772638
XLOC_002564	1.96941	2.7101	3.54392
XLOC_002570	0.0778766	0.076355	0.0426932
XLOC_002571	0.0783353	0.0489888	0.0607191
XLOC_002572	2.34931	2.34361	1.98173
XLOC_002573	0.0812292	0.0973547	0.0223626
XLOC_002574	0.331931	0.286354	0.261588
XLOC_002575	7.52399	11.4805	17.6436
XLOC_002582	0.474055	0.634753	1.05333
XLOC_002584	42.3668	39.3361	38.4995
XLOC_002586	0.0567757	0.0715519	0.169686
XLOC_002587	0.632295	0.513694	1.01449
XLOC_002588	7.66643	7.7128	8.55997
XLOC_002590	0.182278	0.174828	0.218256
XLOC_002591	0.148523	0.224442	0.176052
XLOC_002594	14.8411	13.4691	11.4228
XLOC_002595	22.3093	20.0012	15.9496
XLOC_002596	0.255351	0.222868	0.177723
XLOC_002597	0.0871953	0.0681257	0.048718
XLOC_002600	0.865871	0.670085	0.527304
XLOC_002602	0.756055	0.794572	0.485573
XLOC_002603	1.55941	1.29455	1.3755
XLOC_002604	0.122184	0.111103	0.164274
XLOC_002605	0.142948	0.160535	0.1715
XLOC_002606	0.0189369	0.0300446	0.019035
XLOC_002607	0.184394	0.368793	0.670614
XLOC_002608	64.9956	53.9183	48.7612
XLOC_002612	0.0508272	0.0386829	0.0164232
XLOC_002613	1.12104	0.9192	0.946978
XLOC_002614	0.0877539	0.0138309	0.0135741
XLOC_002615	0.589486	0.690341	0.707275
XLOC_002618	0.142014	0.0953359	0.0353978
XLOC_002620	0.136855	0.0924581	0.120873
XLOC_002621	2.39925	1.79509	1.9692
XLOC_002623	12.1661	9.86702	9.42268
XLOC_002624	0.135204	0.210321	0.147497
XLOC_002627	26.8836	27.5154	32.7062
XLOC_002628	15.3091	13.997	23.1637
XLOC_002634	0.197536	1.30693	1.13339
XLOC_002636	0.472225	0.635164	0.548241
XLOC_002638	0.11473	0.113013	0.146368
XLOC_002639	0.890538	0.949138	1.28881
XLOC_002645	9.22186	5.44069	5.75276
XLOC_002648	0.110587	0.0766931	0.12346
XLOC_002650	55.5272	47.94	63.3063
XLOC_002653	35.2355	33.8464	40.2849
XLOC_002654	2.52833	2.41014	1.9969
XLOC_002655	0.840708	1.6039	1.0445
XLOC_002660	9.25634	13.8851	6.71398
XLOC_002661	12.6941	9.70344	10.4935
XLOC_002663	0.363507	0.276364	0.208877
XLOC_002670	0.182018	0.240166	0.297803
XLOC_002671	1.17868	1.254	1.54579
XLOC_002675	0.00360074	0	0
XLOC_002680	7.43661	7.23608	8.96674
XLOC_002681	0.116185	0.100655	0.0473256
XLOC_002682	0.936387	1.24017	0.654568
XLOC_002684	0.362968	0.33637	0.919149
XLOC_002685	0.035307	0.0389894	0.0506196
XLOC_002686	0.0578214	0.0186341	0.00843322
XLOC_002687	0.052395	0.00985221	0.00645643
XLOC_002688	0.803491	0.622059	0.559899
XLOC_002689	0.627982	0.609435	0.696537
XLOC_002690	0.225084	0.504136	0.294157
XLOC_002692	0.9776	0.620552	0.667387
XLOC_002694	0.362157	0.268909	0.269847
XLOC_002695	0.00284532	0.013797	0.00825793
XLOC_002696	0.130406	0.124839	0.176309
XLOC_002697	0.241827	0.217888	0.192174
XLOC_002698	0.11045	0.120238	0.053024
XLOC_002699	2.59995	3.30774	3.323
XLOC_002701	23.346	21.2385	30.2821
XLOC_002703	1.6389	1.99382	2.60713
XLOC_002705	13.1924	9.57518	8.61543
XLOC_002706	0.159022	0.163351	0.196745
XLOC_002707	0.0623526	0.0179521	0.0106566
XLOC_002708	0.953105	1.51201	1.63925
XLOC_002709	0.386523	0.4747	0.234761
XLOC_002710	0.0551541	0.0813191	0.130417
XLOC_002711	0.111316	0.0344362	0.0930446
XLOC_002712	1.12908	0.459652	1.03543
XLOC_002713	0.0660498	0.0605363	0.0422156
XLOC_002714	0.0543705	0.0478915	0.0130986
XLOC_002718	1.05975	1.13813	0.912567
XLOC_002719	0.0552011	0.0534219	0.0314301
XLOC_002722	0.0581678	0.0558256	0.0261862
XLOC_002723	0.104301	0.0895587	0.0572711
XLOC_002724	0.194821	0.182651	0.173489
XLOC_002726	0.0580087	0.0370352	0.0263056
XLOC_002728	0.322095	0.187204	0.180444
XLOC_002730	0.042429	0.0554157	0.0137248
XLOC_002731	0.352568	0.333557	0.284309
XLOC_002732	0.452707	0.653415	0.887692
XLOC_002733	0.0337363	0.0557911	0.0363175
XLOC_002735	0.142549	0.159293	0.126373
XLOC_002737	0.313823	0.288293	0.511807
XLOC_002738	0.172594	0.241226	0.269405
XLOC_002739	0.0736987	0.0238527	0.0285532
XLOC_002740	0.0427263	0.0277717	0.0271779
XLOC_002743	0.0444154	0.0439407	0.0544879
XLOC_002744	0.0567588	0.0587378	0.0263061
XLOC_002745	0.571983	0.363943	1.04132
XLOC_002747	0.435868	0.352598	0.543144
XLOC_002748	1.33325	1.22999	1.44125
XLOC_002749	0.390329	0.295872	0.337176
XLOC_002751	0.0998418	0.0491163	0.0705422
XLOC_002752	0.109748	0.0507487	0.0393065
XLOC_002754	0.702804	0.507456	0.329562
XLOC_002755	4.16447	4.19797	6.36859
XLOC_002756	0.134942	0.233571	0.359072
XLOC_002757	0.439416	0.429044	0.381401
XLOC_002758	0.74886	0.878293	0.891321
XLOC_002759	0.684431	0.721087	0.684358
XLOC_002760	0.112964	0.102639	0.0523094
XLOC_002761	0.177685	0.2388	0.262405
XLOC_002762	0.119488	0.193574	0.255789
XLOC_002763	2.95471	2.57818	4.03242
XLOC_002764	7.65505	6.87365	10.014
XLOC_002765	0.240431	0.295195	0.263084
XLOC_002766	0.289312	0.391756	0.514267
XLOC_002767	0.944217	0.992752	1.32868
XLOC_002768	0.224166	0.250108	0.110629
XLOC_002769	1.81217	1.96615	1.16422
XLOC_002771	2.3467	2.93728	2.96431
XLOC_002774	1.65529	0.832931	0.685837
XLOC_002775	0.23441	0.194634	0.219209
XLOC_002776	0.125855	0.145081	0.195359
XLOC_002777	0.169693	0.27867	0.180837
XLOC_002778	0.160018	0.075598	0.0726218
XLOC_002779	0.107051	0.108774	0.0740111
XLOC_002780	0.167709	0.0809015	0.0860942
XLOC_002781	0.270112	0.278056	0.206175
XLOC_002782	0.172675	0.191619	0.229884
XLOC_002783	0.150003	0.0868962	0.0555555
XLOC_002784	0.0960539	0.0572306	0.0738368
XLOC_002785	0.048291	0.0621497	0.0560646
XLOC_002786	0.0712283	0.0348564	0.145693
XLOC_002787	0.0667531	0.070783	0.143376
XLOC_002788	3.30583	2.42617	2.14984
XLOC_002789	0.174686	0.197429	0.124461
XLOC_002790	0.129666	0.0897691	0.0868197
XLOC_002792	0.161747	0.130015	0.0898906
XLOC_002793	0.138576	0.0987284	0.0845341
XLOC_002794	7.02124	6.30039	8.49952
XLOC_002795	0.148184	0.150336	0.126247
XLOC_002796	0.056846	0.0137352	0.0266538
XLOC_002798	0.110143	0.123754	0.0898761
XLOC_002799	0.134756	0.16705	0.0819556
XLOC_002800	0.184394	0.26273	0.147035
XLOC_002801	0.143396	0.0975584	0.134391
XLOC_002803	0	0.0317881	0
XLOC_002804	0.0664364	0.0377168	0.0260722
XLOC_002805	0.403467	0.428347	0.449184
XLOC_002808	1.15038	0.91047	0.691587
XLOC_002809	0.404863	0.505328	0.401871
XLOC_002810	0.101086	0.0162933	0.0305374
XLOC_002811	0.125955	0.127451	0.0630566
XLOC_002812	0.913092	1.15552	1.05501
XLOC_002813	0.0447305	0.0104341	0.0216072
XLOC_002814	0.199045	0.188283	0.216394
XLOC_002815	1.63236	1.36489	1.01867
XLOC_002816	0.129366	0.248282	0.200768
XLOC_002817	0.184741	0.140506	0.313064
XLOC_002819	0.0530131	0.0273731	0.0224054
XLOC_002820	0.134992	0.196981	0.221858
XLOC_002821	0.0872068	0.0577873	0.0507906
XLOC_002822	0.0610774	0.0330699	0.0439211
XLOC_002823	0.335495	0.349551	0.546471
XLOC_002825	0.062536	0.0386918	0.0680154
XLOC_002827	0.168868	0.132733	0.143767
XLOC_002828	1.11893	0.873164	0.648071
XLOC_002829	9.70451	10.5954	14.0075
XLOC_002830	0.0531832	0.0217174	0.0294859
XLOC_002831	0.104736	0.220675	0.162384
XLOC_002833	1.68012	1.43003	1.35237
XLOC_002834	0.736822	1.00556	0.888643
XLOC_002835	0.53189	0.76289	0.622664
XLOC_002838	0.474873	0.629807	0.631956
XLOC_002839	0.376188	0.509861	0.773063
XLOC_002840	0.11998	0.0444505	0.0484522
XLOC_002843	0.00344292	0.0893136	0.0142929
XLOC_002845	0.0375715	0.0506585	0.0272991
XLOC_002846	0.230493	0.15703	0.0720851
XLOC_002847	0.408916	0.406042	0.27805
XLOC_002848	0.127117	0.142178	0.0963136
XLOC_002849	0.345551	0.303133	0.626788
XLOC_002850	1.22344	0.554881	0.392085
XLOC_002854	0.0479537	0.0228088	0.0942671
XLOC_002855	0.0267036	0.0290061	0
XLOC_002856	0.134931	0.0900856	0.0958247
XLOC_002860	0.0472231	0.102209	0.0266664
XLOC_002862	6.84592	6.0125	6.81741
XLOC_002865	25.0939	25.2622	29.6055
XLOC_002868	0.416874	0.295032	0.39018
XLOC_002869	0.133481	0.159178	0.0785682
XLOC_002873	3.28772	1.88833	3.39369
XLOC_002876	0.63285	0.604676	0.72209
XLOC_002877	3.09116	0.865642	0.595879
XLOC_002879	3.54472	3.25775	5.24707
XLOC_002882	0.10898	0.0824124	0.0365202
XLOC_002883	0.073108	0.00621009	0.0316109
XLOC_002884	13.261	15.0198	6.34404
XLOC_002886	0.730365	0.377037	0.824119
XLOC_002888	0.108567	0.116284	0.222873
XLOC_002890	0.255973	0.184468	0.139157
XLOC_002891	0.219851	0.286285	0.311857
XLOC_002892	2.29739	1.60942	1.0452
XLOC_002894	2.22855	2.84538	2.85558
XLOC_002895	0.260017	0.245691	0.222078
XLOC_002896	0.189465	0.191136	0.167749
XLOC_002899	0.059412	0.0628587	0.0487847
XLOC_002900	0.0499554	0.010748	0.0403511
XLOC_002902	0.0393532	0.0349781	0.0269587
XLOC_002903	0.147415	0.221821	0.0372728
XLOC_002906	0.552749	0.535955	0.681743
XLOC_002907	0.117432	0.100964	0.0719883
XLOC_002908	0.0563723	0.0442959	0.024827
XLOC_002909	0.0663557	0.0315925	0.0215256
XLOC_002913	0.196667	0.297577	0.234733
XLOC_002914	16.4017	16.5032	19.7398
XLOC_002915	0.174907	0.252633	0.215894
XLOC_002916	0.0704277	0.04346	0.0789469
XLOC_002917	0.374353	0.371656	0.362039
XLOC_002918	8.57753	8.54133	8.71073
XLOC_002921	0.771323	0.775618	1.0438
XLOC_002923	2.29892	6.96256	11.8758
XLOC_002924	0.31532	0.285367	0.147499
XLOC_002926	0.251844	0.262924	0.168517
XLOC_002929	0.499302	0.424935	0.237295
XLOC_002930	0.389672	0.767523	0.801133
XLOC_002931	33.5186	37.0744	75.2463
XLOC_002932	0.243021	0.314654	0.243495
XLOC_002933	2.10442	1.29023	1.15513
XLOC_002935	0.296293	0.276848	0.243884
XLOC_002936	0.786123	0.69313	0.561764
XLOC_002937	0.945658	1.07344	0.623811
XLOC_002938	2.37875	2.20115	2.93299
XLOC_002940	0.423828	0.377572	0.213822
XLOC_002941	0.492078	0.36511	0.331413
XLOC_002942	0.10615	0.10229	0.045001
XLOC_002943	0.0743709	0.0375854	0.0454473
XLOC_002945	0.0687008	0.0750066	0.0326618
XLOC_002949	0.0854009	0.0401939	0.0374224
XLOC_002950	0.0104464	0.0105609	0.0126421
XLOC_002954	0.557906	2.20388	5.88148
XLOC_002955	0.236597	0.179802	0.210418
XLOC_002958	0.245168	0.252634	0.123894
XLOC_002959	0.162859	0.216243	0.0680651
XLOC_002962	0.132419	0.374091	0.372394
XLOC_002963	0.097942	0.0955396	0.0879763
XLOC_002964	1.19384	1.22273	1.46356
XLOC_002967	0.533705	0.560365	0.615651
XLOC_002968	0.395213	0.449383	0.831289
XLOC_002969	0.105197	0.0945536	0.221345
XLOC_002970	0.733765	0.553027	0.559289
XLOC_002971	0.728009	0.66121	0.890291
XLOC_002972	0.0225566	0.111226	0.109956
XLOC_002974	0.00606966	0	0.0156422
XLOC_002975	1.31072	1.71167	1.80962
XLOC_002976	0.182959	0.1769	0.236376
XLOC_002978	0.112013	0.0789717	0.0267879
XLOC_002979	0.191658	0.262122	0.281378
XLOC_002980	0.288439	0.641344	0.833985
XLOC_002982	0.00345047	0.00923539	0
XLOC_002983	0.141293	0.0798314	0.0499886
XLOC_002984	0.465382	1.1688	0.571865
XLOC_002985	0.157791	0.116357	0.109983
XLOC_002986	0.066116	0.283992	0.0477686
XLOC_002988	0.46666	0.647371	0.544475
XLOC_002989	0.115907	0.128053	0.106606
XLOC_002990	0.145279	0.25951	0.152868
XLOC_002992	0.0347567	0.0290757	0.00787564
XLOC_002993	0.0442434	0.0520811	0.0407398
XLOC_002994	0.131357	0.124923	0.0509987
XLOC_002995	0.328278	0.368956	0.39078
XLOC_002998	0.901037	1.56262	0.695179
XLOC_003001	0.0700485	0.0917897	0.0782047
XLOC_003005	0.0353462	0.0229362	2.36178e-08
XLOC_003006	0.0694755	0.105126	0.0192815
XLOC_003007	0.181596	0.217365	0.123873
XLOC_003008	15.9703	13.6107	13.3448
XLOC_003009	0.0176023	0.0805741	0
XLOC_003010	0.196258	0.163563	0.148141
XLOC_003011	0.073587	0.0691074	0.034984
XLOC_003013	0.225333	0.293587	0.162834
XLOC_003014	0.191594	0.230874	0.217507
XLOC_003015	0.0224339	0.0928973	0.0434386
XLOC_003016	0.304321	0.476781	0.435553
XLOC_003018	0.0546741	0.128128	0.069972
XLOC_003019	0.131315	0.174118	0.108713
XLOC_003021	0.112975	0.0741267	0.0154896
XLOC_003023	0.157299	0.203343	0.272312
XLOC_003024	0.0056421	0.00612859	0.016375
XLOC_003025	0.934413	1.26601	1.7543
XLOC_003026	0.0498122	0.00967	0.00949047
XLOC_003028	1.09616	1.34823	1.13921
XLOC_003029	0.330531	0.472897	1.32509
XLOC_003030	0.111658	0.0877857	0.0818948
XLOC_003031	0.0629172	0.020523	0.0129572
XLOC_003032	0.0581595	0.0820446	0.066425
XLOC_003034	0.106476	0.170167	0.12659
XLOC_003035	0.153214	0.102086	0.0669392
XLOC_003036	3.45933	5.01776	7.79978
XLOC_003038	0.0546306	0.0533725	0.0651585
XLOC_003041	0.101606	0.0985936	0.151249
XLOC_003042	0.176144	0.104266	0.263327
XLOC_003045	0.170048	0.186672	0.270085
XLOC_003049	0.0568662	0.0965374	0.294022
XLOC_003052	0.112492	0.119323	0.0796233
XLOC_003055	0.418228	0.284317	0.105223
XLOC_003056	1.74397	2.13542	2.47216
XLOC_003058	0.4748	0.436335	0.370141
[truncated: 1,694 more rows]
