# Supplementary material for: Long noncoding RNAs expressed in human hepatic stellate cells form networks with extracellular matrix proteins
Source: Genome Med. 2016 Mar 23;8:31. doi: 10.1186/s13073-016-0285-0 (PMC4804564; doi:10.1186/s13073-016-0285-0)
Supplement: Additional file 8: Table S7. — lncRNAs directly induced/repressed by TGF-β signaling pathway. (XLSX 53 kb) [file 13073_2016_285_MOESM8_ESM.xlsx]

## Sheet: TGFb_vs_noTGFb
Supplemental Table S7: LncRNAs directly induced/repressed by TGF-b signaling pathway.
lncRNA loci directly induced by TGF-b through SMAD3 occupancy	FPKM_in_low_TGFb_HSCs	FPKM_in_high_TGFb_HSCs	P_value(Cuffdiff)	P_value(DESeq2)
XLOC_000509	0.338804	3.2965	5e-05	8.14024e-09
XLOC_000546	0.182087	0.531145	0.0039	0.0209601
XLOC_000688	0.0940764	0.369999	0.25905	0.0066809
XLOC_000731	2.66514	8.29326	5e-05	5.9533e-09
XLOC_000732	1.97289	7.14144	5e-05	1.04077e-11
XLOC_001009	0.126904	0.306006	0.0002	0.000239528
XLOC_001441	0.202881	0.631784	0.00565	0.036427
XLOC_001568	0.331281	2.08703	5e-05	8.82099e-13
XLOC_001569	0.0218186	0.194556	0.1441	6.44129e-05
XLOC_001579	0.0484128	0.202345	0.6039	0.00157674
XLOC_001644	0.870497	2.37624	0.00035	5.11295e-18
XLOC_001705	5.42327	7.37999	0.03445	0.0121235
XLOC_001734	0.175226	1.12879	5e-05	3.18949e-08
XLOC_001744	0.0665005	0.118712	0.04925	0.0029696
XLOC_001749	0.471154	1.35142	0.54405	1.87512e-05
XLOC_001762	1.50202	5.35959	5e-05	5.99795e-24
XLOC_001942	1.26422	2.37578	0.0007	0.508849
XLOC_002079	1.29866	2.93522	5e-05	1.32673e-07
XLOC_002232	0.894008	1.66184	0.00145	6.72564e-06
XLOC_002411	1.65552	3.40066	0.37545	3.51726e-05
XLOC_002438	0.070086	0.560865	0.00055	9.04447e-06
XLOC_002439	1.63288	2.18457	0.1258	0.00272701
XLOC_002441	0.317698	1.4277	5e-05	1.99648e-26
XLOC_002478	1.58454	2.82277	0.45935	0.000192667
XLOC_002519	0.12953	0.379432	0.00375	5.68627e-10
XLOC_002628	13.997	23.1637	0.0003	0.183215
XLOC_002703	1.99382	2.60713	0.561	0.00274955
XLOC_002745	0.363943	1.04132	5e-05	5.47886e-06
XLOC_002849	0.303133	0.626788	0.00035	0.00474038
XLOC_002923	6.96256	11.8758	0.00015	5.99491e-06
XLOC_002931	37.0744	75.2463	0.0138	4.44247e-05
XLOC_002954	2.20388	5.88148	0.51885	9.38654e-10
XLOC_002968	0.449383	0.831289	0.0101	0.00282102
XLOC_003029	0.472897	1.32509	0.10475	2.44699e-15
XLOC_003042	0.104266	0.263327	0.00515	0.0222992
XLOC_003078	0.0880295	0.396401	0.2782	0.000345265
XLOC_003131	0.176808	0.399495	0.0039	0.00254851
XLOC_003132	0.0515522	0.261586	0.00035	0.000133704
XLOC_003133	0.330069	1.15499	0.5314	3.38107e-08
XLOC_003153	37.9534	62.3843	0.0063	0.000524042
XLOC_003160	7.75984	11.0032	0.1521	0.00124464
XLOC_003165	0.396616	0.485104	0.4826	0.00320939
XLOC_003239	0.801425	1.18562	0.62615	0.000378066
XLOC_003305	0.318503	0.73806	0.2201	6.34731e-10
XLOC_003308	1.7394	3.7379	0.03555	0.00125329
XLOC_003322	0.348175	0.848936	0.0011	0.000557742
XLOC_003408	0.0317774	0.153914	0.00275	0.0105392
XLOC_003409	0.204722	1.01721	5e-05	7.73347e-13
XLOC_003419	1.01643	1.58291	0.0254	0.00130618
XLOC_003499	0.286801	0.430285	0.7804	1.1178e-05
XLOC_003506	0.0558549	0.207006	0.00565	0.00984442
XLOC_003513	3.69536	5.06656	0.2838	0.0049479
XLOC_003527	0.0415219	0.395249	0.3287	2.76705e-18
XLOC_003726	1.25071	1.40306	0.83555	0.000158634
XLOC_003743	0.150603	0.270052	0.53815	0.0111126
XLOC_003760	1.16503	1.61696	0.5434	0.00807067
XLOC_003783	0.881731	1.10917	0.4523	0.00660122
XLOC_003787	2.19086	4.51164	5e-05	1.34213e-05
XLOC_003792	0.561915	1.01793	0.33365	0.0049953
XLOC_004017	0.140401	0.34951	0.49655	0.00708401
XLOC_004037	3.10535	3.96554	0.7298	0.013415
XLOC_004068	0.910606	1.95651	5e-05	6.91425e-06
XLOC_004073	0.297499	0.530051	0.0922	0.00235408
XLOC_004087	1.05875	2.34338	0.0007	0.0056137
XLOC_004167	2.6893	4.49777	0.1487	0.00122375
XLOC_004255	1.61873	2.07472	0.68795	3.22594e-05
XLOC_004278	1.20911	3.42151	5e-05	7.13184e-07
XLOC_004283	0.319347	1.84797	5e-05	0.0049322
XLOC_004284	1.61261	1.91363	0.8514	0.00575698
XLOC_004517	0.867711	1.16547	0.72965	0.00751612
XLOC_004594	1.57792	2.95211	5e-05	0.000244198
XLOC_004651	0.516322	1.10257	0.3339	1.98628e-06
XLOC_004803	1.20399	1.95449	0.39505	0.000687644
XLOC_004834	0.0458133	0.147842	0.0016	0.00719655
XLOC_004893	0.095757	0.509996	5e-05	1.02999e-11
XLOC_004896	0.0645218	0.191075	0.00505	0.163088
XLOC_004913	0.402642	1.03862	0.0167	0.00630812
XLOC_004947	2.53296	3.68433	0.16075	0.00312806
XLOC_004993	5.61877	9.52023	0.0348	0.00145174
XLOC_004997	0.534483	2.206	5e-05	1.10599e-08
XLOC_005052	3.79495	5.66289	0.24985	0.0116263
XLOC_005088	0.884998	1.87122	0.00025	1.07155e-07
XLOC_005093	0.0811314	0.2406	5e-05	2.82747e-05
XLOC_005164	20.18	28.1269	0.05815	0.00725068
XLOC_005184	0.45634	1.02148	0.00085	0.0466873
XLOC_005232	0.40807	1.15906	0.0097	3.46748e-10
XLOC_005477	0.232257	0.881373	5e-05	2.07392e-06
XLOC_005504	1.94851	3.17892	0.00455	NA
XLOC_005551	0.80019	2.22876	0.57035	1.74279e-07
XLOC_005552	1.27249	2.87254	0.0003	3.17626e-07
XLOC_005562	5.05577	12.0628	5e-05	0.297724
lncRNA loci directly repressed by TGF-b through SMAD3 occupancy	FPKM_in_low_TGFb_HSCs	FPKM_in_high_TGFb_HSCs	P_value(Cuffdiff)	P_value(DESeq2)
XLOC_000030	1.55455	1.33788	0.4897	0.000145337
XLOC_000075	0.174157	0.0477301	0.00575	0.0281837
XLOC_000135	0.988818	0.40085	0.0001	6.18448e-05
XLOC_000247	0.543911	0.401333	0.1613	0.00525837
XLOC_000270	0.689333	0.319676	0.02665	0.00200457
XLOC_000427	0.43233	0.198785	0.0171	0.000199724
XLOC_000505	0.023293	0	0.0039	0.571164
XLOC_000530	0.693727	0.369649	0.01835	0.00244839
XLOC_000582	0.809382	0.236155	0.0648	4.10096e-06
XLOC_000649	0.505781	0.447186	0.8202	0.00205969
XLOC_000703	0.470797	0.229319	0.0001	0.000102779
XLOC_000775	0.194387	0.0772091	0.0029	0.0293194
XLOC_000783	0.0247089	0	0.00105	0.17331
XLOC_000784	1.43058	1.10638	0.5705	0.000223113
XLOC_000896	100.721	43.9774	5e-05	0.367447
XLOC_000900	27.8665	18.728	0.00115	0.99185
XLOC_000905	19.6615	14.7187	0.0276	9.92946e-05
XLOC_001003	0.0406116	0	0.00025	0.0608771
XLOC_001038	1.75898	1.35257	0.52475	0.00342834
XLOC_001058	1.96316	1.08721	0.37625	0.00153843
XLOC_001090	0.157428	0.0585697	0.0043	0.0107318
XLOC_001170	1.96781	1.21804	0.45235	2.75046e-05
XLOC_001186	2.20737	1.66923	0.22575	0.0113354
XLOC_001197	0.233206	0.0731756	0.0049	0.0222599
XLOC_001205	0.666921	0.240607	5e-05	NA
XLOC_001276	0.500846	0.400613	0.3983	0.00036424
XLOC_001285	0.682331	0.483599	0.11355	0.0109982
XLOC_001324	1.66781	0.537367	5e-05	7.00532e-13
XLOC_001559	3.57814	1.85142	0.01125	6.36758e-06
XLOC_001612	0.585587	0.170464	0.07875	0.000146856
XLOC_001631	1.29825	0.710154	0.35285	1.40289e-05
XLOC_001720	1.59281	1.32028	0.50755	0.000977575
XLOC_001741	0.121569	0.0331192	0.0013	0.00332166
XLOC_001853	1.23994	0.218613	5e-05	2.00144e-07
XLOC_001859	2.21908	1.82182	0.6834	1.03261e-05
XLOC_002021	0.634273	0.252857	0.0058	0.0100604
XLOC_002052	1.22825	0.339874	0.00275	5.31766e-05
XLOC_002053	0.377356	0.0871765	0.53455	1.20661e-06
XLOC_002071	0.274302	0.115535	0.0043	0.0111138
XLOC_002075	0.939119	0.413656	0.0026	0.00854664
XLOC_002080	10.4844	6.92646	0.0017	0.0020076
XLOC_002166	2.69988	1.8023	0.02845	1.02728e-09
XLOC_002185	8.31748	8.26641	0.9875	0.00415572
XLOC_002223	14.9811	8.25962	0.00285	2.25339e-06
XLOC_002283	0.203225	0.0678607	0.00055	0.000177208
XLOC_002316	0.231451	0.109277	0.0026	0.000444413
XLOC_002339	0.344598	0.102326	0.0021	0.0147655
XLOC_002414	3.05907	1.65234	0.0004	0.000537823
XLOC_002431	0.568457	0.296906	0.005	0.00383409
XLOC_002524	2.20322	1.64481	0.233	0.00217803
XLOC_003055	0.284317	0.105223	0.0001	6.64191e-05
XLOC_003150	0.73859	0.394584	0.00115	6.54691e-05
XLOC_003151	0.163455	0.0515384	0.00205	0.002482
XLOC_003249	1.32027	0.966676	0.5266	0.00799811
XLOC_003354	0.690637	0.12251	0.00055	4.43801e-06
XLOC_003468	0.815822	0.467289	0.3227	0.000807346
XLOC_003616	0.485913	0.260158	0.0492	5.9317e-06
XLOC_003630	4.19669	2.3745	0.35515	0.000644658
XLOC_003631	1.14504	1.11561	0.97895	0.0104604
XLOC_003652	0.16592	0.0414367	0.0001	1.49356e-06
XLOC_003701	0.17007	0.0764027	0.5151	0.00930411
XLOC_003720	0.332971	0.162986	0.4068	6.38322e-06
XLOC_003753	0.0278678	0	0.0002	0.430615
XLOC_003762	1.84693	0.955181	0.00445	6.63928e-06
XLOC_003788	1.57173	1.23338	0.40655	0.0137092
XLOC_003798	0.0588128	0	5e-05	0.311085
XLOC_003810	1.15948	0.697173	0.06235	0.00152953
XLOC_003811	0.294387	0.164245	0.29365	0.00812837
XLOC_003857	0.739129	0.425991	0.0869	0.00510673
XLOC_003864	0.111646	0.0451983	0.01885	0.00353581
XLOC_003872	0.31393	0.144554	0.55165	0.00920336
XLOC_003874	1.04231	0.820035	0.3231	4.41807e-10
XLOC_003915	0.767512	0.672379	0.8758	0.00245923
XLOC_003925	1.25349	0.802927	0.032	0.000559545
XLOC_003958	0.659893	0.470968	0.40435	0.00408973
XLOC_004029	0.261638	0.097307	0.00435	0.0104336
XLOC_004093	0.427801	0.247361	0.0248	0.00728497
XLOC_004120	0.392764	0.0975107	0.34795	4.3777e-10
XLOC_004128	1.4863	1.08607	0.03335	0.00454517
XLOC_004129	1.4272	0.850601	0.00195	2.94413e-06
XLOC_004130	0.514951	0.34626	0.02975	0.000650541
XLOC_004208	0.782783	0.335981	0.0048	3.18779e-05
XLOC_004227	1.74722	1.21974	0.3957	0.00557997
XLOC_004314	0.214869	0.0901082	0.0101	0.00219718
XLOC_004336	8.02651	6.56005	0.51005	0.00681304
XLOC_004337	0.065763	0	0.0001	0.156123
XLOC_004388	0.762679	0.522155	0.14885	0.00152212
XLOC_004450	7.74503	5.29142	0.40065	9.02643e-07
XLOC_004486	11.5222	8.50459	0.51235	0.00163077
XLOC_004632	1.57703	1.18224	0.67365	0.00718581
XLOC_004673	0.179003	0.0881149	0.0044	0.00160613
XLOC_004724	1.89948	1.30649	0.0443	0.000384402
XLOC_004753	4.08452	3.85806	0.80615	0.00111256
XLOC_004938	5.71468	5.3524	0.8213	0.00887577
XLOC_004955	0.521638	0.260336	0.0013	0.000696691
XLOC_004973	0.13818	0.0245865	0.0057	0.063645
XLOC_005001	0.742586	0.434161	0.02005	0.000594729
XLOC_005034	1.58752	1.12811	0.2404	1.663e-05
XLOC_005080	0.41529	0.17574	0.01595	0.0106121
XLOC_005157	0.905017	0.356519	5e-05	9.39405e-07
XLOC_005203	1.07983	0.413763	0.0681	4.06653e-13
XLOC_005211	0.130953	0.0454751	0.00045	NA
XLOC_005267	1.64743	1.16727	0.2497	1.59829e-06
XLOC_005442	0.126793	0.105628	0.43145	0.00587728
