# Supplementary material for: Long noncoding RNAs expressed in human hepatic stellate cells form networks with extracellular matrix proteins
Source: Genome Med. 2016 Mar 23;8:31. doi: 10.1186/s13073-016-0285-0 (PMC4804564; doi:10.1186/s13073-016-0285-0)
Supplement: Additional file 9: Table S8. — Expression profiles of HSC-specific lncRNAs across HSC myofibroblasts, TGF-β HSCs, and 43 human tissues or cell types. (XLS 389 kb) [file 13073_2016_285_MOESM9_ESM.xls]

## Sheet: Supporting_TableS6.xls
Supplemental Table S8: Expression profiles of HSC-specific lncRNAs across HSC myofibroblasts, TGF-b HSC and 43 human tissues or cell-types
loci	HSC_myofibroblast	TGFb_HSC	adipose_subcutaneous	adipose_visceral_omentum	adrenal_gland	artery_tibial	bladder	brain_cerebellum	brain_cortex	brain_hippocampus	brain_hypothalamus	brain_putamen_basal	breast_mammary_tissue	cervix_ectocervix	cervix_endocervix	colon_transverse	esophagus_mucosa	esophagus_muscularis	fallopian_tube	heart_left_ventricle	kidney_cortex	liver	lung	minor_salivary_gland	muscle_skeletal	nerve_tibial	ovary	pancreas	pituitary	prostate	skin_not_sun_exposed	small_intestine_terminal_ileum	spleen	stomach	testis	thyroid	uterus	vagina	whole_blood	hESC	GM12878	HeLa_S3	HepG2	HUVEC	K562
XLOC_000031	0.139407	0.423061	0.090817	0.136958	0	0.04339	0	0	0	0	0	0	0.0345849	0	0	0.0378954	0	0.055142	0.0763774	0	0	0	0	0	0	0.0265345	0.0334103	0.0737304	0.0158437	0	0	0	0	0	0.010431	0	0.0147752	0.0900988	0	0	0	0	0	0.209129	0
XLOC_000041	2.24022	0.738458	0.10092	0.00393566	0.00186429	0.0463608	0.0152858	0.00155814	0	0.00603831	0	0	0.00758482	0.00414343	0.137502	0	0.164565	0	0	0	0.0612023	0	0.0129511	0.0348263	0	0.00566048	0.0127127	0.002951	0.0954693	0.00153286	0.099647	0	0.0165253	0	0.00676657	0.00237887	0.00261818	0.0267381	0	0.00252558	0.0108039	0.107337	0	0	0
XLOC_000056	0.204659	0.384562	0.024167	0.0551202	0.15928	0.134027	0.0194827	0.00745567	0.0225669	0.0654499	0.0939733	0.0121764	0.0424437	0.0548941	0.0585253	0.0526138	0.0604558	0.0481208	0.0434167	0.141833	0.027751	0.0557909	0.132568	0.0684201	0.0982774	0.0275091	0.0703227	0.103249	0.041134	0.0891201	0.0806436	0.0445956	0.0153074	0.0477692	0.118034	0.0828258	0.0812975	0.0494884	0.0247756	0.998742	0.0982386	0.133076	0.0131751	0.110799	0.0747405
XLOC_000063	0.540836	0.372115	0.180951	0.191062	0.207063	0.130038	0.0950074	0.0483072	0.0723709	0.025753	0.161619	0.0775028	0.141595	0.211674	0.0676139	0.142842	0.160788	0.110929	0.26364	0.0941571	0.207101	0.263622	0.126015	0.164489	0.279597	0.117962	0.177426	0.153912	0.199925	0.165499	0.189428	0.203822	0.139605	0.109806	0.641972	0.235597	0.156988	0.11026	0.121722	0.181298	0.247741	0.323699	0.0606442	0.151666	0.150615
XLOC_000077	23.1458	36.7351	1.1131	0.374158	0.419412	0.0698067	4.26229	0.0285434	0.0814229	0.202285	1.33685	0.0847847	0.200484	1.11363	0.842138	0.0905167	0.083748	1.08909	0.182116	0.0142063	0.191702	0.76606	6.18091	0.758488	0.0552018	0.725737	0.0788049	0.0704371	0.660115	0.492839	0.152153	0.169431	1.04224	0.419868	2.24765	0.107697	2.19452	0.164906	3.20719	0.166314	0.0153649	0.190441	0.0642321	8.46974	0.083541
XLOC_000083	1.1407	3.60612	0.689758	0.592039	0.897347	0.684682	1.1471	1.27021	0.358862	0.946252	0.944421	0.416821	0.498522	0.691947	0.826206	0.521652	0.729198	0.768254	0.581625	0.57261	0.42433	0.253049	0.764037	1.13825	0.939098	0.518631	0.714494	0.509859	1.06404	0.540726	1.72137	0.649205	0.579417	0.669109	0.433096	0.795113	0.544113	0.801522	1.90133	4.35644	0.0488899	0	0.0227768	0.930698	0
XLOC_000123	1.31561	1.04532	0.0626875	0.056082	0.139437	0.124975	0.0433295	0.0658	0.0250463	0.042396	0.0354108	0.0250552	0.0462511	0.0192997	0.0220832	0.0683243	0.199663	0.0528209	0.0397429	0.0202462	0.0316286	0.150756	0.111924	0.0262424	0.072952	0.044505	0.103568	0.0612979	0.0728863	0.284755	0.155523	0.130267	0.21409	0	0.478103	0.0469198	0.0662517	0.0266129	0.283738	1.30796	3.56836	4.69645	0.639232	0.184624	10.525
XLOC_000124	0.195485	0.164027	0.0109334	0.0867008	0.0284523	0.0857369	0.0434494	0.0544415	0.0882543	0.0738919	0	0.00908461	0.026903	0.0393089	0.0242322	0.0174154	0.0355026	0.0482469	0.0267474	0	0.0404163	0.0404205	0.00933833	0.0709925	0.0913646	0.0376017	0.0559332	0.0572115	0.0489713	0.0110386	0.0600767	0.0162229	0.0691192	0.0615968	0.0662273	0.0783887	0.0291896	0.0453967	0.0323339	0.0275627	0	0.274876	0.0532398	0.129907	0.17884
XLOC_000138	0.372023	0.279901	0.0540371	0.0504614	0.018557	0.013709	0.0482661	0.0756468	0.105204	0.118629	0.354801	0.401159	0.074088	0.171054	0.163026	0.219284	0.0771037	0.0609704	0.0724964	0.0250813	0.100242	0.125417	0.071608	0.0889232	0.0308288	0.248871	0.169091	0.0431557	0.246414	0.108432	0.0624491	0.156742	0.0618854	0.325274	0.136858	0.0980522	0.195163	0.0901239	0	0.227467	0.27434	0.0394496	2.02497	0.0379758	0.146949
XLOC_000141	23.2815	31.2171	16.1909	17.2151	14.111	25.1869	10.004	1.78636	2.39808	7.11258	4.85137	4.29957	8.73466	8.47552	8.10017	12.1159	25.4263	14.2559	6.7518	20.6056	8.43959	16.3458	16.4502	10.3502	34.5624	4.97295	10.8119	14.0307	3.34717	10.5767	17.0461	6.94561	8.61793	11.274	6.46788	12.5506	10.4589	13.9017	21.0244	91.169	9.35743	5.84512	8.51055	21.3376	12.4501
XLOC_000142	5.74848	4.70236	2.39585	2.11048	2.0366	2.31278	3.63852	0.339003	0.946537	1.82111	1.99029	2.84889	2.62949	2.59521	2.24801	3.70862	3.09055	5.81545	2.40036	2.81647	1.92543	2.18553	3.21164	1.90643	0.885166	2.51077	3.11932	3.43838	0.792252	1.59747	3.39136	3.1725	2.60299	2.36984	1.07435	1.46215	1.58711	2.84524	3.59986	0.175952	0.603937	2.73965	0	8.65781	0.0167162
XLOC_000155	4.75674	7.85706	1.73482	1.91441	1.71835	2.07546	1.35354	0.870034	0.546754	0.769591	0.494134	0.703008	1.63627	1.01757	1.17517	2.13332	3.93956	1.1047	1.46687	0.640031	1.15944	1.46687	1.54567	1.48931	0.849345	0.789195	0.894475	1.02959	0.600774	1.08506	1.16492	1.4786	1.76562	1.72435	3.05649	1.12754	1.02244	1.73784	6.08728	5.40517	2.56406	0.880548	0.603729	2.2262	1.08649
XLOC_000157	10.9358	16.0842	2.19291	2.29985	2.02187	3.66803	2.79599	1.13927	1.44968	2.63689	2.64694	2.36957	2.38392	2.47761	2.34368	2.28244	4.51729	2.76687	1.96652	2.15929	0.905375	1.83033	1.88793	2.30385	2.74156	1.9018	3.10585	1.69579	1.07961	1.51951	1.7407	1.9	0.915452	1.31895	1.4263	1.77937	3.31066	3.3718	0.589456	17.6779	2.67769	1.97487	0.703078	0.657944	2.14476
XLOC_000168	5.80232	2.91792	0	0.00325197	0.0460195	0	0.00454101	0.00181997	0.674486	0.398522	0.865263	0.167779	0.0107832	0.0174114	0.0204823	0.0218892	0	0	0.00649471	0	0	0.00481927	0	0.0135094	0.00776402	0.00691411	0.237848	0.00770628	0.533877	0.0028598	0	0.0187402	0.00168146	0.00731975	0.117515	0.00248219	0.0154182	0.0127564	0	0.00457418	0	0.100748	0	1.0993	0
XLOC_000171	0.543684	0.587758	0.014122	0.00820427	0.0144628	0.016762	0.00998972	0.0193112	0.0316685	0.0707881	0.430676	0.0117041	0.0211041	0.00661988	0.0115062	0.0300411	0.00588729	0.0104207	0.0371609	0.0356506	0.0414007	0.00750954	0.0165644	0.0166468	0.0248438	0.0271234	0.0241973	0.0221323	0.123662	0.0204161	0.026163	0.036594	0.0149864	0.0189921	0.0414338	0.0262232	0.0215277	0.0199207	0	0.0151479	0.00654219	0.0427258	0.059354	0.613412	0.0205816
XLOC_000186	0.608373	1.19674	0.0320844	0.030255	0.013347	0.0061931	0.0795694	0.305708	0.429326	0.455869	0.330383	0.182465	0.0499967	0.0313061	0.0712695	0.0631965	0.0427349	0.0130254	0.0799487	0.0885606	0.0299944	0.0890999	0.0209032	0.0082865	0.0414932	0.043254	0.0260044	0.0809008	0.302624	0.210548	0.108068	0.137814	0.490125	0.175058	0.931242	0.0444546	0.018763	0.0190234	0	4.05502	0	0	0	3.60595	0
XLOC_000204	8.54023	7.16623	1.07952	2.22286	0.912145	1.77449	2.41152	1.18197	2.64336	2.75485	1.77427	2.3547	2.63594	3.69257	3.06147	2.04005	2.55293	2.54655	1.57653	1.87899	2.04268	0.51696	0.94386	1.93287	0.607453	2.92145	1.58191	0.520855	1.80311	1.18896	1.78332	1.85557	3.47467	2.31624	1.91476	1.76974	4.23158	4.69003	0.766398	0.644439	1.75193	1.1215	12.0244	2.37789	2.47776
XLOC_000227	0.437744	1.17932	0.166028	0.251656	0.114558	2.96724	0.11603	0.00976076	0.0138009	0.164675	0.108221	0.0672221	0.100005	0.0422042	0.0627513	0.133697	8.79601	0.194702	0.194365	0.106621	0.275637	0.26343	0.148932	0.172963	0.0415283	0.0122485	0.209141	0.217782	0.0909325	0.151935	0.790821	0.155393	0.114325	0.125755	0.129922	0.105213	0.143677	0.392605	0	0.389132	0	0.41863	0.140472	0.0945964	0
XLOC_000241	0.0793494	0.142935	0.00535474	0.0375955	0.0042312	0.010995	0.0476405	0.0212474	0.00833902	0.00712336	0.00461601	0.0316415	0.0177081	0.0695923	0.0290208	0.0153072	0.0253641	0.0233137	0.0410853	0.0571302	0.00512182	0	0.0277837	0.0349008	0.0280455	0.0111627	0.0262892	0	0.00861152	0.0240405	0.006881	0.0292724	0.0184639	0.0104288	0.037602	0.0161713	0.242184	0.0542129	0	0.0495591	0	0.0970309	0.0269663	0.163071	0.00589331
XLOC_000244	0.684466	0.852101	0.115441	0.155327	0.37925	0.271227	0.373912	0.239218	0.142691	0.263715	0.164021	0.186524	0.130303	0.170743	0.173715	0.259434	0.285428	0.299492	0.223094	0.29682	0.163749	0.132379	0.259129	0.207769	0.290023	0.0793625	0.246767	0.262393	0.254086	0.211967	0.119945	0.196841	0.108752	0.263001	0.250484	0.278439	0.376178	0.308382	0.0411302	0.513017	0.2435	0.139176	0.112781	0.116034	0.0811391
XLOC_000259	0.129942	0.122482	0.00337747	0.0259741	0.0447031	0.020797	0.0193578	0.00711707	0.0295031	0.0111996	0.013836	0.0217496	0.0273408	0.0129598	0.0387167	0.0146596	0.0197894	0.020734	0.0194165	0.00606078	0.0189857	0.112475	0.0136952	0.0581563	0.129758	0.039872	0.0399871	0.049615	0.0124757	0.0574962	0.0157196	0.0410052	0.0117635	0.0326213	0.106831	0.0480996	0.0131849	0.0216303	0.0497303	0.0263665	0	0.169176	0.0131938	0.0145811	0.337633
XLOC_000284	0.00853032	0	0	0	0	0	0	0	0	0	0	0	0	0	0	0	0	0	0	0	0	0	0	0	0	0	0	0	0	0	0	0	0	0	0	0	0	0	0	0	0	0	0	0	0
XLOC_000310	0.798469	0.593575	0.0742461	0.0500869	0.00682336	0.137621	0.00953612	0.00511425	0.0163439	0	0.00407834	0	0.133614	0.048285	0.0738017	0.0323737	0.0155812	0.00962151	0.0152653	0.04248	0.0475694	0.074314	0.0236437	0.32864	5.45311	0.0452624	0.038514	0.0248334	0.0568588	0.220856	0.110041	0.0582087	0.0364628	0.0546433	0.227948	0.00827181	0.0335777	0.0270514	0	0.00481716	0	0.164735	0.067425	0	0
XLOC_000315	0.23454	0.279023	0.0258299	0.0585128	0.0730955	0.0836475	0.205231	0.041907	0.0189712	0.0458891	0.0210133	0.0211019	0.0297383	0.0574351	0.119327	0.114655	0.069383	0.144044	0.0567446	0.129342	0.038518	0.0392878	0.0828449	0.0957115	0.0525511	0.028715	0.0819408	0.063798	0.0480312	0.0398153	0.0370168	0.0836301	0.0283053	0.0823502	0.0911177	0.0495094	0.0900248	0.0985265	0	2.7577	0.00716328	0.00950522	0.0701252	0.259537	0.200812
XLOC_000325	0.436359	0.387242	0.0803988	0.0618419	0.0941215	0.185257	0.27178	0.0599618	0.0663655	0.193886	0.244301	0.114615	0.214353	0.219005	0.201495	0.0345598	0.0612646	0.188875	0.344726	0.117918	0.146437	0.121212	0.386534	0.164328	0.211142	0.188149	0.210736	0.220527	0.488386	0.308449	0.0714435	0.0788376	0.227908	0.156129	1.35593	0.50777	0.232003	0.0923956	0.0448788	0.246529	0	0.0822299	0.218685	0.0395861	0.0357344
XLOC_000386	0.138958	0.0919792	0.0229938	0.0153614	0.00462985	0.0156302	0.014738	0.0410197	0.106471	0.0751408	0.0524171	0.0168188	0.030048	0.0121102	0.0082941	0.0138247	0	0.0255789	0.0137996	0.0355292	0	0.00481974	0.0155884	0	0	0	0.00866275	0.0152778	0.120429	0.00903375	0.0499691	0	0.0110825	0.0186047	0.032148	0.0168384	0.024006	0.00901305	0	0.0264335	0	0	0.0443467	0	0
XLOC_000390	0.0906915	0.337012	0.00951712	0.0395727	0.0460696	0.0259608	0.0157073	0.0512985	0	0	0.0955188	0.0316259	0.0411393	0.0294261	0.0163795	0.0352919	0.0365385	0.0163622	0.0634369	0	0.0244918	0.0467851	0.0367264	0.0147519	0.0237497	0.0406501	0.0311531	0	0.0689504	0.0223696	0.0123528	0.0314848	0.0134301	0.02975	0.015271	0.0356494	0.0317511	0.0116498	0.229904	0	0.870708	0	0	0	0.130629
XLOC_000432	0.0893096	0.219567	0.050349	0.0255536	0.00313295	0.0627202	0	0.00541178	0.0551732	0.0417511	0.0506608	0.0840833	0.0155569	0.0903333	0.0872925	0.0101317	0.0070014	0.0123468	0.0097012	0.0451247	0.049427	0.00178708	0.0384386	0.0536461	0.0302253	0.0445766	0.0115069	0	0.0491132	0.0318748	0.00715868	0.0243072	0	0.0054197	0.0206239	0.0265674	0.110568	0.0739777	0.0182453	0.00727932	0	0	0	0.137824	0
XLOC_000433	0.424538	0.359307	0.180829	0.135123	0.112005	0.194576	0.078407	0.155598	0.0461564	0.0746303	0.0491197	0.131315	0.0437946	0.132127	0.0564182	0.0726671	0.0807964	0.127346	0.0996508	0.131789	0.0638024	0.031884	0.167877	0.0786432	0.671058	0.221221	0.17094	0.0569834	0.091625	0.0929008	0.0475677	0.320244	0.127249	0.076829	0.107354	0.290063	0.179352	0.171305	0	0.0523755	0.086421	0	0.097728	0.179003	0
XLOC_000437	0.597027	0.535738	0.36487	0.864996	0.272869	0.253177	0.15617	0.324368	0.568524	0.399835	0.631869	0.472973	0.352072	0.128244	0.12864	0.292745	0.306148	0.180483	0.174564	0.215663	0.146103	0.158318	0.224088	0.285556	0.370677	0.282474	0.0864391	0.143711	0.472615	0.126139	0.318345	0.182058	0.285824	0.19611	0.531786	0.152035	0.125647	0.241851	0.367514	0.0633254	0.585497	0.211409	0.425579	0.574238	0.212555
XLOC_000454	0.831446	0.835583	0.368678	0.522363	0.402077	0.304779	0.343498	0.202864	0.305966	0.294662	0.483201	0.466325	0.294411	0.21107	0.184962	0.410017	0.385022	0.345926	0.249424	0.472584	0.381199	0.667886	0.236761	0.327547	0.448986	0.216501	0.241134	0.3174	0.787415	0.485093	0.466482	0.477523	0.274391	0.320315	0.81944	0.450303	0.23942	0.162241	1.06255	0.170599	0.170216	0.343148	0.332177	0.371312	0.322809
XLOC_000473	0.128445	0.0962697	0.11373	0.0528495	0.0237917	0.0407765	0.0438945	0.100607	0.0846796	0.0301921	0.0455269	0.0955323	0.0289939	0.0563076	0.0299332	0.0224532	0.0677909	0.00550147	0.0662394	0	0.0258962	0.122595	0.0148445	0	0.0565791	0.0256608	0.0131407	0.00772148	0.0403193	0.143815	0.0963817	0.0473078	0.0112055	0.0355468	0.0846049	0.040999	0.0161046	0.0331755	0.0281975	0.0498357	0	0.120819	0.014955	0.0217917	0
XLOC_000489	0.769945	0.727673	0.205875	0.192574	0.213927	0.0787535	0.13891	0.312782	0.534962	0.171066	0.640665	0.271834	0.0822761	0.0598924	0.0325596	0.136338	0.297079	0.104714	0.0859742	0.0902473	0.254465	0.277228	0.119008	0.184157	0.160154	0.100313	0.11505	0.108907	0.850691	0.232469	0.301836	0.168785	0.225059	0.0829403	1.05519	0.153424	0.184758	0.114373	0.0407936	0.171515	0.206353	0.38055	0.357283	0.179697	0.703724
XLOC_000491	0.160568	0.200162	0.109157	0.0837888	0.0789775	0.0950927	0.0248052	0.0285401	0.0317506	0.00999302	0.0746226	0.0837702	0.0867721	0.0300387	0.0375471	0.0613117	0.167057	0.0865329	0.0647434	0.0404756	0.0819579	0.0564316	0.0406195	0.0983674	0.0625202	0.0423694	0.041042	0.0406147	0.0947167	0.051629	0.0438228	0.0620161	0.0433188	0.082971	0.0988253	0.0534653	0.0442922	0.0370222	0.126766	0.0392876	0.0589186	0.0594989	0.0412894	0.0481419	0.0411252
XLOC_000499	0.229587	0.240176	0.0420658	0.271857	0.108021	0.0493226	0.0596044	0.136608	0.0681762	0.136036	0.0982855	0.158142	0.0319093	0.0316942	0.0377956	0.0698296	0.0939185	0.067323	0.14898	0.0822097	0.144688	0.130572	0.0743405	0.0826434	0.0743441	0.0560677	0.0359539	0.0474201	0.158913	0.211145	0.0948639	0.0793527	0.188245	0.046198	0.121507	0.079674	0.0279886	0.0404326	0.166341	0.0482968	0.25533	0.147376	0.108874	0.0400791	0.119575
XLOC_000502	0.0923766	0.0717742	0.0118734	0.0209643	0.00478144	0.00991344	0.021338	0.0177044	0.0746231	0.00734883	0.0832	0.0527269	0.00633579	0.0102479	0.0185473	0.0100369	0.0174809	0.00281011	0.0239066	0.0284665	0.00811975	0.0149323	0.034591	0.01537	0.0599645	0.0017209	0.0352281	0.0515584	0.0456982	0	0.0260187	0.0142779	0.062996	0.066821	0.877476	0.00289826	0.0127916	0.00239181	0.475159	0.00681416	0.020359	0.0580344	0.0229175	0.0222471	0.0606164
XLOC_000509	1.65855	3.2965	0.0175913	0.068992	0.0426353	0.0169472	0.0259312	0.103106	0.102033	0.322619	0.0998082	0.119507	0.15991	0.0192764	0.0193005	0.0223978	0.0116612	0.0448895	0.0448137	0.0479436	0.137187	1.02319	0.231294	0.0897019	0.0614089	0.0215318	0.0153305	0.0599649	0.0619356	0.200022	0.0769797	0.0300557	0.478915	0.0509358	0.107043	0.0608695	0.00329036	0.0315045	1.6335	0.532946	0.0215154	0.0348824	1.61882	0.0640345	0.0694247
XLOC_000533	0.676406	1.4034	0.020906	0.0168187	0	0	0.0157042	0.00482131	0.742366	0.728582	0.0705784	0.111179	0.10467	0.107319	0.0347147	0.0330859	0.00623166	0.0273391	0.021417	0.0111487	0	0.00395365	0.0188071	0.123155	0.016183	0.0754917	0.0272323	0.848708	0.0239235	0.00313628	0.0617542	0.00508401	0.00468476	0.162705	0.312399	0.0180505	0.0258271	0.150887	0.0194543	1.23384	0	0	0	0	0
XLOC_000565	0.825666	1.50202	0.218369	0.0612231	0.0196446	0.157525	0.0366468	0	0	0	0	0.0251127	0.400355	0.0401009	0.0753891	0.0222789	0.0540913	0.181573	0.0723737	0.0789854	0	0.0608107	0.0848319	0.0623075	0.0709836	0.108165	0.0355741	0.0236381	0.0148534	0.00610121	0.117279	0.185402	0.00624865	0.0223666	0.0524785	0.0327446	0.0535964	0.0557455	0	0	0	0.012724	0	0.0295926	0
XLOC_000571	6.27693	3.66955	0.597595	0.195884	0.113659	0.839882	0.223028	0.185257	0.202512	0.262804	0.128686	0.873421	0.258441	0.0925585	0.183986	0.492791	0.31392	0.189186	0.261342	1.44419	0.868952	0.784763	1.23367	0.346955	0.0270679	0.351447	0.286223	1.15499	0.0301234	0.531153	0.855156	0.205999	1.17848	0.556016	0.0646722	0.281099	0.126335	0.296746	1.08153	0.906538	0.178979	0	0.0212035	0.492484	0.076013
XLOC_000581	1.10964	1.70176	0.256044	0.133787	0.133194	0.26197	0.201939	0.15458	0.289515	0.352555	0.265025	0.264326	0.218562	0.403906	0.315504	0.227608	0.151327	0.28137	0.285383	0.587303	0.181645	2.41962	0.283025	0.211415	0.371193	0.328529	0.434995	0.336442	0.439721	0.472639	0.101268	0.282535	0.339801	0.246577	0.299287	0.363491	0.321019	0.207416	0.324138	0.278097	0.0595519	1.4701	0.711767	0.32347	0.999744
XLOC_000589	0.101704	0.23204	0.0480436	0.0182582	0.0840264	0.0441249	0.0499826	0.0655475	0.0282242	0.0646473	0.0916149	0.0244529	0.0843539	0.110138	0.0548572	0.0481009	0.0252105	0.0691027	0.0632104	0.0284493	0.0278988	0.0862584	0.0932499	0.052501	0.0787097	0.0745049	0.117544	0.0725623	0.182138	0.0161283	0.0271941	0.127857	0.076836	0.0324934	0.0706954	0.0662604	0.109347	0.0326304	0.315659	0.0294718	0.0704555	0.0418137	0	0.0584406	0.0958367
XLOC_000608	0.123933	0.225492	0.0400977	0.0726456	0.0697895	0.0263229	0.0193898	0.0524658	0.0994822	0.359981	0.159645	0.116522	0.0371249	0.0192333	0.04102	0.0374451	0.0254208	0.027417	0.0401642	0.0128747	0.0621214	0.0366156	0.0120152	0.0579339	0.0320119	0.115081	0.0133776	0.0493838	0.02328	0.0274748	0.00909672	0.0414671	0.0389812	0.0415221	0.0264662	0.0208001	0.0250875	0.0368746	0.0305004	0.0103925	0.277324	0.00369393	0	0.392002	0.00408067
XLOC_000610	3.28766	3.45553	0.79088	0.798504	1.68839	1.26047	1.02393	1.08216	0.610042	0.741969	0.684694	0.44282	0.70884	0.761809	0.683883	0.766725	1.30308	0.931031	0.846875	1.35659	0.643303	0.766337	0.429096	0.950153	1.61249	0.472358	0.906294	0.874986	0.33185	0.84975	0.805765	0.704178	0.900939	1.20679	0.793455	0.311741	0.714676	1.10466	0.387329	1.65231	2.02869	1.86215	1.25017	0.237808	3.2221
XLOC_000654	11.0995	9.65155	5.35016	7.28715	6.06023	6.13684	5.4332	8.47092	4.81502	6.76873	8.69302	7.94397	5.76612	4.5751	4.93795	6.0049	6.08049	5.9408	4.91184	4.02114	5.50702	10.1607	5.22475	6.1793	8.57538	7.43388	5.13041	4.5451	5.1428	6.2112	5.43644	5.35506	5.10621	6.55207	2.8332	4.98427	5.70864	4.44013	13.3604	1.75007	10.4188	19.2255	4.68209	2.39403	8.20846
XLOC_000677	1.28424	1.69186	0.565114	0.755474	0.759571	0.92192	0.682784	0.136597	0.105188	0.239393	0.504077	0.333079	0.460395	0.370392	0.439978	0.803556	0.817327	0.786207	0.469529	1.5688	0.491777	0.655456	0.614134	0.680771	2.18881	0.235586	0.473651	0.992246	0.627216	0.578045	0.782062	0.582026	0.447858	0.459735	1.064	1.2757	0.542293	0.509183	0.505809	3.32904	0.375474	0.399369	0.395258	0.857415	0.297171
XLOC_000681	0.788425	0.912017	0.144726	0.391498	0.232849	0.201954	0.131515	0.287915	0.257067	0.302756	0.409034	0.3935	0.158533	0.177873	0.123828	0.195852	0.248293	0.282502	0.189714	0.101266	0.182735	0.420882	0.211706	0.235462	0.414337	0.389443	0.239787	0.165138	0.303581	0.335796	0.185422	0.214804	0.380046	0.13838	0.316401	0.307039	0.156109	0.209048	0.246648	0.0491647	1.1951	0.283729	0.110441	0.237898	0.104235
XLOC_000688	0.119515	0.369999	0	0.0237812	0	0	0	0.00442666	0.0130169	0.00525229	0.0646638	0.0781851	0.0535145	0.112617	0.00917945	0.0100768	0	0	0.00823814	0	0	0.02668	0	0	0.0108477	0	0.0506727	0	0.00320585	0	0.0056226	0	0	0	0.00596606	0	0.00601151	0.00530984	0	0	0	0.114134	0	0	0
XLOC_000689	1.38109	9.82683	0.0128625	0.101773	0.00785702	0	0.0329417	0	0	0.0106093	0	0	0.0601833	0.157809	0.118417	0	0.026749	0.0103616	0.024335	0	0.00954094	0	0.01642	0.107644	0	0	0.30737	0	0.0271656	0.00731862	0.0572043	0.0138677	0.029917	0.0141799	0.0266858	0	0.101353	0.0605033	0	0.0427014	0	0	0	0	0
XLOC_000690	0.161419	0.250906	0.0179572	0.0317694	0	0.0141215	0.00361866	0.0301093	0.00953846	0.057005	0.0405471	0.0397438	0.0515338	0.104721	0.0491397	0.00938955	0.00538735	0.00443154	0	0.0198773	0.0168369	0.00545639	0.0493568	0.00339755	0.0172308	0.0236436	0.145463	0.0192301	0.0467475	0	0.0227912	0.0103977	0.0332738	0.00354603	0.0709193	0.0229931	0.0126117	0.0212732	0.0384603	0.00367863	0.0102041	0.218807	0	0	0
XLOC_000702	0.714554	2.90658	0.1272	0.106434	0.0078415	0.0767114	0.139691	0.00171737	0.00643446	0.0148298	0.00646589	0	0.0706324	0.368638	0.0726479	0.424053	0.105461	0.0858752	0.0113209	0.103436	0.0167751	0.14667	0.0261647	0.015233	0.113524	0.0163261	0.021843	0.0563408	0.00561256	0.12484	0.0860074	0.0865702	0.41268	0.146245	0.226722	0.0106142	0.0277258	0.219195	0.00286596	0.00269729	0.00326119	0.0220982	0.512302	20.8493	0.0120461
XLOC_000703	0.343446	0.229319	0.0954206	0.0316846	0.0108235	0.153736	0.0163362	0.0134407	0.0558711	0.0318807	0.0597717	0.0282332	0.0266043	0.0686306	0.104338	0.0122786	0.0289552	0.0273608	0.0153946	0.0345267	0.00146159	0.0291564	0.0503765	0.0239748	0.0461631	0.023452	0.0371088	0.0195925	0.0130448	0.0208476	0.0967366	0.0127619	0.0181746	0.0611987	0.0277741	0.0422125	0.0370476	0.0533605	0.00694998	0.0042527	0.0687486	0.0566781	0.0419483	2.43756	0.0135938
XLOC_000704	0.709452	0.460814	0.0420019	0.0305377	0.0260659	0.0750095	0	0.007481	0.00788648	0	0.0273207	0	0.0189489	0.0121145	0.013861	0.0332279	0.117041	0.080608	0.0645212	0.0127162	0.0449937	0.0363908	0.0211398	0.0278644	0.008506	0	0.0039251	0	0.0261881	0.0251356	0.0936353	0.125607	0	0.0462744	0.0122778	0	0.0145131	0.0969871	0	0	0.00990263	0.22126	0.0138502	0.0305797	0
XLOC_000717	10.8699	12.5702	6.94155	7.28078	7.63906	6.61808	6.42603	14.2541	12.0809	8.70798	8.79292	7.2565	5.82273	5.12861	4.72773	5.96091	7.02335	6.19408	5.92845	6.7854	5.88973	8.57227	5.06624	6.388	6.64605	5.963	6.39166	6.32373	5.89969	7.90326	5.87771	6.18382	5.14352	6.10105	4.11881	5.83347	6.03905	5.77726	8.55135	8.93203	6.28624	13.9613	5.39673	5.31661	11.9613
XLOC_000731	7.01106	8.29326	3.46824	3.09308	0.560033	3.28903	1.57434	0.455156	0.227993	0.523326	0.430153	0.174892	1.07429	0.176738	0.41015	3.56669	2.79119	0.0510758	0.222987	0.174365	0.0199863	1.27688	4.83686	0.474514	0.0994677	0.524198	1.16325	0.170648	0.177461	3.23481	16.115	1.84394	0.148551	0.732095	0.557546	0.272348	0.0732881	2.36957	0.189259	0.0821044	0.0130306	32.0767	0.0110847	0.00542686	2.24e-08
XLOC_000732	1.95603	7.14144	0.0627165	0.073327	0.0314723	0.0269337	0.0272454	0.0569784	0.0592985	0.0507685	0.0536339	0.0355417	0.056384	0.0342087	0.0236483	0.0317284	0.0137015	0.012879	0.0222809	0.0700835	0.00462583	0.0582636	0.0479684	0.161113	0.0326987	0.0383085	0.0290705	0.0306765	0.102216	0.0614228	0.0291943	0.0152195	0.0253084	0.00864936	0.0835329	0.0639704	0.0432888	0.0621944	0.115933	0.00802712	0.0633935	0.0350758	0.0444389	0	0.0221735
XLOC_000737	1.33297	3.08337	0.280882	0.491282	0.433984	0.381587	0.399004	0.2044	0.278354	0.550168	0.490163	0.297134	0.232392	0.25606	0.25833	0.400569	0.475598	0.452577	0.302403	1.16232	0.280952	0.18462	0.491671	0.323692	0.588704	0.37914	0.401311	0.253261	0.130725	0.346377	0.228501	0.344373	0.41634	0.529229	1.1229	0.361286	0.328892	0.303255	0.317158	3.10808	0.770377	0.150306	0.424126	0.192651	0.335472
XLOC_000738	0.157807	0.184572	0.057938	0	0	0.0262615	0	0.0641291	0	0	0.0302965	0.0144986	0.0253567	0	0.0316815	0	0	0	0.0715405	0	0	0.0553207	0	0	0.0643089	0.0506692	0	0.0292361	0.0332227	0	0.0592399	0	0.0256228	0	0.182141	0.0214679	0.0623215	0	0.206768	0	0.139791	0	0	0	0.0493681
XLOC_000767	0.10636	0.158419	0	0.0257638	0.0419745	0.0453695	0.0392144	0.0443592	0.142116	0.00523145	0.156372	0.105666	0.0186853	0.0614835	0.0336693	0.00541046	0.0155779	0.0442698	0.0424361	0	0.0220398	0.0106302	0.0166922	0.0134021	0.01003	0.0742173	0.0279093	0	0.0445391	0	0.033778	0.0385918	0.0343382	0.00912947	0.161749	0.0123804	0.0188789	0.00529097	0	0.00725448	0.0116829	0.116199	0.114224	0.0237427	0.0592606
XLOC_000805	0.24466	0.653561	0.0255672	0.0886037	0.0201723	0.0187904	0.0454953	0.00727035	0.116645	0.0205675	0.0729312	0.00328694	0.0464957	0.0721684	0.0653821	0.0244294	0.0393035	0.038536	0.0503599	0.0117893	0.0543555	0.0503516	0.0262511	0.0674873	0.00728634	0.0352303	0.0534677	0.0555635	0.0650896	0.20351	0.0605932	0.00587177	0.0862495	0.0209143	0.0304113	0.106691	0.106592	0.0328467	0.0234052	0.0427598	0	0.0304387	0.0128378	0.0186791	0.0224299
XLOC_000811	37.1281	51.5703	18.734	34.8952	10.3395	41.9242	38.4069	1.68831	0.584988	1.97665	3.24188	1.66239	11.4886	46.6956	32.0514	17.5393	10.3567	39.3823	23.4583	24.4657	16.9741	6.22865	12.2541	43.7213	6.88091	33.212	18.3076	9.93968	2.30089	7.22586	12.5218	34.4745	17.1561	16.162	30.1719	5.5328	27.1202	26.355	4.99349	11.6765	0	2.13743	0	50.5945	0.0265166
XLOC_000815	7.2773	14.4873	2.49305	2.94869	5.09078	2.00842	2.04922	0.876784	1.07455	2.1232	2.07801	1.31338	2.29753	1.69788	2.28207	2.25178	3.63374	2.23751	1.48089	9.91119	4.38573	4.48632	3.86499	2.17346	4.14557	0.614478	2.32784	3.52014	4.17098	3.23623	2.38292	1.88505	4.32448	3.75813	2.16567	3.53871	2.72277	2.48143	1.6168	50.3376	5.71121	4.22327	3.37492	2.39722	5.99575
XLOC_000827	2.65663	4.77923	0.984598	1.41135	1.30295	1.77547	2.0836	0.936848	0.590528	1.03651	1.00062	1.02947	1.12244	1.21244	1.20229	1.65108	2.62384	1.97623	1.75333	2.06881	1.22304	1.1406	1.72333	2.10413	1.75466	0.885471	1.79667	1.52117	0.873299	1.01939	2.10431	2.22219	1.14513	1.33339	1.44363	1.6289	2.49161	1.91207	1.25691	3.37081	1.8625	0.928039	1.50769	7.39832	1.27322
XLOC_000835	5.84593	8.94488	3.30378	4.20211	3.52967	3.89872	2.60709	2.49435	1.89268	1.89423	2.14128	2.10801	2.79452	2.59223	3.38759	3.21581	4.23653	5.27172	3.79087	4.14494	3.50743	4.22307	2.98848	3.67789	4.95394	2.77364	4.53782	3.52757	4.00768	4.86795	3.67957	2.97488	3.64378	3.8265	8.95533	3.40884	3.74722	3.44262	3.633	2.69453	7.55471	6.32625	3.09936	1.39432	5.72473
XLOC_000841	6.10296	3.62199	0.939633	0.908941	2.0299	0.784546	0.899247	1.73295	2.51535	4.79924	4.16448	4.53209	1.20537	0.945651	0.873342	0.916832	0.578364	0.663873	1.56	1.56606	1.4603	1.11588	0.77691	1.31865	0.490104	2.487	1.39497	1.52365	1.70637	1.02297	1.45475	0.926645	0.549991	1.38802	1.18559	1.88931	0.832371	0.842337	0.227664	0.433303	0.545424	0.364517	0.152256	1.01369	0.256397
XLOC_000890	6.60525	7.08987	1.49543	0.846982	3.69264	3.16482	0.928068	0.225854	0.356445	0.766471	0.404565	0.571499	0.261502	0.378681	0.55284	0.614142	5.15964	0.574	0.312211	0.534586	2.74781	1.86522	1.16897	1.42131	3.36367	0.171161	0.243313	2.37093	0.552499	0.680899	2.82498	1.04215	1.61119	0.823393	5.66459	0.810691	0.652461	1.23608	0.351343	1.61102	0.558192	5.22847	1.24109	5.56557	2.19221
XLOC_000908	61.1188	35.4474	38.1962	59.1183	6.33307	3.19845	11.9076	0.282201	0.305761	0.414687	0.653951	0.783195	14.5241	29.3735	19.7642	7.12749	9.44267	7.90954	12.584	2.73998	4.3842	4.2673	4.15323	18.9117	4.67208	13.8202	5.69121	3.02305	1.6504	1.6802	13.4791	16.845	3.64206	3.07749	1.32731	6.46354	14.615	21.3339	0.977429	0.557655	0	0.00723869	0.0824209	0.0101122	0
XLOC_000929	0.206044	0.17881	0.0448047	0.0529434	0.0339406	0.0239954	0.0230205	0.0405601	0.0271905	0.0396121	0.0392807	0.0281	0.039247	0.0430923	0.0405542	0.0343865	0.0373674	0.0545243	0.037954	0.060184	0.0445916	0.0472541	0.0384435	0.0467897	0.0383233	0.047594	0.0635909	0.0481038	0.0487952	0.0465116	0.0544639	0.0466857	0.0511563	0.0385171	0.0474468	0.0558076	0.0506496	0.048755	0.116182	0.0301317	0.0586171	0.0278553	0.0376701	0.111578	0.0725839
XLOC_000945	1.98718	2.89516	0.668015	0.972293	1.73802	0.837483	0.944709	0.389667	0.697557	1.34996	1.32007	0.906804	0.749169	1.12493	0.998251	0.610199	1.14626	0.87923	0.582198	0.733726	0.713143	1.17286	0.700177	1.16632	0.827799	0.583568	0.91712	0.801316	0.73307	0.964526	0.58854	0.601323	0.764868	0.828597	1.38631	0.796719	0.86638	1.19701	0.646993	5.70004	1.5312	2.2987	1.96358	3.89663	1.29867
XLOC_000973	1.2231	1.20409	0.016223	0.395849	0.01665	0.00812505	0.0326753	0.903818	2.09525	0.56507	0.403302	0.87159	0.038918	0.143463	0.0557124	0.0609615	0.0867268	0.0399362	0.160133	0.0224603	0.0933201	0.0339923	0.0259778	0.107899	0.0128291	0.0256098	0.0187459	0.0255886	0.28794	0.0407048	0.0495158	0.242715	0.0502815	0.0242148	0.0284587	0.0511966	0.210526	0.0725607	0.0287984	1.20553	0.123997	0	0	0	0.00982574
XLOC_000981	209.297	235.11	34.8334	63.4205	51.6318	49.7108	41.7808	149.781	78.9205	121.805	61.4477	87.381	18.9091	20.3504	26.1078	39.8967	84.4168	86.849	29.9586	368.538	69.715	92.7977	64.0208	44.9257	239.152	19.4972	48.553	193.907	69.2695	101.589	24.0637	39.0191	121.024	91.7934	55.4489	70.2754	54.0157	37.8796	128.793	22.8664	208.902	126.023	18.5979	22.9837	209.048
XLOC_000982	71.091	47.4002	7.13347	15.347	12.2083	13.2193	9.7672	41.0025	16.1884	25.6318	15.3094	18.8825	3.70015	4.00645	6.30692	10.2292	19.592	18.6808	5.65288	84.0007	13.4477	18.4452	14.2009	9.24514	62.7921	4.18714	10.7893	38.8032	11.3768	21.5445	5.14997	7.58813	20.6359	22.1317	11.5147	15.577	11.0439	9.66376	29.7438	6.20093	73.9392	58.2106	8.8713	8.57386	69.1726
XLOC_000992	0.610398	3.6117	0.0281009	0.0189926	0.00575875	0.00848613	0.0102223	3.07608	1.03029	0.976016	1.11683	0.394745	0.0166822	0.0330429	0.0357796	0.0330761	0.0285424	0.0159352	0.0242363	0.0242534	0.0250024	0	0.0181652	0.0438932	0.026839	0.252108	0.0321048	0.0188982	0.0624525	0.0111666	0.0296742	0.236248	0.119526	0.0890279	0.047782	0	0.0194467	0.0170702	0.0334056	0.0407158	0	0	0	0	0
XLOC_000994	0.279867	0.265682	0.0285033	0.0042466	0.0919851	0.0550125	0.0970851	0.123205	0.623726	0.086626	0.254924	0.0762496	0.0231546	0.086169	0.112618	0.0374296	0.029018	0.048783	0.0654027	0.0150651	0.0541334	0.0863077	0.0889892	0.0209764	0.0608518	0.0792807	0.201625	0.0186846	0.0233124	0.0168688	0.0650185	0.078915	0.024898	0.0131447	0.37115	0.0964171	0.141277	0.0464613	0.0331291	0.0769819	0	0	0	0.111553	0.0479975
XLOC_001002	1.33862	0.746628	0.0940125	0.259788	0.521488	0.518932	0.157929	0	0.0246223	0	0.118088	0.0892531	0.254232	0.234124	0.199365	0.110868	0.639522	0.185887	0.303982	0.100336	0.962172	0.199255	0.299276	0.299959	0.0318189	0.287248	0.322153	0.0723154	0.0386611	0.131493	0.12868	0.198597	0.0699213	0.0388987	0.499621	0.426322	0.158128	0.281028	0.07873	0.197508	0.248054	0	0.0280294	0.0619139	0.266775
XLOC_001006	0.24121	0.229179	0.0713181	0.0416679	0.0219582	0.0685463	0.134908	0.0732459	0.00543789	0.00419182	0.022278	0.0154031	0.100475	0.0782189	0.0305914	0.113523	0.0670816	0.0766942	0.382375	0.0733307	0.00678626	0.0389269	0.0412781	0.11614	0.0667717	0.0616725	0.0983597	0.129944	0.164034	0.0651966	0.0878643	0.191353	0.0622825	0.0193632	0.214495	0.0867623	0.0959197	0.0526038	0.0362668	0.0551587	0.0743461	0.10385	0.148982	0.509729	0.117543
XLOC_001009	0.260226	0.306006	0.0131763	0.0085253	0.00646205	0.0170036	0.00950622	0.00821614	0.00302929	0.010613	0	0.000857424	0.0115968	0.00604789	0.00457186	0.00106791	0.0107586	0.0337651	0.00168317	0.00307584	0.00127215	0.00986454	0.00667164	0.00673796	0.0606175	0.00603256	0.00287943	0.00691328	0.00800617	0.0563163	0.0308608	0.14062	0.00125361	0.0360718	0.0619057	0.0167813	0.00483257	0.0115421	0.0124161	0.00148784	0.00479653	0.0190665	0.0301031	0.0282481	0
XLOC_001010	3.09746	3.81284	0.231128	0.110824	0.110663	0.677529	0.379972	0.0785952	0.0175381	0.0301469	0.0411189	0.0403423	0.117248	0.225709	0.152894	0.661556	0.422756	0.747371	0.326697	0.14466	0.0563007	0.229195	0.738646	0.250998	0.147694	0.132551	0.208115	0.29561	0.0044349	0.179388	0.648081	0.566476	0.08534	0.211574	0.915775	0.21017	0.439744	0.169806	1.68422	0.00619052	0.0171693	0.0172385	0	0.446904	0.480716
XLOC_001013	0.52016	0.523533	0.10472	0.136895	0.0275898	0.133632	0.515508	0.0744568	0.00570454	0.00702064	0.0586867	0.026733	0.2151	0.211128	0.164758	0.334473	0.204933	0.199984	0.0905091	0.125485	0.103508	0.0999366	0.342419	0.127889	0.330805	0.347147	0.289078	0.0683733	0.064578	0.199594	0.178284	0.222411	0.0287108	0.116728	0.0593038	0.0667438	0.269556	0.136725	0	0.228944	0	1.28474	0.142142	0.152401	0.138993
XLOC_001020	0.10155	0.138194	0.0305	0.0077521	0.0263329	0.01962	0.0114808	0.203684	0.189276	0.0830778	0.0518704	0.047025	0.0215015	0.00388377	0.0225816	0.00213169	0.0300619	0.00434343	0.0340057	0	0.0267296	0.0465945	0.0224823	0.0210745	0.00497262	0.012048	0.0423229	0.00775285	0.0464845	0.0299831	0.0610391	0.0031463	0.0161939	0	0.0550715	0.00975104	0.0207678	0.0163371	0	0.0267966	0.019989	0.311139	0	0.00828704	0.014149
XLOC_001023	0.454542	0.365254	0.0356349	0	0.00649194	0.0072604	0.0102678	0.0256138	0.125911	0.0481699	0.0791435	0.021603	0.144287	0.0196849	0	0.0160855	0.0372018	0.0140047	0.00859632	0.0189356	0.0147904	0.0100721	0.0157422	0.117032	0.0194955	0.121101	0	0	0.00571649	0.129932	0.0810657	0.0554617	0.00385767	0.0217852	0.0105802	0	0.0189123	0.0618362	0	0.967649	0	0	0	0.01499	0
XLOC_001051	0.0567687	0.0818848	0	0.00254817	0.00241716	0.0034308	0.0161961	0	0	0	0	0	0.011609	0	0	0.00236422	0.00257881	0	0.0103606	0	0	0.00482321	0.011311	0.00295163	0.00210282	0.015702	0	0.0279835	0.00205387	0	0.00722268	0.00310266	0.0255536	0.00414288	0.00477408	0.0312615	0.00202007	0.00443067	0	0.00163625	0	0.00703151	0	0	0.0348808
XLOC_001058	1.62718	1.08721	1.22695	1.13711	0.201262	1.36748	0.444987	0.0173985	0.0533238	0.236459	0.2546	0.21319	1.2972	1.25034	0.666138	0.357604	0.296525	0.725081	1.08181	0.400675	0.755783	0.267113	0.78779	0.94752	0.390289	1.56033	0.848303	0.300814	0.238537	0.542045	0.36549	0.585388	0.809085	0.437934	0.398103	0.839142	0.790175	0.661698	0.0887631	0.14881	0.0341314	0.120915	0.137906	1.30672	0
XLOC_001060	1.87449	2.41709	0.209237	2.26821	0.8225	0.165339	0.295692	3.24337	0.744301	0.449031	0.156091	0.172371	0.222834	0.163387	0.247556	0.247422	0.273215	0.434247	0.532037	0.404881	0.69938	0.263795	1.09725	0.182347	0.0964515	0.117813	0.282975	0.292701	0.173481	0.131204	0.182749	0.555265	0.274319	0.271066	0.159148	0.346368	0.619716	0.315589	0.131907	1.90856	0.342959	0.262207	0.322625	0.748072	0.463746
XLOC_001075	0.414933	0.502644	1.97493	0.456444	0.148979	0.958214	0.111926	0.175295	0.111028	0.18209	0.112085	0.0950955	0.165711	0.118484	0.119774	0.124798	0.32462	0.19254	0.176362	0.354469	0.106337	0.18024	0.444941	0.202976	0.120983	0.40627	0.226539	0.384155	0.254455	0.0913615	0.198361	0.0879782	0.209543	0.0987449	0.150402	0.464031	0.155056	0.180237	0.27589	0.00601033	0.224266	0.26537	0.0488411	0.208553	0.193851
XLOC_001078	0.504947	0.326477	0.0669044	0.141551	0.00756504	0.0885695	0.0315041	0.0152111	0.0430774	0.231364	0.413701	0.134476	0.0962502	0.102705	0.136511	0.08573	0.0434384	0.0479463	0.996935	0.0224252	0.0328688	0.0146056	0.369263	0.154484	0.033676	0.0505013	0.124764	0.0272048	0.0333593	0.0246594	0.0331654	0.246997	0.11293	0.0163665	0.239022	0.079705	0.0572919	0.0836833	0.0129076	0.00988896	0	0	0	0.00498543	0
XLOC_001079	0.48932	0.51282	0.0293743	0.0788826	0.0231186	0.0600917	0.0525936	0.0079671	0	0.0841251	0.05103	0.045861	0.0663744	0.114664	0.0668578	0.0637655	0.0757836	0.0528673	0.132336	0.0294086	0.0399304	0.0240029	0.0816021	0.146765	0.00418537	0.0475293	0.218778	0	0.0197176	0.0359718	0.0497866	0.468897	0.0392425	0.00631409	0.0286949	0.0981458	0.0820661	0.193854	0	0.0556371	0	0	0	0.0162844	0
XLOC_001097	1.58568	2.6864	0.0136834	0.0610037	0.00481183	0.0747021	0.012171	3.08926	0.41857	0.108153	0.194751	0.158577	0.0719856	0.019905	0.00979392	0.0630064	0.112936	0.0631927	0.0256141	0.00468009	0.0219264	0.00353056	0.0919913	0.378974	0.0172635	0.300259	0.00489058	0.0146634	0.00287918	0.15504	0.0400982	0.293441	0.0171872	0.017768	0.0230799	0.0170653	0.0122566	0.0314027	0.0130459	0.202152	0	0.00324862	0	0.00714907	0
XLOC_001098	0.271805	0.238685	0.00761544	0.0224776	0.143152	0.0391149	0.12095	0.0492427	1.22566	0.133635	0.52055	0.0318186	0.0499467	0.0307362	0.0699038	0.0657591	0.014448	0.032303	0.116348	0.040955	0.00564564	0.082394	0.0744427	0.00592263	0.14256	0.138037	0.19261	0.00767134	0.030953	0.00887125	0.0197337	0.0476178	0.0189908	0.0318257	0.430577	0.0723639	0.120832	0.0279235	0.0681092	0.0527383	0	0	0	0.0432296	0.0419846
XLOC_001119	3.46348	3.56757	1.00476	0.498091	1.62255	1.46193	0.616085	0.198653	0.146133	0.112708	0.285977	0.165601	1.11454	0.287101	0.524041	0.683656	1.40309	0.172468	0.617775	0.417027	1.58273	0.879779	2.00213	1.43265	0.121842	0.395564	1.07764	2.3367	1.74397	1.16294	2.13515	0.84425	0.770834	1.72903	1.50626	2.20253	0.113829	0.878992	0.350154	2.9328	0	0.724176	5.50271	7.92732	8.10146
XLOC_001135	3.39975	3.13071	0.488679	0.650977	0.979297	1.16187	1.47527	4.77641	2.35945	1.51328	1.83873	1.81607	1.03273	1.14778	1.39186	0.866006	0.940128	1.33154	0.990768	0.931288	0.975889	0.789006	0.846387	1.12195	0.924624	2.43797	2.79653	2.64993	2.31302	0.931333	1.24522	0.993174	0.997175	1.12336	1.62918	1.33433	2.62278	1.79314	0.275881	5.61299	0.409263	0.727848	1.54412	0.583752	0.314883
XLOC_001138	1.15392	1.29526	0.135995	0.0709326	0.313697	0.0766587	0.0830655	0.867425	0.361955	0.155208	0.229005	0.366345	0.114097	0.0817619	0.129873	0.0478862	0.0763622	0.0537766	0.0890737	0.0761133	0.0457902	0.0760965	0.085315	0.0785706	1.19341	0.300264	0.18767	0.0922782	0.0367504	0.0654258	0.0975045	0.0310596	0.0882569	0.0724241	0.107945	0.0572454	0.0950219	0.0978871	0.0896603	0.447774	0.0161362	1.22106	0.236148	0.902477	0.0485483
XLOC_001146	0.851358	0.699077	0.101493	0.091116	0.0685907	0.286611	0.321613	0.533084	0.252856	0.326836	0.326274	0.180645	0.19895	0.118723	0.0837381	0.546499	0.372114	0.437473	0.434001	0.60605	0.25337	0.235975	0.18875	0.212748	0.567971	0.0509321	0.137327	0.303915	0.429248	0.168656	0.148881	0.689755	0.354362	0.187823	0.0386397	0.459766	0.162811	0.201648	0.277084	6.58274	3.30273	1.97151	0.40485	0.815122	0.225941
XLOC_001147	10.4702	7.56085	4.35761	3.14674	2.63249	4.18259	2.11925	1.28077	0.540455	0.953052	0.679732	0.474798	1.69261	1.30745	1.4645	1.88427	3.61668	1.94787	2.1369	2.32152	0.757983	3.51462	6.42474	2.01255	2.6246	3.16573	5.10311	1.44162	0.523996	0.994737	5.13142	1.27178	1.31416	1.69973	0.555873	2.99106	3.16204	3.0647	1.24294	0.523335	2.37283	11.504	11.3324	3.47723	2.70445
XLOC_001182	0.163827	0.175245	0.0786901	0.0533242	0.0317063	0.025578	0.0596438	0.050638	0.0500473	0.0637436	0.124486	0.0685094	0.0339516	0.0324699	0.0873311	0.124078	0.0748665	0.0552441	0.0505707	0.0264083	0.0347912	0.00935585	0.216994	0.148617	0.224961	0.131563	0.0261714	0.0195652	0.0727946	0.0173389	0.174495	0.0783027	0.0517824	0.020351	0.0458869	0.034437	0.0780951	0.030261	0.027087	0.156626	0	0.0250273	0	0	0
XLOC_001184	0.289646	0.459988	0.104142	0.18565	0.170381	0.0902464	0.0651267	0.119017	0.0411222	0.0606332	0.133303	0.0773799	0.14832	0.108009	0.0350397	0.0950442	0.139693	0.11809	0.129124	0.0682093	0.201543	0.241905	0.0747171	0.181398	0.107462	0.122745	0.0774872	0.150361	0.235574	0.0961068	0.164381	0.110621	0.133819	0.0994429	0.590669	0.199372	0.116938	0.0647665	0.0469765	0.13246	0.158559	0.115976	0.117227	0.270502	0.1207
XLOC_001186	1.6493	1.66923	0.140651	0.0673847	0.0227408	0.0154709	0.0186265	0.00903534	0.0952177	0.0388827	0.00765201	0.00459246	0.11328	0.0206059	0.0425403	0.022694	0.0449627	0.0305017	0.0511619	0.0249905	0.0253374	0.036685	0.00690518	0.0538266	0.0288492	0.12034	0.0123129	0.0180058	0.00943877	0.0802661	0.0546477	0.0723323	0.0527266	0.0675427	0.187334	0.0339384	0.014251	0.0588132	0.0369468	0.00559938	0.0224502	0.0823661	0.00331573	0.581416	0.238439
XLOC_001193	7.32381	8.33213	5.82473	5.06561	6.24889	3.42612	2.70927	5.6726	4.86419	4.14853	4.33773	6.22423	3.4819	2.49908	3.12441	2.65449	3.66018	3.35256	3.24393	3.44655	2.1771	4.61511	4.19978	3.71032	4.57582	7.14845	3.7852	2.62463	2.45715	3.37235	2.73216	2.49366	4.82774	3.4312	1.74507	2.1454	2.99643	3.60786	2.16362	4.28957	7.09933	14.6226	3.16847	7.84345	7.23613
XLOC_001233	0.109343	0.0459301	0.00598444	0.00807324	0	0.00281688	0	0	0	0.0284364	0.0461196	0	0	0.00956329	0.00585053	0.0149339	0.00354269	0.00635427	0.00931468	0	0.0281039	0.0343326	0.0116885	0	0	0	0	0.0260467	0.0178515	0	0	0.00534621	0.0140242	0.00968161	0.0290251	0	0.0223022	0.00332906	0	0	0.0143841	0	0	0.0128996	0.0204314
XLOC_001281	0.31063	0.443303	0.136017	0.250474	0.184466	0.469454	0.185957	0.0749488	0.0106426	0.0130363	0.0728059	0.0475556	0.065794	0.119573	0.0574782	0.144863	0.0697922	0.15019	0.0824543	0.068616	0.109007	0.0764282	0.0940687	0.143674	0.0490171	0.127068	0.0356516	0.149251	0.0458034	0.150593	0.219323	0.165563	0.137246	0.0889371	0.344337	0.0620489	0.10042	0.135671	0.127026	0.101627	0.0847977	0.0195049	0.07392	0.0545026	0.0215671
XLOC_001294	0.268743	0.307204	0.174167	0.105088	0.144711	0.188141	0.0727534	0.0293475	0.0377246	0.0362918	0.0533924	0.015081	0.114474	0.245532	0.201978	0.154408	0.0895427	0.1222	0.214294	0.103346	0.0850031	0.149163	0.117413	0.17374	0.192759	0.209536	0.477795	0.249918	0.232133	0.133415	0.154935	0.138848	0.192875	0.118692	0.198037	0.181341	0.151443	0.138748	0.0419696	0.275075	0.271138	0.17447	0.220418	0.17478	0.18503
XLOC_001297	0.411003	0.673486	0.0950645	0.153044	0.199139	0.170932	0.237587	0.114607	0.0610642	0.200844	0.0991462	0.0700472	0.203028	0.152343	0.0943091	0.266705	0.36132	0.308075	0.290073	0.409141	0.201419	0.253122	0.308371	0.207903	0.613239	0.128409	0.353835	0.331477	0.300685	0.286223	0.471635	0.180775	0.308944	0.195064	0.439609	0.326557	0.609379	0.30465	0.31249	4.82885	0.071732	0.0996291	0.266539	0.236997	0.0841269
XLOC_001303	3.16438	5.9759	1.64681	1.22707	2.20708	1.0055	0.518927	0.716835	1.53664	1.3705	1.62321	0.774181	1.27416	0.974648	1.46401	0.55873	0.940848	0.907873	0.824427	1.95621	1.25485	2.30664	2.03479	1.09424	1.10782	1.17631	1.27946	1.05417	1.40291	1.22302	0.895977	0.757534	2.35749	0.736028	1.44762	2.53407	1.21371	0.95918	2.93862	0.841114	1.35927	2.01329	0.903247	3.05624	0.846102
XLOC_001307	2.67738	2.92537	2.82466	4.36898	1.89404	1.88506	1.94189	0.152013	0.251785	0.548268	0.338323	0.192806	0.914948	1.50249	1.17351	1.43772	1.73161	2.98884	1.31728	2.03222	0.618374	1.24891	2.19011	1.53038	1.57864	0.464855	1.58797	2.09803	0.176236	1.39693	0.867221	1.61021	0.981338	0.762237	0.770786	1.21719	1.40811	1.33583	1.17122	1.88071	0.447219	0.547239	1.05591	1.4688	1.95992
XLOC_001312	1.57685	2.10925	0.829185	1.04233	1.29666	1.29814	1.90824	1.06785	0.971589	0.904095	2.01485	1.26271	1.32514	0.939784	1.06759	1.23958	1.13805	1.08344	1.46717	1.73739	0.932153	0.949181	0.912564	1.04805	0.963587	1.21658	1.70572	1.39262	1.52332	1.13884	0.593375	1.24216	0.77043	0.857086	1.41114	1.10136	1.61353	1.19468	0.319125	0.281541	1.37027	0.716404	0.567297	0.240741	1.08231
XLOC_001315	0.0836418	0.178281	0.0561756	0	0	0	0	0	0	0	0.0272501	0	0.0133376	0	0.00796935	0	0	0	0.00742161	0	0	0	0	0	0	0	0.023803	0.0390354	0	0	0	0	0	0	0.0226328	0	0	0	0	0.0177544	0	0	0	0	0
XLOC_001316	0.207608	0.132286	0.0369235	0.0296551	0.0395753	0.0940306	0.0336545	0.0887668	0.114741	0.11414	0.106897	0.129712	0.061406	0.0757329	0.0287002	0.0373943	0.0382529	0.0428775	0.408586	0.106421	0.0543368	0.0604394	0.0773918	0.061876	0.0840053	0.0171564	0.101263	0.0868057	0.0537066	0.108373	0.0639724	0.0363912	0.0415167	0.0863963	0.0828132	0.102963	0.0927605	0.0503321	0.180542	0.139589	0.0620719	0.0259958	0.092348	0.159572	0.0828338
XLOC_001323	0.321013	0.570495	0.0450417	0	0.108674	0.073313	0.29951	0	0	0.0278176	0.0141056	0	0.080519	0.154172	0.168797	0.0443545	0.083528	0.0864568	0.0604189	0.0313134	0.136098	0.0966714	0.19667	0.135945	0	0	0.186887	0.0175942	0.0218701	0.0673846	0.0250125	0.0702739	0.0127605	0.0327206	0.0245676	0.113816	0.199071	0.0976581	0.0992818	0.174764	0.0857419	0.215789	0.136367	0.188227	0
XLOC_001324	0.687883	0.537367	0.255219	0.0623164	0.0487138	0.186808	0.0775787	0.0694628	0.218327	0.106331	0.0712491	0.0397259	0.214874	0.0447839	0.0513001	0.130127	0.154744	0.0981999	0.039897	0.0384851	0.126401	0.125568	0.642211	0.253236	0.105472	0.122401	0.0608434	0.0493189	0.0515382	0.113011	0.595068	0.220363	0.0655321	0.225787	0.0689113	0.196766	0.0554256	0.0765165	1.01792	0.0324487	0.81507	0.033708	0.0690122	0.0710843	0.032057
XLOC_001357	0.143055	0.295333	0.0787342	0.0826516	0.0644624	0.122455	0.152056	0.18442	0.0219816	0.0177085	0.0293154	0.112247	0.113239	0.0855306	0.0573796	0.132744	0.0778525	0.187259	0.0820641	0.0259371	0.0317947	0.0565159	0.0258404	0.0629313	0.125188	0.0809487	0.102163	0.0253016	0.0245341	0.0367094	0.110199	0.0879533	0.020413	0.00775408	0.198371	0.058044	0.108919	0.0599366	0.0207116	0.013648	0	0.152875	0.0390875	0.047102	0.0105113
XLOC_001360	0.73333	1.00265	0.0981352	0.0511222	0.0458376	0.116445	0.182517	0.0808541	0.240168	0.251389	0.314891	0.318853	0.0938477	0.0825553	0.092121	0.0531806	0.115197	0.38771	0.130993	0.298182	0.0217047	0.0132465	0.1249	0.285556	0.463027	0.781666	0.0449238	0.0159228	0.123255	0.414506	0.409228	0.0982734	0.156296	0.134519	0.278464	0.0205061	0.109397	0.0952673	1.27e-08	0.0133498	0.0353554	0	0.0103789	0.0572752	0
XLOC_001372	1.57771	0.47639	0.175504	0.0955502	0.126963	0.240487	0.0845549	0.0842314	0.20635	0.317745	0.67956	0.148594	0.17032	0.533978	0.387045	0.35257	0.0627919	0.111214	0.233262	0.0873149	0.199933	0.0596002	0.401105	0.173492	0.0535701	0.11732	0.343612	0.0954013	0.0314057	0.264566	0.219809	0.359522	0.0150985	0.217376	0.0169382	0.180166	0.923598	0.28569	0.0284883	0.309035	0	0	0	0.00874553	0
XLOC_001373	25.0737	61.6386	0.357415	0.433491	0.0493359	0.258917	0.0991126	0	0	0	0.0258186	0	0.264701	0.100772	0.0388733	0.434776	0.749371	0.461702	0.111067	0.132628	0.0366603	0.0555994	1.42631	0.474261	0.0798056	0.0802599	0.0188082	0.0185775	0	0.0320966	0.467592	0.218465	0.0211632	0.709494	0.057956	0.110922	0.364081	0.161614	0.02467	0.011702	0	0	0	0	0
XLOC_001431	0.343814	0.533788	0.241657	0	0.00433086	0.063204	0	0.000886968	0	0	0.000689926	0	0	0.00339009	0.0127121	0.00473329	0.127294	0	0.0118638	0.00712972	0	0.000752996	0.0145009	0.102895	0.0213787	0.00618479	0	0	0.456844	0	0.322188	0.0149012	0.004702	0.0173119	0.00798794	0.00318578	0	0.00250593	0	0.0281395	0.00995309	4.13856	0.00257088	0	0
XLOC_001440	1.44321	1.92679	0.260991	0.347911	0.11651	0.389658	0.791001	0.094266	0.328918	0.222714	0.283655	0.269155	0.324937	0.52713	0.574171	0.12966	0.254965	0.532732	0.499249	0.431189	0.200287	0.164571	0.252298	0.394736	0.223907	0.472109	0.232361	0.196228	0.222958	0.232611	0.240811	0.109653	0.164739	0.339989	0.344308	0.48779	0.300611	0.799033	0.311947	0.0761914	0.0220803	0.188673	0.0277329	0.143382	0.069756
XLOC_001441	0.174003	0.631784	0	0.152879	0.0119155	0	0.0165527	0.0213818	0.0119538	0.116444	0	0.0430252	0	0.0176321	0	0.012546	0	0.00797983	0	0	0	0	0	0	0	0	0	0	0	0	0.0133348	0	0.0141847	0	0	0	0.0484353	0	0	0.0253969	0	0	0	0	0
XLOC_001448	1.40294	2.83228	0.35353	0.499347	0.414247	0.439957	0.3185	0.13157	0.0790524	0.393947	0.246914	0.190302	0.531445	0.428656	0.434845	0.332274	0.335807	0.315713	0.292761	0.322635	0.50624	0.791554	0.801834	0.719592	0.339274	0.242153	0.367354	1.29026	0.605107	0.531736	0.385108	0.36712	0.329345	0.551443	0.355851	0.51234	0.354713	0.494415	0.0898289	0.234372	0.349633	0.629576	0.40525	0.205967	0.367922
XLOC_001462	2.90153	1.19826	0.568757	0.253607	0.741857	0.40929	0.407724	0.369341	0.199729	0.246436	0.294411	0.262303	0.652249	0.304986	0.42814	0.294981	0.470737	0.188445	0.585834	0.19981	0.35432	0.313673	0.434872	0.734576	0.178843	0.892859	1.09958	0.792122	0.386386	1.19043	0.992359	0.209677	0.538969	0.26777	0.797018	2.74959	0.373444	0.640111	0.185774	0.138135	0.542293	0.467982	0.305822	0.296582	0.27585
XLOC_001476	0.229052	0.156433	0.0779529	0.0282076	0.0827445	0.0613483	0.0374728	0.0266999	0.0813715	0.0771279	0.129934	0.0482659	0.0627603	0.128864	0.137401	0.0521246	0.0206331	0.0573691	0.110778	0.109324	0.10949	0.124385	0.000150604	0.0587404	1.60745	0.054229	0.0406094	0.0806281	0.0634655	0.0183657	0.0425327	0.0380607	0.0644407	0.046381	0.0957932	0.074464	0.188067	0.0590065	0.0656795	0.015334	0	0.340794	0.0145086	0.104956	0.112999
XLOC_001486	0.69662	0.890233	0.272371	0.211662	0.255852	0.32034	0.257559	0.24398	0.224906	0.212395	0.30097	0.176467	0.14011	0.193102	0.227334	0.290763	0.282851	0.325242	0.209036	0.483282	0.169712	0.204135	0.410235	0.239986	0.348335	0.164167	0.378569	0.274288	0.219881	0.170073	0.196613	0.189804	0.170636	0.212105	2.06193	0.33471	0.503797	0.246579	0.142219	2.51292	0.583473	0.997799	0.597902	0.269709	0.281529
XLOC_001507	19.6373	17.8147	2.59502	4.7678	8.71333	6.62722	8.51404	2.27972	2.80258	9.36978	11.4274	5.56412	2.5831	5.05091	4.35126	7.85115	3.21889	8.33796	3.7844	29.9247	1.74268	8.52532	3.75558	4.23653	37.6849	2.44336	3.33659	1.21646	1.11015	3.98548	0.786187	7.71852	1.18364	11.6705	1.89093	2.5693	3.4906	3.84594	1.02196	0.598882	1.42868	5.99768	5.31097	1.43873	0.242411
XLOC_001518	1.77274	3.57373	0.133333	0.416836	0.550983	0.417365	0.572597	0.173188	0.144553	0.267231	0.132963	0.101354	0.214674	0.296997	0.438756	0.692421	0.443569	0.726967	0.475996	1.07869	0.376174	0.368049	0.368621	0.237055	0.928138	0.128055	0.494123	0.165405	0.21505	0.250049	0.142902	0.509499	0.107653	0.371195	0.48707	0.193733	0.4179	0.394662	0.100075	0.813081	0.30667	0.145721	2.15792	0.622653	0.126288
XLOC_001522	73.5384	73.5551	40.6785	36.7353	50.342	41.8924	48.0909	9.95075	12.5322	32.1645	27.9194	20.1057	34.8804	66.5963	57.7017	55.194	51.4285	51.4112	45.4851	52.3187	38.9206	61.6818	49.6318	37.1709	42.7845	14.2234	81.3901	105.848	49.1367	47.4066	27.5516	39.9388	55.5913	44.8161	17.2087	46.5364	48.153	40.182	109.15	42.6985	39.1242	14.5388	3.87247	1.54276	14.7624
XLOC_001531	0.0899815	0.0565192	0.0286598	0	0.022938	0.0181251	0.0125753	0.0329431	0.066187	0.0382396	0.0870237	0.0368353	0.02385	0.0274559	0.0370864	0.0317923	0.0183373	0.013106	0.0335194	0	0.00981097	0.00947842	0.00757206	0.0175148	0.0183459	0.0623158	0.0253026	0.00742081	0.0383939	0	0.00961286	0.0214004	0.0161422	0	0.00262352	0.0218165	0.0229181	0.017764	0.0795137	0.041646	0.107418	0	0	0.0526468	0.0125786
XLOC_001535	7.50031	23.8775	1.58845	2.72777	0.37522	3.18888	2.61172	0.530921	0.205534	0.855245	0.635036	1.32588	0.988717	1.28178	1.30557	3.00002	1.72234	4.14142	1.06504	3.75902	0.561528	1.38546	2.99644	1.47375	1.61703	1.30633	1.32992	0.42501	0.206136	0.524906	0.175531	3.13584	0.546007	0.761106	0.365712	1.65827	2.24473	1.458	0.14679	3.4391	0.267613	3.81406	1.81999	7.28329	0.0345944
XLOC_001559	1.38071	1.85142	0.0546331	0.0831598	0.110681	0.0614399	0.0226055	1.38502	0.268356	0.26948	0.364197	0.402059	0.109771	0.0840057	0.0397762	0.298524	0.0360534	0.186753	0.10667	2.98587	0.388084	0.22014	0.0973268	0.0610443	1.36998	0.124388	2.51309	0.0725234	0.0671593	0.247756	0.105362	0.196381	0.169499	0.732579	0.268788	0.05651	0.0271296	0.0460946	0.0471245	0.00822203	1.04112	0.159856	0.0421425	0.834799	0.0666736
XLOC_001560	0.0826206	0.0863792	0.00267413	0	0	0	0	0.0643791	0.0585999	0.00323689	0.0789706	0.0153269	0	0	0	0	0.00306316	0.0127212	0	0.0506295	0.00688988	0.00328991	0	0	0.00713557	0	0.0951067	0	0	0	0	0.00422901	0	0.021089	0.0348547	0	0	0	0	0	0.0179853	0	0	0.0321487	0
XLOC_001565	1.79152	7.11142	0.289739	0.68545	0.118956	0.707781	0.290459	0.0395087	0.0226564	0.061415	0.0716571	0.0451821	0.498527	1.33535	0.952423	0.334131	0.621486	1.08409	0.430416	0.383988	0.0970219	0.134637	1.49669	1.33619	0.3538	0.339656	1.25377	0.313858	0.0820078	0.289978	0.484499	0.226213	0.085224	0.275819	0.147609	1.83195	0.340747	0.447449	0.515039	0.134494	0.0413653	0.0497805	0.100944	15.6459	0.065638
XLOC_001624	1.35561	1.31403	0.137132	0.0807106	0.125866	0.209218	0.322983	0.141544	0.200361	0.191299	0.311605	0.105319	0.290539	0.600165	0.411942	0.12725	0.307098	0.256243	0.199724	0.0469918	0.0807946	0.0878851	0.0754405	0.364495	0.125775	0.515649	0.426904	0.252055	0.179263	0.160749	0.427259	0.181747	0.128695	0.0962948	0.936909	0.177179	0.61852	0.31926	0.0371703	0.171614	0.0488913	0.137187	0.0939334	0.575869	0.0185075
XLOC_001635	1.67706	2.55276	0.365951	0.692029	0.738252	0.65343	0.68149	0.259507	0.208127	0.33012	0.625102	0.372101	0.413218	0.857649	0.933403	0.48418	0.744376	0.668335	1.09884	0.4579	0.603136	0.29538	0.568229	0.725916	0.738124	0.433629	2.55988	0.496393	0.765638	0.956783	0.540091	0.456613	0.459019	0.61721	0.910488	0.672238	1.04312	1.05817	0.490673	4.8017	0.417997	0.301499	1.07661	2.32277	0.413347
XLOC_001638	46.136	38.1826	14.8788	18.2083	53.4226	17.4137	9.6864	12.3706	7.71353	9.33954	13.1274	14.4865	12.9239	8.26057	12.4797	7.95555	17.0937	31.6355	8.31606	6.25483	28.1148	21.2251	26.7342	11.6457	3.71479	9.88034	8.67047	5.10387	10.2405	8.12215	11.767	8.53234	23.179	11.6479	6.63006	14.0705	8.31226	10.6994	19.3591	2.74693	11.1646	18.6485	4.53427	6.00953	1.94748
XLOC_001642	0.115648	0.0764749	0.0212611	0.0277937	0.030274	0.0528498	0.0309157	0.010094	0.024394	0.00738479	0.0291091	0.0164676	0.0456043	0.0291951	0.0149924	0.0629459	0.0209857	0.0609645	0.0131897	0.0517482	0.0343497	0.0746246	0.0395212	0.0682479	0.034111	0.0365066	0.00603874	0.064161	0.0174396	0.0304362	0.0389361	0.0473101	0.0141246	0.0320048	0.236607	0.122933	0.0112587	0.024802	0	0.00505779	0.0235569	0.239028	0.0278832	0.0358454	0.0327022
XLOC_001644	1.32456	2.37624	0.262541	0.286581	0.359104	0.783219	0.383908	0.284648	0.166597	0.2787	0.522149	0.274145	0.26708	0.555244	0.391407	0.53093	0.338785	0.352878	0.647047	0.0539304	0.396676	0.827276	0.777203	0.6878	0.687382	0.625379	0.238099	0.372154	0.696974	0.493836	0.355883	0.526547	0.572121	0.399374	0.749985	0.56392	1.08367	0.465439	1.80566	0.0771138	0.758574	0.552729	0.0663	0.717775	0.0882808
XLOC_001660	0.190016	0.461756	0.0380585	0	0.0101169	0	0	0	0	0.00514891	0	0	0	0.0246085	0	0	0.0153309	0	0	0	0	0.00523144	0.0243973	0.0191773	0.0216203	0.0495525	0.0146843	0.152662	0	0	0.0416472	0	0	0.00898393	0	0.0325018	0	0.0137885	0	0.014238	0	0	0	0.0896392	0
XLOC_001687	10.1235	12.3546	4.2506	6.54008	8.46931	4.92364	7.12659	5.30537	7.39485	6.58556	7.81751	7.23394	5.19102	4.08908	5.0136	6.62501	5.52004	7.84288	7.43346	6.94356	5.1568	5.93161	5.15382	5.68572	5.26813	3.4961	7.72958	3.93981	7.5388	4.76163	3.72827	7.42448	7.89959	5.80439	8.07836	5.31402	6.57398	4.52515	4.34389	11.2449	36.7465	10.0795	4.87471	7.26462	5.4246
XLOC_001689	0.50299	0.494273	0.355912	0.31308	0.165695	0.248313	0.154827	0.0815338	0.132459	0.262566	0.201728	0.210928	0.174801	0.127601	0.148916	0.151847	0.264583	0.178606	0.161811	0.637997	0.407025	0.325868	0.433015	0.191392	0.239283	0.596298	0.11889	0.12508	0.205221	0.140989	0.145821	0.157035	0.110069	0.477573	0.603044	0.233053	0.156014	0.136618	0.0380938	0.0298503	0.00424603	0.170833	0.0711019	0.240281	0.039379
XLOC_001719	0.527583	0.431202	0.0752476	0.0998267	0.303509	0.0490419	0.0224581	0.0428494	0.0913286	0.0634362	0.173049	0.234516	0.0499767	0.110653	0.073998	0.0489133	0.0687994	0.0992149	0.124383	0.0251899	0.0141587	0.00806835	0.0463547	0.0584635	0.0346978	0.132463	0.262136	0.00836511	0.0677949	0.0117253	0.0281044	0.0936914	0.0433147	0.0418323	0.109921	0.0418299	0.148991	0.126974	0	0.0475715	0.131895	0.170136	0.0103593	0.186238	0.024895
XLOC_001740	189.402	283.157	170.823	90.0883	55.0034	149.925	61.3422	26.5789	22.0276	67.3767	86.9918	39.8486	79.2214	66.2298	61.278	84.2414	95.4131	79.9567	52.1971	169.696	55.6943	69.9459	156.066	52.7668	167.511	36.4925	149.987	146.05	79.2395	67.2656	89.1688	43.5559	33.9608	54.9965	19.5313	137.942	96.7334	103.762	197.036	55.5436	346.337	281.701	260.584	26.5058	679.598
XLOC_001744	0.326674	0.118712	0	0.00237722	0	0.000868319	0	0	0	0.00312535	0	0	0.000361691	0	0.00328727	0	0	0	0.0181617	0	0.0170357	0	0.000801269	0.00175586	0.000458514	0	0	0.0637975	0	0.00324732	0.00143627	0.00080078	0.00694487	0	0.0140962	0.000989731	0	0	0.170656	0	0	0	0	0	0
XLOC_001762	2.90004	5.35959	0.0683319	0.085198	0.0358961	0.0574812	0.0320106	0.0735323	0.428131	0.119887	0.551833	0.0829199	0.050788	0.0789965	0.0564154	0.0449172	0.0624287	0.045294	0.075652	0.103016	0.0284171	0.0680346	0.0869695	0.0411285	0.0615684	0.0560276	0.0785755	0.0785608	0.0644486	0.111906	0.0983775	0.0682812	0.0453581	0.0318819	0.576029	0.0828131	0.104577	0.0956854	0.1463	0.0170681	0.0805502	0.106463	0.04545	0.852979	0.616167
XLOC_001777	0.539858	0.35402	0.155264	0.152483	0.176322	0.15948	0.0646768	0.0789915	0.416409	0.434041	0.368564	0.290569	0.134745	0.226801	0.117176	0.116387	0.0536329	0.0771228	0.200175	0.0415445	0.124137	0.0308224	0.125946	0.250132	0.145798	0.165634	0.168574	0.135361	0.540557	0.116063	0.160158	0.147804	0.121833	0.17983	0.339171	0.131837	0.112466	0.109073	0.199542	0.162351	0.138829	0.409056	0.121479	0.118963	0.062612
XLOC_001804	0.943346	1.94149	0.0332987	1.34134	0.161871	0.00891437	0.0380998	0.178948	0.244395	0.188122	0.150164	0.0779136	0.0697733	0.0503697	0.0736143	0.0741175	1.73465	0.060145	0.140458	0.107258	0.290455	0.480324	0.354454	0.287575	2.31224	0.0308989	0.0603296	0.286582	0.291121	0.320574	0.886604	0.0781581	0.388038	0.591471	0.373855	0.0617879	0.0983091	0.079977	0.0204026	1.55917	0.212884	1.016	0.0296322	0.430361	0.15247
XLOC_001830	2.38932	2.19928	0.29668	0.255299	0.902907	1.98447	0.193745	0.0995773	0.152082	0.283237	0.213823	0.241611	0.909774	0.723157	0.328932	0.62086	0.485523	0.231018	1.72282	0.090699	2.26044	0.256532	0.659658	0.574071	0.0322249	0.327935	0.418228	0.655256	0.36691	0.392706	0.619098	0.355458	0.150377	0.586763	1.47656	0.39196	0.290649	0.36494	0.0688934	0.599562	0.0761111	1.73931	0.253546	1.00234	0.11129
XLOC_001837	7.58357	19.7911	0.720039	1.84456	0.758624	2.19206	4.94112	0.106751	0.20238	0.48009	0.774983	1.11918	1.77141	4.14878	3.02526	1.00971	2.16449	3.80923	2.01313	2.1346	1.94813	0.530365	1.34479	4.09117	0.647054	1.03321	2.61659	2.04755	1.65186	1.49795	1.99284	2.08604	1.43594	1.52984	2.23562	1.96198	3.05061	4.80118	1.42771	4.79457	0.172337	0.229293	0.0977288	2.57996	0.271587
XLOC_001841	0.396162	0.215285	0.0174036	0.00993002	0.00555766	0.024757	0.0158652	0.0848785	0.229776	0.133704	0.10926	0.159461	0.0151967	0.0233773	0.0487553	0.0140448	0.014956	0.0100859	0.0358534	0.0183866	0.0372903	0.277506	0.0581359	0.0120796	0.0175399	0.0329941	0.065832	0.0463272	0.0503838	0.0319665	0.022489	0.0168699	0.0213585	0.019942	0.0772459	0.0426075	0.0261937	0.0280747	0.0175404	0.0158825	0.00730957	0.002759	0.00951113	0.00755801	0.00426556
XLOC_001846	0.997436	0.571648	0.524476	0.426781	0.0941318	0.30943	0.230006	0.123362	0.12586	0.105906	0.20784	0.138762	0.35705	0.171422	0.150861	0.222147	0.248211	0.251444	0.199985	0.0366398	0.722272	0.297992	0.138976	0.186169	0.178919	0.21119	0.191908	0.0745864	0.161783	0.133861	0.19539	0.395261	0.238502	0.0596182	0.192819	0.148891	0.158316	0.126626	0.117294	0.0112642	0.00451514	0.0588557	0.0315079	0.0645637	0.0228928
XLOC_001883	1.88044	3.48675	0.385831	0.73826	0.572985	0.957459	1.0056	1.42196	1.29408	0.926652	0.707759	0.685406	0.684058	0.735491	0.712781	1.08681	0.880686	0.726452	0.893773	0.597409	2.32913	0.912129	1.03418	0.896236	1.07585	1.25042	1.11742	1.24866	1.57321	1.04571	0.978624	0.923293	0.8616	0.794176	0.65626	0.855856	1.1946	0.983973	0.661714	1.51554	1.9797	0.869333	2.44546	1.52924	1.87597
XLOC_001940	3.26388	5.79019	1.29799	2.48182	1.53538	1.39127	1.51093	1.29451	1.90427	1.83301	2.35781	1.18296	1.63721	1.98035	2.11516	1.44326	1.85931	1.43158	2.56636	5.32524	1.54132	1.90529	2.35512	1.35791	1.2665	0.808	2.41344	1.11688	2.07782	1.34838	1.84251	1.68233	1.56745	2.52471	2.68297	1.80327	2.22038	2.09441	1.51145	11.4555	1.05831	0.848183	3.85183	7.56677	2.19577
XLOC_001942	2.04418	2.37578	0.0365109	0.0212807	0.0084495	0.0108821	0.0195197	0.00178102	0.0041624	0	0	0	0.0819156	0.0322773	0.0638514	0.00834144	0.00799156	0.00191283	0.0994381	0	0.00900257	0	0.0700633	0.0634288	0.00374334	0.0504799	2.65329	0.00789137	0.143665	0.0120576	0.0582432	0.00929959	0.0123463	0	0.00921533	0.00475718	0.23814	0.0265934	0	0.0117011	0.00812595	0	0	0.00728898	0
XLOC_001959	2.44666	4.0227	1.20889	1.56159	1.79121	4.89111	3.17259	0.13029	0.208736	0.334898	1.18193	0.712506	0.834806	1.0909	1.19055	1.75754	1.63055	2.25399	1.25686	1.26446	1.14193	0.735692	1.94841	2.13867	4.07149	1.36827	0.795776	1.73184	2.08247	1.87795	0.843683	1.09849	0.419535	0.722547	0.822355	2.93871	2.08721	1.87178	0.2019	0.883562	0.269733	1.05002	3.18818	2.02371	0.263306
XLOC_001967	2.72706	2.73899	1.35293	1.28917	1.00297	1.038	1.1169	0.565021	0.48021	1.11565	1.23404	0.953025	0.870929	0.990849	0.976402	1.17712	1.21968	1.16379	1.02746	2.30599	1.20955	1.64045	1.73905	1.03044	2.3889	0.594334	1.05248	1.74277	1.48866	1.18132	1.11792	1.02261	1.36774	1.21013	1.25601	1.48792	1.21558	0.951863	1.6572	2.1661	2.25296	2.51019	1.40747	0.249885	2.85205
XLOC_002014	0.101155	0.579182	0.147034	0.0963347	0.0287848	0.0553611	0.0221984	0	0.00609748	0.00714624	0.0439888	0	0.036958	0.0781995	0.130017	0.0279312	0.0368541	0.0270301	0.0221405	0	0	0	0	0.0266373	0.0189876	0.0254287	0.00744651	0	0.0347754	0.0466946	0.180653	0.0841661	0.0100787	0	0.0142156	0.138339	0.00576425	0.0552993	0	0	0	0	0	0	0
XLOC_002044	0.0811147	0.262179	0.0616466	0.134354	0.0702969	0.0648888	0.0083992	0.0311423	0.00262754	0.0215564	0.0234361	0.010916	0.0245986	0	0.0228661	0.00590735	0.0283841	0.00404893	0.0448813	0.012727	0.0129807	0.422577	0.052964	0.0116964	0.0236299	0.0200435	0.00874926	0.0114995	0.0362292	0.0087934	0.013534	0.00476429	0.0043436	0.0261435	0.11724	0.0216444	0.00261966	0.00574179	0	0.00214782	0.0137711	0.104936	0.39337	0.0811102	0
XLOC_002049	0.171592	0.257092	0.0588752	0.0776287	0.0293677	0.0313425	0.0165994	0.0312778	0.0565639	0.0282619	0.0194686	0.0178013	0.0684158	0.171784	0.0753763	0.0234112	0.019994	0.0162373	0.0629253	0.012464	0.0360203	0.0226301	0.0664865	0.0886511	0.00657645	0.0534989	0.070652	0.0239126	0.0730417	0.0308603	0.0782446	0.0379913	0.050578	0.0715187	0.099194	0.0432464	0.0669963	0.0585261	0.224591	0.0154449	0.0474343	0	0.0694609	0.131373	0.031922
XLOC_002050	0.082164	0.157079	0.0757876	0.057014	0.0272281	0.0428216	0.0414163	0.0139432	0.0141446	0	0.0210319	0.0559094	0.0653135	0.0442766	0.0494355	0.0209933	0.038959	0.0207167	0.077161	0.0316735	0	0.0676346	0.0621146	0.0632447	0.0391078	0.107892	0.0313778	0.0590604	0.049006	0.036798	0.0812435	0.103191	0.08814	0.0386974	0.223936	0.0373217	0.0492824	0.0315959	0.0475789	0.0152762	0.0123457	0.0272591	0.0516967	0	0.0312797
XLOC_002073	0.283875	0.131011	0.0557242	0.0525716	0.0193864	0.0512103	0.0417534	0.0672006	0.025098	0.0996441	0.0638255	0.0643484	0.0590327	0.0704483	0.0593716	0.0670145	0.0313139	0.010157	0.0350019	0.0135674	0.0743331	0.0377374	0.0560834	0.0245807	0.014476	0.0213805	0.0396748	0.0709412	0.130185	0.0832941	0.108747	0.114996	0.209076	0.0396732	0.120328	0.16451	0.0333271	0.0767541	0.186394	0.0893108	0.116238	0.0456519	0.0852219	0.00751171	0.267836
XLOC_002078	1.84906	2.08324	0.232545	0.103621	0.123991	0.615377	0.0142749	0.00251496	0.0205447	0.0157448	0	0.0850439	0.132261	0.0997418	0.160501	0.0371561	0.0201655	0.0483149	0.111607	0.171423	0.130396	0.00790391	0.113602	0.281567	0.0300342	0.333875	0.0348505	0.0188323	0.0388218	0.0555531	0.0412939	0.021944	0.0111034	0.065457	0.367079	0.087865	0.0718928	0.046221	0	0.0126433	0	0.427517	0.0537971	0.830373	0
XLOC_002079	1.37997	2.93522	0.0409077	0.0258398	0.0108048	0.159751	0.00691923	0.247184	0.103302	0.0795876	0.0429019	0.0471077	0.0275833	0.0414486	0.0418264	0.00780042	0.00858692	0.0420528	0.0558359	0.0148448	0.031888	0.0668313	0.0282195	0.107298	0.12396	0.0487385	0.0279924	0.0194978	0.065679	0.0443254	0.049692	0.0330989	0.0161714	0.00848327	0.231958	0.0471776	0.0281755	0.0210311	0.0248505	0.0181017	0.0718119	0.174876	0.0148224	0.876111	0.0153599
XLOC_002080	5.20185	6.92646	0.115667	0.0583483	0.035156	0.0451326	0.10255	0.0487726	0.116449	0.153271	0.119809	0.0970065	0.126735	0.328507	0.124282	0.0569636	0.082908	0.0347856	0.0375687	0.0332628	0.0406442	0.18471	0.0370171	0.127505	0.0320244	0.0984548	0.1117	0.0179225	0.0295734	0.262134	0.136863	0.201839	0.17787	0.0291936	0.124048	0.0379721	0.616988	0.0866393	0.101623	0.00504379	0.0350164	0.0130931	0.0122309	0.0811365	0.0158983
XLOC_002081	0.0626744	0.0993345	0	0.0147044	0	0.00628087	0	0	0.0173861	0.0427679	0.0708225	0.0108535	0	0	0.010602	0	0.013792	0.00259757	0.00987838	0	0	0.0206969	0	0	0	0.00492446	0.0302534	0.0144253	0.0111715	0.0263702	0	0.0193812	0	0.00907643	0.00897296	0	0.0855131	0	0	0.014096	0	0	0	0	0
XLOC_002082	0.384208	0.27204	0.0577662	0.0793888	0.179142	0.078894	0.0818899	0.360972	0.248538	0.139519	0.31383	0.153903	0.111566	0.0955453	0.0881546	0.0688795	0.0727277	0.0883754	0.119605	0.132288	0.0874207	0.248985	0.100935	0.12313	0.332199	0.148503	0.0431932	0.0546831	0.234582	0.217246	0.114371	0.0883491	0.176815	0.115629	0.257079	0.20068	0.138638	0.104044	0	0.15014	0.0526979	0.580244	0.0857904	0.224733	0.314904
XLOC_002109	4.12086	3.68847	3.12813	2.51191	2.07083	1.99096	1.78218	3.96061	3.91963	2.34807	2.1478	3.17872	2.53258	1.66863	1.97672	2.00248	2.37816	2.02905	2.25835	1.38844	2.46179	3.50868	1.46392	2.31845	2.49872	3.26114	2.22724	2.8606	2.25717	2.99035	2.71324	2.02949	2.56994	2.11942	1.5116	2.12522	2.90022	1.95972	1.05427	2.11881	3.0842	5.69083	4.37085	2.5665	2.36938
XLOC_002113	13.9272	18.2284	7.92416	8.51551	13.3275	5.81256	7.47051	4.76634	7.99503	5.68927	5.20296	6.1067	4.72244	5.83112	7.3506	7.49803	10.1838	10.4889	5.35562	6.04459	11.8613	8.53992	5.66044	5.71872	7.34516	4.30473	5.62527	4.23049	7.34586	9.33514	4.71783	6.16305	10.5214	5.76034	7.10687	8.75632	7.09926	5.55044	35.8764	11.3421	6.58719	13.2919	7.79287	13.3463	7.02809
XLOC_002121	28.5774	31.0829	14.5463	13.9537	20.4626	10.9294	13.7006	4.86434	11.9486	20.1737	14.2231	16.0466	9.58729	11.6467	10.457	15.9228	16.8458	19.9723	10.657	25.1149	33.3932	21.7215	22.1545	15.1397	13.4986	6.95284	10.9792	16.607	16.8156	16.4271	14.3164	18.5842	26.4303	21.0891	11.6279	15.0464	13.7239	11.5909	163.637	9.07566	5.25872	2.24806	4.62372	12.454	3.02374
XLOC_002130	0.514003	0.850209	0.0109349	0.0145233	0	0.0148657	0.033447	0	0	0	0	0	0.549772	0.309783	0.199475	0.00399278	0.014689	0.039717	0.0724901	0.041012	0	0.0183335	0	0.0746853	0.0890549	0	0.0104576	0.00726535	0.00275439	0	0.00457006	0.0100702	0.14186	0.0789503	0.0825189	0.0101582	0.24299	0.0829266	0.0256731	0	0.213626	0	0	0	0
XLOC_002133	2.25807	10.1846	0.0816632	0.081401	0.46204	0.42724	0.139789	0.00454265	0.0245935	0.00491184	0	0.0529465	0.111666	3.43929	3.17438	0.241618	1.1757	0.700312	0.389939	0.517808	0.332432	0.38156	0.33509	0.245881	0.0594298	0.146058	3.0527	0.0530376	0.18367	0.283636	0.391127	0.880717	2.79297	0.138495	0.180441	0.0771473	1.37449	2.08086	0.0288585	3.49451	0.0298119	0	0.0460049	0	0.477489
XLOC_002134	0.269644	0.969241	0.0252523	0	0.0447217	0.0576445	0	0	0.00421482	0.00213984	0.00228585	0.0420435	0.00299225	0.187707	0.0972059	0.0247018	0.0658884	0.0446777	0.0366777	0.00718288	0.0141823	0.0261909	0.0103432	0.0106987	0.0104172	0.00150282	0.24866	0.00344538	0.0209399	0.0441904	0.0248496	0.070458	0.116427	0.00746831	0.0738186	0	0.0956659	0.113486	0	0.0297109	0	0	0	0	0.00628352
XLOC_002185	8.49161	8.26641	4.99374	6.10801	5.54683	5.46511	5.46892	5.78211	4.3308	2.57908	4.11813	5.05924	4.57076	4.47825	4.29387	4.82992	4.78201	5.03988	4.86152	4.72269	3.20259	4.09274	3.54144	4.48715	5.44591	4.45016	4.5728	3.32701	3.10934	3.96925	5.39066	4.63011	4.31927	4.09771	3.61578	3.92164	4.91499	4.9235	6.13539	2.39519	10.0933	11.9795	8.19364	2.49068	8.16502
XLOC_002194	0.651499	0.498478	0.0846994	0.0231373	0.00152606	0.0137695	0.00360113	0.00432413	0.00220163	0	0.00758432	0.00848314	0.0289251	0.132959	0.14194	0.0138564	0.00792142	0.0113438	0.00745992	0.00262013	0.00498626	0.0063571	0.0110346	0.0611127	0.00770614	0.280656	0.00347774	0.00502544	0.0097145	0.0223318	0.0432539	0.119077	0.15504	0.0264987	0.0261393	0.00715097	0.0110961	0.163285	0.0583293	0.00813109	0.00174564	0.00192647	0.00242465	0	0
XLOC_002195	0.150255	0.0700892	0.0419992	0	0.0332119	0.0380422	0	0.0330697	0.005611	0	0	0.0903295	0.0306059	0	0.0102592	0.0174498	0.0493699	0.00251533	0.0286917	0.0220872	0.0355232	0.0400802	0.0203596	0.0572359	0	0.0156546	0.0442351	0.0616363	0.1049	0.00597529	0.111014	0	0.023905	0.0745346	0.130215	0.0673259	0.0203568	0.00664624	0	0.0591698	0	0.0324701	0	0	0.0192698
XLOC_002196	47.4406	71.1171	14.9452	35.8712	13.6478	8.18868	10.6245	7.70615	12.3696	16.6528	24.4071	19.1691	11.5643	11.4561	13.4648	11.2507	16.5437	10.8287	11.946	5.52828	23.275	16.5898	18.4354	16.089	4.50882	14.3272	7.49558	17.9945	16.0719	32.1711	18.9035	11.9178	20.1668	11.6798	9.49094	15.0125	14.8261	11.4822	16.6469	32.3921	34.5522	33.4008	21.899	10.8787	30.086
XLOC_002209	1.15847	1.6492	0.281356	0.398279	0.585497	0.430902	0.441719	0.30199	0.406526	0.624138	0.577459	0.424545	0.26187	0.267237	0.266632	0.433004	0.51572	0.400011	0.308267	1.26289	0.359644	0.338916	0.373456	0.421905	1.83078	0.198636	0.380316	0.530587	0.377383	0.489924	0.333302	0.305448	0.225592	0.738607	1.36652	0.387095	0.294417	0.35278	0.305467	4.22391	0.700256	0.719152	1.31447	0.751256	0.731661
XLOC_002220	34.1233	36.3458	12.0057	12.9589	10.7858	8.8433	11.8819	1.28625	0.850861	5.84748	4.21846	3.85662	9.06757	12.9893	8.83044	10.3602	7.88912	21.9543	8.36535	12.6743	5.27878	8.92007	4.28191	8.93498	18.0201	11.4236	3.05118	4.19702	3.02576	9.11287	10.7408	9.48972	3.58252	5.08105	4.86289	9.26028	6.6596	7.93123	1.30418	0.0413186	0.177996	0.178426	0.243852	0.697341	0.201744
XLOC_002221	28.9045	26.6866	11.1983	26.7766	11.544	6.44438	7.1392	0.653719	0.0890156	0.252981	0.367092	0.45856	16.8038	11.7342	20.9394	22.9839	10.6787	35.4088	30.606	2.80011	25.8493	3.78395	9.08088	1.0586	2.82037	12.763	1.15554	4.18261	0.233082	5.25901	8.56179	21.5013	22.5078	4.01498	8.73757	3.19236	6.7489	10.1477	1.53654	1.36554	3.39535	1.13424	0	6.72681	12.8192
XLOC_002223	9.33916	8.25962	0.698089	5.45327	3.97172	0.138381	1.62737	0.0122748	0.00166865	0.0572712	0.0289955	0.00199651	0.802989	1.1955	7.30625	20.6988	1.26978	3.98642	4.58472	0.132594	22.7991	0.789556	5.08183	0.0961321	0.41369	0.651801	0.123435	0.815215	0.06178	0.79155	0.889436	11.5665	3.9462	1.04588	1.31916	0.205091	1.17804	1.70167	0.0659379	0.0402941	0.00650332	2.32244	0	3.52725	1.86608
XLOC_002228	131.165	224.479	4.70893	6.78773	4.79669	6.21093	10.0019	0.087192	0.124321	0.191709	0.642897	0.15004	4.3364	33.3494	16.5533	8.91676	4.57442	3.20654	7.33577	3.44869	1.68108	7.34249	8.21835	5.35093	1.53085	4.7087	27.3352	1.16525	3.77268	6.08029	14.1757	10.1616	4.5371	3.44446	1.54142	3.74719	53.0407	37.234	1.59713	0.824339	0	0.124519	0	0	0
XLOC_002230	230.412	527.757	3.5807	4.00639	3.02267	4.69294	9.6852	0	0.0175616	0.171131	0.143684	0.260387	2.91586	25.3159	12.0052	6.60378	4.08723	3.10625	5.04601	2.94744	1.20148	7.17546	8.50412	5.13695	0.799784	2.46706	23.9636	1.39378	3.07529	3.98106	10.2303	8.51928	3.2261	2.85997	1.10335	4.01804	42.2893	26.0536	0.513285	1.59874	0	0.278603	0.0556672	0	0
XLOC_002231	5.18448	11.0598	0.511987	0.463985	0.271667	0.444785	0.49042	0.00877022	0	0.00335935	0.0631221	0	0.257867	1.54272	0.929019	0.669093	0.299978	0.22251	0.557672	0.293373	0.092205	0.481184	1.20882	0.399	0.10574	0.33362	2.00003	0.106187	0.0542926	0.518656	0.990404	0.592875	0.344183	0.252324	0.064266	0.369153	3.71826	3.77228	0.0388813	2.31808	0	0.00828105	0	0	0
XLOC_002232	1.01247	1.66184	0.101819	0.0719765	0.158365	0.141186	0.142833	0.0029225	0.0032201	0.00700077	0.00173544	0.0153687	0.0538194	0.199947	0.201392	0.102226	0.0184075	0.0969268	0.109576	0.048855	0.0898648	0.0810434	0.0314331	0.0425962	0.0319748	0.0980451	0.223158	0.0425974	0.0328073	0.105133	0.0453096	0.072759	0.120584	0.0230876	0.227472	0.0248879	0.208133	0.13883	0	0.181324	0	0	0	0.00589235	0.557468
XLOC_002233	13.2525	30.7793	2.17353	6.34202	11.8923	3.84316	3.82313	0.801199	1.22861	2.0718	1.48931	1.34361	2.69247	3.02613	3.78374	5.07076	8.63018	5.17494	2.4183	4.1058	4.26233	12.1803	6.79282	4.38414	7.43437	0.830736	2.72309	12.1518	2.18915	5.95042	2.59528	2.94044	3.62905	6.67878	3.10472	3.89373	4.9552	4.19634	7.94213	143.873	0.872788	0.587102	4.29103	3.73411	1.89014
XLOC_002300	0.149486	0.13471	0.063501	0.0279864	0.0819448	0.00355677	0.0322381	0.0158482	0.162969	0.133373	0.132233	0.09404	0.0411525	0.0245513	0.0111794	0.00662682	0.0322835	0.0210084	0.0922374	0.0527386	0.0664187	0.0626641	0.0265702	0.0767027	0.0460177	0.0485452	0.0398102	0.0569323	0.0641286	0.0194388	0.0200383	0.0365373	0.0717042	0.0845375	0.42142	0.0595792	0.0660125	0.0204371	0.0338046	0.0261773	0	0.0128382	0	0.064802	0.0594571
XLOC_002301	945.134	845.563	245.813	222.652	184.187	235.634	96.7108	56.1006	112.023	181	205.346	129.848	217.464	161.072	148.47	201.756	328.399	159.423	171.859	57.8949	165.462	277.131	271.302	245.777	69.1389	169.223	333.611	505.476	177.639	143.031	206.975	176.434	240.137	201.547	93.172	333.797	236.229	188.44	616.028	229.773	113.526	40.3849	47.0126	177.507	27.117
XLOC_002302	598.957	913.116	158.544	153.498	111.435	244.004	91.5342	31.241	48.8416	79.0738	101.331	47.8239	141.37	123.968	111.514	138.917	359.049	131.232	111.355	72.498	75.6799	177.635	276.71	215.333	61.5032	85.5051	252.161	317.084	55.5328	59.3954	102.44	132.603	134.301	106.423	62.0186	236.282	162.9	146.117	785.393	245.209	19.3286	7.92422	43.8219	587.305	22.4794
XLOC_002338	1.68714	5.12728	0	0.102567	0.00972854	0.050745	0.0286725	0.0839189	0.0183252	0	0.0106465	0	0.0703781	0.0881247	0.231828	0.019128	0.0618124	0.0343144	0.074775	0	0.0630277	0.619553	0.624832	0.185923	0.0102849	0	0.14416	0.0160543	0.0138636	0.170924	0.0426828	0.0747263	0.0606503	0.0124573	0.0253437	0.0190657	0.0912874	0.0578692	0.775012	4.22546	0.0222841	0	2.26773	0	1.65881
XLOC_002354	0.11873	0.258217	0.0369715	0.0785463	0.00131367	0.0195498	0.00438216	0.00576876	0.00218835	0.00269324	0	0.00430305	0.0343032	0.0102047	0.00630222	0.0102711	0.0191208	0.00814803	0.021584	0.00452291	0.00443564	0.00547212	0.0022126	0.0185856	0.00397389	0.0119055	0.00621262	0	0.00374423	0.0122356	0.0381074	0.0107153	0.00157394	0.00539929	0.0179882	0.00303101	0.00452269	0.00358862	0	0.00844069	0	0	0	0.0200664	0.00394581
XLOC_002357	0.0597637	0.109454	0.0165283	0.014149	0.00586767	0	0	0.0691822	0.00463988	0.00601139	0.00642109	0.00480381	0.00575584	0	0	0.00532052	0.00626866	0.00543989	0.00942921	0.0979465	0	0	0	0.00747134	0.0514254	0.0196168	0.0284692	0.0096792	0.0239635	0.00546571	0	0	0.0249559	0	0.159953	0.00642202	0.0165791	0.00534362	0	0	0	0	0	0	0
XLOC_002378	0.437989	0.959477	0.0314143	0.0523759	0.15021	0.0848993	0.0931608	0	0.0051118	0.0668229	0.00554344	0	0.0369282	0.143329	0.146834	0.108352	0.0555021	0.0610116	0.119943	0.0471809	0.0437464	0.0316403	0.556204	0.180696	0.0428695	0.992258	0.113763	0.0193813	0.0293122	0.0199615	0.0545259	0.0956717	0.153928	0.0565937	0.0656481	0.115663	0.241971	0.151383	0.208513	1.00782	0.0746919	0.0461587	0	0.0593576	0.0587546
XLOC_002406	20.4861	29.1023	11.5146	0.189978	12.4609	2.31526	2.23593	0.163241	0.036444	0.365612	0.456923	0.13221	0.473112	0.110317	0.306879	1.33056	32.9771	0.380823	0.293307	0.538521	0.614832	0.255112	6.56272	10.3313	0.516208	0.137101	0.322534	0.319628	2.72853	0.41813	31.0722	2.01712	7.2344	0.649839	0.233257	2.07756	0.0754468	2.42344	1.36768	0.359635	0.171605	18.9335	0.17104	0.0874561	0.165168
XLOC_002410	2.15691	4.05335	0.207372	0.83938	0.772553	1.02106	0.709319	0.165772	0.0903492	0.397574	0.162796	0.327736	0.513998	0.621987	0.322611	0.760767	0.821291	0.682696	0.456329	0.761453	0.254591	0.417916	0.707193	0.717935	1.9905	0.229066	0.516252	0.89596	0.2871	0.585583	0.607496	0.574196	0.229362	0.580403	0.754062	0.653807	0.662571	0.65505	0.410239	9.06776	2.03743	1.30576	3.24975	0.991604	1.80876
XLOC_002416	1.16567	2.01765	0.419912	0.197931	0.393845	0.429223	0.236852	0.129174	0.156052	0.299957	0.195394	0.0848177	0.282781	0.177834	0.178873	0.378373	0.451998	0.318629	0.221646	0.894306	0.203498	0.458419	0.538825	0.301268	1.14157	0.100874	0.415817	0.288487	0.149558	0.294806	0.118129	0.332819	0.16284	0.264124	0.920291	0.489422	0.481334	0.366336	0.583222	1.73481	1.31349	2.73409	0.16334	0.31627	0.650212
XLOC_002421	0.0647697	0.0510811	0.0209282	0.0217156	0	0	0.0268745	0.0325684	0.0241412	0	0.0270725	0	0.00589322	0.0242518	0.00988737	0	0.0179724	0.0230972	0.00922045	0.0212977	0	0	0.00981472	0.0235933	0	0	0.0056173	0	0.0104247	0	0	0.0098071	0	0.0237723	0.0287767	0.0121218	0.0409095	0	0	0.0263645	0	0.0313153	0	0.0218922	0
XLOC_002441	0.265421	1.4277	0.00528901	0.00228654	0.00194278	0.000898194	0	0.0127123	0.00470622	0.0342922	0.04496	0.0190206	0.00638412	0	0.00744932	0	0.00202591	0.000371499	0.00382948	0	0.192348	0.00698073	0	0.00240986	0	0.0236012	0.00187134	0.515199	0	0.387737	0.0196541	0.0015034	0	0.0012138	0.0127314	0	0.0100082	0.00940142	0	0.00269426	0.036029	0	0	0.0500625	0
XLOC_002449	0.0707381	0.0241579	0	0.0104639	0	0.0070463	0	0	0	0.0209487	0.0456482	0	0.0181433	0	0.00692947	0	0	0	0.0152955	0	0.00577762	0.00990719	0.00754649	0	0	0.0124842	0.00444895	0	0.00297693	0.00946922	0	0.00754565	0	0	0.0207387	0	0	0.00866888	0	0.0169658	0.0483347	0	0	0	0
XLOC_002451	0.326279	0.308443	0.11448	0.898536	0.0127885	0.163826	0.165398	0	0.0037125	0	0	0	0.164013	0.0811603	0.036389	0.0933729	0.320839	0.182259	0.126154	0.404012	0.0236952	0	0.115356	0.168465	0.020538	0.126409	0.0118019	0	0.0689765	0.0523418	0.0187467	0.188156	0.0079063	0.178345	0.00537745	0.031582	0.042505	0.0832589	0.127938	0.16579	0	0	0	0	0
XLOC_002457	0.287047	0.273402	0.0121752	0.000968258	0.0623308	0.00159334	0.00829662	0.0588587	0.0841536	0.0722158	0.0492303	0.134391	0	0.0108551	0.00558642	0.00600504	0.00268981	0.0136529	0.0180666	0.531149	0.013887	0.016779	0.000692091	0.0021995	0	0.0163964	0.0112347	0	0.0242589	0.0126659	0.000491749	0.00818676	0.00587196	0.171126	0.090158	0.00403952	0.00477253	0.0144944	0.0151207	0.0136848	0	0	0.0247721	0.0239854	0
XLOC_002458	0.0737763	0.0761012	0.015621	0.00581269	0	0.0221503	0.0036839	0	0	0	0.00450977	0	0.029015	0	0.00140411	0.00159272	0.0136714	0.000592265	0.00413485	0.0088897	0	0	0	0.00672296	0	0.00823401	0.00409279	0	0	0.0213091	0.0487235	0.0204273	0	0.0015726	0.00438673	0	0.00229834	0.0190887	0	0.00124832	0	0	0	0.00409938	0
XLOC_002460	0.24841	1.1721	0.230307	0.0822731	0.0867853	0.12204	0.0713751	0.0147033	0.134276	0.0749444	0.107394	0.0782311	0.0329238	0	0.0247806	0.120383	0.220848	0.153809	0.0253691	0	0.094167	0.177616	0.329522	0.0439295	0.177502	0.0493993	0.0522493	0	0.0408165	0.0498275	0.408979	0.0995776	0.175621	0.0466097	0.148338	0.201162	0.0429793	0.0988199	0.447886	0.0608396	0.261834	0.0860349	0.108889	0.398788	0.190258
XLOC_002478	0.953368	2.82277	0.084469	0.13187	0.242162	0.258274	0.0944939	0.0452131	0.0737571	0.0861214	0.0546186	0.0758054	0.141101	0.109723	0.241862	0.102907	0.225847	0.0930142	0.839208	0.346596	0.130494	0.407453	0.376783	0.230108	0.345825	0.0285049	0.209444	0.612526	0.117326	0.41955	0.0942983	0.081876	0.15232	0.354541	0.0845644	0.345461	0.181287	0.210711	0.021388	9.77241	0.498702	0.491135	0.522335	0.286784	1.05526
XLOC_002500	0.566126	0.331978	0.0608384	0.0425869	0.111351	0.182142	0.322054	0.0395764	0.214998	0.173465	0.273665	0.119834	0.0643117	0.111878	0.114492	0.266503	0.124775	0.297228	0.144954	0.0496183	0.203588	0.0554578	0.15374	0.185102	0.0328242	0.109092	0.10999	0.106909	0.218386	0.413269	0.131991	0.139449	0.170536	0.0960391	0.383227	0.154006	0.0720446	0.192203	0.150505	0.273194	0.0131302	0.0317371	0.267965	1.36761	0.0274448
XLOC_002501	0.415606	0.594964	0.252069	0.0387811	0.0600438	0.140703	0.173612	0.0635061	0.124536	0.128749	0.139113	0.124193	0.0436126	0.0521597	0.0269229	0.0844118	0.193428	0.0296476	0.0645052	0.0514209	2.94784	0.0506213	0.0447347	0.0543871	0.0315215	0.252884	0.0511217	0.127749	0.119288	0.0770612	0.553513	0.0527724	0.135994	0.0671555	0.529747	0.100098	0.0669375	0.136522	0.0427601	0.10373	0.104513	0.328059	0.0181252	0.09055	0.247875
XLOC_002515	0.0746527	0.239562	0.0259281	0.0345239	0	0.0555798	0.03727	0	0.0196484	0.0106894	0	0	0.00994832	0	0.0334321	0	0.0313922	0.0386218	0.0503047	0.0717384	0	0	0.0165442	0.0132906	0	0	0.030309	0.0453935	0.0241217	0	0.0585578	0.0457815	0.02753	0	0.0211742	0.0481476	0.043589	0.0857873	0	0.133439	0	0.0790003	0	0	0
XLOC_002540	19.6716	21.7079	3.96902	4.99433	7.89677	4.59808	4.75035	7.9948	5.46781	6.39934	5.46349	5.35636	4.09071	5.56759	6.28291	4.19341	14.6725	4.63456	4.29665	3.513	8.86673	5.84962	6.64478	4.1608	6.07554	2.85605	6.87811	3.70536	9.04288	7.97438	8.44485	6.60277	14.7188	6.74193	3.2489	4.46677	10.3838	6.72182	3.46612	38.3723	13.2533	10.2348	18.796	38.368	14.6258
XLOC_002602	0.756055	0.485573	0.0733939	0.076664	0.0958793	0.134579	0.0503869	0.0847433	0.0668459	0.0982985	0.287408	0.0797962	0.156504	0.132634	0.113353	0.0891361	0.193063	0.0469479	0.173638	0.050579	0.0910803	0.125587	0.187514	0.0801665	0.0611626	0.052225	0.361995	0.0752155	0.0765716	0.233714	0.277134	0.0911953	0.0866157	0.0547348	0.508213	0.12789	0.360101	0.134214	0.0696271	4.32396	0.0465622	0.0160112	0.0161902	2.91427	0.86782
XLOC_002624	0.135204	0.147497	0.0113265	0.00735856	0.0475042	0.00634374	0	0.0115618	0.0507777	0.0296022	0.0547362	0.043843	0	0	0.020443	0	0.0194541	0.0484557	0.0215179	0.0566983	0	0.00696887	0.032682	0	0	0.0262735	0.0192949	0	0.025006	0	0	0.00895985	0	0	0.0539879	0.0131171	0.0288745	0.0199625	0	0.538157	0	0.0203432	0	0.0860149	0
XLOC_002639	0.890538	1.28881	0.359673	0.291866	0.57939	0.371756	0.421718	0.279424	0.337016	0.52482	0.348971	0.245149	0.328483	0.44081	0.469208	0.361809	0.618227	0.37976	0.318282	0.333625	0.419863	0.321139	0.660726	0.489658	0.468519	0.329637	0.354333	0.267338	0.325011	0.470821	0.377011	0.334282	0.695339	0.485389	0.514539	0.432853	0.443224	0.461236	0.660875	4.09326	0.636141	0.329207	0.247752	0.286203	1.24214
XLOC_002650	55.5272	63.3063	28.5112	27.2124	35.5893	21.8007	18.8234	7.30084	22.3509	27.8535	18.3025	18.9502	13.1458	16.4905	17.2546	19.7894	53.7948	23.0722	13.4922	27.5403	43.1457	52.9104	27.2882	26.2061	19.2197	8.30242	12.4967	18.679	19.5047	39.4087	30.1683	27.8322	59.5726	21.5338	20.1565	21.2341	18.4836	17.1745	95.8769	32.4992	7.97433	8.84133	14.292	71.1943	27.1615
XLOC_002684	0.362968	0.919149	0.0918138	0.0596553	0.0349553	0.107824	0.0535672	1.21863	0.241452	0.0908037	0.0845984	0.0853091	0.125113	0.0376185	0.0295339	0.086227	0.142523	0.0320035	0.0624396	0.0203948	0.22723	0.0557179	0.150763	0.0523958	0.0461107	0.174677	0.0916154	0.202143	0.282088	0.117893	0.453588	0.0623254	0.119646	0.111268	0.181775	0.0472715	0.10294	0.08308	0.144725	0.108094	0.0327626	0.253807	0.0450214	0.060416	0.0272576
XLOC_002703	1.6389	2.60713	0.638261	0.977846	0.919985	1.14061	1.60611	0.946116	1.54276	1.60479	1.77793	1.61815	0.752695	1.08386	1.18186	1.46774	1.35813	1.62811	1.42285	1.02333	1.38027	1.12884	1.32552	1.25509	0.80828	1.04646	1.53804	1.44485	1.27217	1.20265	0.637827	1.01221	0.807485	0.900266	0.784409	1.33492	1.51928	0.978443	2.86369	2.54673	0.973251	0.758793	0.709639	1.41708	1.11804
XLOC_002710	0.0551541	0.130417	0.0487022	0.0110506	0	0.0161248	0.0170046	0.0528844	0.00335062	0.0102066	0.00363409	0.0175004	0.00554338	0.0130315	0.0220503	0.00639794	0.01046	0.0131388	0.0502466	0.00974949	0.00806412	0.0103698	0.0529842	0.0085863	0.0326144	0.0422299	0.0659939	0	0.0422929	0.0126667	0.181718	0.0153871	0.0285105	0.0215466	0.0932696	0.00805127	0.0553492	0.0335183	0.0199972	0.054269	0	0.010081	0.0106215	0	0.0285478
XLOC_002756	0.134942	0.359072	0.0126046	0.0371036	0.0224293	0.0166264	0.104469	0	0.0752895	0.0229922	0	0.0183674	0	0.0956738	0.0564705	0.0622756	0.0554362	0.0919235	0.0954209	0	0.0244926	0	0	0.0426687	0.0118595	0.123593	0.306753	0	0.0440431	0.105873	0.0348901	0.0300284	0.0268741	0.0507993	0.0216903	0.175914	0.370579	0.120578	0	0.0959123	0	0	0	0	0
XLOC_002823	0.335495	0.546471	0.184521	0.0970676	0.167773	0.150375	0.0711503	0.229851	0.0920042	0.158247	0.345415	0.103116	0.250684	0.10423	0.106626	0.222781	0.17311	0.14941	0.25724	0.420315	0.161947	0.0667658	0.235428	0.223703	0.144062	0.144398	0.376359	0.224418	0.149071	0.149126	0.324096	0.164001	0.13956	0.234645	0.138354	0.335975	0.392948	0.212025	0	0.188584	0.0838534	0.0462928	0.175771	0.0646665	0
XLOC_002825	0.062536	0.0680154	0.0120099	0.017148	0.0106663	0.00672379	0	0.0314956	0.00310232	0	0	0.0357639	0.00348043	0.00528383	0.0165165	0.00375909	0.00343809	0.00378039	0.0297658	0.0226298	0	0.0258526	0.0401803	0.0275041	0.0134114	0.00263577	0.00996089	0.0194314	0.0133162	0.013846	0.0414441	0.0160013	0.0136219	0.0126922	0.0423088	0.0302773	0.0149847	0.0213586	0	0.0175971	0.0627299	0.00897023	0.0226886	0.0376058	0.0312398
XLOC_002849	0.345551	0.626788	0.00178405	0.00516878	0.00166765	0.0116694	0.00377392	0.00124936	0.00170539	0.00162302	0.00611154	0.00232214	0.00234134	0.00962139	0.0141064	0.00766399	0.00185072	0.00313556	0.000546277	0.00155334	0.0470184	0.000381881	0.0233496	0.00356315	0.0177641	0.00276392	0	0.228794	0.00987571	0.00288119	0.0129829	0.0068025	0.000682705	0.014706	0.0947941	0	0.000302972	0.0251477	0	0.00100091	0	0	0	2.34744	0
XLOC_002873	3.28772	3.39369	0.657885	1.01491	0.210523	1.02661	0.70846	0.0684601	0.0303811	0.108293	0.217081	0.159375	0.533984	0.339226	0.286894	0.882139	0.573918	1.53418	0.553666	0.701214	0.636171	0.206986	0.846163	1.26903	0.825916	0.149034	0.458927	0.21199	0.0449925	0.0536908	0.309907	0.524846	0.340595	0.187753	0.227604	0.425033	0.442122	0.505863	0	0.968207	0	0.139151	0.387339	7.75457	0
XLOC_002886	0.730365	0.824119	0.360757	0.412787	0.526744	0.191437	0.0744321	0.138927	0.239754	0.158594	0.737612	0.664864	0.55752	0.583407	0.357593	0.299851	0.176488	0.467992	0.222517	3.83e-05	0.157014	0.182989	0.213275	0.148356	0.139026	0.569615	0.291832	0.0830895	0.146904	0.0520384	0.106528	0.304079	0.0878435	0.195785	0.073897	0.0463223	0.266713	0.142811	0.0342491	0.00980212	0.0286177	0.0893245	0.490007	0.46989	1.88e-05
XLOC_002888	0.108567	0.222873	0.0298151	0.0120303	0.0034166	0.0484073	0	0.0253229	0.0163229	0	0.0244778	0.00279776	0.0597221	0	0.00546417	0.0258258	0.0396122	0.0333631	0.0393904	0	0.00415288	0.0106734	0.137175	0.048417	0.0656203	0.0179496	0.00365042	0.0148763	0.0106282	0.0190937	0.0599454	0.0104155	0.0213114	0.00611347	0.0997438	0.0157656	0.0208072	0.00341793	0	0.00726716	0	0.0172895	0	0.0159216	0.00953645
XLOC_002892	2.29739	1.0452	0.533595	0.853904	0.744171	0.744563	0.497727	0.561087	0.469838	0.425982	1.01727	0.372256	0.418978	0.610874	0.546637	0.680179	0.459796	0.636074	0.578431	0.719425	0.442152	0.788376	0.994019	0.885298	0.868848	0.3763	0.57623	2.02408	0.796776	0.612727	0.333077	0.529883	0.436952	0.785218	0.675326	0.540691	0.571591	0.52738	0.706179	0.968119	0.152518	2.31603	1.04041	0.190679	3.16226
XLOC_002914	16.4017	19.7398	3.58908	3.72705	3.65308	4.62519	5.07544	5.34561	7.95865	4.16219	4.38502	2.9648	4.55577	5.44821	4.16577	3.56913	5.8948	6.98928	4.17048	6.41875	8.52021	2.09125	5.34035	5.15936	6.68938	3.47466	4.47607	4.93717	1.95258	1.99277	3.13143	2.87317	7.36846	3.83353	14.6895	3.28295	5.8506	5.0865	1.1103	2.83104	0.0188467	1.79654	6.35452	12.008	2.27664
XLOC_002923	2.29892	11.8758	1.04171	1.00615	0.203611	0.574945	0.433402	0.048753	0.091812	0.171997	0.511323	0.183147	0.946587	0.742316	1.81988	0.136873	0.341443	0.305327	0.573258	0.0498237	0.252889	0.147956	0.51579	0.547066	0.843112	1.32213	0.328034	0.246255	0.167711	0.172874	0.240531	0.178614	0.380806	0.186198	0.113837	0.659514	0.405523	0.558054	0.0942977	0.0533705	0.436725	0.385092	0.456117	0.0737674	0.0192194
XLOC_002931	33.5186	75.2463	2.6098	5.97674	4.09828	1.44959	1.12152	0.357083	1.17918	2.20704	2.25055	1.17221	8.80004	3.1775	2.69383	2.07042	6.02633	2.69817	2.35965	2.06339	7.95422	11.97	8.37292	8.76309	0.70849	2.80512	1.07934	1.80024	3.11137	2.945	2.38929	3.55983	16.9524	1.95648	0.708544	7.41985	2.38927	4.1269	29.0199	0.58765	3.44294	3.91562	5.48218	20.7447	18.9375
XLOC_002936	0.786123	0.561764	0.372135	0.346644	0.127035	0.200794	0.335226	0.839869	0.250794	0.352615	0.516606	0.454424	0.3459	0.170788	0.203074	0.280534	0.306264	0.274945	0.275986	0.308865	0.305946	0.267292	0.437865	0.66132	0.102032	0.186598	0.200804	0.396578	0.515341	0.31274	0.278023	0.201797	0.175497	0.549554	0.272935	1.75678	0.2764	0.266	0.110668	0.0127043	0.502551	0.00451392	0.0114247	0.19108	0.0103623
XLOC_002954	0.557906	5.88148	0.295001	0.504748	0.423534	0.0459371	0.21014	0	0	0.02112	0	0.0175982	0.492312	0.112521	0.062013	0.229648	0.527614	0.141514	0.0492687	0	0.577361	0.93579	1.03348	0.223184	0.0737248	0.074302	0.0056632	0.0581517	0.0306456	0.126762	0.178202	0.36349	2.16494	0.107337	0.00858821	0.156684	0.0327043	0.232302	0.685472	0	0	0.0473659	0.0998886	1.28074	0.0927875
XLOC_002958	0.245168	0.123894	0.0454931	0.0949435	0.0309824	0.0706666	0.0501135	0.0911321	0.0606913	0.0493842	0.0799783	0.068904	0.0564369	0.0572009	0.0584673	0.0363513	0.040798	0.0447516	0.0599745	0.155149	0.059704	0.175444	0.0704026	0.060703	0.065708	0.0648834	0.0723498	0.0689475	0.0797956	0.064882	0.0446995	0.11345	0.072519	0.0482697	0.0635441	0.0832684	0.0610215	0.0588711	0.158428	0.0267739	0.0509478	0.131898	0.0892597	0.0730598	0.0615142
XLOC_002971	0.728009	0.890291	0.141749	0.0305634	0.0156309	0.538654	0.0225493	0.0052304	0.0341474	0.0919369	0.015543	0.184343	0.0958438	0.020495	0.0518206	0.0126801	0.0168755	0.0496118	0.220454	0.0279304	0.035142	0.0487649	0.0395277	0.0677042	0.0474871	0.326684	0.38357	0.191529	0.00358249	0.0177369	0.0520881	0.00644286	0.0924603	0.0140554	1.04259	0.0511709	0.0891679	0.0425174	0.0534932	0.00855776	0.0281582	0	0	0.211658	0.180153
XLOC_002989	0.115907	0.106606	0.0262318	0.0132262	0.0119257	0.0854271	0	0	0	0	0	0	0.0493211	0.0788212	0.0523118	0	0.0762593	0.0167041	0.00888193	0	0.0128565	0.0372212	0.0668913	0.038069	0	0.00428624	0.0228817	0	0.00476691	0.0116358	0.0651273	0.0174326	0.0253319	0.0076263	0.00348002	0.0333625	0	0.0778662	0	0.190536	0.0136217	0	0	0	0
XLOC_003010	0.196258	0.148141	0.0374304	0.0928782	0.0391309	0.0416157	0.0415624	0.0513064	0.101557	0.0915062	0.0732886	0.152453	0.0248334	0.0389596	0.0341584	0.029103	0.0360568	0.0340171	0.0690384	0.149925	0.0465241	0.0913484	0.0321942	0.0447792	0.0940032	0.113753	0.0530466	0.0149412	0.0510892	0.0733847	0.0491288	0.0246777	0.0418193	0.150162	0.34225	0.0348469	0.0430929	0.0544061	0.00679041	0.0107488	0.116802	0.0453707	0.055787	0.069354	0.0857692
XLOC_003029	0.330531	1.32509	0.0666555	0.0477895	0.0274555	0.0828099	0.00643024	0.00337344	0.00585031	0.00201387	0.0164649	0.0154753	0.130546	0.0148175	0.0222543	0.0152736	0.0960252	0.0249127	0.02718	0.0129658	0.0295329	0.0151421	0.0255924	0.108638	0.0147702	0.0186168	0.0222262	0.0069333	0.0027971	0.0182156	0.0703214	0.032112	0.0774252	0.00611593	0.0216876	0.0217518	0.00759464	0.0396113	0.375064	0	0.00386804	0.0045252	0	0.0121858	0
XLOC_003036	3.45933	7.79978	0.622054	0.35554	0.169578	1.52592	0.90958	0.412382	0.234457	0.335953	0.405146	0.225921	0.462483	0.53519	0.356413	0.809983	0.34134	1.1148	0.30914	0.503231	0.290833	1.53303	2.41747	0.579115	0.285259	2.77527	0.444576	0.49704	0.328358	1.10288	0.421572	1.37213	0.471854	0.364192	0.321302	0.449397	0.768466	0.439822	1.68474	0.527818	0.301114	0.116735	6.55124	5.9313	0.237621
XLOC_003049	0.0568662	0.294022	0.00745816	0.00500864	0.00237527	0.00958341	0	0.0121729	0.00229865	0	0	0	0.00446915	0.00297937	0.00772631	0	0.00662256	0.00518053	0.00241056	0	0.0248498	0.0118566	0.00361281	0.00867834	0.12538	0.00327933	0	0	0	0	0	0	0.00423922	0.00291606	0.011407	0.0399072	0.0106861	0.00414899	0.147843	0.0194182	0	0.0402975	0	0	0.00684946
XLOC_003088	4.23592	5.51323	0.00323006	0.00226115	0.000680496	0	0.00774212	0.00148726	0	0.00176462	0	0	0.00502015	0.00500157	0.00403637	0.00696778	0.00236913	0	0.00312068	0.016054	0.00608674	0.0155978	0.02057	0.000856461	0.0189426	0.00363501	0	0.0328711	0.00320019	0.00679107	0	0.0112521	0.00206031	0.00441383	0.27052	0.00188499	0.00107882	0.0074011	0.00394127	0.00169944	0	0.105442	0	1.76969	0
XLOC_003131	0.0854655	0.399495	0.0059096	0.0751429	0.0149021	0.0106916	0	0	0	0.0121925	0	0.0101575	0.0148389	0.0148203	0.0122451	0.0147474	0.0150269	0.0163165	0.0226397	0.0152797	0.0594218	0.0526034	0.0343479	0.0412008	0.0245483	0.0214425	0	0.00595512	0.0205763	0.0820938	0.0281546	0.0756861	0.605247	0.0098828	0.00489263	0.177143	0.00629292	0.0145752	0.0210408	0	0	0	0	0.0254845	0
XLOC_003132	0.039976	0.261586	0.00256328	0.0704293	0.0151967	0.0023311	0.013612	0	0	0	0	0.00247853	0.0173513	0	0	0.00320855	0.0289216	0.0068793	0.0206436	0.00888131	0.00367255	0.0125998	0.034477	0.0194658	0.0031986	0.00217629	0.00282665	0.0561711	0.00946933	0	0.0136619	0.0177083	0.0152207	0	0.0123363	0.0106532	0.00513962	0.0278511	0	0	0	0	0	0.056707	0
XLOC_003133	0.240898	1.15499	0.0898109	0.452246	0.108192	0.0378431	0.0477215	0	0.00470371	0.00477618	0.0294009	0.0152643	0.196134	0.00609433	0.014237	0.0554786	0.0913934	0.0393731	0.0562823	0	0.107682	0.238115	0.306942	0.112733	0.0232518	0.0316126	0.0126834	0.0510521	0.0144973	0.0460018	0.0508413	0.0812045	0.797416	0.0187329	0.00319255	0.0730964	0.0210874	0.0790026	0.704706	0.00333142	0.0183627	0.0283241	0.0892264	0.846584	0.12308
XLOC_003137	51.6795	56.2914	9.05987	10.4556	5.32444	7.27043	11.3311	6.14869	16.2807	13.3041	9.50061	13.6221	16.8366	18.4955	13.3745	8.54577	11.5159	12.0971	8.97592	5.76288	20.0075	3.16126	4.30816	9.57127	3.52253	14.0489	6.12173	2.44735	6.15629	7.03324	9.48666	11.0864	5.6906	9.15126	4.85318	7.88669	13.7862	18.8939	1.3626	2.66121	3.64594	2.98651	55.0114	8.82313	6.29166
XLOC_003153	28.7575	62.3843	4.30191	5.43864	5.53812	1.80968	1.0321	0.135196	2.51104	1.15934	1.72577	1.18853	7.53505	2.09449	1.58109	0.839764	4.59198	1.21373	2.30192	1.29406	5.95271	5.58747	6.77695	4.70719	2.20636	4.07434	0.86016	2.15045	1.85642	1.68936	1.87264	1.80788	10.6869	1.94692	0.472837	5.54576	1.68277	2.85064	23.839	5.69236	1.52316	14.6044	43.7866	85.1643	36.0758
XLOC_003160	8.28318	11.0032	3.92049	3.89328	2.69907	7.15499	5.60171	6.67668	8.54446	6.65328	9.12607	6.46144	4.30777	3.5511	3.14933	3.6613	3.72796	5.12803	3.85287	2.69395	3.57763	2.69898	3.77348	5.43215	2.55498	4.44034	3.25075	4.30182	2.97813	3.52439	4.46745	4.40487	6.08655	5.8007	3.36969	3.46649	4.285	3.92112	6.54194	3.11982	9.56276	3.33703	2.28086	1.84244	5.20764
XLOC_003165	0.780262	0.485104	0.0865334	0.0853728	0.108765	0.0976335	0.0867472	0.109515	0.0707273	0.122483	0.0386928	0.0515119	0.140744	0.105886	0.0727162	0.0809492	0.085813	0.0980037	0.110046	0.105319	0.0541592	0.154179	0.160808	0.0963982	0.0497238	0.230101	0.431665	0.0970876	0.0807654	0.136733	0.189032	0.125164	0.115288	0.102675	0.171534	0.141564	0.0987224	0.130887	0.241098	0.300016	0.105356	0.124317	0.0841018	0.0863135	0.0732403
XLOC_003184	0.129023	0.253059	0.0628114	0.0478367	0.222712	0.0724662	0.0402201	0.0333479	0.033997	0.0321504	0.14525	0.0785624	0.0280423	0.0359389	0.0407126	0.0415891	0.0467089	0.0640814	0.0464673	0.032874	0.0590254	0.0695178	0.0492006	0.0560901	0.0829411	0.0376893	0.0530064	0.0469579	0.0386821	0.0102037	0.0475365	0.0412041	0.0801005	0.062933	0.176958	0.0373106	0.0354016	0.0463165	0.0601109	0.0624126	0.0679337	0.0433405	0.0233531	0.0968054	0.0716114
XLOC_003198	0.350517	0.345467	0.168253	0.106109	0.176822	0.127147	0.10283	0.137399	0.143615	0.101357	0.164739	0.186008	0.162874	0.0927298	0.0533076	0.0983171	0.110036	0.0965257	0.0841599	0.132357	0.116398	0.0981326	0.29979	0.187618	0.102189	0.19541	0.142651	0.278571	0.164013	0.103683	0.208732	0.124401	0.202575	0.222374	0.156412	0.202297	0.120795	0.096398	0.239319	0.0970577	0.607609	0.176462	0.236776	0.0983539	0.174286
XLOC_003212	0.285389	0.687375	0.112682	0.18321	0.318987	0.126167	0.232544	0.106004	0.416421	0.163553	0.269105	0.0994208	0.0884111	0.186369	0.161291	0.14501	0.0989334	0.178138	0.239617	0.177898	0.166948	0.225034	0.128217	0.163697	0.119915	0.063778	0.265239	0.157414	0.284364	0.219676	0.121173	0.119331	0.170418	0.176764	0.681725	0.230925	0.164143	0.178493	0.243966	0.569162	0.0865131	0.103974	0.281683	0.435985	0.185256
XLOC_003215	0.285892	0.434167	0.317453	0.189399	0.0683968	0.259709	0.12824	0.0947574	0.129811	0.0490145	0.123877	0.0933712	0.246253	0.15874	0.111079	0.187295	0.138149	0.226195	0.147857	0.092689	0.103302	0.0918563	0.177888	0.151086	0.0839842	0.351409	0.0680096	0.0982943	0.0813171	0.166258	0.185723	0.265551	0.278335	0.170557	3.85201	0.129924	0.0817307	0.15245	0.589201	0.0352416	0.32207	0.0586934	0.179998	0.107108	0.172066
XLOC_003237	0.942472	2.49384	0.0758463	0.31951	0.0410872	0.1022	0.063215	1.4534	0.349958	0.221863	0.0493195	0.0559834	0.0642514	0.126674	0.101307	0.0617491	0.0517783	0.0611299	0.0430015	0.0658493	0.897319	0.704897	0.132827	0.102887	2.98008	0.0964471	0.0478987	0.148622	0.0370398	0.0817415	0.0380595	0.106067	0.194882	0.0675286	0.822048	1.0947	0.0805602	0.0577027	2.98579	0.170971	0.0471546	0.22102	0.0408571	0.121505	0.341499
XLOC_003239	0.500754	1.18562	0.0850016	0.127494	0.0451054	0.042698	0.0780728	0.0697847	0.115064	0.164357	0.10288	0.108033	0.0843817	0.0947917	0.129073	0.114228	0.104446	0.127438	0.0796382	0.0887545	0.102925	0.173403	0.0785695	0.163615	0.0944513	0.050969	0.10799	0.0725301	0.397833	0.0792159	0.107189	0.122047	0.1131	0.0685188	0.349189	0.0928177	0.155908	0.129592	0.542254	0.300851	0.108879	0.0439322	0.216809	0.22674	0.310963
XLOC_003248	0.310126	0.475705	0.0375846	0.0762233	0.135604	0.00809343	0.0467078	0.233015	0.766611	0.16515	0.445587	0.263923	0.0152382	0.0352016	0.029273	0.0347625	0.0393028	0.0528804	0.0269147	0.308998	0.0619551	0.26884	0.0251783	0.0318871	0.214123	0.0301618	0.0225557	0.0658929	0.105777	0.137869	0.019499	0.054427	0.0886741	0.083494	0.215517	0.0767806	0.0240304	0.0180654	0.0479331	0.167845	0.0198641	0.301659	0.194164	0.1908	0.452646
XLOC_003262	0.0660885	0.164109	0.00898705	0.0333125	0.0136424	0.0351474	0.00836188	0.0332006	0.0201017	0.00276411	0.0648102	0.00662756	0.017591	0.00804146	0.00393013	0.0274326	0.0190833	0.0320472	0.0321529	0.0079191	0.0117663	0.00561683	0.039959	0.0137169	0.0122402	0.00194075	0.0409379	0.0544366	0.00914287	0	0.032273	0.0266196	0.0121383	0.0179217	0.0392406	0.0449525	0.0557543	0.0239132	0	0.0192388	0.0441693	0.0545536	0	0.0851771	0.0702152
XLOC_003264	0.22347	0.327468	0.0190426	0.210598	0.0684148	0.0859161	0.0625825	0.020758	0.0168957	0.0488798	0.0124025	0	0.141734	0.0919889	0.120594	0.0904342	0.0761497	0.0745299	0.206426	0	0.0644343	0.0653773	0.0320619	0.135871	0.0189824	0.0734458	0.0688482	0.065419	0.16364	0.111348	0.0573288	0.0753334	0.153824	0.0689022	0.332134	0.167131	0.0694213	0.0415106	0.426377	0.202651	0.0411317	0.0708854	0.0771277	0.18058	0.0425639
XLOC_003305	0.405547	0.73806	0.13488	0.232488	0.100265	0.170665	0.143827	0.0212872	0.0617212	0.0618767	0.109372	0.0661686	0.322258	0.446212	0.401539	0.161286	0.110961	0.23594	0.155359	0.503084	0.226631	0.125399	0.430858	0.303976	0.262599	0.140731	0.198563	0.245662	0.460498	1.86912	0.110177	0.159737	0.146136	0.265862	0.0881987	0.349661	0.188157	0.209719	0.0280589	0.355933	0	0.149365	0	0.233638	0.00349121
XLOC_003308	1.13324	3.7379	0.207928	0.0860634	0.0398412	0.0578144	1.0851	0.147802	0.0224538	0.00773005	0.0737003	0.0355264	0.988117	0.074356	0.108016	0.0533893	0.033879	0.0644875	0.0395646	0.0160374	0.811563	0.121622	0.0464674	0.836952	0.0375208	0.0749064	0.0503908	0.142154	0.116099	0.0189386	0.567304	0.0675783	0.0290279	0.097304	0.0383193	0.0468874	0.102008	0.028863	0.00664923	0.461596	0.478488	0.00835302	0.0237032	0.0302461	0.0109516
XLOC_003366	0.23658	0.451646	0.00967475	0.00795871	0.00144357	0.00348799	0	0.0332132	0.157467	0.178302	0.200449	0.469078	0.00786357	0.0304197	0.0186203	0.00450281	0.00694938	0.00189421	0.00213903	0.00494056	0	0.00604878	0.0163951	0.00364656	0.0193108	0.0278247	0.00859313	0	0.00561025	0	0.00157301	0.00455034	0.0152548	0.00196589	0.0169109	0.00281215	0.00673326	0	0	0.00812988	0	0	0	0	0
XLOC_003378	0.115962	0.123961	0.0632566	0.0291382	0.0697393	0.052899	0.0540697	0.024969	0.0179449	0.00324955	0.100411	0.0378164	0.0619723	0.0672806	0.0298307	0.0829651	0.0179598	0.0603295	0.111293	0.0258551	0.0846904	0.0512027	0.054177	0.0697499	0.0397683	0.0192795	0.0290267	0.108995	0.0331202	0.0162512	0.0655056	0.0485931	0.0383203	0.0501535	0.208043	0.0246935	0.04893	0.034598	0	0.0647277	0.0872212	0.0304002	0.256767	0.0215023	0.13394
XLOC_003398	2.33858	2.38505	0.602024	0.119781	0.588728	0.2282	0.153985	0.0965361	0.0566768	0.18862	0.3088	0.253313	0.318544	0.07789	0.0727415	0.0619734	0.14633	0.139788	0.116156	0.134606	0.319909	1.72317	0.158331	0.588251	3.6273	0.177925	0.130086	0.112308	0.237739	0.959958	0.115432	0.103174	0.509913	0.110986	0.26971	0.08745	0.0908823	0.130075	0.0895733	0.0121508	0.229571	0.157777	0.26425	13.3587	0.127269
XLOC_003409	0.130459	1.01721	0	0.0267338	0.0626617	0.0122937	0.00605427	0.00547187	0.0427743	0.0361748	0.0446	0.00504594	0.0257516	0.0172019	0.0128539	0.0292181	0.0165158	0.00357156	0.0680708	0.00706609	0.0372331	0.169947	0.0332336	0.0208426	0.0248529	0.00147848	0.0144709	0.0104014	0.0127787	0.0336873	0.0636736	0.0415865	0.00764487	0.0317374	0.64622	0.00805147	0.00938634	0.00822168	0.0119746	0.00291865	0.00470137	0	0	0	0
XLOC_003420	5.50954	4.91336	1.25975	1.65749	2.70927	2.23597	1.85583	4.66154	3.52876	3.22299	6.0589	3.372	1.42534	2.60993	2.92911	1.75607	1.1778	1.36006	3.06203	0.923	2.16519	0.855602	1.37221	1.19913	0.825965	1.85593	5.85118	1.73713	4.5943	1.12392	1.43447	2.0635	2.8261	0.872957	2.45304	3.60752	3.39403	2.12361	0.885554	3.87744	0.46359	1.91476	4.76613	5.00655	1.94557
XLOC_003430	1.35527	1.47834	0.265356	0.189842	0.148488	0.0921712	0.0989676	0.0685937	0.048631	0.0732748	0.224837	0.10057	0.127591	0.166576	0.0905715	0.117033	0.104051	0.0770234	0.0828175	0.0732357	0.0920557	0.224993	0.15418	0.129885	0.158916	0.184169	0.0907342	0.214467	0.0512729	0.178369	0.540977	0.131317	0.239469	0.159456	0.532241	0.109538	0.232463	0.162888	0.634385	0.182155	0.133926	0.211077	0.677579	0.140632	0.135745
XLOC_003439	0.318206	0.333127	0.0456729	0.0486004	0.140619	0.0527741	0.0750696	0.0770908	0.161481	0.0697368	0.134957	0.0907721	0.0345724	0.0492505	0.0475577	0.033381	0.0460496	0.0595495	0.0488605	0.059411	0.0327208	0.117062	0.0299658	0.0789369	0.15953	0.0480098	0.0304141	0.0687609	0.177722	0.07849	0.0227546	0.047381	0.0353419	0.0740962	0.168401	0.0437232	0.0340161	0.0386321	0.0263693	0.0906143	0.0788636	0.0482025	0.00411707	0.182429	0.164016
XLOC_003446	0.414187	0.482597	0.259385	0.244347	0.0610673	0.146894	0.238973	0.003781	0.000693058	0	0.00445501	0.000649085	0.190046	0.688264	0.703192	0.289656	0.104749	0.211085	0.250653	0.0519607	0.0336016	0.0834198	0.163462	0.142157	0.0897225	0.219574	0.171168	0.0544047	0.0311899	0.137828	0.187453	0.158772	0.13462	0.085581	0.0808838	0.0671846	0.335981	0.465156	0.0193339	0.0403598	0	0	0	0	0.00238485
XLOC_003469	16.1498	19.8894	7.77711	6.56568	8.23086	11.3928	7.20039	9.77198	9.83805	8.73203	9.064	6.55177	4.84268	7.20233	8.44598	5.42241	15.1481	8.6941	4.08007	6.42236	7.95816	7.27988	6.05184	6.6005	8.28734	14.1182	7.66877	7.41962	8.27115	7.96368	8.61273	4.72772	4.74624	4.89166	5.46032	8.46804	9.79859	7.43671	2.90644	10.0897	7.75999	3.63618	3.6359	5.31207	19.2641
XLOC_003476	2.64907	3.61268	1.72525	1.57693	1.53851	1.8921	1.91319	3.21281	2.35416	1.4882	2.38895	1.63099	2.62682	2.16491	1.5442	1.39947	1.43108	1.86121	1.94829	1.61944	1.69762	2.27047	1.31568	1.7878	4.14214	1.28292	1.61623	1.48271	1.4706	2.49715	2.60843	1.9647	1.39107	1.50479	4.93703	1.98835	2.71914	1.45055	1.62458	2.50629	0.113216	0.300594	0.829714	1.54566	0.271785
XLOC_003484	0.211967	0.321056	0.0878783	0.0609061	0.102785	0.0849008	0.0743956	0.16973	0.0508415	0.0666081	0.109465	0.0435185	0.0822952	0.0929792	0.0721579	0.0843664	0.0286076	0.050627	0.153846	0.206529	0.0619386	0.0508391	0.099396	0.0318285	0.108044	0.0581169	0.0610198	0.122057	0.0766225	0.0742112	0.076368	0.109725	0.168848	0.0670463	0.180394	0.158986	0.111297	0.0885853	0.25634	0.0349136	0.333261	0.165476	0.201435	0.318278	0.130648
XLOC_003504	1.25515	1.13739	0.67902	0.363012	0.576295	0.44163	0.635064	0.484286	0.264429	0.528762	0.93602	0.82515	0.53611	0.643991	0.630139	0.645421	0.554197	0.381129	0.600077	0.714528	0.388167	0.489296	0.313259	0.609851	1.10211	0.817963	0.733833	0.489378	0.69881	0.420358	0.336953	0.545579	0.457727	0.75591	0.537755	0.396139	0.595354	0.496075	0.471748	0.791126	0.436647	0.425925	0.676107	0.337297	1.41716
XLOC_003513	3.55086	5.06656	1.41993	1.49029	1.28342	2.5863	1.891	2.19271	2.10074	1.67772	1.79535	1.65968	1.60413	1.34171	1.50137	1.26585	1.645	1.46778	1.21884	1.99182	1.13887	0.804095	1.88505	1.72825	1.11228	1.47523	1.63367	1.46331	1.25625	1.61793	1.65448	1.62763	1.37231	1.78019	1.63479	1.56827	1.50908	2.04077	1.02732	12.7782	1.46844	1.50187	2.92714	1.17679	2.51195
XLOC_003522	3.73875	2.16535	0.0524853	0.199862	0.0850819	0.0364168	0.0296426	0.0354514	0.0273978	0.0285964	0.026642	0.104899	0.0482481	0.101846	0.184162	0.0416886	0.138553	0.133331	0.103991	0.0524933	0.0419428	0.0463504	0.125965	0.0765038	0.0416611	0.281693	0.386028	0.0625393	0.140715	0.0245883	0.0437436	0.1145	0.0298264	0.0331991	0.183017	0.0903824	0.171809	0.124395	0.0702205	0.0093109	0.0761589	0.0615856	0.00863526	0.668072	0.00573857
XLOC_003535	0.0896895	0.113779	0.0317428	0.00773546	0.00708122	0	0.066597	0.0381512	0	0	0.0488667	0	0.0391667	0.0196962	0.0112703	0.0199416	0.00682215	0.0122245	0.0628672	0.0206429	0.015335	0.0148211	0.0336454	0.0449675	0	0.0101169	0.0545261	0.011602	0.0293488	0.0486057	0.045335	0.0394195	0.0716832	0.0125731	0.0834354	0.0438054	0.0400727	0.0134515	0.0620045	0.0350788	0	0	0	0.122772	0.0211888
XLOC_003548	0.504421	0.522842	0.0263251	0.0247886	0.0245747	0.0173203	0.0269062	0.0881406	0.145459	0.10901	0.116041	0.132464	0.209275	0.00725645	0.026374	0.017151	0.0263406	0.00825681	0.0851943	0.0433832	0.0323684	0.014108	0.100613	0.0218773	0.0274008	0.0502045	0.0648001	0.0108453	0.0364987	0.064845	0.019532	0.0122508	0.0591782	0.0184323	0.0268797	0.0385788	0.0257165	0.0383011	0.129326	0.0598901	0.187534	0.0696598	0.0337989	0.0112238	0.0591614
XLOC_003557	34.2287	37.5992	6.65766	11.5869	8.74158	10.5652	8.16688	1.26245	2.13497	7.27705	8.01468	4.52427	8.83313	10.8656	9.37848	9.78027	11.0033	8.88841	7.86935	6.55999	5.1882	9.19197	7.90713	8.45629	10.7255	2.42601	9.61272	6.24116	3.49796	8.06098	6.70731	8.00974	8.84685	9.14596	4.65859	7.09137	11.9465	12.3421	11.9273	33.2616	30.0604	15.7541	14.6276	1.17393	28.9079
XLOC_003602	0.231769	0.232868	0.055807	0.107842	0.0288553	0.0681525	0.122892	0.0255005	0.0123031	0.0907851	0.0120485	0.0115266	0.0134222	0.123076	0.0430799	0.0542712	0.0381355	0.105081	0.0297864	0.0595213	0.134636	0.0732265	0.032879	0.0179307	0.129728	0.0309967	0.0700437	0.030606	0.115263	0.120626	0.0309531	0.0804351	0.0168197	0.0654252	0.187495	0.01541	0.147964	0.160732	0	2.33181	0.205157	0.20615	0.0900587	0.0495562	0.312679
XLOC_003607	0.546299	0.951769	0.0190087	0.0312241	0.0205808	0.240367	0.373994	0.00269753	0.0207138	0.011197	0.0138604	0.00439394	0.060569	0.0331728	0.045076	0.037082	0.243794	0.0454667	0.0390515	0.0455414	0.00866787	0.045579	0.129257	0.0319186	0.0309146	0.0161216	0.189746	0.129567	0.0106923	0.0642376	0.0609903	0.0182681	0.052803	0.0673622	0.0456865	0.0294325	0.20338	0.558629	0	0.170616	0.084242	0.123851	0	0	0
XLOC_003612	0.0906479	0.103074	0	0	0	0	0	0.0175721	0.00369809	0.00201193	0	0	0	0	0	0	0	0	0	0	0	0	0	0	0	0	0.00387539	0.00427268	0.017437	0	0	0.00550034	0	0.00806465	0.00723529	0	0	0	0	0	0	0	0	0.0138672	0
XLOC_003618	0.591648	0.828052	0.102582	0.047688	0.0369724	0.3279	0.43526	0.093572	0.270735	0.118272	0.131839	0.57421	0.185957	0.131828	0.201717	0.363379	0.251748	0.90272	0.396641	0.0915492	0.102343	0.0585869	0.142312	0.267873	0.114236	0.281265	0.266906	0.134417	0.541864	0.442935	0.0747745	0.101453	0.472687	0.209211	0.104003	0.782283	0.203056	0.146632	1.37359	0.0429101	0	0.0148855	0.0716624	0.0461186	0.169938
XLOC_003630	1.45012	2.3745	0.055262	0.0496295	0.0618134	0.150707	0.0665726	0.0990542	0.0895298	0.0136411	0.17767	0.0956045	0.0655851	0.0108605	0.00874851	0.0334338	0.00438251	0.0234939	0.0468513	0.0335855	0.0300726	0.0328162	0.0135514	0.0568082	0.00953251	0.117956	0.118167	0.0758705	0.0396593	0.0130745	0.0578645	0.0504844	0.015167	0.0446082	0.0769136	0.0172722	0.0437817	0.0152721	0.00971609	0.0323563	0.0562401	0.047221	0.413664	0.170093	0.153767
XLOC_003658	0.156831	0.289281	0.121202	0.0359911	0.0450319	0.0779122	0.104836	0.08204	0.0471775	0.12039	0.278215	0.0589266	0.0557839	0.0732388	0.0593636	0.0562994	0.127463	0.0343159	0.123592	0.137882	0.0847668	0.206997	0.0288541	0.0668751	0.129517	0.0213295	0.125234	0.028435	0.253131	0.032079	0.0566109	0.0400191	0.0531651	0.0409737	0.447027	0.132058	0.122734	0.0768843	0.0630383	0.173124	0.0679988	0.0703582	0.166312	0.1027	0.111352
XLOC_003678	0.0928774	0.0954877	0.0066109	0.0172941	0	0.0182883	0.0175654	0.00370039	0.0498749	0	0	0.0356445	0.0190492	0.0360175	0.029551	0.0231722	0.0640871	0.012808	0.0229699	0.0344219	0.0179264	0	0.032123	0.0149017	0	0.0491557	0.0041704	0.0468976	0.00346111	0.0380395	0.0469012	0.0275942	0.0206428	0	0.0268983	0.00901149	0	0.0150691	0	0.0333341	0	0.0197531	0	0	0
XLOC_003696	0.215421	0.0850703	0.073041	0.0349971	0.0317846	0.026505	0.0105881	0.109314	0.0231395	0.0144347	0.0536853	0.0413623	0.0237772	0.0062571	0.0144212	0.0274033	0.0261374	0.0292683	0.0801652	0.0274095	0.0339683	0.0749151	0.0107038	0.0316601	0.0507401	0.0362765	0.0329753	0.0383492	0.217666	0.0617949	0.0597661	0.104977	0.0180265	0.039516	0.0760953	0.0609171	0.0263934	0.0171013	0	0.0668064	0.0674195	0.0928182	0	0.0262198	0
XLOC_003705	2.12763	1.19678	0.07926	0.15566	0.245907	0.178292	0.657967	0.317262	0.667772	0.562018	0.78072	1.74056	0.10893	0.089686	0.0612213	0.332671	0.214969	0.752048	0.236916	0.326202	0.156305	0.277515	0.278544	0.139329	0.177921	0.0769314	0.0381664	0.131945	0.553393	0.115751	0.126009	0.654274	0.249344	0.460214	0.590966	0.272925	0.122982	0.161098	0.572301	1.47984	2.01551	0.272891	0	0.917848	3.24899
XLOC_003707	1.25092	1.05118	0.30429	0.494643	0.16766	0.430597	0.365003	0.107139	0.0677638	0.036156	0.446948	0.0452412	0.391909	0.735391	1.07329	0.266948	0.148077	0.155464	0.309723	0.107531	0.0777534	0.15186	0.185412	0.486125	0.200688	0.431317	0.541619	0.367702	0.158384	0.168866	0.520471	0.202894	0.0968583	0.260486	0.260754	0.315043	0.457229	0.416243	0	0.108462	0	0.0129582	0.0163875	0.200853	0
XLOC_003709	0.165017	0.194309	0	0.0226865	0.00685706	0	0	0.0241889	0.0791677	0	0.0176022	0	0.0067261	0.0102084	0.0099742	0	0.0132862	0	0	0	0.0166724	0.0142773	0	0.00873187	0.00622551	0.00988267	0.0146567	0	0.0580326	0	0	0.0652425	0.00821591	0.0122713	0.285801	0	0.021759	0.00685963	0	0.0730489	0.72704	0	0.153293	0.129009	0.0397315
XLOC_003722	0.263058	0.221176	0.0690063	0.0535419	0.0105588	0	0.00920302	0.0177757	0.0085825	0.00528128	0	0	0.0151654	0	0.0239871	0	0.0219602	0.0234175	0	0	0.0400058	0	0.0164846	0.0460027	0.0148031	0.0196392	0.0300018	0.040404	0.0348336	0.00480014	0.0166543	0.0609307	0.0123405	0.0325514	0.0299318	0.0201991	0.0127799	0.0147249	0	0.494267	0.0236099	0.0547534	0.0329507	0.18618	0
XLOC_003723	0.0778111	0.0743045	0.00803553	0.0135789	0.00237402	0.00351768	0.00791837	0.0020505	0.00447192	0.00243295	0.00779416	0.00194386	0.00340063	0	0.00379772	0.0121048	0.00758045	0.00479797	0.0111705	0.0081697	0	0.00247174	0.00753201	0.0151583	0.0118391	0.00402577	0.0159749	0.00391777	0.0109733	0	0.00788278	0.00376431	0	0.00629115	0.0154144	0.0132873	0.0138444	0.00462145	0	0.15887	0.00543837	0	0.0075896	0	0
XLOC_003727	3.47548	5.04952	1.25996	1.24694	0.625214	1.41712	0.715301	0.865852	0.734051	0.811348	0.700119	0.78358	1.41798	1.11396	0.870558	1.38412	0.905372	0.747452	0.938945	1.37439	0.893582	1.41072	3.07186	1.33013	0.660034	1.40295	1.4104	1.22988	0.892548	1.16822	1.43542	0.789402	1.51537	0.844712	1.07835	1.60708	1.24555	1.06352	0.701134	0.406735	3.01522	3.38676	1.63771	5.66099	2.20444
XLOC_003756	32.121	29.1616	11.4261	26.1177	15.8157	34.3217	25.9176	15.8138	17.6854	20.0057	39.3858	36.4712	14.7829	20.1451	17.8882	21.4098	17.4497	20.9333	16.0451	12.5089	12.4893	13.0994	11.6614	23.3104	30.0154	26.7595	15.5446	12.1757	9.29333	14.3461	11.5175	16.7084	9.82737	13.7855	7.75607	13.4536	13.5567	18.5445	11.1497	7.56167	15.2373	18.7496	10.6088	21.0741	27.6057
XLOC_003759	2.59335	2.46129	0.442849	0.567557	0.559615	0.666057	0.361828	0.330737	0.237948	0.187533	0.241906	0.263882	0.560559	0.211161	0.310673	0.590029	0.985916	0.566924	0.465627	0.485787	0.706273	0.519565	0.362747	1.04995	0.705896	0.665254	0.282385	0.550848	0.510095	0.702396	0.661511	0.412312	0.253359	0.940498	0.656177	0.8424	0.367508	0.431298	0.246247	0.26474	0.228231	0.712088	0.332189	0.78999	0.555515
XLOC_003760	0.849377	1.61696	0.513641	0.44428	0.9769	0.567474	0.253222	0.127727	0.1666	0.116896	0.297231	0.415079	0.401282	0.226653	0.172389	0.405945	0.342289	0.496	0.389935	0.822303	0.690217	0.766196	0.465867	0.425168	0.671349	0.228879	0.202992	0.568343	0.703095	0.761859	0.593635	0.510077	0.272339	0.926504	0.878247	0.811464	0.228086	0.197111	0.138672	0.191535	0.247877	1.30135	0.902828	0.316044	0.457026
XLOC_003761	0.767015	1.30032	0.216749	0.131834	0.377358	0.214428	0.192337	0.0456791	0.0166744	0.130337	0.0561791	0.108251	0.166492	0.131561	0.0924948	0.117365	0.277071	0.207176	0.129927	0.483467	0.152566	0.258441	0.382692	0.251315	0.406281	0.0350728	0.0405517	0.197064	0.326661	0.266655	0.412986	0.0924154	0.066541	0.502335	0.181458	0.424473	0.0748947	0.171476	0.0707668	0.179642	0.196788	0.228949	0.33531	0.223277	0.292123
XLOC_003779	0.414326	0.670958	0.0964596	0.0436462	0.0442582	0.0575519	0.0336192	0.109113	0.105293	0.0421603	0.0458228	0.0739497	0.0275575	0.0218687	0.0145582	0.0305333	0.11051	0.0287254	0.0687893	0.0607462	0.0647762	0.0934895	0.105497	0.0671252	0.0608229	0.0782475	0.0590544	0.043877	0.125145	0.207872	0.0502204	0.0369669	0.0830508	0.093982	0.561863	0.0704634	0.117266	0.06086	0.0633689	0.15168	0.208734	0.106426	0.148342	0.438256	0.144336
XLOC_003787	3.37465	4.51164	0	0.0013115	0.00598401	0.0166854	0.001832	0	0.00421272	0.0153346	0.0365141	0	0.00141189	0.00363613	0.00647102	0.00329305	0	0.00117228	0.00863755	0	0	0.0218043	0.0808705	0.0122993	0.00638675	0.0111132	0.291886	0	0.0381593	0	0.00310463	0.00400483	0.00989145	0.0347361	1.16477	0.00492114	0.0818785	0.00330741	0	0.016525	0.127695	0	0.0392549	0	0
XLOC_003788	1.19672	1.23338	0.785287	0.670941	0.647237	0.706865	0.865422	0.433994	0.581425	0.448508	0.586912	0.446901	0.851913	0.879179	0.793926	0.687641	0.813147	0.605837	1.02853	0.492046	0.695545	0.810112	0.81768	0.646404	0.807046	0.949805	1.09821	0.951197	0.997664	0.564574	0.875335	0.552098	0.584144	0.513308	0.345948	0.801004	1.09454	0.778516	0.19116	1.58191	0.657895	0.7447	1.24	0.448716	1.33896
XLOC_003792	0.444937	1.01793	0.18147	0.0736885	0.248558	0.137248	0.16092	0.286933	0.236276	0.301869	0.1907	0.168148	0.0650234	0.0742561	0.0737288	0.0645385	0.0982821	0.063774	0.121771	0.0645957	0.0248749	0.125286	0.0651502	0.0837425	0.174856	0.200253	0.165843	0.0515063	0.235966	0.157768	0.1706	0.0639781	0.188493	0.0705575	0.656919	0.0909567	0.152848	0.0671901	0.0167303	0.142581	0.118745	0.220461	0.521807	0.104786	0.511084
XLOC_003793	0.14107	0.14752	0.00784578	0.0149607	0.0825188	0.021139	0.00947403	0	0.00275875	0	0.0253018	0.00516654	0.0127923	0.00573867	0.0107959	0.0164383	0.0128182	0.0194841	0.00507131	0.00820952	0.0216063	0.100488	0.00979454	0.0307334	0.00351891	0.0832502	0.0430102	0.0114164	0.0307324	0.0906762	0.087948	0.0450438	0.0385673	0.0274343	0.0228229	0.033378	0.0127819	0.00717504	0	0.00362283	0.019653	0.036302	0.332276	0.0111442	0.217561
XLOC_003804	0.167438	0.183511	0.0566755	0.0333527	0.0235956	0.00274745	0.0340057	0.00499444	0.0645043	0.00594395	0.0522364	0.0257397	0.0401911	0.087404	0.0984445	0.0216979	0.0360027	0.0347397	0.0453812	0.00997733	0.0189838	0.0150972	0.0571802	0.0784468	0.0276227	0.0467247	0.0298046	0.0179496	0.0486829	0.0164681	0.0503274	0.0307611	0.0803342	0	0.244988	0.0384578	0.0823013	0.0992883	0.0169083	0.111191	0.0331931	0.0381247	0.0278098	0	0.0928622
XLOC_003806	0.0598714	0.0479486	0.020296	0.0162621	0.0124216	0.0308217	0.0179482	0	0.0108326	0	0.0115917	0.00338232	0.0158671	0	0.00601784	0.0043781	0.0933508	0.0375363	0.00615532	0	0.0090063	0.00859659	0	0.0159012	0.0249756	0.0218507	0.00748061	0	0	0.016126	0.0452513	0.0131006	0	0.00528563	0.0902337	0.0131036	0	0	0	0.00291643	0.0162415	0.0584475	0.0264436	0	0.0124363
XLOC_003814	0.168473	0.215901	0.0158218	0.0864004	0.0746264	0.0285917	0.0889068	0.115442	0.0347595	0.0477306	0.133101	0.0473865	0.0448114	0.0167339	0.061572	0.124378	0.021774	0.0444045	0.0292757	0.131143	0.0487254	0.040912	0.0915262	0.0430101	0.134124	0.0642615	0.109918	0.0509551	0.106364	0.0603932	0.121979	0.101326	0.059086	0.0670467	0.176199	0.0654338	0.0141764	0.0230776	0	0.13578	0.0256859	0.0340814	0.0358948	0.0918123	0.210096
XLOC_003815	0.205444	0.103939	0.013705	0.00887005	0.0218552	0.00293281	0.00552905	0.0448943	0.028175	0.00998797	0.00169425	0	0.0207705	0.00202501	0.00720881	0.041421	0.0126853	0.00694614	0.0046142	0	0.00376007	0.0290074	0.0280637	0.0319763	0	0.0162154	0.0171752	0.0110309	0.0113252	0.234271	0.0479793	0.0133925	0.00779355	0.151315	0.0282418	0.00750734	0.00397852	0.00898695	0	0.00109294	0.0192748	0	0.0395326	0.0253333	0
XLOC_003816	0.218757	0.239361	0.0271198	0.0165949	0.022108	0.00405453	0.0551938	0.00704322	0.0218773	0.00642237	0.00221981	0	0.0425951	0.0102793	0.00324571	0.0475936	0	0.00107251	0.0030233	0	0.058296	0.0631576	0.0887414	0.0731875	0	0.00146035	0.0407347	0	0.0276446	0.572775	0.0322086	0.0176612	0.0110607	0.172283	0.074092	0.00368117	0.0153449	0.00462469	0	0.00986621	0	0	0.0129511	0.0637298	0
XLOC_003887	4.67895	2.24785	0.0287123	0.0399709	0.0231445	0.0661051	0.0494243	0.285324	1.24008	0.69541	1.30311	0.241411	0.0280609	0.633627	0.291801	0.0348322	0.0187129	0.0282657	0.0387703	0.02432	0.0445122	0.00148934	0.0136717	0.325303	0.00879778	1.12088	0.274281	0.0632752	1.34623	1.13186	0.0532371	0.108644	0.0847346	0.247485	0.0885751	0.775229	0.0478066	0.20122	0	0.122437	0	0.00354717	0	0.411857	0.0602947
XLOC_003896	0.529104	0.212664	0.0203688	0.123634	0.124595	0.0710069	0.0492888	0.00394958	0.0338287	0	0.0150133	0.0166112	0.166945	0.034802	0.0534144	0.0212507	0.0398884	0.0174349	0.38228	0.0193536	0.0254997	0.00475982	0.154126	0.0348904	0.0359385	0.0304721	0.154089	0.0500705	0.0105684	0.00446171	0.0101743	0.0339933	0.00547037	0.00625907	0.190397	0.116815	0.147142	0.153321	0.0533001	0.607496	0	0	0	0.0373977	0.796081
XLOC_003934	0.0173358	0	0	0	0	0	0	0	0	0	0	0	0	0	0	0	0	0	0	0	0	0	0	0	0	0	0	0	0	0	0	0	0	0	0	0	0	0	0	0	0	0	0	0	0
XLOC_003940	0.0900824	0.113166	0.0112516	0.00733732	0	0.00989057	0.00983478	0	0.0444522	0.0980134	0	0.00546455	0.00317984	0.0564637	0.0659593	0.0782484	0.0282891	0.00449657	0.0397905	0	0.0162205	0.0034744	0.0939856	0.00437888	0	0	0.00302798	0.0145271	0.007423	0	0.0466767	0.00446699	0	0.0430325	0.250109	0	0.0165511	0.0396905	0	0.0118089	0	0.0101428	0	0	0
XLOC_003957	0.90461	0.795055	0.0147745	0.0459	0.0721953	0.00881006	0.0212463	0.0107739	0.0164044	0.0304762	0.0116009	0	0.0375362	0.0255049	0.0213202	0.0283185	0.0749534	0.0769619	0.018426	0	0.0274252	0.00619267	0.0762113	0.0234213	0.0341819	0.0128441	0.0228647	0	0.0318407	0.0221673	0.019939	0.0434933	0.0353707	0.0187809	8.54966	0.128237	0.0354927	0.0460156	0	0	0	0	0	0.020999	0.196816
XLOC_003958	0.644291	0.470968	0.0445591	0.0352961	0.034157	0.056618	0.0422863	0.0711701	0.0181708	0.0358472	0.0634315	0.11701	0.0527803	0.029183	0.0307814	0.035879	0.0790316	0.045654	0.0456727	0.0334052	0.0208748	0.00428462	0.0268403	0.00928627	0.00870117	0.0551634	0.0266728	0.0356596	0.0276596	0.0308907	0.0108922	0.041508	0.0245547	0.0155156	0.29211	0.0472371	0.0123249	0.0213741	0	0	0	0	0	0.0072682	0.0247471
XLOC_003959	0.0885554	0.0735796	0.018397	0.0381256	0	0.0102657	0	0	0	0	0	0.0305536	0.0394512	0	0	0	0.0116132	0.0344098	0.0114847	0	0.0131597	0	0.0529572	0.0138308	0	0.0236387	0.00980976	0	0	0	0.0119469	0.0145361	0.0129608	0.0148443	0.014607	0	0.030669	0.0316383	0	1.30002	0	0	0	0	0
XLOC_003998	0.0807616	0.0785952	0.0200159	0.00831553	0	0.0771613	0.0178051	0.01481	0.00313368	0	0.0171896	0.0245888	0.0664055	0.0126958	0.00581947	0.0843947	0.00929592	0.00351087	0.0158079	0.00616511	0.0217273	0.0111938	0.00568475	0.0254146	0.00162635	0.087902	0.00655051	0.0329381	0.0159134	0.0155677	0.0250316	0.0417139	0	0.0313377	0.0341968	0.0176654	0.00514531	0.00864333	0	0.0165267	0	0.00544253	0.0915955	0.0166761	0
XLOC_004014	0.268154	0.0950916	0.0516293	0.0420347	0.0175437	0.0403982	0.0455241	0.028078	0.0244631	0.10159	0.1095	0.0228404	0.0376939	0.0665016	0.0194107	0.0313862	0.0169262	0.0192707	0.0422028	0.0425208	0.0600465	0.0926056	0.0233435	0.0258084	0.0289979	0.109042	0.0336438	0.00354483	0.0122365	0.070773	0.0220604	0.0585537	0.145815	0.0214992	0.00695643	0.0188208	0.0282762	0.0204555	1.27006	0.0142752	0.0196842	0	0	0.0234614	0.00799162
XLOC_004019	0.595308	0.553177	0.0323827	0.00753748	0.032343	0.132634	0.324344	0.00268869	0.428497	0.421106	0.134416	0.180645	0.0233017	0.113025	0.171537	0.217099	0.184397	0.5121	0.266751	0.275472	0.0475381	0.0214409	0.0256757	0.0328334	0.00658696	0.0563726	0.110693	0.0248646	0.0091049	0.0871333	0.122507	0.159229	0.249835	0.196973	0.100917	0.0906875	0.163392	0.119774	0.0482766	0.347918	0	0.119643	0	0.258708	0
XLOC_004034	0.878405	0.578576	0.005768	0.0329004	0.0156797	0.0375782	0.0142845	0.0308852	0.00456892	0.00840981	0.013831	0.00779151	0.0264164	0.0117058	0.00491235	0.278842	0.339687	0.931468	0.018835	0.118442	0.0158207	0.0326448	0.15825	0.025413	0	0.0496528	0.0223998	0.0290515	0.0269046	0.0414394	0.0571191	0.156233	0.141999	0.125249	0.11672	0.0195889	0.00741698	0.0576134	0.132102	0.0114315	0.114533	0.0432196	0.0366074	0.0891061	23.0365
XLOC_004037	3.64454	3.96554	0.839177	0.745002	0.220863	0.865141	0.859195	3.84097	5.95607	3.30422	1.4823	2.81636	0.76539	1.42455	1.36752	0.746113	0.598431	0.610142	1.18693	0.493868	0.811283	0.648387	1.01851	0.561753	1.09704	1.30432	1.58474	0.937556	1.37597	0.917256	0.471048	0.675757	0.919045	0.75073	0.320271	0.858575	1.28676	1.46122	0.191055	0.826385	1.34664	0.00462794	1.75641	0.558224	4.07507
XLOC_004043	0.469777	0.304768	0	0	0	0	0	0.0293873	0.0537552	0	0	0	0	0	0	0	0	0.0647062	0	0	0.0068662	0.039228	0	0	0.00199217	0	0	0	0.0172295	0	0.0254899	0.21723	0.00350694	0	0.00129266	0	0	0	0	0	0.00431324	0	0	0	0.0384767
XLOC_004049	0.129794	0.140141	0.0251415	0.0520317	0.0215017	0.0301144	0.0205357	0.072689	0.0243657	0.0214171	0.10151	0.0131582	0.0267603	0.05403	0.0124882	0.0400436	0.0647757	0.0547182	0.0497223	0.0204567	0.100729	0.145414	0.0912968	0.0268913	0.00632274	0.0333222	0.0665789	0.0606405	0.0776204	0	0.0153006	0.0399034	0.0414218	0.0184559	0.0784372	0.0550721	0.074887	0.0547752	0	0.0446417	0.0159414	0.137407	0.0444811	0.23691	0.0419244
XLOC_004064	0.58093	0.684136	0.0473627	0.121575	0.101765	0.0957785	0.126101	0.208679	0.111649	0.16486	0.0636258	0.0488393	0.100875	0.0888833	0.0616727	0.0451452	0.142653	0.195817	0.0818472	0.387509	0.187342	0.0322662	0.432774	0.0401414	0.0162991	0.0902848	0.103732	0.149627	0.310598	0.0587787	0.0658395	0.0591715	0.210753	0.0447136	7.95811	0.558606	0.098627	0.126615	0	0.010877	0	0	0	0.0629634	0.185474
XLOC_004066	8.51875	7.71965	0.524274	0.5781	0.661816	0.755939	0.531928	1.25713	1.15834	1.04195	1.41575	2.41515	0.636756	0.624807	0.753705	0.285652	0.603841	0.664311	0.753219	0.551584	0.384654	0.280358	0.43029	0.507497	0.397121	0.9533	0.421502	0.444813	0.710458	0.356554	0.331673	0.453578	0.392369	0.285363	2.86198	0.652392	0.407119	0.797636	0.32177	0.0636327	0.274918	1.06662	0.552962	0.523602	0.724572
XLOC_004068	1.42143	1.95651	0.0253657	0.0239288	0.0778625	0.13779	0.0811848	0.262413	1.85614	2.02348	2.84753	3.02443	0.0498129	0.146707	0.0564553	0.0213551	0.00446283	0.276443	0.0421607	0.0385382	0.0509739	0.0152058	0.0665094	0.0202584	0.0128679	0.474995	0.0646791	0.0175283	0.124482	0.139883	0.00882017	0.0262066	0.0294137	0.0172171	0.0826657	0.0407746	0.0598167	0.152764	0.0388146	0.256149	0.00449848	0.157062	0.0107491	0.843612	0.0193538
XLOC_004073	0.276014	0.530051	0.013186	0.104993	0.0986309	0.0652591	0.0336044	0.0270182	0.000729671	0.000855167	0.0126871	0.00508155	0.0255416	0.0317219	0.0328533	0.0615453	0.0216876	0.0375658	0.0487492	0.00287139	0.0357447	0.0365489	0.0123419	0.0756453	0.0367158	0.0554578	0.0181947	0.0246352	0.00948316	0.0131493	0.01732	0.223606	0.0769846	0.0230157	0.00797585	0.117913	0.0269931	0.0550896	0.0170971	0.0142649	0.0566446	0.181138	0	0.0899018	0.0048393
XLOC_004087	1.0319	2.34338	0.469043	1.47524	0.69657	0.0272811	0.0291048	0.0305	0.163224	0.307007	0.163212	0.35668	0.185273	0.0688578	0.0348541	0.0432428	0.0725663	0.258806	0.0484504	0.0377524	0.412348	0.0126789	0.183201	0.10216	0.0617226	0.822145	0.0671939	0.0510822	0.656872	0.0681536	0.0570125	0.102062	0.604453	0.0194975	0.134112	0.458745	0.100844	0.0341028	0.0194783	2.21142	0.0334489	0.330239	0	0	0.0339662
XLOC_004092	0.301785	0.470794	0.100239	0.102066	0	0.190603	0.0856278	0.0297721	0.0521468	0.0176494	0.108735	0	0.0580356	0	0	0.24783	0.0543172	0	0	0.0728702	0.112643	0.0537994	0.142061	0.112336	0.0182067	0.0287705	0.0950159	0.0426291	0.131809	0.322712	0.0742237	0.126013	0.0205886	0.0307887	0.107257	0.120171	0.0352216	0.0517479	0	0.109946	0	0.0522249	0.220248	0.159882	0
XLOC_004094	0.206464	0.24312	0.0788947	0.163658	0.0912129	0.0135189	0.0799605	0.0117205	0	0.0193172	0.192128	0.0117899	0.0797077	0.0485089	0.0234708	0.0627971	0.031864	0.067287	0.0413182	0.179732	0.052472	0.0785471	0.0139011	0.0569241	0.21843	0.0266023	0.158158	0.0114699	0.153915	0.127497	0.0925317	0.0365	0.0275815	0.0305654	0.943054	0.196103	0.0523017	0.0162043	0.0184776	0.00149738	0	0	0	0.00739385	0.00630111
XLOC_004128	1.15587	1.08607	0.0878965	0.111408	0.0270942	0.0721678	0.0265775	0.0201222	0.0153328	0.0674031	0.0548083	0.0262844	0.0701423	0.0661062	0.0587759	0.0291787	0.153042	0.0334848	0.0809867	0.0308803	0.0291684	0.0460351	0.135328	0.0737154	0.0429023	0.494345	0.0232444	0.025005	0.0191723	0.0872863	0.0328849	0.07843	0.188165	0.0275294	0.241056	0.0426944	0.0308321	0.0771109	0.239172	0.00607424	0.0598307	0.0387476	0.10292	1.40569	0.0228234
XLOC_004157	0.232356	0.590151	0.0134762	0.0350119	0.0332079	0.0122734	0	0	0	0	0	0	0	0.0237174	0.0254821	0.0144389	0	0	0	0	0	0.132975	0.132474	0.250055	0	0	0	0	0.0127313	0	0.017477	0.0252474	0.211696	0	0.010661	0.0560372	0.0186744	0	0	0.0112414	0.0364456	0	0	0.112436	0
XLOC_004167	3.39002	4.49777	1.46221	0.572046	0.671842	1.95875	0.380417	1.2103	1.53452	1.27556	1.38364	1.5506	0.655585	0.791244	0.723008	1.35831	0.560631	1.01256	0.833552	0.897015	0.468553	0.616466	1.54681	1.13596	0.511134	1.19987	0.629132	0.773951	0.596376	0.594313	2.06615	0.581638	0.47284	0.55421	0.592568	0.659111	0.597634	0.790191	0.831636	1.13432	1.80469	1.7259	0.96159	0.769794	1.17673
XLOC_004175	0.362344	1.60128	0.281861	0.194583	0.305625	0.0434461	0.0721199	0.0696686	0.491733	0.182872	0.373224	0.329909	0.213743	0.143283	0.0380838	0.130857	0.152258	0.13643	0.130242	0.0369696	0.0591771	0.14637	0.122425	0.0860699	0.055864	0.521831	0.389718	0.332899	0.176093	0.0934269	0.0762802	0.192153	0.174148	0.201949	1.58698	0.069656	0.0866499	0.111312	0.204782	0.0522115	5.8696	0.00771714	0.2619	0.159816	0.182181
XLOC_004184	0.042744	0.0391173	0.0092819	0.0217862	0.00824152	0.0355247	0.0344392	0	0.0178794	0.00561572	0.00899991	0.047777	0.0512515	0.0244544	0.0283446	0.00559198	0.0275095	0.0288952	0.0362027	0.0115969	0.0126293	0.00570395	0.0351774	0.0281888	0.0207138	0.107352	0.0232959	0.00452065	0.0327238	0.0106993	0.00284735	0.0273784	0.0131096	0.00701435	0.0367121	0.0183237	0.02863	0.0260506	0	0.00193505	0.0107776	0.0152346	0	0	0.00825061
XLOC_004185	0.122296	0.224015	0.115602	0.112182	0.125769	0.042115	0.125046	0.0527483	0.0803574	0.0477316	0.174062	0.0985089	0.0600076	0.0388438	0.0960045	0.0824275	0.0654991	0.109571	0.130269	0.0552799	0.0363019	0.0819848	0.0515969	0.131874	0.108861	0.0757184	0.0834009	0.0569058	0.087247	0.198507	0.0754541	0.0810457	0.0794045	0.0350678	0.127576	0.120428	0.0746533	0.051877	0.0804167	0.0130164	0.0652738	0.0656423	0.0233667	0.0557362	0.0263097
XLOC_004187	3.85443	3.8241	0.171139	0.0639775	1.00498	0.256827	0.142617	5.19009	0.952168	0.181569	0.236167	0.245181	0.384684	0.764441	0.225542	0.329413	0.155202	0.296195	0.289545	0.548334	0.195894	0.297324	0.135638	0.192664	0.368671	0.919351	0.806808	0.160449	0.108733	0.25438	0.419286	0.46319	0.387833	0.50427	0.184762	0.0898534	1.17611	0.466015	0.0171952	0.272058	1.10649	0.416893	0.821651	0.251979	0.00152436
XLOC_004190	0.172438	0.20188	0.059438	0.0707616	0.132479	0.0294732	0.0342916	0.108065	0.107924	0.0484567	0.0904728	0.0810721	0.0235154	0.0271298	0.0286663	0.0922324	0.082327	0.0445587	0.0754398	0.00988447	0.0742554	0.0989551	0.0435036	0.0474526	0.0485115	0.053683	0.038696	0.069425	0.088736	0.0731844	0.0544762	0.10147	0.198383	0.0554373	0.103194	0.0733316	0.0646068	0.0373888	0.284385	0.0209224	0.1345	0.260226	0.0891624	0.161092	0.107672
XLOC_004197	0.439652	0.759677	0.0215535	0	0.00323637	0.101657	0.0286672	0.0139813	0.0248708	0.038406	0.0349589	0	0.0487256	0.0260216	0.0513887	0.00588743	0.02566	0.00472455	0.0708943	0.0683462	0.0132616	0.0183123	0.126798	0.0410431	0.0398583	0.049136	0.131937	0.00532045	0.0193075	0.0253993	0.135805	0.0149255	0.0441104	0.00650436	0.0158497	0.0636328	0.0154814	0.0759884	0	0.0105477	0	0.0684201	0.0708732	0.0300489	0
XLOC_004200	0.210321	0.305985	0.124075	0.115765	0.0713237	0.106462	0.127481	0.0148613	0.0275126	0.0157028	0.0200433	0.0264991	0.102459	0.129261	0.0999254	0.141657	0.0779906	0.0757928	0.104436	0.0561416	0.107728	0.0665713	0.171601	0.176022	0.11034	0.102698	0.189346	0.140967	0.0382256	0.0913897	0.0712792	0.0685892	0.037079	0.0718133	0.0478773	0.280546	0.13258	0.092607	0	0.0434405	0	0.229318	0.0518291	0.0629105	0.00693064
XLOC_004204	0.363239	0.432258	0	0	0.101183	0	0.0153553	0	0	0	0.0171109	0.00327441	0	0.0240408	0.018051	0.00725399	0.0116305	0.0244794	0.00423166	0.0923996	0	0	0.00634159	0	0	0	0.00373805	0	0.012096	0	0.0135266	0.0128342	0	0.0357481	0.0244284	0.00875535	0.0196566	0.00820808	0	0.258783	0	0.0121365	0	0.0794985	0
XLOC_004220	0.175431	0.279223	0	0.0568465	0.0129227	0.0501431	0	0	0.0112212	0	0	0	0.0592371	0.052754	0	0	0.165121	0.010053	0.0327125	0.0753335	0.0556662	0	0.164748	0.0337047	0.0368599	0.0336515	0.0116176	0.021171	0.0183	0	0	0.0187802	0.0153435	0	0.0161162	0.0311306	0.0217987	0.0631014	0	0.00917724	0.0797714	0	0	0	0
XLOC_004230	0.184829	0.715892	0.0210703	0.0529261	0.012471	0.0216018	0.186306	0	0	0.0379224	0.0746198	0	0.032093	0.118802	0.0986928	0.0661747	0.0777811	0.0970906	0.0815802	0.0297067	0.0180762	0.017264	0.0340829	0.0265064	0.0131548	0.00394424	0.302377	0.0136768	0.00259457	0.317245	0.0390412	0.0924942	0.0253265	0.0204945	0.0188956	0.0181573	0.166159	0.0972143	0	2.41433	0.0189469	0	0	0.223068	0
XLOC_004234	0.113449	0.227108	0.00654267	0.066373	0.0549356	0.00595454	0.0280005	0.00663281	0	0.0079178	0.0222392	0	0.01495	0.0248102	0.0363678	0.0182469	0.0678368	0.024252	0.073513	0	0	0.0321735	0.0408219	0.0128858	0	0	0.0520476	0.0348496	0.00617997	0.0404346	0.00848809	0	0.0601026	0.0105772	0.139323	0.0535836	0.0134728	0.0288542	0	0.447772	0.0176739	0.201457	0.106518	0.047211	0.212837
XLOC_004241	0.217744	0.320408	0.0699712	0.0602855	0.0748857	0.0746158	0.120627	0.0750983	0	0.0924607	0.0867534	0.0295562	0.0969084	0.0137455	0.0509535	0.0552403	0.170111	0.114204	0.0502172	0.0722186	0.0127469	0.109577	0.27239	0.123142	0.0333212	0.0226619	0.089566	0	0.050373	0.0102502	0.0682723	0.0947503	0.151695	0.0718626	0.0458144	0.0472234	0.0443487	0.130598	0.0925916	0.411347	0.185358	0.488166	0.167852	0.134604	0.0609971
XLOC_004249	0.0770471	0.0665056	0.00414792	0.0168452	0	0.00377448	0.00807207	0.0441984	0.0233157	0	0	0	0.0181488	0.146916	0.0956959	0.00523834	0.00545167	0.040376	0.0196492	0	0.0125929	0.00509997	0.0233065	0.0191008	0	0	0.00523014	0	0.0604316	0	0.00508962	0.00776889	0.0141437	0.00670496	0.0163297	0.0116845	0.025601	0.0351046	0	0.0180861	0	0.0145814	0	0.0172761	0
XLOC_004278	2.98106	3.42151	0.043911	0.210202	0.0386522	0.0293262	0.109293	0.73362	0.203584	0.286643	0.153541	0.117434	0.095264	0.0820021	0.0230997	0.0811287	0.0383305	0.730277	0.0870269	0.0431955	0.0820203	0.15528	0.0326	0.038038	0.0555906	0.0603846	0.174785	0.0441405	0.308372	0.175756	0.0470519	0.538421	0.0643389	0.089584	0.110137	0.0485945	0.104892	0.0349604	0.0466831	0.0721311	0.342139	0.0402604	0.012688	0.0651449	0.0119396
XLOC_004283	0.542426	1.84797	0.15353	0.00759522	0.0179707	0.0447694	0	0	0	0.00356532	0.00114462	0	0.0228289	0.0107421	0	0.0139267	0.00522472	0	0.0161941	0.0131696	0.00905128	0.0103499	0.0345536	0.0483376	0.00130702	0.00546792	0.0109829	0.0022959	0.00547338	0.00392778	0.0521517	0.00983771	0	0.023953	0.120718	0.00415035	0.0028303	0.00210971	0.00932997	0.00480892	0	0.0511638	0	0	0.0281293
XLOC_004285	0.220653	0.337768	0.0816752	0.00621647	0.239223	0.0458887	0.0538138	0.0408449	0.0144367	0.362508	0.0501788	0.106704	0.0623607	0.0805669	0.0998656	0.0257998	0.0449658	0.0194467	0.103533	0	0.127529	0.123369	0.103353	0.128276	0.00827756	0.103168	0.0563661	0.151496	0.0157686	0.140693	0.0990047	0.0697507	1.11548	0.0330793	0.160043	0.0666238	0.129658	0.0429985	0.0612775	0.207827	0	0.00567211	0.0179105	1.42609	0.0377393
XLOC_004298	0.113906	0.186772	0.0336625	0.0101394	0.181684	0.118748	0.0359029	0.00979123	0.0089561	0.0178579	0.0559983	0.0126725	0.0189044	0.030303	0.0230194	0.0232542	0.015902	0.0292509	0.0529137	0.0202228	0.040477	0.0406257	0.025212	0.0282441	0.0312935	0.0852174	0.00904312	0.0504401	0.0182596	0.0437184	0.0051044	0.0813238	0.0913165	0.0348684	0.0868645	0.0153587	0.043794	0.0156634	0	0.00326074	0.0233335	0.104532	0.0146803	0	0.0197254
XLOC_004300	1.29165	0.600324	0.339806	0.121813	0.184733	0.348453	0.0593074	0.00226034	0.00470828	0.00883549	0.0165106	0	0.149094	0.0224033	0.0843251	0.14866	0.0793578	0.0796973	0.0793688	0.0230292	0.0434963	1.23276	0.0782999	0.109686	0.453334	0.1248	0.125784	0.0340353	0.0423473	0.0883574	0.0901459	0.0909127	0	0.0719159	0.0436237	0.0295654	0.0951531	0.0547133	0	0.223037	0	0.0343362	1.18889	0.0213593	0
XLOC_004303	0.132513	0.136535	0.021367	0.084854	0.0641799	0.0112203	0.0326758	0.0217152	0.0147188	0.0198903	0.092696	0.0963736	0.0455147	0.114165	0.0391785	0.036888	0.0218262	0.0207712	0.0917385	0	0.0704459	0.0440192	0.0618298	0.0270996	0.0426283	0.0838541	0.0174172	0.023048	0.0618589	0.00391988	0.0467878	0.0430789	0.0763057	0.010777	0.0640768	0.0337323	0.0740909	0.0245054	0.0245422	0.00297111	0.0262166	0	0.0134548	0.0297391	0.0126491
XLOC_004324	7.1313	16.154	0.329757	0.328427	0.162672	0.275338	0.296172	0.276715	0.365959	0.271515	0.345109	0.182849	0.231596	0.175962	0.427497	1.61996	0.485891	1.32271	0.638069	0.261892	0.277361	0.370292	0.519316	0.712181	1.20277	1.95161	1.09896	0.851209	0.554748	1.54405	0.916327	1.11326	0.217027	4.43768	3.99416	0.475219	0.261918	0.635426	0.0317677	1.40811	0.0613044	0.331021	0.126686	1.04477	0
XLOC_004328	0.489096	0.574312	0.174565	0.161979	0.338235	0.24028	0.245326	0.30944	1.97831	0.638061	0.641239	0.262947	0.281004	0.405003	0.269733	0.197788	0.134131	0.399663	0.314426	0.103055	0.140916	0.45523	0.151977	0.165434	0.563178	0.193969	0.277965	0.189182	0.218346	0.272007	0.155	0.440662	0.0738258	0.138799	0.334298	0.13574	0.266004	0.210802	0.278549	0.338193	0.0974962	0.161606	0.149956	0.164844	0.110254
XLOC_004352	0.103905	0.133582	0.0609052	0.0831438	0.036723	0.0322481	0.0129569	0.0255931	0.0190322	0.0148705	0.0124164	0.0178225	0.00711731	0.0189773	0.0105591	0.035111	0.0306009	0.0231923	0.0076788	0	0.0739465	0.0379511	0.011509	0.0184032	0.0153405	0.0375643	0.00658034	0.047891	0.0581202	0.0479491	0.00817332	0	0.0883894	0.0390958	0.181776	0.0079421	0.00851007	0.0147763	0.042311	0.0258679	0.107009	0.055031	0	0.194508	0.126222
XLOC_004356	0.0640344	0.0446259	0.00768958	0.0163213	0.00368273	0	0.00657566	0.0451953	0.00743378	0.0081053	0.00201502	0.0015075	0.00882561	0.00240858	0.00562762	0.00500897	0.00740164	0.00387089	0.00880392	0.0117383	0	0.0365998	0.00291987	0.0187714	0.0308891	0.0084618	0	0.0030374	0.00934209	0.00898243	0.00415033	0.0166088	0.0158079	0.00581236	0.00252586	0.00446424	0.00647772	0.00335382	0.026971	0.00391571	0.0374099	0.0847416	0	0	0.00514569
XLOC_004358	0.341589	0.460058	0.238098	0.212762	0.205567	0.211052	0.17236	0.0229673	0.120083	0.240091	0.264276	0.314973	0.313349	0.307769	0.180902	0.191672	0.188801	0.207185	0.127465	0.275688	0.111875	0.148374	0.289614	0.227495	0.0899654	0.174867	0.444613	0.324207	0.0575777	0.0786796	0.262906	0.193746	0.122503	0.061369	0.307625	0.344754	0.230033	0.165505	0.131869	0.190087	0.0553038	0	0.0284082	0.0413243	0.0267111
XLOC_004386	0.862424	0.736795	0.343847	0.432592	0.150448	0.398792	0.348935	0.0109894	0.0111228	0.110895	0.0922479	0.118313	0.410538	0.395368	0.452205	0.171593	0.620456	0.615435	0.506731	0.0325378	0.336927	0.703387	0.258909	0.815742	0.0173053	0.129545	0.264951	0.0429455	0.253081	0.128082	0.306598	0.3401	0.165991	0.124865	0.11798	0.771338	0.25166	0.535707	0.0247191	0.284096	0	0	0.203338	0.842778	0
XLOC_004387	3.89929	2.53335	1.53971	1.57344	0.508737	1.61077	0.917011	0.121161	0.322679	0.68189	0.697426	0.477904	1.77025	1.31894	1.11439	0.513562	1.30088	1.44803	1.39711	0.347757	1.01138	1.70986	1.50299	2.16049	0.547709	0.958335	0.807219	0.444819	0.821739	0.793335	0.979238	0.8375	0.74089	0.640571	0.313069	3.42785	0.754771	1.63761	0.162224	0.201795	0.00687322	0.0523539	0.717391	1.44808	0
XLOC_004469	10.8428	11.0802	7.30146	7.74972	10.0916	5.45504	4.6909	6.44126	10.4918	8.65583	8.00755	7.84689	5.50987	4.03636	4.25354	5.13856	7.81726	6.57098	5.80827	5.48752	6.82148	10.6821	4.62427	5.30825	8.39479	4.51716	6.05159	6.50132	8.75507	9.26317	6.88932	5.17603	6.02613	6.40899	3.65043	6.16656	7.07903	5.39464	3.47903	3.69921	4.79608	10.5781	5.61585	2.14201	12.1017
XLOC_004473	3.79854	3.59839	2.46858	2.42198	2.54808	3.08737	2.07342	1.58663	3.20021	3.39679	4.62762	4.96122	1.86248	2.59944	1.77757	1.93803	1.12589	1.87537	2.40296	3.08379	2.02677	3.50018	1.97753	2.17966	2.18759	2.83491	2.159	2.25344	2.25198	2.8762	1.03972	1.9152	1.38323	2.75835	2.23677	2.38118	2.11526	1.8122	1.27358	0.570922	2.32729	2.20137	3.9325	1.64015	2.73743
XLOC_004474	0.164872	0.181733	0.0509639	0.128286	0.0956869	0.0990478	0.0973327	0.0242878	0.144145	0.0754016	0.220685	0.314788	0.0559119	0.0972452	0.0659368	0.0978477	0.0619212	0.0796749	0.103355	0.0349881	0.0859116	0.115059	0.124316	0.108006	0.0754847	0.119953	0.0779908	0.128037	0.114927	0.127556	0.0734292	0.0979359	0.111768	0.0993478	0.0753901	0.0694514	0.114069	0.138413	0.0732462	0.00996861	0.0432858	0.0217209	0.11076	0.016639	0.029092
XLOC_004489	0.121168	0.179487	0.0272474	0.012024	0.0213105	0.00763562	0	0	0.0226531	0	0.0225745	0.0116754	0.00898249	0.016304	0.00751392	0.0111542	0.00805874	0.00477816	0.00828152	0	0	0	0	0	0	0.203644	0.0295641	0	0	0	0.0230538	0.0207022	0	0.0140087	0	0.0056416	0.00604162	0.0104998	0	0.00732854	0	0.0390758	0	0.0907222	0
XLOC_004490	0.0551703	0.0856213	0	0	0.00174254	0	0	0	0.0169648	0.00513449	0	0	0.00717202	0.0112365	0.00542995	0	0	0	0.00785897	0	0.00405502	0	0	0	0.00303156	0.0243752	0.00156077	0	0	0	0.0017359	0.00447327	0.00199746	0	0.00212266	0.00202552	0.0013807	0	0	0	0	0.00843425	0	0.0117783	0
XLOC_004500	0.25244	0.308572	0.152256	0.0632615	0.0494825	0.437472	0.0671054	0.0120006	0	0.0305817	0.00297217	0.0148611	0.173805	0.0581093	0.04785	0.0133852	0.0624746	0.14732	0.0573152	0.121478	0	0.014637	0.0110168	0.208378	0.0288862	0.162308	0.0672511	0	0.0150887	0.00970755	0.154046	0.0139493	0	0.0381795	0.043488	0.0374898	0.0284045	0.0627371	0	0	0.0216169	0	0	0.361546	0.182887
XLOC_004516	0.0640385	0.13631	0.00121781	0.00796629	0.0851204	0.0188369	0.0084809	0.0308209	0.0383521	0.0221131	0.0334423	0.00706842	0.00206128	0.0018822	0.00230289	0.0181667	0.013185	0.0116331	0.022511	0.013398	0.0292154	0.0497446	0.0137286	0.0294243	0.0202333	0.00828371	0.0153504	0.00890174	0.0537552	0.0331516	0.00618862	0.00438591	0.0177612	0.0194403	0.0773366	0.186493	0.00838934	0.00874045	0.0251596	0.0224614	0.0522843	0.0436525	0.0551653	0.01177	0.0371092
XLOC_004517	0.688347	1.16547	0.0424738	0.0991432	0.292695	0.06278	0.0362901	0.0670373	0.200807	0.110626	0.102967	0.0531115	0.0505778	0.0447149	0.0608726	0.0380726	0.143407	0.068868	0.0704805	0.0422501	0.0656336	0.28523	0.0514326	0.0836737	0.0445515	0.0640573	0.114264	0.240467	0.101827	0.142162	0.052377	0.0669505	0.147091	0.0786929	1.01512	0.0804311	0.0705739	0.0549022	0.0164015	0.179166	0.0679029	0.279261	0.251906	1.04743	0.55994
XLOC_004535	0.143878	0.180263	0.0713733	0.0695097	0.0485723	0.0348192	0.150562	0.10229	0.0204892	0.0080871	0.0644408	0.0257081	0.0640414	0.100677	0.105279	0.0835262	0.0358694	0.0355822	0.104992	0.00865805	0.00611233	0.0133051	0.0978181	0.0451756	0.0516839	0.0459796	0.104193	0.0388624	0.0648755	0.012441	0.0606364	0.0378781	0.0187783	0.0408497	0.0618367	0.160086	0.0792679	0.115344	0.01516	0.0232244	0	0.00486022	0.0123225	0	0.0389201
XLOC_004538	0.322392	0.775799	0.236239	0.138932	0.00838111	0.200419	0.0112355	0	0	0	0	0	0.269912	0.0620656	0	0.0158034	0.21879	0.143367	0.288612	0	0.0350967	0	0.251875	0.0644377	0.146936	0.0636621	0	0.131158	0.0185882	0.0433759	0.142662	0.263645	0.141094	0.0378807	0	0.424936	0.0903493	0.0601633	0	0.0285218	0	0	0.73438	1.45532	0
XLOC_004548	0.102374	0.152584	0.0244609	0.038243	0.035918	0.0218984	0	0.0204532	0.0370509	0.00592229	0.0760328	0	0.0376787	0	0.00925117	0.017032	0.0361608	0.0277217	0.367183	0	0	0.0666136	0.094634	0.0295777	0.0471843	0	0.01681	0.0704569	0.105965	0.0115007	0.0246916	0.0169025	0.0353409	0.017734	0.448681	0.0386414	0.0314484	0.0215764	0.0336913	0.0165262	0.0925903	0.073019	0.036935	0.040805	0
XLOC_004587	0.485167	0.373753	0.0374997	0.0429932	0.0769926	0.0561774	0.0301812	0.198124	0.0874313	0.0542894	0.0740782	0.0726866	0.0593369	0.0330491	0.037212	0.0309618	0.0358415	0.0320912	0.0337264	0.0765196	0.154373	0.072798	0.0681947	0.0414258	0.125299	0.0313327	0.045932	0.0392197	0.111964	0.0625456	0.0444262	0.0405752	0.0616205	0.0432113	0.219605	0.0759447	0.0545167	0.0490149	0.0889824	0.0224616	0.0208028	0.0123978	0.0427312	0.0534533	0.0447792
XLOC_004594	5.10647	2.95211	0.214504	0.0287538	0.0143592	0.253001	0.231289	0.0131184	0.0259699	0.0935899	0.053919	0.0142577	0.125385	0.102286	0.0766796	0.0235002	0.024518	0.0391962	0.106467	0.858266	0.0486433	0.145854	0.0862206	0.10316	0.56486	0.032304	0.0704545	0.313311	0.00782863	0.0621043	0.0295407	0.0352041	0.0179598	3.04831	0.0266103	0.150787	0.0559238	0.0958297	0.0309198	0.00624223	0.00844133	0.0298353	2.70187	3.8365	0.303569
XLOC_004606	0.316275	0.452539	0.0407237	0.0300009	0.0438245	0.0212781	0.0194624	0.005647	0.075769	0.105141	0.0453634	0.0647073	0.019394	0	0.0252767	0.0368542	0.0999369	0.0283352	0.0214089	0	0.0676522	0.0479808	0.0309217	0.0209292	0.00343458	0.00708926	0.0260991	0.0268023	0.0168434	0.0323339	0.0503624	0.0241517	0.113824	0.0179561	0.600427	0.0183857	0.022691	0.0244979	0.432119	0.446683	0.134547	0.215222	0.0623339	0.310307	0.320683
XLOC_004633	7.49748	5.88551	2.22972	2.76919	5.122	6.76991	3.39539	1.47416	0.541441	0.487426	0.320791	2.00496	4.56638	4.51296	4.59936	3.17141	2.63188	1.73152	3.25696	4.34264	4.13525	3.95686	6.9335	1.92846	1.29074	3.8257	3.61565	7.31505	0.957129	2.80954	1.49975	4.09922	3.87345	3.56439	1.05122	5.02317	4.22773	3.7553	1.04888	1.44691	2.96869	3.7951	2.06617	4.79187	2.34718
XLOC_004639	0.128781	0.155571	0.0274236	0.00811379	0.00381453	0.0124707	0.0226534	0	0.00319679	0.00287712	0.0461509	0.0240899	0.0550865	0	0	0.0174874	0.00797766	0.0059025	0.0209254	0.00824058	0.00887647	0.0105319	0	0.00737302	0.0203832	0	0.0237655	0.00603045	0.0413649	0.0889732	0.128125	0.00489594	0.0201484	0.00384272	0.276657	0.0380611	0.00547055	0.00621914	0.0163555	0.0264088	0.0394539	0.0952161	0	0	0.117989
XLOC_004647	0.270202	0.276543	0.206118	0.205812	0.0381964	0.0957363	0.0258536	0.0132387	0.0530152	0.184129	0.150025	0.099316	0.12742	0.0901974	0.0705109	0.0479718	0.0866828	0.188627	0.0660371	0.122408	0.228619	0.0397572	0.114713	0.032009	0.17293	0.270928	0.195166	0.0537564	0.0232356	0.0649107	0.0832382	0.12625	0.117682	0.0316165	0.213397	0.0989683	0.0840691	0.0872035	1.37316	0.00924866	0.0490413	0	0	0.113919	0
XLOC_004651	0.588408	1.10257	0.0745509	0.0582846	0.0574635	0.122864	0.164983	0.209707	0.604349	0.24078	0.440045	0.177432	0.166387	0.257246	0.0703463	0.09203	0.0747309	0.198013	0.187682	0.0601096	0.0626448	0.178136	0.079687	0.0963373	0.0280946	0.0663127	0.154037	0.0842849	0.161918	0.125653	0.11625	0.133432	0.0627752	0.0635396	0.20757	0.123059	0.348875	0.139591	0.0949728	0.199776	0.0629303	0.0327108	0.167838	0.0804496	0.133709
XLOC_004655	0.238031	0.423859	0.341664	0.0451072	0.0435544	0.0391591	0.0349114	0.0417816	0.246758	0.194164	0.175543	0.169371	0.0560696	0.0942458	0.0646835	0.0848314	0.0511352	0.0474526	0.0811909	0.0639116	0.0575421	0.126059	0.0848825	0.0357977	0.042609	0.0269226	0.0963729	0.0906387	0.305728	0.0684575	0.114443	0.110648	0.0644637	0.0543277	0.122429	0.0766193	0.18811	0.0703226	0.0407683	0.0563798	0.0499279	0.112321	0.191846	0.0517216	0.0784459
XLOC_004657	1.49104	0.957976	0.229426	0.0627174	0.354734	0.239733	0.157132	0.0536343	0.190985	0.0616566	0.154281	0.12437	0.249389	0.045259	0.283036	0.893121	0.284602	0.0835636	0.218655	0.0445225	0.114147	1.29983	0.134064	0.770488	0.148861	0.0450218	0.0191697	0.825161	0.183889	0.976124	0.376598	0.201667	0.0699244	0.524022	0.350938	0.153001	0.0590475	0.0973813	0.371344	0.143619	0.27275	1.19801	1.37567	0.126973	0.0256471
XLOC_004667	1.39052	1.83574	0.0352053	0.205864	0.0614026	0.189748	0.56644	0.00471579	0.201039	0.0296229	0.0407647	0.071605	0.210346	0.102691	0.22007	0.0865336	0.352422	1.21128	0.168414	0.0559881	0.156796	0.0227289	0.0367514	0.13094	0.0115397	0.0326805	0.0462365	0.121582	0.346406	0.0958741	0.102101	0.0894258	0.370985	0.082043	0.145705	0.154891	0.191777	0.187773	0	1.15263	0	0.0413429	0	0	0
XLOC_004668	0.329268	0.294785	0.118284	0.0913212	0.00931644	0.0389019	0.199255	0.0251581	0.362229	0.0560615	0.0806733	0.156543	0.107605	0.152254	0.123139	0.00483236	0.108353	0.265557	0.105477	0.0192975	0.0844631	0.00949316	0.0734367	0.100605	0.0144581	0.116496	0.0169178	0.0324863	0.175158	0.0855739	0.0993225	0.0255489	0.0295294	0.013988	0.141647	0.0604885	0.0937716	0.0831053	0	0.220441	0	0.108386	0	0	0
XLOC_004675	0.0937987	0.0891917	0.00663523	0.0604292	0.00490294	0.0134624	0.0199669	0.00425033	0.0016037	0	0.0027193	0	0.0236107	0.0170496	0.0295814	0.0127938	0.00493464	0.00766792	0.0135801	0	0.00343137	0.0166225	0.00787154	0.0447305	0.0274023	0.0457011	0.0106449	0.00196714	0.0062135	0.0105013	0.0171943	0.0338702	0	0.0184578	0.007815	0.00311415	0.0109891	0.0212034	0.0140235	0	0	0.0611077	0.00508059	0	0.00955282
XLOC_004676	1.08098	1.37796	0.0107901	0.00421898	0	0	0.00317587	0.00582987	0	0.00390219	0.00175378	0	0.0376768	0	0	0.00391815	0	0.000802973	0	0	0	0.00466654	0	0.0138862	0.0109696	0	0	0.00253725	0.00256396	0.153684	0.0655686	0.0199036	0.048097	0	0.116848	0.00228421	0	0.00508985	0	0.0046922	0	0	0.00666181	0.0748274	0
XLOC_004695	0.979695	0.575617	0.166768	0.489223	0.241749	0.399884	0.24372	0.0135201	0.0341291	0.094682	0.0909832	0.0969944	0.209038	0.281205	0.325885	0.139006	0.137576	0.238524	0.225173	0.17006	0.11215	0.289861	0.288592	0.38447	0.116096	0.287474	0.177283	0.399372	0.169051	0.637668	0.126575	0.102485	0.13205	0.174313	0.164982	0.301633	0.299562	0.232112	0.208919	2.1564	0	0.126476	1.95459	0.84563	0.0141303
XLOC_004696	0.0694749	0.0766976	0.00568953	0.0194851	0	0.0123037	0.0328602	0	0.0181395	0	0.00354848	0.0165209	0	0.019861	0	0.00862198	0.00401792	0.0113881	0.0383196	0	0	0.00432027	0.00698689	0.0087831	0.00821881	0.0162009	0	0	0.0110248	0	0.0171974	0.0268809	0	0.0159451	0.134131	0.0331645	0.0193169	0.0124453	0	0	0	0	0	0	0
XLOC_004699	0.188234	0.432186	0.00104043	0.00271547	0.00122948	0	0	0.0226422	0.0024814	0.00541298	0.0125742	0	0	0.00363835	0.00536814	0	0.0176138	0.00414038	0	0.00361076	0	0.00255984	0.00206983	0.00155918	0	0.00182638	0	0	0.00393195	0	0.00415536	0	0	0	0.0391669	0.00616446	0	0.00223925	0	0.0253985	0	0.00932306	0	0.051699	0.00686849
XLOC_004706	0.106852	0.0872265	0	0	0	0.0282771	0	0	0.0117437	0.0119249	0	0	0.0224961	0	0	0	0.0371384	0	0	0	0	0.0121144	0	0.0596459	0.0246289	0.0110908	0	0	0.0289101	0	0	0.0170167	0.0774296	0	0.0384188	0	0	0	0	0.00821386	0.0917619	0.0353797	0	0	0
XLOC_004711	0.0771368	0.0989142	0.009876	0.0645005	0.029498	0.03667	0.0285051	0.0442229	0.00971758	0	0	0.00477787	0.0139199	0.0489634	0.0293972	0.0165328	0.0175421	0.0162364	0.0430102	0.037218	0.0933378	0.0183718	0.00982466	0.0301762	0.037945	0.0210077	0.0465916	0	0.0254517	0.0113858	0.0316652	0.0263163	0.0178485	0.0358171	0.0751024	0.0390113	0.0136884	0.055127	0	0.0165816	0.112789	0.0295056	0.0745443	0	0.050135
XLOC_004731	8.28523	7.82701	1.06979	1.16704	0.455152	2.25804	1.00648	0.318217	0.326665	0.948074	0.721995	0.533967	1.4139	0.364702	0.449846	2.03863	2.14006	2.48398	0.648218	2.80595	0.656443	1.04523	2.79716	0.892895	0.417113	0.697015	0.860849	0.696498	0.383873	1.18537	0.33305	1.43149	0.849274	0.698214	0.414968	1.16156	1.17234	0.937988	16.2297	0.154065	0.250397	0.117495	0.187251	1.71879	0.210216
XLOC_004734	0.0918847	0.242471	0.00878744	0.0294259	0.0538146	0.0121928	0.035824	0.0620896	0.134787	0.0951753	0.0780304	0.0453265	0.012649	0.0226672	0.00454142	0.0221835	0.0359708	0.0154079	0.0239714	0.0239317	0.0202691	0.13065	0.0458997	0.0281213	0.0320687	0.0238281	0.0295395	0.0814203	0.267142	0.0725409	0.0240583	0.0452311	0.0628527	0.0623848	0.108756	0.0174388	0.0438369	0.0300325	0.0456946	0.017782	0.0142753	0.025231	0.0398206	0.0330286	0.0281475
XLOC_004735	0.0842976	0.225483	0.0275017	0.0320546	0.0266849	0.0193818	0.00992371	0.0417675	0.0370592	0.0665696	0.0405233	0.0436707	0.0103836	0.0121205	0.00315349	0.0343227	0.00870787	0.0100792	0.0224224	0.0166223	0.0298637	0.0907365	0	0.0275691	0.0140849	0.00367153	0.0161196	0.0359926	0.156911	0.0274389	0.0215262	0.015574	0.0345566	0.04366	0.070715	0.0398393	0.0304451	0.016793	0.057332	0.00611749	0	0.0372609	0.0622766	0.0354514	0.00605287
XLOC_004750	0.187729	0.386824	0.0323328	0.0705042	0.0292839	0.0704022	0.139096	0.025798	0.0925382	0.0484662	0.0619386	0.0707603	0.0491281	0.123555	0.101779	0.0191998	0.126694	0.0584766	0.153951	0.0487276	0.145895	0.040373	0.0950152	0.0845186	0.097293	0.119735	0.0320639	0.0137457	0.0947966	0.03161	0.140747	0.0620095	0.135619	0.117003	0.0667043	0.216053	0.065765	0.212864	0.0462855	0.0693915	0.232322	0.0488517	0.0851325	0.495726	0.190939
XLOC_004772	0.609222	1.41195	0.101568	0.0053782	0.025088	0.0999181	0.0482041	0	0	0.03806	0.0308617	0	0.0317513	0.0191967	0.00712142	0.0177441	0.0441256	0.138097	0.035859	0	0	0.168137	0.273831	0.0692343	0.00517072	0.0387293	0.0331734	0.0080707	0.00433468	0.0679449	0.052668	0	0.00706566	0	0.0159525	0.0149412	0.0661131	0.0239427	0	0.0348806	0	0	0	0.606667	0
XLOC_004783	0.496129	1.39255	0.105751	0.129373	0.142024	0.0813991	0.0721422	0.196667	0.298881	0.247972	0.271925	0.434953	0.0528588	0.0410617	0.0488678	0.0706056	0.114948	0.13622	0.120207	0.268054	0.166286	0.144799	0.183415	0.143955	0.0676178	0.254087	0.0795484	0.114999	0.289666	0.420008	0.101055	0.113275	0.229481	0.195554	0.470201	0.385391	0.151267	0.0884268	0.0483881	0.00939571	0.171034	0.145302	0.0949464	0.147112	0.0723119
XLOC_004794	0.219352	0.17264	0.0145277	0.0337841	0.0175327	0	0	0.0151129	0.0193365	0.0043968	0	0.0353092	0.0194331	0.0232319	0.0284938	0.00843825	0.00477326	0.00168117	0.00454098	0	0	0.0223353	0.00680556	0.0276122	0.0220555	0.00946121	0	0.00707953	0.0205823	0.0587055	0.0238032	0.0125531	0.00513461	0.0113674	0.250139	0.0183088	0.0147684	0.0172476	0	0.00306729	0	0.323271	0.0136942	0	0
XLOC_004818	0.45409	1.16544	0.046132	0.0759298	0.127259	0.0498183	0.0359359	0.0151512	0.129538	0.234349	0.0352841	0.166019	0.110202	0.0392781	0.0630137	0.0502619	0.0489856	0.0563555	0.0652811	0.00991034	0.0810654	0.0166757	0.0378037	0.0741253	0.010589	0.102854	0.0360809	0.0946824	0.0275365	0.0258854	0.137582	0.0476596	0.0695324	0.0460119	0.376724	0.0413376	0.0481847	0.0411915	0.101571	0.491664	0.25878	0.0511253	0.869002	0.0776834	0.25631
XLOC_004832	0.556082	0.683757	0.316915	0.0986723	0.383683	0.185555	0.129641	0.2095	0.149406	0.239809	0.127501	0.0852994	0.109158	0.156435	0.16128	0.101608	0.188579	0.248349	0.0533336	0.269135	0.0580528	0.198452	0.475603	0.154593	0.37994	0.0291668	0.0812324	0.153036	0.314239	0.135104	0.224915	0.0712957	0.450494	0.11324	0.124178	0.220321	0.35048	0.24488	3.97072	0.344206	0.236236	0.139199	0.385282	0.94652	0.299991
XLOC_004843	0.490868	0.261919	0.140844	0.0813788	0.00640706	0	0.0360491	0.00185334	0.0225807	0	0	0.00603779	0.00153691	0	0	0.00640448	0.0041606	0.00479773	0.00344803	0	0.036179	0.0111873	0.0241552	0	0.00225626	0	0	0	0.00324224	0	0.301505	0.0530894	0.00398981	0.0972133	0.0123877	0	0.00251516	0	0	0	0	0	0	0.247793	0.0932157
XLOC_004893	0.115266	0.509996	0.183511	0.0785417	0.00439759	0.0211258	0.0168854	0.0910474	0.00899157	0.0333148	0.0328812	0.102379	0.11025	0.0404118	0.0133932	0.0361294	0.00599148	0.0224903	0.0479126	0.0133293	0.317471	0.145515	0.0294734	0.0542967	0.0495421	0.0401326	0.0076245	1.20374	0.115918	0.0571144	0.17712	0.0312838	0.059125	0.0380167	0.0296201	0.0223173	0.010411	0.0285503	0.0499784	0.00797157	0.0317374	0.0599566	0.00233492	0.031567	0.0256183
XLOC_004902	0.0682017	0.0499189	0.0091795	0.0131327	0.00565523	0	0	0.00468437	0.00976267	0.0055575	0.0460853	0.00444066	0.0104889	0.0455115	0	0	0.012064	0	0.00871702	0	0.0117096	0.0338735	0.0344094	0.00687813	0	0.0630942	0.0101486	0	0	0.0101039	0	0	0	0	0.0137512	0	0.0327766	0	0	0.0231169	0.0248359	0	0	0.139271	0.0151498
XLOC_004915	0.0340404	0.0529224	0.00120388	0	0.00476203	0.0191151	0.0208666	0.0147823	1.6e-08	0.00466516	7.72e-06	0.0135936	0.0249024	0.0255269	2.49e-05	0.0202552	0	0.00391876	0.0486726	0.196745	0.00797916	4.17e-08	0.0109809	0.0103879	0.00540545	0.0320481	0.0220438	0.0110034	5.49e-07	0.0068656	0.0115462	0.0189384	0.00641863	0.250828	0.103701	0.00882286	0.0156964	0.0153864	0	0.0146305	0	1.39e-06	0.0111106	0.0121781	0.00972627
XLOC_004947	1.81476	3.68433	0.240735	0.490542	0.149426	0.81075	0.447472	0.090599	0.0230912	0.0270676	0.207937	0.043968	0.304983	0.877639	0.792465	0.320134	0.327251	0.736598	0.465373	0.184508	0.192761	0.149574	0.452017	0.307345	0.138587	1.41812	0.70104	0.0559177	0.581298	0.219569	0.305774	0.328982	0.300157	0.16488	0.388498	0.147919	1.22779	0.601126	0.0603099	0.225857	0.291553	0.00839793	0.0106089	0.0269345	0.366453
XLOC_004953	2.1578	2.19255	0.194474	0.160805	0.346261	0.0760494	0.637298	0.0135265	1.55965	1.36175	1.03818	0.244474	0.163603	0.717968	0.87168	1.75418	0.111718	0.152134	0.141684	0.0937031	0.415448	0.211314	0.778647	0.214084	0	0.115554	1.19746	0.139485	1.14111	1.08741	0.547694	0.874664	0.712233	0.939901	0.420822	0.0900444	0.525365	1.42039	0.486409	6.78242	2.72543	0	0	0.0390542	0.13326
XLOC_004963	2.27916	3.35008	0.87358	1.17404	0.208652	1.8066	2.31125	0.0371942	0.118275	0.180553	0.175053	0.0876503	1.61144	1.33804	0.854666	2.36018	0.978838	1.69871	1.09688	0.712643	0.506949	0.689204	1.3631	1.55508	0.188747	1.52036	0.334863	0.7039	0.356517	0.675156	0.853358	1.78469	1.11671	0.848339	2.49521	1.99048	1.44731	1.39196	0.733593	0.0447361	0.778383	1.44689	0.189334	6.51476	0.625101
XLOC_004997	0.418963	2.206	0	0	0	0	0	0	0	0.0051679	0.0129451	0	0	0	0	0	0	0	0	0	0.253132	0	0	0.00661811	0	0	0	0.368325	0	0.065765	0.0209326	0	0	0	0.00683021	0	0.0295749	0	0	0.0036048	0.0115492	0	0	0.0769238	0
XLOC_005009	0.757356	0.534173	0.0901889	0.0353086	0.0210391	0.0219609	0.0271056	0.0258775	0.0158648	0.0156224	0.0150825	0.0257925	0.0792719	0.131052	0.0509474	0.0361709	0.021601	0.0255207	0.0269602	0.0355369	0.019046	0.0259803	0.0504677	0.0324563	0.02518	0.0318497	0.0250865	0.0295161	0.0220176	0.0324613	0.0310902	0.0240959	0.0246904	0.0151747	0.0519689	0.0479942	0.0986473	0.0606144	0.0654267	0.00604322	0.042824	0.0665376	0.0250569	2.33813	0.0102011
XLOC_005014	0.892439	0.2849	0.00650591	0	0.0317351	0	0.0107436	0.013279	0	0	0.0168254	0	0	0.02011	0.0123021	0	0.00744989	0.0323259	0	0	0.0855757	0.056401	0.0245839	0.0194979	0	0.0399585	0.0362953	0	0.0157633	0	0.00843741	0.0121885	0.0203019	0	0.0555279	0.0327979	0.0264559	0.0153825	0.228224	0.30119	0.0175942	0.0194247	0.196573	0.188692	0
XLOC_005016	1.54146	1.25712	0.187925	0.393825	0.126831	0.354466	0.191997	0.18916	0.237463	0.181697	0.147024	0.101415	0.306345	0.440968	0.333937	0.189686	0.133329	0.331495	0.249335	0.302458	0.162776	0.0966791	0.365073	0.249135	0.0738744	0.396597	0.5034	0.322428	1.03618	0.345213	0.123638	0.333509	0.32536	0.144926	0.0866851	0.145822	0.837399	0.305173	0	0.0666402	0.413456	0.0527121	0.024668	1.38757	0.0180333
XLOC_005027	0.645521	0.542922	0.210486	0.203979	0.140837	0.0473417	0.166335	0.168168	0.0886157	0.446	0.385032	0.332672	0.149852	0.10441	0.166905	0.255567	0.243963	0.0844339	0.142249	0.117638	0.431303	0.254938	0.15675	0.266906	0.152124	0.123829	0.135665	0.285606	0.655136	0.439542	0.340417	0.289747	0.156759	0.364752	0.552745	0.232212	0.148834	0.0331609	0.461768	0.136156	0.535555	0.145034	0.0831209	0.244124	0.277434
XLOC_005028	0.140215	0.137871	0.0182634	0.0478033	0.00655287	0.00595605	0.0148729	0.0785509	0.0393772	0.0437757	0.0451426	0.00884294	0	0	0.0150793	0.00961307	0.00671272	0.00414651	0.0198368	0.00923145	0.0320321	0.00327169	0.00498491	0.0119713	0.00332215	0.0389785	0.00914807	0.0227552	0.0447761	0	0.0283119	0.0179918	0.03834	0.02012	0.0675436	0.0106891	0.00547913	0.01201	0	0.00221852	0.154635	0.101839	0.0300897	0	0.0553191
XLOC_005033	0.443444	0.610763	0.162809	0.169805	0.037399	0.030469	0.101454	0.00821368	0.00519606	0	0.0315723	0.00722115	0.0948672	0.0525303	0.0261946	0.0699871	0.185069	0.0329637	0.147577	0.0232204	0	0.0269454	0.0227283	0.191554	0.0193031	0.0252314	0.0155628	0	0.00299108	0.0457322	0.0489446	0.072601	0.0183967	0.0331075	0.0770577	0.0351555	0.108938	0.175653	0	0.0166972	0	0.0657773	0	0.0747058	0
XLOC_005034	1.02915	1.12811	0.0436766	0.0324296	0.0680469	0.161648	0.306543	0.00798326	0.00980201	0.000916901	0.0156365	0.00399575	0.215547	0.563736	0.340853	0.230627	0.09933	0.0424534	0.282056	0.0121754	0.187696	0.0725235	0.352246	0.0868376	0.0561202	0.0193748	0.0895808	0.0318614	0.0198365	0.179658	0.145491	0.104615	0.209253	0.177944	0.0682585	0.0695837	0.236876	0.329896	0.0492963	0.145123	0.0131935	0.00227001	0.0057419	0.137635	0.00285664
XLOC_005052	3.31777	5.66289	0.480225	0.963699	0.641483	2.10145	0.736845	0.0236697	0.511028	1.11266	0.136149	0.112784	0.659024	1.59321	1.26971	0.295409	0.424314	1.70498	0.529332	0.305049	0.503975	0.279832	1.08144	0.994783	1.04034	0.776745	0.74723	1.11471	0.355811	0.27377	0.361023	0.478123	0.442133	0.488813	0.429379	0.367586	0.73449	1.21677	0.146838	0.084582	4.05483	0.112184	0	0	0.0425453
XLOC_005080	0.254946	0.17574	0	0	0	0	0	0	0.00599753	0.00152243	0	0.00484427	0	0.00245411	0.00237775	0.00151537	0.0279148	0	0.22329	0	0.00324158	0.00154707	0.0025013	0	0	0.0294017	0	0	0	0	0.0210449	0.00633545	0	0	0.0432641	0.00180131	0	0.0146463	0	0.00703518	0	0.0458989	0	0.0937793	0
XLOC_005088	0.653353	1.87122	0.570606	0.97083	0.480441	0.171166	0.207766	0.0552832	0.0975168	0.155678	0.378266	0.187671	0.25226	0.240935	0.177089	0.277366	0.160057	0.835074	0.315164	0.143899	0.513273	1.12907	0.506822	0.343692	0.306221	0.165936	0.0751119	0.133952	0.376982	0.613756	0.52199	0.419205	0.658946	0.14186	0.408327	0.223866	0.259737	0.22778	0.29769	0.033665	0.225649	1.54229	6.22414	0.492998	0.214986
XLOC_005093	0.09102	0.2406	0.00171565	0.0133982	0.00409823	0.0162173	0.00959612	0.0301146	0.117863	0.0649948	0.037801	0.33201	0.00755123	0.00718004	0.01391	0.0104646	0.00868419	0.0174091	0.0255993	0.00995473	0.00784608	0.00846695	0.00653117	0.00644898	0.0104161	0.0291987	0.0135085	0.00882546	0.0650364	0.0164995	0.04057	0.00914588	0.0427853	0.00855135	0.0835104	0.0119797	0.0641826	0.0108279	0.0148593	0.022285	0.237682	0.0102533	0	0.0488453	0.702031
XLOC_005102	0.467909	0.434421	0.0350435	0.0292973	0.0798851	0.052676	0.0524825	0.152573	0.189625	0.252661	0.0961286	0.12002	0.0473402	0.123572	0.0636917	0.0481447	0.0484376	0.034436	0.0586258	0	0.0339675	0.180189	0.0132448	0.131307	0.0547021	0.134818	0.103963	0.0472209	0.0181838	0.12793	0.0427012	0.052661	0.0763578	0.0215424	0.349447	0.099411	0.0907097	0.111855	0	0.313202	0	0.186957	0	0.275159	0.158913
XLOC_005104	3.97074	3.98245	0.365309	1.67167	0.073297	0.123588	0.0796185	0.0466738	0.15019	0.183982	0.40224	0.122772	0.178707	0.109178	0.121746	0.400659	0.126164	0.127052	0.119768	0.0853295	0.0471881	0.128935	0.165285	0.499618	1.0806	0.867652	0.0295245	0.0139511	0.119	0.0903118	0.176644	0.287041	0.0116585	0.117173	0.935065	0.0317788	0.051484	0.215312	0	1.87582	0	0.0867242	0.00904739	0.00678422	0
XLOC_005164	13.0489	28.1269	1.575	0.336532	0.241014	1.54087	0.477879	0.200441	1.0865	0.616561	0.408871	0.426393	0.475473	0.397459	0.783881	0.413413	2.51176	0.242687	1.29058	0.0875867	1.33913	0.265786	0.502626	1.4705	0.54119	0.682162	0.126618	0.0842901	0.139569	0.537139	1.50092	0.623364	2.15489	0.098371	0.85979	0.30861	0.400709	0.749378	0.150898	0.0525694	0.0562184	0.0409468	0.183436	1.37133	0
XLOC_005165	0.767126	0.975793	0.60335	0.468663	0.803682	0.593283	0.372826	0.262576	0.343446	0.595738	0.175727	0.410101	0.417382	0.570206	0.564085	0.300935	0.195013	0.795794	0.598063	0.499467	0.186458	0.209915	0.340127	0.882853	0.571041	0.45569	0.545426	0.444508	0.181704	0.343729	0.885316	0.52559	0.638522	0.405309	0.241172	0.435704	0.422834	0.421816	0	0.0476132	0	0	0.160722	0.136979	0
XLOC_005175	0.296825	0.380334	0.097506	0.123841	0.0286094	0.0418307	0.0779577	0.00330138	0	0.0099138	0.00158293	0.0244061	0.0646661	0.167145	0.167622	0.0584807	0.0644362	0.0276481	0.151229	0.0301455	0.0360378	0.0275107	0.0620319	0.186257	0.0529074	0.0231412	0.0122674	0.0125145	0	0.0159775	0.0543564	0.0537227	0.0717247	0.0273208	0.0221378	0.0219115	0.0785015	0.221205	0	0.0069562	0	0	0	0.417106	0
XLOC_005176	0.0928094	0.0691085	0.00778609	0.0204711	0.0125459	0.00478238	0.00987191	0	0	0	0.00978132	0	0.0129838	0.0193434	0.00781047	0.00445439	0.00466093	0.00309033	0.00893643	0.0291388	0.00376756	0	0	0.0296114	0.00281456	0.00673463	0.0102732	0.00511736	0.00137385	0	0.0303371	0.00622679	0.0111382	0.00832038	0.07719	0.00866866	0.0587426	0.0405157	0	0	0	0	0	0	0
XLOC_005179	0.158291	0.152215	0.0988916	0.21095	0.0328494	0.0837819	0.0412169	0.0663855	0.0972235	0.0463316	0.147385	0.0892799	0.0469253	0.0422013	0.0379628	0.051783	0.0827987	0.0813736	0.0503746	0.0306447	0.0641517	0.0842077	0.0478991	0.0470273	0.106406	0.070487	0.0176636	0.0307532	0.0717639	0.0855312	0.0560971	0.075095	0.116706	0.0563723	0.199415	0.0715681	0.0325421	0.0391852	0.0347128	0.0509272	0.0815438	0.163694	0.0467115	0.0599428	0.143613
XLOC_005184	1.24487	1.02148	0.225998	0.11441	0.00891917	0.408431	0.0260279	0.00510694	0.00677495	0.00220387	0.00570817	0.00406048	0.0527566	0.142583	0.0741117	0.0253703	0.0268548	0.0186413	0.0966133	0.0278609	0.0264726	0.024732	0.017331	0.176219	0.00647522	0.0398514	0.0361506	0.0408258	0.052022	0.0527701	0.0518452	0.0369968	0.0065817	0.0382294	0.0554113	0.0373983	0.292708	0.093875	0	0.0097412	0.0202456	0.03655	0.0212051	0.00302933	0.00599945
XLOC_005185	1.46795	0.618999	0.0450238	0.0487719	0.191262	0.0594559	0.0574975	0.01062	0.138165	0.26473	0.840203	0.620302	0.078625	0.133877	0.161056	0.0847973	0.0274767	0.050253	0.0148355	0.0151976	0.00915308	0.0885486	0.0274719	0.0383498	0.188573	0.0511211	0.0239487	0.032017	0.0714176	0.0283209	0.032857	0.0906715	0.0286733	0.0367578	0.243508	0.0268984	0.0548039	0.277322	0.0864292	0.0485028	0.0383607	0.0236053	0.0155024	0.0167352	0.0209092
XLOC_005193	0.383788	1.15326	0.0416899	0.128569	0.0073384	0.0229462	0.151133	0	0.0138711	0.0140849	0.0539139	0	0.0387114	0.0104811	0.0212381	0.0854019	0.177168	0.049142	0.0519743	0.0484299	0	0.0655942	0	0.0448084	0.0437274	0.0153619	0.0138944	0.0578071	0.0112539	0.0136727	0	0.128319	0	0.00963661	0.0183962	0.106776	0.182703	0.103709	0.0400793	0.094202	0	0	0	0.0242776	0
XLOC_005202	2.71419	2.69274	1.74877	0.760786	1.53814	1.49017	0.977143	0.730645	1.62301	3.88926	3.76883	1.4171	1.09295	0.71069	0.918787	0.551396	0.683452	1.11947	1.47207	0.488538	1.07621	0.220035	1.12964	1.7533	0.397545	0.778906	0.616034	1.37513	2.74721	0.737013	1.38682	0.66708	0.810746	0.705409	1.6228	1.00581	0.597368	0.717247	0.315504	0.422116	0.117721	0.548298	0.429709	0.469407	0.0409774
XLOC_005207	0.0779899	0.0698704	0.0156681	0.0497039	0.0744507	0.0199806	0.0121242	0.0023286	0.0101582	0.011873	0.0223158	0.0210425	0.0382908	0.0155662	0.0212942	0.00815647	0.0198573	0.0209656	0.0487327	0.0114211	0.0058245	0	0.00427752	0.00683801	0.0150875	0.0199778	0.0527997	0	0.00215552	0.0229559	0.0176582	0.0167683	0.00322942	0.0103596	0.0932582	0.0272125	0.0169012	0.0203152	0.0238044	0.166766	0.0123597	0.236102	0.0172132	0.0220977	0.00752486
XLOC_005248	0.300532	0.689074	0.155652	0.0699414	0	0.190763	0.0323805	0	0	0.0112584	0.0346558	0.00449794	0.0235755	0.0253295	0.0275171	0.138741	0.240529	0.030776	0.00838107	0	0.00667281	0.0139638	0.224882	0.00696684	0.093245	0.031394	0.0234534	0.00906436	0.0552646	0.0367575	0.182094	0.0642803	0.0145123	0.0703128	0.117778	0.0107657	0.0415036	0.196709	0.0461768	0.00946948	0	0.189036	0.0350924	0	0
XLOC_005326	1.05827	0.515449	0.0616386	0.0764711	1.47886	0.0197877	0.118216	0.0424026	0.983127	0.636194	0.409064	0.291221	0.0775289	0.181487	0.259734	0.0488363	0.144577	0.0486313	0.0613356	0.0335121	0.146686	0.0481002	0.312554	0.268214	0.00681518	0.0529116	0.0043676	0.124762	0.0829628	0.0740312	0.182813	0.0976388	0.0187608	0.042015	0.0319039	0.0618946	0.105684	0.430271	0	0.49549	0.00814594	0.588221	0.0669398	0.0531159	0
XLOC_005338	0.764926	0.572407	0.352209	0.2419	0.371742	0.236779	0.22931	0.257038	0.378289	0.306267	0.440784	0.518638	0.205637	0.276351	0.247075	0.290627	0.0635608	0.115509	0.349713	0.7407	0.0925349	0.110801	0.155025	0.232118	0.725723	0.525438	0.3605	0.202155	0.256466	0.237721	0.24472	0.203282	0.176162	0.527752	0.581766	0.234556	0.23652	0.189369	0	1.12887	0.338879	0.0776507	0.20982	0.0261489	0.390402
XLOC_005352	0.345661	0.513652	0	0	0.013083	0.0193676	0.0182822	0	0	0	0.0825293	0	0.0128339	0.0342296	0.0234469	0.0237266	0.0145529	0	0	0	0.14497	0.0275604	0.0220174	0	0	0	0.0380273	0	0	0	0	0.0191333	0	0	0.0163926	0.0158586	0.0552367	0.0380943	0	0.0185852	0	0	0	0	0
XLOC_005365	0.135829	0.153077	0.0208229	0.0292744	0.00993154	0.0420991	0.0176235	0.151985	0.0258822	0.0117059	0.0984008	0.0416576	0.0379321	0.0163049	0.00718569	0.0104581	0.0612598	0.0411149	0.0305667	0.0169694	0.0275148	0.0154093	0.0234751	0.0509386	0.00521526	0.0366301	0.0142032	0.0377509	0.21292	0.0288904	0.0761307	0.00721764	0.0722608	0.0464005	0.124741	0.0457953	0.0270695	0.0677002	0.0297108	0.0140217	0.142219	0.172074	0.0473265	0.0862239	0.131518
XLOC_005373	0.517014	0.718191	0.12682	0.144044	0.370646	0.0681031	0.158564	0.0110139	0.0532142	0.0218084	0.134936	0.0515682	0.113101	0.188658	0.148548	0.11265	0.101066	0.0970052	0.132899	0.0199364	1.1198	0.391912	0.198569	0.126594	0.0306684	0.147541	0.0766716	1.21474	0.121867	0.169115	0.09897	0.179849	0.143893	0.0585448	0.127274	0.181624	0.201203	0.160353	0.0632511	0.118977	0.0241665	0.165018	0.367084	0.127738	0.0127988
XLOC_005399	0.163951	0.281453	0	0.0195278	0.0264627	0.013033	0.120814	0	0	0	0	0	0.00838913	0	0.0597278	0.0169594	0.0183227	0.0382215	0.0448595	0	0.0191978	0	0	0	0	0.0314701	0.134004	0.0145196	0.00550595	0	0	0.0279119	0.0127096	0.0120477	0.145539	0.00963417	0.119465	0.0262581	0	0.381757	0.115181	0	0	0	0
XLOC_005410	0.0955815	0.584437	0.0868066	0.127185	0.0290886	0.153193	0.0248534	0	0.0316723	0	0.0397221	0.0183557	0.0884034	0.0489189	0.0268906	0.0596709	0.0110846	0.0594086	0.0724335	0.0439104	0.0402866	0.0119111	0.0273718	0.305824	0.0293814	0.030167	0.00518926	0.0124501	0.0178899	0.0394663	0.038319	0.0320479	0.00684922	0.0073249	0.0321325	0.0458503	0.02167	0.0213487	0	0.00403844	0	0	0	0.0937086	0
XLOC_005449	0.867348	0.652091	0.714381	0.5013	0.173105	1.11296	0.471353	0.147111	0.0715757	0.0235623	0.408646	0.173354	0.579014	0.303268	0.262162	0.297222	0.23478	0.555248	0.444095	0.12755	0.537413	0.25209	0.296658	0.372601	0.369415	0.37072	0.105966	0.10594	0.101117	0.339683	0.273167	0.449145	0.296767	0.250285	0.526541	0.17743	0.339535	0.242752	0.111771	0.0315181	0.0290074	0.0544899	0.0404004	0.111873	0.0367185
XLOC_005458	0.697402	0.473793	0.0386996	0.0855655	0.0154601	0.00565994	0.00949374	0.00659013	0.0231437	0.00841152	0.00209089	0.0089843	0.026169	0.00284559	0.00917168	0.00743765	0.0150856	0.00802414	0.170003	0.0161774	0.150442	0.115382	0.0375301	0.0121347	0.00924483	0.0082519	0.0149429	0.107783	0.0247971	0.0606727	0.0101983	0.0116456	0.0288593	0.0472053	0.326982	0.0314934	0.0368417	0.0152213	0	0.0176526	0.00752278	0.01546	0.0793444	2.25415	0
XLOC_005477	0.377126	0.881373	0	0.00257056	0.0461242	0.0175359	0.00303609	0	0.0508718	0.00200748	0	0.0657566	0.00373535	0.0124285	0.00313497	0.00713149	0.002094	0.00465907	0.00414581	0	0	0.00680905	0.00959015	0	0	0	0.00769351	0	0.00313321	0	0.0287678	0.0110774	0	0.0213651	0.0342498	0	0.0166824	0.0428331	0	0	0	0.0362843	0	0	0
XLOC_005478	0.114951	0.151312	0.00352159	0.0184224	0.00837399	0.00937049	0.013246	0.00359399	0	0	0.00455381	0	0.0109119	0.0835876	0	0.0161989	0.00403256	0.0130425	0.0177785	0	0	0.00866065	0.00659949	0.0107379	0	0.20098	0.0203164	0	0	0.0162392	0.00431908	0.029906	0.00497955	0.0106534	0.00527688	0	0.0374622	0.0404339	0	0.0441379	0	0.0105155	0	0.0146923	0
XLOC_005491	9.32997	11.3554	4.73294	4.65839	5.49345	5.01662	5.66424	3.19838	3.63746	2.4685	4.02214	3.05123	4.42262	4.46315	4.85537	4.25021	4.22465	4.89853	4.61146	3.23212	4.18046	5.26105	2.55649	4.23506	2.23772	5.15941	2.53445	3.82548	1.47163	5.05498	2.70591	5.63061	4.91155	3.94611	1.25254	2.38924	5.93056	3.1859	1.90462	3.14267	2.24976	0.212554	6.15304	1.38824	6.01131
XLOC_005493	0.616569	0.547723	0.119157	0.116028	0.100914	0.276734	0.14442	0.503677	0.171181	0.225554	0.267788	0.19761	0.16059	0.146499	0.218067	0.135893	0.200381	0.109036	0.271502	0.151892	0.161473	0.184389	0.0836909	0.105629	0.156588	0.161226	0.385777	0.323764	0.208401	0.0570786	0.375944	0.119107	0.223079	0.181387	0.0623604	0.174192	0.281414	0.464635	0	0.0914758	0.279598	0.159777	0.130989	0.143601	0.186208
XLOC_005522	5.91097	6.16725	2.80616	3.16179	5.46767	4.29507	3.79237	3.44036	3.80518	3.76396	6.09842	3.77799	3.0297	3.27959	3.63386	2.40555	4.18179	3.72529	2.97894	2.69522	4.67009	1.77395	4.16867	3.30945	1.73732	3.40162	3.51331	2.56391	2.89641	3.21243	3.25614	3.06689	3.07715	3.13292	1.93018	3.16005	3.12052	3.95766	1.068	25.1543	2.45227	3.43282	0.346142	16.004	0.0675067
XLOC_005525	0.0354831	0.039828	0.00503307	0.027479	0.0296038	0.0267896	0.0175284	0.040402	0	0.00609417	0.00508853	0.00467991	0.027265	0.00777951	0.0106564	0	0.00635402	0.0118508	0	0	0.0123391	0.0185715	0	0.0228918	0.00539686	0.0325997	0.0228663	0.0196265	0.0219312	0.0348201	0.0124454	0.00796183	0.0181874	0	0.0421157	0.0137216	0.0240814	0	0.0346778	0	0.0272193	0.0150313	0	0	0
XLOC_005547	6.18558	5.44371	2.25146	3.11798	2.8449	3.64766	2.71893	2.87705	1.46441	2.30897	1.33402	0.985166	3.71396	3.57799	3.77091	1.96439	2.4353	3.0354	3.1105	0.586966	1.33196	3.73119	2.74797	1.89592	1.00482	1.9566	10.5553	5.84329	5.21755	2.86237	3.25282	1.60879	2.64605	1.92656	1.48959	3.43556	6.26217	5.75305	0.374742	1.21367	2.63801	2.14646	0.963128	0.569378	1.40078
XLOC_005552	1.57253	2.87254	0.128027	0.837118	0.251629	0.0977051	0.0541096	0.105845	0.532904	0.172189	0.216711	0.248354	0.13882	0.0942246	0.0962198	0.0871037	0.0490779	0.485579	0.144201	0.0803041	0.25869	0.103064	0.292338	0.171674	0.079215	0.0351439	0.269369	0.0249921	0.122292	0.0578844	0.018642	0.347949	0.154657	0.192381	0.162156	0.0540672	0.0774923	0.0761099	1.73101	0.0244596	0.189631	0.496305	0.391235	0.608714	0.0977064
XLOC_005562	3.37568	12.0628	0.0563148	0.424139	0.569259	0.0416225	0.347988	0.0227664	0.0541208	0.155957	0.0944358	0.0763948	0.244471	5.36046	4.54842	0.0640316	0.277352	0.195928	3.01312	0.307125	3.33621	1.32432	0.515137	0.319294	1.25477	0.23239	6.67943	0.299201	5.99441	0.300652	0.187263	0.1411	2.62774	0.402552	4.1416	0.908361	1.49065	1.94584	0.237557	0.2418	0.0554983	0.893858	0	1.86751	0.349855
XLOC_005579	1.18356	2.50163	0.265035	0.567945	0.873886	0.776979	0.834476	0.299433	0.183678	0.442409	0.361221	0.212044	0.391367	0.709905	0.525485	0.437372	0.919685	0.825819	0.512045	1.14151	0.476303	0.532105	0.664818	0.643739	1.51796	0.196095	0.814331	0.650292	0.498807	0.618491	0.492223	0.532098	0.627234	0.93212	0.506128	0.61026	1.23478	0.931561	0.507121	23.3065	0.0775496	0.078757	0.508684	0.767701	0.406592
XLOC_005599	0.239752	0.319889	0.0381436	0.0437484	0.106598	0.0654041	0.0767811	0.0236912	0.0220699	0.0553027	0.0596901	0.0123523	0.042065	0.0393044	0.0756794	0.0353628	0.113566	0.0451865	0.0488484	0.0503629	0.0602304	0.0314832	0.121109	0.0471197	0.0387625	0.0902146	0.0543485	0.0658599	0.232495	0.0704398	0.084332	0.0775524	0.0683528	0.0257074	0.265793	0.100697	0.104295	0.142303	0	0.668086	0.30286	0.128144	0.0482226	0.0706339	0.0525391
XLOC_005634	0.222813	0.495483	0.0216025	0.0772878	0.0711233	0.112088	0.0650244	0.0171105	0.0451017	0.0854815	0.0488454	0.0326577	0.00137558	0.00575845	0	0.0623626	0.0571705	0.0112377	0	0.00593205	0.0763766	0.253516	0.165687	0.0782506	0.00720456	0.0388087	0.00126963	0.312514	0.0537652	0.847265	0.0304268	0.183796	0.0224235	0.194956	0.0709937	0.0871513	0.00476118	0.00400719	0.0756805	0.0320537	0	0	0	1.40481	0.00392083
XLOC_005639	7.71031	5.67736	3.86466	2.74748	6.67302	4.68564	4.95301	4.9877	2.86473	2.07281	3.31279	2.49882	0.0220336	0.0215526	0.0275667	4.79775	3.58877	3.30401	0.0280906	1.72726	2.53608	4.50984	3.42423	5.42415	2.54545	5.21811	0.0356276	11.3795	5.00965	7.82856	4.51976	4.21154	4.62307	4.70723	2.00416	4.33723	0.0185835	0.0120427	1.21142	5.46043	0.00260733	0	12.0662	4.26947	0.00370166
