# Supplementary material for: Long noncoding RNAs expressed in human hepatic stellate cells form networks with extracellular matrix proteins
Source: Genome Med. 2016 Mar 23;8:31. doi: 10.1186/s13073-016-0285-0 (PMC4804564; doi:10.1186/s13073-016-0285-0)
Supplement: Additional file 10: Table S9. — lncRNAs’ association with SMAD3, super-enhancers, and restricted expression in HSCs. (XLS 312 kb) [file 13073_2016_285_MOESM10_ESM.xls]

## Sheet: Supplemental_TableS8.xls
Supplemental Table S9: LncRNAs' association with SMAD3, super-enhancers, and restricted expression in HSCs. (1: indcates an association and 0 means there is not statistically significant associations.)
loci	SMAD3	SuperEnhancer	HSC_specific
XLOC_000001	1	0	0
XLOC_000002	0	0	0
XLOC_000003	1	0	0
XLOC_000004	1	0	0
XLOC_000005	1	0	0
XLOC_000006	1	0	0
XLOC_000007	0	0	0
XLOC_000009	0	0	0
XLOC_000010	0	0	0
XLOC_000011	0	0	0
XLOC_000016	0	0	0
XLOC_000019	1	0	0
XLOC_000020	0	0	0
XLOC_000023	0	0	0
XLOC_000024	0	0	0
XLOC_000030	1	0	0
XLOC_000031	0	0	1
XLOC_000032	0	0	0
XLOC_000035	1	0	0
XLOC_000039	0	0	0
XLOC_000041	1	0	1
XLOC_000045	0	0	0
XLOC_000049	0	0	0
XLOC_000051	0	0	0
XLOC_000052	0	0	0
XLOC_000054	1	0	0
XLOC_000056	0	0	1
XLOC_000060	0	0	0
XLOC_000061	0	0	0
XLOC_000062	0	0	0
XLOC_000063	0	0	1
XLOC_000066	1	0	0
XLOC_000070	0	0	0
XLOC_000071	0	0	0
XLOC_000072	1	0	0
XLOC_000074	1	0	0
XLOC_000075	1	0	0
XLOC_000076	0	0	0
XLOC_000077	0	0	1
XLOC_000079	0	1	0
XLOC_000081	0	0	0
XLOC_000083	1	0	1
XLOC_000084	0	0	0
XLOC_000085	0	0	0
XLOC_000086	0	0	0
XLOC_000087	0	0	0
XLOC_000088	0	0	0
XLOC_000099	0	0	0
XLOC_000100	0	0	0
XLOC_000101	0	0	0
XLOC_000105	0	0	0
XLOC_000106	1	0	0
XLOC_000108	0	0	0
XLOC_000109	1	0	0
XLOC_000111	1	0	0
XLOC_000113	0	0	0
XLOC_000114	1	0	0
XLOC_000117	0	0	0
XLOC_000121	1	0	0
XLOC_000122	1	0	0
XLOC_000123	1	0	1
XLOC_000124	1	0	1
XLOC_000125	1	0	0
XLOC_000126	0	0	0
XLOC_000127	1	0	0
XLOC_000129	0	0	0
XLOC_000132	1	0	0
XLOC_000133	0	0	0
XLOC_000134	1	0	0
XLOC_000135	1	0	0
XLOC_000138	1	0	1
XLOC_000139	1	0	0
XLOC_000140	0	0	0
XLOC_000141	0	0	1
XLOC_000142	1	0	1
XLOC_000144	0	0	0
XLOC_000146	0	0	0
XLOC_000148	1	0	0
XLOC_000149	1	0	0
XLOC_000150	1	0	0
XLOC_000151	0	0	0
XLOC_000153	1	0	0
XLOC_000154	1	0	0
XLOC_000155	1	0	1
XLOC_000157	0	0	1
XLOC_000163	1	0	0
XLOC_000165	1	0	0
XLOC_000166	0	0	0
XLOC_000168	0	0	1
XLOC_000169	1	0	0
XLOC_000171	1	0	1
XLOC_000173	0	0	0
XLOC_000174	0	0	0
XLOC_000175	0	0	0
XLOC_000176	0	0	0
XLOC_000180	0	0	0
XLOC_000181	0	0	0
XLOC_000182	0	0	0
XLOC_000183	0	0	0
XLOC_000184	1	0	0
XLOC_000186	1	0	1
XLOC_000188	1	0	0
XLOC_000190	0	0	0
XLOC_000195	0	0	0
XLOC_000196	0	0	0
XLOC_000199	1	1	0
XLOC_000200	0	0	0
XLOC_000201	1	0	0
XLOC_000204	0	0	1
XLOC_000205	1	0	0
XLOC_000209	0	1	0
XLOC_000218	0	0	0
XLOC_000219	0	0	0
XLOC_000220	0	0	0
XLOC_000222	0	0	0
XLOC_000223	1	0	0
XLOC_000225	0	0	0
XLOC_000226	0	0	0
XLOC_000227	1	0	1
XLOC_000232	0	0	0
XLOC_000235	0	0	0
XLOC_000236	0	0	0
XLOC_000238	0	1	0
XLOC_000241	0	0	1
XLOC_000244	0	0	1
XLOC_000247	1	0	0
XLOC_000249	1	0	0
XLOC_000250	1	0	0
XLOC_000252	0	0	0
XLOC_000253	1	0	0
XLOC_000255	0	0	0
XLOC_000259	1	0	1
XLOC_000260	0	0	0
XLOC_000262	0	0	0
XLOC_000267	0	0	0
XLOC_000268	0	0	0
XLOC_000270	1	0	0
XLOC_000274	0	0	0
XLOC_000275	0	0	0
XLOC_000276	0	0	0
XLOC_000280	1	0	0
XLOC_000282	1	0	0
XLOC_000283	1	0	0
XLOC_000284	0	0	1
XLOC_000286	1	0	0
XLOC_000287	0	0	0
XLOC_000288	0	0	0
XLOC_000290	1	0	0
XLOC_000291	0	0	0
XLOC_000293	0	0	0
XLOC_000296	0	0	0
XLOC_000297	1	0	0
XLOC_000298	1	0	0
XLOC_000299	1	0	0
XLOC_000302	0	0	0
XLOC_000303	1	0	0
XLOC_000304	0	0	0
XLOC_000305	0	0	0
XLOC_000306	0	0	0
XLOC_000307	1	0	0
XLOC_000309	0	0	0
XLOC_000310	1	0	1
XLOC_000313	0	0	0
XLOC_000315	0	0	1
XLOC_000316	1	0	0
XLOC_000317	0	0	0
XLOC_000319	0	0	0
XLOC_000323	0	0	0
XLOC_000324	0	0	0
XLOC_000325	1	0	1
XLOC_000326	0	0	0
XLOC_000335	0	0	0
XLOC_000336	0	0	0
XLOC_000339	1	0	0
XLOC_000341	1	0	0
XLOC_000343	0	0	0
XLOC_000345	0	0	0
XLOC_000346	1	0	0
XLOC_000347	1	0	0
XLOC_000348	1	0	0
XLOC_000349	1	0	0
XLOC_000350	0	0	0
XLOC_000351	0	0	0
XLOC_000355	1	0	0
XLOC_000356	0	0	0
XLOC_000357	1	0	0
XLOC_000358	1	0	0
XLOC_000359	1	0	0
XLOC_000360	1	0	0
XLOC_000361	0	0	0
XLOC_000362	1	0	0
XLOC_000363	0	0	0
XLOC_000365	0	0	0
XLOC_000366	0	0	0
XLOC_000367	0	0	0
XLOC_000369	0	0	0
XLOC_000370	0	0	0
XLOC_000371	1	0	0
XLOC_000372	1	0	0
XLOC_000373	0	0	0
XLOC_000374	0	0	0
XLOC_000375	0	0	0
XLOC_000376	1	0	0
XLOC_000377	0	0	0
XLOC_000378	1	0	0
XLOC_000379	1	0	0
XLOC_000381	1	0	0
XLOC_000382	1	0	0
XLOC_000385	1	0	0
XLOC_000386	0	0	1
XLOC_000388	0	0	0
XLOC_000389	0	0	0
XLOC_000390	1	1	1
XLOC_000391	1	0	0
XLOC_000392	0	0	0
XLOC_000393	0	0	0
XLOC_000394	1	0	0
XLOC_000395	1	0	0
XLOC_000397	0	0	0
XLOC_000398	0	0	0
XLOC_000399	1	0	0
XLOC_000400	0	0	0
XLOC_000401	1	0	0
XLOC_000402	1	0	0
XLOC_000403	0	0	0
XLOC_000404	1	0	0
XLOC_000405	0	0	0
XLOC_000406	0	0	0
XLOC_000407	0	0	0
XLOC_000409	0	0	0
XLOC_000410	0	0	0
XLOC_000411	0	0	0
XLOC_000413	0	0	0
XLOC_000414	1	0	0
XLOC_000415	0	0	0
XLOC_000416	0	0	0
XLOC_000417	1	0	0
XLOC_000418	1	0	0
XLOC_000419	0	0	0
XLOC_000420	0	0	0
XLOC_000421	0	0	0
XLOC_000422	1	0	0
XLOC_000425	1	0	0
XLOC_000426	1	0	0
XLOC_000427	1	0	0
XLOC_000428	1	0	0
XLOC_000429	0	0	0
XLOC_000430	0	0	0
XLOC_000431	0	0	0
XLOC_000432	0	0	1
XLOC_000433	1	0	1
XLOC_000434	0	0	0
XLOC_000437	0	0	1
XLOC_000438	0	0	0
XLOC_000439	1	0	0
XLOC_000440	0	0	0
XLOC_000442	1	0	0
XLOC_000444	1	0	0
XLOC_000445	0	0	0
XLOC_000447	0	0	0
XLOC_000449	0	0	0
XLOC_000450	0	0	0
XLOC_000452	0	0	0
XLOC_000453	0	0	0
XLOC_000454	0	0	1
XLOC_000455	0	0	0
XLOC_000457	0	0	0
XLOC_000458	1	0	0
XLOC_000459	1	0	0
XLOC_000460	0	0	0
XLOC_000461	1	0	0
XLOC_000462	0	0	0
XLOC_000463	0	0	0
XLOC_000464	0	0	0
XLOC_000465	0	0	0
XLOC_000466	1	0	0
XLOC_000467	0	0	0
XLOC_000468	1	0	0
XLOC_000470	1	0	0
XLOC_000472	0	0	0
XLOC_000473	0	0	1
XLOC_000474	0	0	0
XLOC_000475	1	0	0
XLOC_000476	0	0	0
XLOC_000477	0	0	0
XLOC_000478	1	0	0
XLOC_000482	1	0	0
XLOC_000483	0	0	0
XLOC_000484	0	0	0
XLOC_000485	0	0	0
XLOC_000486	0	0	0
XLOC_000487	0	0	0
XLOC_000489	0	0	1
XLOC_000491	0	0	1
XLOC_000492	0	0	0
XLOC_000493	0	0	0
XLOC_000494	0	0	0
XLOC_000496	1	0	0
XLOC_000498	0	0	0
XLOC_000499	0	0	1
XLOC_000501	0	0	0
XLOC_000502	0	0	1
XLOC_000503	0	0	0
XLOC_000504	0	0	0
XLOC_000505	1	0	0
XLOC_000506	0	0	0
XLOC_000507	1	0	0
XLOC_000508	0	0	0
XLOC_000509	1	0	1
XLOC_000511	1	0	0
XLOC_000512	0	0	0
XLOC_000514	1	0	0
XLOC_000516	0	1	0
XLOC_000517	0	0	0
XLOC_000520	0	0	0
XLOC_000521	1	0	0
XLOC_000522	1	0	0
XLOC_000523	1	0	0
XLOC_000524	0	0	0
XLOC_000525	0	0	0
XLOC_000527	0	0	0
XLOC_000528	0	0	0
XLOC_000529	0	0	0
XLOC_000530	1	0	0
XLOC_000531	0	0	0
XLOC_000533	1	0	1
XLOC_000534	1	0	0
XLOC_000535	0	0	0
XLOC_000536	0	0	0
XLOC_000537	0	0	0
XLOC_000538	0	0	0
XLOC_000539	0	0	0
XLOC_000541	0	0	0
XLOC_000542	0	0	0
XLOC_000543	0	0	0
XLOC_000545	0	0	0
XLOC_000546	1	1	0
XLOC_000547	1	0	0
XLOC_000549	0	0	0
XLOC_000552	0	0	0
XLOC_000553	0	0	0
XLOC_000554	1	0	0
XLOC_000555	1	0	0
XLOC_000557	1	0	0
XLOC_000558	0	0	0
XLOC_000559	1	0	0
XLOC_000561	0	0	0
XLOC_000562	0	0	0
XLOC_000563	1	0	0
XLOC_000564	1	0	0
XLOC_000565	1	0	1
XLOC_000567	1	0	0
XLOC_000568	0	0	0
XLOC_000571	1	0	1
XLOC_000572	0	0	0
XLOC_000575	0	0	0
XLOC_000576	0	0	0
XLOC_000577	0	0	0
XLOC_000578	0	0	0
XLOC_000579	0	0	0
XLOC_000580	0	0	0
XLOC_000581	1	0	1
XLOC_000582	1	0	0
XLOC_000583	0	0	0
XLOC_000584	0	0	0
XLOC_000586	0	0	0
XLOC_000588	0	0	0
XLOC_000589	0	0	1
XLOC_000590	0	0	0
XLOC_000594	0	0	0
XLOC_000595	0	0	0
XLOC_000599	1	0	0
XLOC_000600	0	0	0
XLOC_000601	0	0	0
XLOC_000603	1	0	0
XLOC_000604	1	0	0
XLOC_000606	0	0	0
XLOC_000608	0	0	1
XLOC_000610	0	0	1
XLOC_000611	0	0	0
XLOC_000613	0	0	0
XLOC_000616	1	0	0
XLOC_000617	0	0	0
XLOC_000618	0	0	0
XLOC_000619	0	0	0
XLOC_000621	0	0	0
XLOC_000622	1	0	0
XLOC_000623	0	0	0
XLOC_000624	0	0	0
XLOC_000625	0	0	0
XLOC_000627	0	0	0
XLOC_000628	0	0	0
XLOC_000630	0	0	0
XLOC_000631	0	0	0
XLOC_000632	0	0	0
XLOC_000633	0	0	0
XLOC_000636	0	0	0
XLOC_000639	0	0	0
XLOC_000641	0	0	0
XLOC_000645	1	0	0
XLOC_000647	0	0	0
XLOC_000648	0	0	0
XLOC_000649	1	0	0
XLOC_000651	1	0	0
XLOC_000654	0	0	1
XLOC_000655	0	0	0
XLOC_000657	1	0	0
XLOC_000659	0	0	0
XLOC_000660	0	0	0
XLOC_000664	0	0	0
XLOC_000665	1	1	0
XLOC_000668	0	0	0
XLOC_000669	0	0	0
XLOC_000675	0	0	0
XLOC_000676	0	0	0
XLOC_000677	0	0	1
XLOC_000678	0	0	0
XLOC_000679	0	0	0
XLOC_000680	0	0	0
XLOC_000681	0	0	1
XLOC_000682	0	0	0
XLOC_000684	0	0	0
XLOC_000686	1	0	0
XLOC_000687	0	0	0
XLOC_000688	1	0	1
XLOC_000689	1	0	1
XLOC_000690	1	0	1
XLOC_000691	1	0	0
XLOC_000693	1	0	0
XLOC_000697	0	0	0
XLOC_000698	0	0	0
XLOC_000699	0	0	0
XLOC_000700	1	0	0
XLOC_000701	1	0	0
XLOC_000702	1	0	1
XLOC_000703	1	0	1
XLOC_000704	1	0	1
XLOC_000705	0	0	0
XLOC_000706	1	0	0
XLOC_000708	0	0	0
XLOC_000709	0	0	0
XLOC_000710	0	0	0
XLOC_000711	0	0	0
XLOC_000713	0	0	0
XLOC_000716	0	0	0
XLOC_000717	0	0	1
XLOC_000721	0	0	0
XLOC_000722	1	0	0
XLOC_000723	0	0	0
XLOC_000724	0	0	0
XLOC_000725	1	0	0
XLOC_000726	1	0	0
XLOC_000728	0	0	0
XLOC_000729	1	0	0
XLOC_000731	1	0	1
XLOC_000732	1	0	1
XLOC_000734	0	0	0
XLOC_000735	0	0	0
XLOC_000736	1	0	0
XLOC_000737	1	0	1
XLOC_000738	0	0	1
XLOC_000739	0	0	0
XLOC_000741	0	0	0
XLOC_000742	0	0	0
XLOC_000743	0	0	0
XLOC_000744	1	0	0
XLOC_000745	0	0	0
XLOC_000746	0	0	0
XLOC_000747	0	0	0
XLOC_000749	0	0	0
XLOC_000750	0	0	0
XLOC_000751	1	0	0
XLOC_000752	0	0	0
XLOC_000756	0	0	0
XLOC_000757	0	0	0
XLOC_000758	0	0	0
XLOC_000760	1	0	0
XLOC_000762	0	0	0
XLOC_000763	0	0	0
XLOC_000764	0	0	0
XLOC_000766	0	0	0
XLOC_000767	0	0	1
XLOC_000769	1	0	0
XLOC_000770	0	0	0
XLOC_000771	1	0	0
XLOC_000774	1	0	0
XLOC_000775	1	0	0
XLOC_000776	1	0	0
XLOC_000777	0	0	0
XLOC_000778	0	0	0
XLOC_000780	0	0	0
XLOC_000781	0	0	0
XLOC_000782	0	0	0
XLOC_000783	1	0	0
XLOC_000784	1	0	0
XLOC_000785	0	0	0
XLOC_000786	0	0	0
XLOC_000787	1	0	0
XLOC_000788	1	0	0
XLOC_000789	0	0	0
XLOC_000790	0	0	0
XLOC_000791	0	0	0
XLOC_000792	0	0	0
XLOC_000793	0	0	0
XLOC_000794	0	0	0
XLOC_000795	0	0	0
XLOC_000796	0	0	0
XLOC_000798	0	0	0
XLOC_000799	0	0	0
XLOC_000800	0	0	0
XLOC_000801	1	0	0
XLOC_000802	0	0	0
XLOC_000805	1	0	1
XLOC_000807	0	0	0
XLOC_000808	0	0	0
XLOC_000809	0	0	0
XLOC_000811	0	0	1
XLOC_000812	1	0	0
XLOC_000815	0	0	1
XLOC_000818	0	0	0
XLOC_000821	0	0	0
XLOC_000822	0	0	0
XLOC_000823	1	0	0
XLOC_000824	0	0	0
XLOC_000825	0	0	0
XLOC_000826	1	0	0
XLOC_000827	0	0	1
XLOC_000828	1	0	0
XLOC_000833	0	0	0
XLOC_000835	0	0	1
XLOC_000836	0	0	0
XLOC_000841	1	0	1
XLOC_000843	0	0	0
XLOC_000845	0	0	0
XLOC_000849	1	1	0
XLOC_000851	0	0	0
XLOC_000853	0	0	0
XLOC_000854	0	0	0
XLOC_000857	0	0	0
XLOC_000862	0	0	0
XLOC_000864	0	0	0
XLOC_000866	1	0	0
XLOC_000867	1	0	0
XLOC_000870	0	0	0
XLOC_000871	0	0	0
XLOC_000875	0	0	0
XLOC_000877	1	1	0
XLOC_000879	1	0	0
XLOC_000883	1	0	0
XLOC_000884	1	0	0
XLOC_000888	1	0	0
XLOC_000889	0	0	0
XLOC_000890	1	0	1
XLOC_000891	1	0	0
XLOC_000892	1	0	0
XLOC_000896	1	0	0
XLOC_000897	1	0	0
XLOC_000898	1	0	0
XLOC_000899	1	0	0
XLOC_000900	1	1	0
XLOC_000901	1	0	0
XLOC_000902	1	0	0
XLOC_000904	1	1	0
XLOC_000905	1	1	0
XLOC_000906	1	0	0
XLOC_000908	1	0	1
XLOC_000909	1	0	0
XLOC_000911	0	0	0
XLOC_000912	0	0	0
XLOC_000913	1	0	0
XLOC_000914	1	0	0
XLOC_000915	1	0	0
XLOC_000917	0	0	0
XLOC_000918	1	0	0
XLOC_000920	1	0	0
XLOC_000922	1	0	0
XLOC_000925	0	0	0
XLOC_000926	1	0	0
XLOC_000927	0	0	0
XLOC_000929	1	0	1
XLOC_000931	0	0	0
XLOC_000932	0	0	0
XLOC_000937	1	0	0
XLOC_000938	0	0	0
XLOC_000940	0	0	0
XLOC_000942	0	0	0
XLOC_000943	0	0	0
XLOC_000944	0	0	0
XLOC_000945	0	0	1
XLOC_000949	1	0	0
XLOC_000950	0	0	0
XLOC_000951	1	0	0
XLOC_000956	0	0	0
XLOC_000957	0	0	0
XLOC_000961	0	0	0
XLOC_000962	0	0	0
XLOC_000964	0	0	0
XLOC_000965	0	0	0
XLOC_000969	1	0	0
XLOC_000970	0	0	0
XLOC_000971	0	0	0
XLOC_000972	0	0	0
XLOC_000973	1	0	1
XLOC_000975	0	0	0
XLOC_000976	0	0	0
XLOC_000980	0	0	0
XLOC_000981	0	0	1
XLOC_000982	0	0	1
XLOC_000983	1	0	0
XLOC_000984	1	0	0
XLOC_000987	0	0	0
XLOC_000988	1	0	0
XLOC_000989	0	0	0
XLOC_000992	0	0	1
XLOC_000994	0	0	1
XLOC_000995	0	0	0
XLOC_000996	0	0	0
XLOC_000998	0	0	0
XLOC_000999	0	0	0
XLOC_001000	0	0	0
XLOC_001001	1	0	0
XLOC_001002	0	0	1
XLOC_001003	1	0	0
XLOC_001004	0	0	0
XLOC_001006	1	0	1
XLOC_001008	1	0	0
XLOC_001009	1	1	1
XLOC_001010	1	1	1
XLOC_001011	0	0	0
XLOC_001012	1	0	0
XLOC_001013	0	0	1
XLOC_001014	0	0	0
XLOC_001015	0	0	0
XLOC_001017	0	0	0
XLOC_001018	0	0	0
XLOC_001019	1	0	0
XLOC_001020	1	0	1
XLOC_001022	0	0	0
XLOC_001023	0	0	1
XLOC_001024	1	0	0
XLOC_001025	0	0	0
XLOC_001026	0	0	0
XLOC_001027	1	0	0
XLOC_001028	0	0	0
XLOC_001030	1	0	0
XLOC_001031	0	0	0
XLOC_001033	1	0	0
XLOC_001035	0	0	0
XLOC_001036	0	0	0
XLOC_001037	0	0	0
XLOC_001038	1	0	0
XLOC_001039	1	0	0
XLOC_001041	0	0	0
XLOC_001042	0	1	0
XLOC_001043	0	0	0
XLOC_001044	0	0	0
XLOC_001045	0	0	0
XLOC_001046	0	0	0
XLOC_001047	0	0	0
XLOC_001048	1	0	0
XLOC_001050	1	0	0
XLOC_001051	1	0	1
XLOC_001053	1	0	0
XLOC_001054	1	0	0
XLOC_001055	1	0	0
XLOC_001057	1	0	0
XLOC_001058	1	0	1
XLOC_001059	0	1	0
XLOC_001060	0	1	1
XLOC_001061	0	0	0
XLOC_001062	1	0	0
XLOC_001063	0	0	0
XLOC_001064	0	0	0
XLOC_001065	0	0	0
XLOC_001066	0	0	0
XLOC_001067	0	0	0
XLOC_001068	0	0	0
XLOC_001071	0	0	0
XLOC_001072	0	0	0
XLOC_001074	1	0	0
XLOC_001075	1	0	1
XLOC_001078	0	0	1
XLOC_001079	0	0	1
XLOC_001080	1	0	0
XLOC_001083	0	0	0
XLOC_001084	1	0	0
XLOC_001085	0	0	0
XLOC_001086	0	0	0
XLOC_001088	0	0	0
XLOC_001089	0	0	0
XLOC_001090	1	0	0
XLOC_001091	1	0	0
XLOC_001092	1	0	0
XLOC_001093	0	0	0
XLOC_001094	0	0	0
XLOC_001096	1	0	0
XLOC_001097	0	0	1
XLOC_001098	0	0	1
XLOC_001099	0	0	0
XLOC_001100	0	0	0
XLOC_001101	0	0	0
XLOC_001102	0	0	0
XLOC_001106	1	0	0
XLOC_001108	1	1	0
XLOC_001109	1	1	0
XLOC_001110	1	0	0
XLOC_001113	0	0	0
XLOC_001114	1	0	0
XLOC_001115	1	0	0
XLOC_001116	0	0	0
XLOC_001117	0	0	0
XLOC_001119	1	0	1
XLOC_001121	1	0	0
XLOC_001124	0	0	0
XLOC_001126	0	0	0
XLOC_001128	0	0	0
XLOC_001129	0	0	0
XLOC_001132	1	0	0
XLOC_001133	0	0	0
XLOC_001135	0	0	1
XLOC_001136	1	0	0
XLOC_001137	1	0	0
XLOC_001138	1	0	1
XLOC_001139	1	0	0
XLOC_001140	0	0	0
XLOC_001141	0	0	0
XLOC_001145	0	0	0
XLOC_001146	0	0	1
XLOC_001147	0	1	1
XLOC_001148	0	1	0
XLOC_001150	1	1	0
XLOC_001151	1	0	0
XLOC_001152	0	0	0
XLOC_001155	0	0	0
XLOC_001156	0	0	0
XLOC_001157	1	0	0
XLOC_001158	1	0	0
XLOC_001159	0	0	0
XLOC_001160	0	0	0
XLOC_001161	0	0	0
XLOC_001167	0	0	0
XLOC_001169	1	0	0
XLOC_001170	1	0	0
XLOC_001171	1	0	0
XLOC_001173	0	0	0
XLOC_001174	0	0	0
XLOC_001175	0	0	0
XLOC_001176	0	0	0
XLOC_001177	0	0	0
XLOC_001179	0	0	0
XLOC_001182	0	0	1
XLOC_001183	0	0	0
XLOC_001184	0	0	1
XLOC_001186	1	1	1
XLOC_001187	0	0	0
XLOC_001188	0	0	0
XLOC_001192	1	0	0
XLOC_001193	1	0	1
XLOC_001195	1	0	0
XLOC_001197	1	0	0
XLOC_001198	0	0	0
XLOC_001202	0	0	0
XLOC_001203	0	0	0
XLOC_001204	0	0	0
XLOC_001205	1	0	0
XLOC_001208	0	0	0
XLOC_001211	0	0	0
XLOC_001216	1	0	0
XLOC_001217	0	0	0
XLOC_001219	0	0	0
XLOC_001221	0	0	0
XLOC_001222	1	0	0
XLOC_001226	0	0	0
XLOC_001227	0	0	0
XLOC_001228	0	0	0
XLOC_001230	0	0	0
XLOC_001231	0	0	0
XLOC_001233	1	1	1
XLOC_001234	0	0	0
XLOC_001235	0	0	0
XLOC_001238	0	0	0
XLOC_001239	0	0	0
XLOC_001241	0	0	0
XLOC_001242	0	0	0
XLOC_001249	0	0	0
XLOC_001251	0	0	0
XLOC_001252	0	0	0
XLOC_001253	0	0	0
XLOC_001254	0	0	0
XLOC_001255	0	0	0
XLOC_001256	0	0	0
XLOC_001257	0	0	0
XLOC_001258	0	0	0
XLOC_001260	0	0	0
XLOC_001261	1	0	0
XLOC_001263	1	0	0
XLOC_001264	0	0	0
XLOC_001265	0	0	0
XLOC_001266	0	0	0
XLOC_001267	0	0	0
XLOC_001270	0	0	0
XLOC_001272	1	0	0
XLOC_001273	0	0	0
XLOC_001274	0	0	0
XLOC_001275	0	0	0
XLOC_001276	1	0	0
XLOC_001277	0	0	0
XLOC_001278	1	0	0
XLOC_001279	0	0	0
XLOC_001280	1	0	0
XLOC_001281	0	0	1
XLOC_001282	0	0	0
XLOC_001283	1	0	0
XLOC_001284	0	0	0
XLOC_001285	1	0	0
XLOC_001286	1	0	0
XLOC_001287	1	0	0
XLOC_001288	0	0	0
XLOC_001289	0	0	0
XLOC_001291	0	0	0
XLOC_001292	1	1	0
XLOC_001293	1	1	0
XLOC_001294	1	0	1
XLOC_001295	0	0	0
XLOC_001296	0	0	0
XLOC_001297	0	0	1
XLOC_001299	0	0	0
XLOC_001300	0	0	0
XLOC_001301	0	0	0
XLOC_001303	0	0	1
XLOC_001304	1	0	0
XLOC_001305	0	0	0
XLOC_001306	0	0	0
XLOC_001307	1	0	1
XLOC_001309	1	0	0
XLOC_001310	0	0	0
XLOC_001311	0	0	0
XLOC_001312	0	0	1
XLOC_001313	0	0	0
XLOC_001315	0	0	1
XLOC_001316	0	0	1
XLOC_001318	0	0	0
XLOC_001320	0	0	0
XLOC_001321	0	0	0
XLOC_001322	1	0	0
XLOC_001323	1	0	1
XLOC_001324	1	0	1
XLOC_001327	0	0	0
XLOC_001332	0	0	0
XLOC_001335	0	0	0
XLOC_001338	1	0	0
XLOC_001339	0	0	0
XLOC_001340	0	0	0
XLOC_001341	0	0	0
XLOC_001342	0	0	0
XLOC_001343	0	0	0
XLOC_001347	0	0	0
XLOC_001348	0	0	0
XLOC_001349	0	0	0
XLOC_001350	0	0	0
XLOC_001351	0	0	0
XLOC_001352	0	0	0
XLOC_001353	0	0	0
XLOC_001355	0	0	0
XLOC_001356	0	0	0
XLOC_001357	1	0	1
XLOC_001358	1	0	0
XLOC_001359	0	0	0
XLOC_001360	0	0	1
XLOC_001367	1	0	0
XLOC_001370	0	0	0
XLOC_001371	0	0	0
XLOC_001372	1	0	1
XLOC_001373	0	0	1
XLOC_001377	0	0	0
XLOC_001378	0	0	0
XLOC_001381	1	0	0
XLOC_001386	0	0	0
XLOC_001387	1	0	0
XLOC_001389	1	0	0
XLOC_001390	1	0	0
XLOC_001391	0	0	0
XLOC_001393	1	0	0
XLOC_001394	1	0	0
XLOC_001395	0	0	0
XLOC_001396	0	0	0
XLOC_001397	1	0	0
XLOC_001398	1	0	0
XLOC_001400	0	0	0
XLOC_001401	0	0	0
XLOC_001402	0	0	0
XLOC_001403	0	0	0
XLOC_001404	0	0	0
XLOC_001406	1	0	0
XLOC_001407	0	0	0
XLOC_001408	0	0	0
XLOC_001411	0	0	0
XLOC_001412	0	0	0
XLOC_001413	0	0	0
XLOC_001414	0	0	0
XLOC_001416	0	0	0
XLOC_001417	0	0	0
XLOC_001421	0	0	0
XLOC_001422	0	0	0
XLOC_001423	0	0	0
XLOC_001424	0	0	0
XLOC_001428	0	0	0
XLOC_001429	0	0	0
XLOC_001430	0	0	0
XLOC_001431	1	0	1
XLOC_001432	0	0	0
XLOC_001433	1	0	0
XLOC_001435	1	0	0
XLOC_001436	0	0	0
XLOC_001439	1	0	0
XLOC_001440	0	0	1
XLOC_001441	1	1	1
XLOC_001442	0	0	0
XLOC_001445	1	0	0
XLOC_001446	0	0	0
XLOC_001447	0	0	0
XLOC_001448	1	0	1
XLOC_001450	0	0	0
XLOC_001453	0	0	0
XLOC_001454	1	0	0
XLOC_001455	0	0	0
XLOC_001456	0	0	0
XLOC_001457	1	0	0
XLOC_001458	0	0	0
XLOC_001459	1	0	0
XLOC_001460	0	0	0
XLOC_001461	0	0	0
XLOC_001462	1	0	1
XLOC_001463	0	0	0
XLOC_001464	1	0	0
XLOC_001465	0	0	0
XLOC_001466	1	0	0
XLOC_001467	1	0	0
XLOC_001469	1	0	0
XLOC_001470	1	0	0
XLOC_001471	0	0	0
XLOC_001472	0	0	0
XLOC_001473	0	0	0
XLOC_001474	0	0	0
XLOC_001475	0	0	0
XLOC_001476	1	0	1
XLOC_001477	0	0	0
XLOC_001478	0	0	0
XLOC_001479	0	0	0
XLOC_001480	0	0	0
XLOC_001482	1	0	0
XLOC_001483	0	0	0
XLOC_001485	1	0	0
XLOC_001486	1	0	1
XLOC_001487	1	0	0
XLOC_001491	1	0	0
XLOC_001492	1	0	0
XLOC_001494	0	0	0
XLOC_001495	1	0	0
XLOC_001498	0	0	0
XLOC_001499	0	0	0
XLOC_001502	0	0	0
XLOC_001507	0	0	1
XLOC_001508	0	0	0
XLOC_001509	0	0	0
XLOC_001511	0	0	0
XLOC_001512	0	0	0
XLOC_001513	1	0	0
XLOC_001517	0	0	0
XLOC_001518	0	0	1
XLOC_001520	1	0	0
XLOC_001521	0	0	0
XLOC_001522	0	0	1
XLOC_001524	0	0	0
XLOC_001525	0	0	0
XLOC_001526	0	0	0
XLOC_001530	0	0	0
XLOC_001531	0	0	1
XLOC_001533	0	0	0
XLOC_001534	0	0	0
XLOC_001535	0	0	1
XLOC_001536	0	0	0
XLOC_001539	0	0	0
XLOC_001542	0	0	0
XLOC_001547	0	0	0
XLOC_001549	1	0	0
XLOC_001550	0	0	0
XLOC_001553	0	0	0
XLOC_001556	1	0	0
XLOC_001557	0	0	0
XLOC_001558	0	0	0
XLOC_001559	1	0	1
XLOC_001560	0	0	1
XLOC_001561	0	0	0
XLOC_001564	0	0	0
XLOC_001565	0	1	1
XLOC_001568	1	0	0
XLOC_001569	1	0	0
XLOC_001570	0	1	0
XLOC_001571	1	1	0
XLOC_001572	1	1	0
XLOC_001573	0	0	0
XLOC_001574	0	0	0
XLOC_001577	0	0	0
XLOC_001578	0	0	0
XLOC_001579	1	0	0
XLOC_001580	0	0	0
XLOC_001582	0	0	0
XLOC_001583	0	0	0
XLOC_001585	0	0	0
XLOC_001586	0	0	0
XLOC_001587	0	0	0
XLOC_001588	0	0	0
XLOC_001589	1	0	0
XLOC_001590	1	0	0
XLOC_001591	0	0	0
XLOC_001592	0	0	0
XLOC_001593	0	0	0
XLOC_001595	0	0	0
XLOC_001596	0	0	0
XLOC_001597	0	0	0
XLOC_001599	0	0	0
XLOC_001600	1	0	0
XLOC_001601	0	0	0
XLOC_001602	1	0	0
XLOC_001603	1	0	0
XLOC_001604	0	0	0
XLOC_001605	0	0	0
XLOC_001606	0	0	0
XLOC_001607	0	0	0
XLOC_001608	0	0	0
XLOC_001609	0	0	0
XLOC_001610	1	0	0
XLOC_001612	1	0	0
XLOC_001613	0	0	0
XLOC_001615	0	0	0
XLOC_001616	0	0	0
XLOC_001619	1	0	0
XLOC_001620	1	0	0
XLOC_001624	1	0	1
XLOC_001626	0	0	0
XLOC_001627	0	0	0
XLOC_001628	1	0	0
XLOC_001629	0	0	0
XLOC_001630	1	0	0
XLOC_001631	1	0	0
XLOC_001632	1	0	0
XLOC_001633	0	0	0
XLOC_001635	1	0	1
XLOC_001636	0	0	0
XLOC_001637	1	0	0
XLOC_001638	1	0	1
XLOC_001639	1	0	0
XLOC_001641	0	0	0
XLOC_001642	0	0	1
XLOC_001644	1	0	1
XLOC_001646	0	0	0
XLOC_001648	0	0	0
XLOC_001649	0	0	0
XLOC_001650	1	0	0
XLOC_001651	0	0	0
XLOC_001652	0	0	0
XLOC_001653	0	0	0
XLOC_001654	1	0	0
XLOC_001657	0	0	0
XLOC_001658	1	1	0
XLOC_001659	1	0	0
XLOC_001660	1	0	1
XLOC_001661	0	0	0
XLOC_001662	0	0	0
XLOC_001663	1	0	0
XLOC_001664	0	0	0
XLOC_001665	0	0	0
XLOC_001666	0	0	0
XLOC_001667	0	0	0
XLOC_001669	1	0	0
XLOC_001670	0	0	0
XLOC_001671	0	0	0
XLOC_001672	0	0	0
XLOC_001673	1	0	0
XLOC_001675	0	0	0
XLOC_001676	0	0	0
XLOC_001677	0	0	0
XLOC_001680	0	0	0
XLOC_001682	1	0	0
XLOC_001683	1	0	0
XLOC_001685	0	0	0
XLOC_001686	0	0	0
XLOC_001687	0	0	1
XLOC_001689	1	0	1
XLOC_001690	1	0	0
XLOC_001691	0	0	0
XLOC_001692	0	0	0
XLOC_001695	0	0	0
XLOC_001696	1	0	0
XLOC_001698	1	0	0
XLOC_001700	0	0	0
XLOC_001701	0	0	0
XLOC_001702	0	0	0
XLOC_001704	1	0	0
XLOC_001705	1	0	0
XLOC_001708	0	0	0
XLOC_001709	1	0	0
XLOC_001711	0	0	0
XLOC_001712	1	0	0
XLOC_001716	0	0	0
XLOC_001719	0	0	1
XLOC_001720	1	0	0
XLOC_001721	1	0	0
XLOC_001722	0	0	0
XLOC_001723	0	0	0
XLOC_001724	0	0	0
XLOC_001725	0	0	0
XLOC_001726	1	0	0
XLOC_001728	1	0	0
XLOC_001729	0	0	0
XLOC_001730	0	0	0
XLOC_001731	0	0	0
XLOC_001732	0	0	0
XLOC_001733	0	0	0
XLOC_001734	1	0	0
XLOC_001735	1	0	0
XLOC_001736	0	0	0
XLOC_001740	0	0	1
XLOC_001741	1	0	0
XLOC_001742	0	0	0
XLOC_001743	0	0	0
XLOC_001744	1	0	1
XLOC_001748	1	0	0
XLOC_001749	1	0	0
XLOC_001751	0	0	0
XLOC_001753	0	0	0
XLOC_001758	0	0	0
XLOC_001761	1	0	0
XLOC_001762	1	0	1
XLOC_001763	0	0	0
XLOC_001764	1	0	0
XLOC_001765	0	0	0
XLOC_001767	0	0	0
XLOC_001768	0	0	0
XLOC_001770	0	0	0
XLOC_001772	0	0	0
XLOC_001773	0	0	0
XLOC_001775	0	0	0
XLOC_001776	0	0	0
XLOC_001777	0	0	1
XLOC_001778	0	0	0
XLOC_001780	0	0	0
XLOC_001781	0	0	0
XLOC_001784	0	0	0
XLOC_001785	1	0	0
XLOC_001786	0	0	0
XLOC_001787	0	0	0
XLOC_001788	0	0	0
XLOC_001790	1	0	0
XLOC_001791	0	0	0
XLOC_001792	1	0	0
XLOC_001793	0	0	0
XLOC_001794	0	0	0
XLOC_001795	0	0	0
XLOC_001796	0	0	0
XLOC_001799	0	0	0
XLOC_001800	0	0	0
XLOC_001801	1	0	0
XLOC_001802	1	0	0
XLOC_001803	0	0	0
XLOC_001804	1	0	1
XLOC_001805	1	0	0
XLOC_001806	0	0	0
XLOC_001807	0	0	0
XLOC_001808	1	0	0
XLOC_001809	1	0	0
XLOC_001810	0	0	0
XLOC_001811	0	0	0
XLOC_001812	1	0	0
XLOC_001813	0	0	0
XLOC_001814	1	0	0
XLOC_001815	0	0	0
XLOC_001816	1	0	0
XLOC_001817	0	0	0
XLOC_001818	0	0	0
XLOC_001820	0	0	0
XLOC_001821	0	0	0
XLOC_001822	1	0	0
XLOC_001823	1	0	0
XLOC_001824	1	0	0
XLOC_001825	0	0	0
XLOC_001826	0	0	0
XLOC_001827	1	0	0
XLOC_001828	1	0	0
XLOC_001829	0	0	0
XLOC_001830	0	0	1
XLOC_001832	1	0	0
XLOC_001834	0	0	0
XLOC_001835	0	0	0
XLOC_001836	0	0	0
XLOC_001837	0	0	1
XLOC_001839	0	0	0
XLOC_001840	1	0	0
XLOC_001841	1	0	1
XLOC_001842	0	0	0
XLOC_001843	0	0	0
XLOC_001845	0	0	0
XLOC_001846	0	0	1
XLOC_001847	0	0	0
XLOC_001848	0	0	0
XLOC_001849	1	0	0
XLOC_001850	0	0	0
XLOC_001852	0	0	0
XLOC_001853	1	0	0
XLOC_001854	0	0	0
XLOC_001855	0	0	0
XLOC_001856	1	0	0
XLOC_001857	1	0	0
XLOC_001858	0	0	0
XLOC_001859	1	1	0
XLOC_001860	0	1	0
XLOC_001861	0	0	0
XLOC_001862	0	0	0
XLOC_001865	0	0	0
XLOC_001866	1	0	0
XLOC_001867	0	0	0
XLOC_001868	0	0	0
XLOC_001873	1	0	0
XLOC_001874	1	0	0
XLOC_001875	1	0	0
XLOC_001878	0	0	0
XLOC_001879	1	0	0
XLOC_001882	1	0	0
XLOC_001883	0	0	1
XLOC_001884	0	0	0
XLOC_001885	1	0	0
XLOC_001888	0	0	0
XLOC_001889	0	0	0
XLOC_001891	1	0	0
XLOC_001892	0	0	0
XLOC_001894	1	0	0
XLOC_001895	0	0	0
XLOC_001897	1	0	0
XLOC_001898	1	0	0
XLOC_001901	0	0	0
XLOC_001902	0	0	0
XLOC_001903	1	0	0
XLOC_001904	1	0	0
XLOC_001907	1	0	0
XLOC_001908	0	0	0
XLOC_001909	0	0	0
XLOC_001910	1	0	0
XLOC_001912	0	0	0
XLOC_001913	1	0	0
XLOC_001914	1	0	0
XLOC_001916	0	0	0
XLOC_001918	1	0	0
XLOC_001919	1	0	0
XLOC_001920	0	0	0
XLOC_001921	1	0	0
XLOC_001923	0	0	0
XLOC_001924	1	0	0
XLOC_001925	0	0	0
XLOC_001926	0	0	0
XLOC_001928	0	0	0
XLOC_001929	0	0	0
XLOC_001930	1	0	0
XLOC_001931	1	0	0
XLOC_001935	0	0	0
XLOC_001936	0	0	0
XLOC_001937	1	0	0
XLOC_001938	1	0	0
XLOC_001939	0	0	0
XLOC_001940	1	0	1
XLOC_001942	1	0	1
XLOC_001943	0	0	0
XLOC_001947	1	0	0
XLOC_001949	0	0	0
XLOC_001950	0	0	0
XLOC_001952	0	0	0
XLOC_001954	0	0	0
XLOC_001956	0	0	0
XLOC_001958	1	0	0
XLOC_001959	0	0	1
XLOC_001960	1	0	0
XLOC_001961	0	0	0
XLOC_001963	1	0	0
XLOC_001964	1	0	0
XLOC_001966	0	0	0
XLOC_001967	0	0	1
XLOC_001969	0	0	0
XLOC_001971	0	0	0
XLOC_001972	0	0	0
XLOC_001978	0	0	0
XLOC_001979	0	0	0
XLOC_001980	0	0	0
XLOC_001981	0	0	0
XLOC_001982	0	0	0
XLOC_001983	1	0	0
XLOC_001984	1	0	0
XLOC_001987	1	0	0
XLOC_001988	1	0	0
XLOC_001989	1	0	0
XLOC_001990	0	0	0
XLOC_001991	1	0	0
XLOC_001992	0	0	0
XLOC_001993	1	0	0
XLOC_001994	1	0	0
XLOC_001996	0	0	0
XLOC_001997	0	0	0
XLOC_001998	1	0	0
XLOC_001999	1	0	0
XLOC_002000	1	0	0
XLOC_002001	1	0	0
XLOC_002002	1	0	0
XLOC_002003	0	0	0
XLOC_002004	1	0	0
XLOC_002005	0	0	0
XLOC_002006	1	0	0
XLOC_002007	0	0	0
XLOC_002008	1	0	0
XLOC_002009	1	0	0
XLOC_002010	1	0	0
XLOC_002011	0	0	0
XLOC_002012	1	0	0
XLOC_002013	1	0	0
XLOC_002014	0	0	1
XLOC_002015	1	0	0
XLOC_002016	1	0	0
XLOC_002017	0	0	0
XLOC_002018	0	0	0
XLOC_002019	0	0	0
XLOC_002021	1	0	0
XLOC_002027	1	0	0
XLOC_002028	1	0	0
XLOC_002029	1	0	0
XLOC_002031	0	0	0
XLOC_002032	0	0	0
XLOC_002035	1	0	0
XLOC_002036	0	0	0
XLOC_002037	0	0	0
XLOC_002038	1	0	0
XLOC_002039	1	0	0
XLOC_002040	1	0	0
XLOC_002041	0	0	0
XLOC_002042	0	0	0
XLOC_002043	1	0	0
XLOC_002044	1	0	1
XLOC_002045	0	0	0
XLOC_002046	1	0	0
XLOC_002047	1	0	0
XLOC_002049	0	0	1
XLOC_002050	0	0	1
XLOC_002051	0	0	0
XLOC_002052	1	0	0
XLOC_002053	1	0	0
XLOC_002054	0	0	0
XLOC_002055	1	0	0
XLOC_002056	0	0	0
XLOC_002058	1	0	0
XLOC_002060	0	0	0
XLOC_002061	1	0	0
XLOC_002062	1	0	0
XLOC_002063	1	0	0
XLOC_002064	1	0	0
XLOC_002066	1	0	0
XLOC_002067	0	0	0
XLOC_002068	1	0	0
XLOC_002070	1	0	0
XLOC_002071	1	0	0
XLOC_002072	1	0	0
XLOC_002073	0	0	1
XLOC_002074	0	0	0
XLOC_002075	1	0	0
XLOC_002076	0	0	0
XLOC_002077	0	1	0
XLOC_002078	1	1	1
XLOC_002079	1	0	1
XLOC_002080	1	0	1
XLOC_002081	0	0	1
XLOC_002082	0	0	1
XLOC_002083	0	0	0
XLOC_002084	0	0	0
XLOC_002085	0	0	0
XLOC_002086	0	0	0
XLOC_002087	0	0	0
XLOC_002089	0	0	0
XLOC_002090	0	0	0
XLOC_002093	0	1	0
XLOC_002096	1	0	0
XLOC_002097	0	0	0
XLOC_002100	0	0	0
XLOC_002101	1	0	0
XLOC_002102	1	0	0
XLOC_002104	0	0	0
XLOC_002107	0	0	0
XLOC_002108	0	0	0
XLOC_002109	0	0	1
XLOC_002111	0	1	0
XLOC_002113	1	0	1
XLOC_002114	1	0	0
XLOC_002115	1	0	0
XLOC_002116	0	0	0
XLOC_002121	0	0	1
XLOC_002123	0	0	0
XLOC_002125	0	0	0
XLOC_002126	0	0	0
XLOC_002127	0	0	0
XLOC_002129	1	0	0
XLOC_002130	0	0	1
XLOC_002131	0	0	0
XLOC_002132	0	0	0
XLOC_002133	0	0	1
XLOC_002134	0	0	1
XLOC_002135	0	0	0
XLOC_002136	0	0	0
XLOC_002138	0	0	0
XLOC_002140	0	0	0
XLOC_002141	0	0	0
XLOC_002142	0	0	0
XLOC_002143	0	0	0
XLOC_002145	0	0	0
XLOC_002146	1	0	0
XLOC_002147	0	0	0
XLOC_002149	0	0	0
XLOC_002150	0	0	0
XLOC_002151	1	0	0
XLOC_002155	1	0	0
XLOC_002158	1	0	0
XLOC_002159	0	0	0
XLOC_002160	1	0	0
XLOC_002161	0	0	0
XLOC_002163	1	0	0
XLOC_002164	0	0	0
XLOC_002166	1	0	0
XLOC_002168	0	0	0
XLOC_002171	1	0	0
XLOC_002173	0	0	0
XLOC_002178	0	0	0
XLOC_002179	0	0	0
XLOC_002180	0	0	0
XLOC_002182	1	0	0
XLOC_002183	0	0	0
XLOC_002184	0	0	0
XLOC_002185	1	0	1
XLOC_002188	0	0	0
XLOC_002189	0	0	0
XLOC_002192	0	0	0
XLOC_002194	1	0	1
XLOC_002195	1	0	1
XLOC_002196	0	0	1
XLOC_002198	0	0	0
XLOC_002200	0	0	0
XLOC_002205	0	0	0
XLOC_002206	0	0	0
XLOC_002207	0	0	0
XLOC_002208	1	0	0
XLOC_002209	0	0	1
XLOC_002210	0	0	0
XLOC_002212	0	0	0
XLOC_002213	0	0	0
XLOC_002215	0	0	0
XLOC_002216	0	0	0
XLOC_002218	0	0	0
XLOC_002219	0	0	0
XLOC_002220	1	0	1
XLOC_002221	1	1	1
XLOC_002222	0	1	0
XLOC_002223	1	1	1
XLOC_002225	0	0	0
XLOC_002228	0	1	1
XLOC_002229	0	1	0
XLOC_002230	0	1	1
XLOC_002231	1	1	1
XLOC_002232	1	1	1
XLOC_002233	0	0	1
XLOC_002234	0	0	0
XLOC_002238	0	0	0
XLOC_002240	0	0	0
XLOC_002242	0	0	0
XLOC_002244	0	0	0
XLOC_002245	1	0	0
XLOC_002248	0	0	0
XLOC_002249	0	0	0
XLOC_002250	1	0	0
XLOC_002252	1	0	0
XLOC_002256	0	0	0
XLOC_002257	1	0	0
XLOC_002258	0	0	0
XLOC_002268	0	0	0
XLOC_002270	0	0	0
XLOC_002271	1	0	0
XLOC_002273	0	0	0
XLOC_002282	1	0	0
XLOC_002283	1	0	0
XLOC_002285	1	0	0
XLOC_002286	0	0	0
XLOC_002287	1	0	0
XLOC_002289	1	0	0
XLOC_002290	1	0	0
XLOC_002291	1	0	0
XLOC_002292	0	0	0
XLOC_002297	0	0	0
XLOC_002298	0	0	0
XLOC_002299	1	0	0
XLOC_002300	0	0	1
XLOC_002301	0	0	1
XLOC_002302	0	0	1
XLOC_002303	1	1	0
XLOC_002305	0	0	0
XLOC_002306	0	0	0
XLOC_002307	0	0	0
XLOC_002308	0	0	0
XLOC_002309	0	0	0
XLOC_002311	1	0	0
XLOC_002313	0	0	0
XLOC_002314	0	0	0
XLOC_002316	1	0	0
XLOC_002318	1	0	0
XLOC_002320	0	0	0
XLOC_002321	0	0	0
XLOC_002322	0	0	0
XLOC_002326	1	0	0
XLOC_002328	1	0	0
XLOC_002329	0	0	0
XLOC_002330	0	0	0
XLOC_002331	0	0	0
XLOC_002332	0	0	0
XLOC_002334	0	0	0
XLOC_002335	0	0	0
XLOC_002336	0	0	0
XLOC_002337	1	0	0
XLOC_002338	0	0	1
XLOC_002339	1	0	0
XLOC_002340	0	0	0
XLOC_002341	1	0	0
XLOC_002342	0	0	0
XLOC_002343	0	0	0
XLOC_002344	0	0	0
XLOC_002345	0	0	0
XLOC_002346	0	0	0
XLOC_002347	0	0	0
XLOC_002348	1	0	0
XLOC_002349	1	0	0
XLOC_002350	0	0	0
XLOC_002351	0	0	0
XLOC_002352	0	0	0
XLOC_002353	1	0	0
XLOC_002354	1	0	1
XLOC_002355	0	0	0
XLOC_002356	0	0	0
XLOC_002357	0	0	1
XLOC_002358	0	0	0
XLOC_002359	0	0	0
XLOC_002360	1	0	0
XLOC_002361	0	0	0
XLOC_002363	0	0	0
XLOC_002364	1	0	0
XLOC_002365	1	0	0
XLOC_002366	1	0	0
XLOC_002369	0	0	0
XLOC_002371	0	0	0
XLOC_002372	1	0	0
XLOC_002373	0	0	0
XLOC_002374	0	0	0
XLOC_002375	1	0	0
XLOC_002376	1	0	0
XLOC_002377	0	0	0
XLOC_002378	1	1	1
XLOC_002379	1	0	0
XLOC_002380	0	0	0
XLOC_002382	0	0	0
XLOC_002383	0	0	0
XLOC_002386	1	0	0
XLOC_002387	0	0	0
XLOC_002388	1	0	0
XLOC_002389	1	0	0
XLOC_002390	1	0	0
XLOC_002391	1	0	0
XLOC_002392	0	0	0
XLOC_002394	0	0	0
XLOC_002395	0	0	0
XLOC_002396	1	0	0
XLOC_002397	1	1	0
XLOC_002399	1	0	0
XLOC_002400	1	0	0
XLOC_002401	1	0	0
XLOC_002402	0	0	0
XLOC_002403	0	0	0
XLOC_002405	0	0	0
XLOC_002406	1	0	1
XLOC_002407	0	0	0
XLOC_002408	0	0	0
XLOC_002410	0	0	1
XLOC_002411	1	0	0
XLOC_002414	1	0	0
XLOC_002415	0	0	0
XLOC_002416	1	0	1
XLOC_002417	0	0	0
XLOC_002419	1	0	0
XLOC_002421	1	0	1
XLOC_002422	0	0	0
XLOC_002423	0	0	0
XLOC_002424	0	0	0
XLOC_002429	1	0	0
XLOC_002430	1	0	0
XLOC_002431	1	0	0
XLOC_002432	0	0	0
XLOC_002433	1	0	0
XLOC_002434	0	0	0
XLOC_002435	1	0	0
XLOC_002436	1	0	0
XLOC_002438	1	0	0
XLOC_002439	1	0	0
XLOC_002441	1	0	1
XLOC_002442	1	0	0
XLOC_002443	1	1	0
XLOC_002444	0	0	0
XLOC_002446	0	0	0
XLOC_002448	0	0	0
XLOC_002449	0	0	1
XLOC_002450	1	0	0
XLOC_002451	1	0	1
XLOC_002452	0	0	0
XLOC_002453	1	0	0
XLOC_002457	1	0	1
XLOC_002458	0	0	1
XLOC_002459	0	0	0
XLOC_002460	0	0	1
XLOC_002461	0	0	0
XLOC_002462	1	0	0
XLOC_002464	1	0	0
XLOC_002465	1	0	0
XLOC_002466	1	0	0
XLOC_002469	0	0	0
XLOC_002475	1	0	0
XLOC_002478	1	0	1
XLOC_002479	1	0	0
XLOC_002480	1	0	0
XLOC_002481	1	0	0
XLOC_002486	0	0	0
XLOC_002487	0	0	0
XLOC_002490	0	0	0
XLOC_002492	0	0	0
XLOC_002493	0	0	0
XLOC_002494	0	0	0
XLOC_002495	0	0	0
XLOC_002496	0	0	0
XLOC_002497	0	0	0
XLOC_002498	0	0	0
XLOC_002499	1	0	0
XLOC_002500	0	0	1
XLOC_002501	0	0	1
XLOC_002502	1	0	0
XLOC_002503	1	0	0
XLOC_002504	1	0	0
XLOC_002506	0	0	0
XLOC_002507	1	0	0
XLOC_002508	0	0	0
XLOC_002510	1	0	0
XLOC_002511	0	0	0
XLOC_002512	0	0	0
XLOC_002514	1	0	0
XLOC_002515	1	0	1
XLOC_002516	0	0	0
XLOC_002517	1	0	0
XLOC_002518	0	0	0
XLOC_002519	1	0	0
XLOC_002521	1	0	0
XLOC_002523	1	0	0
XLOC_002524	1	0	0
XLOC_002525	1	0	0
XLOC_002526	1	0	0
XLOC_002527	0	0	0
XLOC_002529	0	0	0
XLOC_002530	0	0	0
XLOC_002531	0	0	0
XLOC_002532	0	0	0
XLOC_002533	0	0	0
XLOC_002534	1	0	0
XLOC_002540	0	0	1
XLOC_002546	0	0	0
XLOC_002547	0	0	0
XLOC_002549	1	0	0
XLOC_002550	0	0	0
XLOC_002555	0	0	0
XLOC_002556	0	0	0
XLOC_002557	0	0	0
XLOC_002559	1	0	0
XLOC_002560	0	0	0
XLOC_002563	1	0	0
XLOC_002564	1	0	0
XLOC_002570	0	0	0
XLOC_002571	0	0	0
XLOC_002572	1	0	0
XLOC_002573	0	0	0
XLOC_002574	0	0	0
XLOC_002575	1	0	0
XLOC_002582	1	0	0
XLOC_002584	1	0	0
XLOC_002586	0	0	0
XLOC_002587	0	0	0
XLOC_002588	1	0	0
XLOC_002590	0	0	0
XLOC_002591	1	0	0
XLOC_002594	1	0	0
XLOC_002595	0	0	0
XLOC_002596	0	0	0
XLOC_002597	0	0	0
XLOC_002600	1	0	0
XLOC_002602	0	0	1
XLOC_002603	0	0	0
XLOC_002604	0	0	0
XLOC_002605	1	0	0
XLOC_002606	0	0	0
XLOC_002607	1	0	0
XLOC_002608	1	0	0
XLOC_002612	0	0	0
XLOC_002613	0	0	0
XLOC_002614	0	0	0
XLOC_002615	0	0	0
XLOC_002618	0	0	0
XLOC_002620	0	0	0
XLOC_002621	0	0	0
XLOC_002623	0	0	0
XLOC_002624	0	0	1
XLOC_002627	0	0	0
XLOC_002628	1	0	0
XLOC_002634	1	0	0
XLOC_002636	1	0	0
XLOC_002638	0	0	0
XLOC_002639	1	0	1
XLOC_002645	1	0	0
XLOC_002648	1	0	0
XLOC_002650	1	0	1
XLOC_002653	0	0	0
XLOC_002654	0	0	0
XLOC_002655	0	0	0
XLOC_002660	0	0	0
XLOC_002661	1	0	0
XLOC_002663	1	0	0
XLOC_002670	0	0	0
XLOC_002671	1	0	0
XLOC_002675	0	0	0
XLOC_002680	1	0	0
XLOC_002681	0	0	0
XLOC_002682	1	0	0
XLOC_002684	1	0	1
XLOC_002685	0	0	0
XLOC_002686	0	0	0
XLOC_002687	0	0	0
XLOC_002688	0	0	0
XLOC_002689	0	0	0
XLOC_002690	0	0	0
XLOC_002692	0	0	0
XLOC_002694	1	0	0
XLOC_002695	0	0	0
XLOC_002696	0	0	0
XLOC_002697	0	0	0
XLOC_002698	0	0	0
XLOC_002699	1	0	0
XLOC_002701	0	0	0
XLOC_002703	1	0	1
XLOC_002705	0	0	0
XLOC_002706	0	0	0
XLOC_002707	1	0	0
XLOC_002708	0	0	0
XLOC_002709	0	0	0
XLOC_002710	0	0	1
XLOC_002711	1	0	0
XLOC_002712	1	0	0
XLOC_002713	0	0	0
XLOC_002714	0	0	0
XLOC_002718	1	0	0
XLOC_002719	0	0	0
XLOC_002722	1	0	0
XLOC_002723	1	0	0
XLOC_002724	1	0	0
XLOC_002726	1	0	0
XLOC_002728	0	0	0
XLOC_002730	0	0	0
XLOC_002731	0	0	0
XLOC_002732	0	0	0
XLOC_002733	0	0	0
XLOC_002735	1	0	0
XLOC_002737	0	0	0
XLOC_002738	0	0	0
XLOC_002739	0	0	0
XLOC_002740	0	0	0
XLOC_002743	1	0	0
XLOC_002744	1	0	0
XLOC_002745	1	1	0
XLOC_002747	1	0	0
XLOC_002748	0	0	0
XLOC_002749	0	0	0
XLOC_002751	1	0	0
XLOC_002752	1	0	0
XLOC_002754	0	0	0
XLOC_002755	0	0	0
XLOC_002756	1	0	1
XLOC_002757	0	0	0
XLOC_002758	0	0	0
XLOC_002759	1	0	0
XLOC_002760	1	0	0
XLOC_002761	0	0	0
XLOC_002762	0	0	0
XLOC_002763	1	0	0
XLOC_002764	0	0	0
XLOC_002765	0	0	0
XLOC_002766	0	0	0
XLOC_002767	0	0	0
XLOC_002768	0	0	0
XLOC_002769	0	0	0
XLOC_002771	1	0	0
XLOC_002774	0	0	0
XLOC_002775	0	0	0
XLOC_002776	0	0	0
XLOC_002777	0	0	0
XLOC_002778	0	0	0
XLOC_002779	0	0	0
XLOC_002780	0	0	0
XLOC_002781	1	0	0
XLOC_002782	1	0	0
XLOC_002783	0	0	0
XLOC_002784	0	0	0
XLOC_002785	0	0	0
XLOC_002786	0	0	0
XLOC_002787	0	0	0
XLOC_002788	0	0	0
XLOC_002789	0	0	0
XLOC_002790	0	0	0
XLOC_002792	1	0	0
XLOC_002793	0	0	0
XLOC_002794	1	0	0
XLOC_002795	1	0	0
XLOC_002796	0	0	0
XLOC_002798	1	0	0
XLOC_002799	1	0	0
XLOC_002800	1	0	0
XLOC_002801	0	0	0
XLOC_002803	0	0	0
XLOC_002804	1	0	0
XLOC_002805	1	0	0
XLOC_002808	0	0	0
XLOC_002809	0	0	0
XLOC_002810	1	0	0
XLOC_002811	0	0	0
XLOC_002812	0	0	0
XLOC_002813	1	0	0
XLOC_002814	1	0	0
XLOC_002815	0	0	0
XLOC_002816	1	0	0
XLOC_002817	0	0	0
XLOC_002819	0	0	0
XLOC_002820	0	0	0
XLOC_002821	1	0	0
XLOC_002822	0	0	0
XLOC_002823	0	0	1
XLOC_002825	0	0	1
XLOC_002827	0	0	0
XLOC_002828	0	0	0
XLOC_002829	0	0	0
XLOC_002830	0	0	0
XLOC_002831	0	0	0
XLOC_002833	0	0	0
XLOC_002834	0	0	0
XLOC_002835	0	0	0
XLOC_002838	0	0	0
XLOC_002839	1	0	0
XLOC_002840	1	0	0
XLOC_002843	0	0	0
XLOC_002845	1	0	0
XLOC_002846	1	0	0
XLOC_002847	1	0	0
XLOC_002848	0	0	0
XLOC_002849	1	0	1
XLOC_002850	1	0	0
XLOC_002854	0	0	0
XLOC_002855	0	0	0
XLOC_002856	0	0	0
XLOC_002860	0	0	0
XLOC_002862	0	0	0
XLOC_002865	0	0	0
XLOC_002868	0	0	0
XLOC_002869	0	0	0
XLOC_002873	0	0	1
XLOC_002876	0	0	0
XLOC_002877	1	0	0
XLOC_002879	1	0	0
XLOC_002882	0	0	0
XLOC_002883	0	0	0
XLOC_002884	0	0	0
XLOC_002886	1	1	1
XLOC_002888	1	1	1
XLOC_002890	0	0	0
XLOC_002891	0	0	0
XLOC_002892	0	0	1
XLOC_002894	0	0	0
XLOC_002895	0	0	0
XLOC_002896	0	0	0
XLOC_002899	0	0	0
XLOC_002900	0	0	0
XLOC_002902	1	0	0
XLOC_002903	0	0	0
XLOC_002906	1	0	0
XLOC_002907	0	0	0
XLOC_002908	0	0	0
XLOC_002909	0	0	0
XLOC_002913	0	0	0
XLOC_002914	0	0	1
XLOC_002915	1	0	0
XLOC_002916	1	0	0
XLOC_002917	0	0	0
XLOC_002918	0	0	0
XLOC_002921	0	0	0
XLOC_002923	1	0	1
XLOC_002924	0	0	0
XLOC_002926	1	1	0
XLOC_002929	1	0	0
XLOC_002930	0	0	0
XLOC_002931	1	1	1
XLOC_002932	0	0	0
XLOC_002933	0	0	0
XLOC_002935	0	0	0
XLOC_002936	0	0	1
XLOC_002937	0	0	0
XLOC_002938	0	0	0
XLOC_002940	0	0	0
XLOC_002941	1	0	0
XLOC_002942	1	0	0
XLOC_002943	1	0	0
XLOC_002945	0	0	0
XLOC_002949	1	0	0
XLOC_002950	1	1	0
XLOC_002954	1	1	1
XLOC_002955	0	0	0
XLOC_002958	1	1	1
XLOC_002959	1	0	0
XLOC_002962	0	0	0
XLOC_002963	0	0	0
XLOC_002964	0	0	0
XLOC_002967	0	0	0
XLOC_002968	1	0	0
XLOC_002969	1	0	0
XLOC_002970	1	0	0
XLOC_002971	1	0	1
XLOC_002972	0	0	0
XLOC_002974	0	0	0
XLOC_002975	1	0	0
XLOC_002976	0	0	0
XLOC_002978	0	0	0
XLOC_002979	0	0	0
XLOC_002980	0	0	0
XLOC_002982	0	0	0
XLOC_002983	1	0	0
XLOC_002984	0	0	0
XLOC_002985	0	0	0
XLOC_002986	0	0	0
XLOC_002988	1	0	0
XLOC_002989	0	0	1
XLOC_002990	1	0	0
XLOC_002992	0	0	0
XLOC_002993	1	0	0
XLOC_002994	0	0	0
XLOC_002995	0	0	0
XLOC_002998	0	0	0
XLOC_003001	0	0	0
XLOC_003005	0	0	0
XLOC_003006	1	0	0
XLOC_003007	0	0	0
XLOC_003008	0	0	0
XLOC_003009	1	0	0
XLOC_003010	0	0	1
XLOC_003011	0	0	0
XLOC_003013	0	0	0
XLOC_003014	0	0	0
XLOC_003015	0	0	0
XLOC_003016	0	0	0
XLOC_003018	0	0	0
XLOC_003019	0	0	0
XLOC_003021	0	0	0
XLOC_003023	1	0	0
XLOC_003024	0	0	0
XLOC_003025	0	0	0
XLOC_003026	0	0	0
XLOC_003028	0	0	0
XLOC_003029	1	1	1
XLOC_003030	1	1	0
XLOC_003031	1	1	0
XLOC_003032	1	1	0
XLOC_003034	0	0	0
XLOC_003035	0	0	0
XLOC_003036	1	0	1
XLOC_003038	1	0	0
XLOC_003041	1	0	0
XLOC_003042	1	0	0
XLOC_003045	1	0	0
XLOC_003049	0	0	1
XLOC_003052	1	0	0
XLOC_003055	1	0	0
XLOC_003056	0	0	0
XLOC_003058	0	0	0
[truncated: 1,694 more rows]
