# Supplementary material for: Long noncoding RNAs expressed in human hepatic stellate cells form networks with extracellular matrix proteins
Source: Genome Med. 2016 Mar 23;8:31. doi: 10.1186/s13073-016-0285-0 (PMC4804564; doi:10.1186/s13073-016-0285-0)
Supplement: Additional file 11: Table S10. — Co-expression pairs and gene lists of major functional modules in clusters I, II and IV. (XLS 988 kb) [file 13073_2016_285_MOESM11_ESM.xls]

## Sheet: Pairs_nucl_binding_Cluster I
Supplemental Table S10: Co-expression pairs and gene lists of major functional modules in cluster I, II and IV, respectively.
Sheet 1: co-expression pairs of nucleotice binding module in Cluster I
Gene-A	Gene-B
AARS	ACACA
AARS	ANKK1
AARS	CCT2
AARS	CCT3
AARS	CCT4
AARS	CCT6A
AARS	CCT7
AARS	CCT8
AARS	DDX1
AARS	EARS2
AARS	EPRS
AARS	ERAL1
AARS	FARSB
AARS	G3BP2
AARS	GARS
AARS	GRSF1
AARS	HSP90AB1
AARS	HSPA9
AARS	HSPD1
AARS	IARS
AARS	KIF27
AARS	LARS2
AARS	MARS
AARS	MARS2
AARS	NARS
AARS	OLA1
AARS	PSMC6
AARS	TCP1
AARS	TTL
AARS	XLOC_000232
AARS	XLOC_001583
AARS	XLOC_001954
AARS	XLOC_002056
AARS	XLOC_002207
AARS	XLOC_002268
AARS	XLOC_003363
AARS	XLOC_003811
AARS	XLOC_004447
AARS	XLOC_004948
AARS	YARS
ABCB10	AGPS
ABCB10	CHUK
ABCB10	RPS6KA3
ABCB10	SCYL2
ABCB10	TOR1B
ABCB10	XLOC_002779
ABCE1	AGPS
ABCE1	ANKRD17
ABCE1	ARL5A
ABCE1	ARL5B
ABCE1	ASCC3
ABCE1	CCT2
ABCE1	CCT4
ABCE1	CCT6A
ABCE1	CCT8
ABCE1	DARS
ABCE1	DDX1
ABCE1	DDX21
ABCE1	DHX15
ABCE1	DHX33
ABCE1	EIF2AK4
ABCE1	EPRS
ABCE1	FARSB
ABCE1	FASTKD2
ABCE1	G3BP1
ABCE1	GPN1
ABCE1	GTPBP4
ABCE1	HBS1L
ABCE1	IARS
ABCE1	MAPKAPK5
ABCE1	MTPAP
ABCE1	NARS
ABCE1	NOLC1
ABCE1	OLA1
ABCE1	PAICS
ABCE1	PRKDC
ABCE1	PSMC6
ABCE1	RAD54L2
ABCE1	RARS
ABCE1	RFC3
ABCE1	RIOK2
ABCE1	RRM1
ABCE1	SKIV2L2
ABCE1	VRK2
ABCE1	XLOC_000355
ABCE1	XLOC_000459
ABCE1	XLOC_000983
ABCE1	XLOC_001100
ABCE1	XLOC_001193
ABCE1	XLOC_001349
ABCE1	XLOC_001673
ABCE1	XLOC_002010
ABCE1	XLOC_002207
ABCE1	XLOC_002778
ABCE1	XLOC_003313
ABCE1	XLOC_003811
ABCE1	YARS2
ABCF1	ATAD3A
ABCF1	DAZAP1
ABCF1	DNM3
ABCF1	EIF3B
ABCF1	HNRNPAB
ABCF1	LONP1
ABCF1	NKIRAS2
ABCF1	TIMM44
ABCF1	TUFM
ABCF1	VCP
ABCF1	XLOC_000141
ABCF1	XLOC_002865
ABCF1	XLOC_004704
ABCF1	XLOC_005421
ABCF2	ATAD3C
ABCF2	CCT2
ABCF2	CCT3
ABCF2	CCT4
ABCF2	CCT5
ABCF2	CCT6A
ABCF2	CCT7
ABCF2	CCT8
ABCF2	CELF6
ABCF2	CLP1
ABCF2	CNGA4
ABCF2	CSNK1A1
ABCF2	CSNK2A1
ABCF2	DDX19A
ABCF2	DNAH7
ABCF2	EFTUD2
ABCF2	EIF4H
ABCF2	FASTKD2
ABCF2	G3BP1
ABCF2	GPN1
ABCF2	GSPT1
ABCF2	GTPBP4
ABCF2	HNRNPAB
ABCF2	IARS
ABCF2	KARS
ABCF2	KIF27
ABCF2	MAPKAPK5
ABCF2	NARS
ABCF2	OXSR1
ABCF2	PGK1
ABCF2	PRKAG1
ABCF2	PRKDC
ABCF2	PSMC1
ABCF2	PSMC2
ABCF2	RABL2A
ABCF2	RAN
ABCF2	TARS
ABCF2	THRAP3
ABCF2	TXNRD1
ABCF2	UBE2D1
ABCF2	VCP
ABCF2	VRK2
ABCF2	XLOC_000524
ABCF2	XLOC_000588
ABCF2	XLOC_000682
ABCF2	XLOC_001397
ABCF2	XLOC_002462
ABCF2	XLOC_002941
ABCF2	XLOC_003313
ABCF2	XLOC_003342
ABCF2	XLOC_003509
ABCF2	XLOC_003671
ABCF2	XLOC_003737
ABCF2	XLOC_004069
ABCF2	XLOC_004679
ABCF2	XRCC5
ABCF2	YARS2
ACACA	ACSL3
ACACA	CCT2
ACACA	CCT6A
ACACA	DHFR
ACACA	EIF2AK4
ACACA	G3BP2
ACACA	NARS
ACACA	PAICS
ACACA	TAF9
ACACA	UBE2N
ACACA	XLOC_004208
ACACA	XLOC_004375
ACLY	ARF4
ACLY	AURKB
ACLY	CDC42
ACLY	CRY2
ACLY	DNAJC27
ACLY	DTYMK
ACLY	EIF2AK2
ACLY	EIF4A1
ACLY	ERO1L
ACLY	GNAI3
ACLY	HMGCR
ACLY	HNRNPF
ACLY	KIF20A
ACLY	KIFC1
ACLY	MELK
ACLY	MKI67
ACLY	MYH7B
ACLY	NRAS
ACLY	RAB8A
ACLY	RAP2B
ACLY	RBM8A
ACLY	RFC2
ACLY	RIPK2
ACLY	SIK3
ACLY	TK1
ACLY	TOR1A
ACLY	TP53RK
ACLY	TRIB3
ACLY	TUBA1C
ACLY	TXNDC12
ACLY	TYMS
ACLY	UBE2QL1
ACLY	XLOC_000001
ACLY	XLOC_000357
ACLY	XLOC_000557
ACLY	XLOC_000949
ACLY	XLOC_001593
ACLY	XLOC_001908
ACLY	XLOC_001935
ACLY	XLOC_002019
ACLY	XLOC_002196
ACLY	XLOC_002414
ACLY	XLOC_002618
ACLY	XLOC_002778
ACLY	XLOC_003140
ACLY	XLOC_003182
ACLY	XLOC_003797
ACLY	XLOC_003829
ACLY	XLOC_003830
ACLY	XLOC_004007
ACLY	XLOC_004212
ACLY	XLOC_004671
ACLY	XLOC_004792
ACSL3	ADK
ACSL3	AGPS
ACSL3	ANKK1
ACSL3	ANKRD17
ACSL3	ARL5A
ACSL3	CCT6A
ACSL3	CDK8
ACSL3	CHUK
ACSL3	D2HGDH
ACSL3	DHFR
ACSL3	EIF2AK1
ACSL3	FARSB
ACSL3	G3BP2
ACSL3	GAPDH
ACSL3	GARS
ACSL3	GSK3B
ACSL3	HBS1L
ACSL3	HMGCR
ACSL3	KIF27
ACSL3	LARS2
ACSL3	MAPK1
ACSL3	MCM4
ACSL3	NARS
ACSL3	NRAS
ACSL3	OLA1
ACSL3	PAICS
ACSL3	PANK3
ACSL3	PGK1
ACSL3	PSMC2
ACSL3	RBM6
ACSL3	TAF9
ACSL3	TPX2
ACSL3	TUBA1B
ACSL3	UBE2K
ACSL3	UBE2N
ACSL3	XLOC_000232
ACSL3	XLOC_000247
ACSL3	XLOC_000345
ACSL3	XLOC_000356
ACSL3	XLOC_000393
ACSL3	XLOC_000821
ACSL3	XLOC_000922
ACSL3	XLOC_001397
ACSL3	XLOC_001692
ACSL3	XLOC_001790
ACSL3	XLOC_002056
ACSL3	XLOC_002322
ACSL3	XLOC_002462
ACSL3	XLOC_002705
ACSL3	XLOC_003062
ACSL3	XLOC_003230
ACSL3	XLOC_003540
ACSL3	XLOC_003576
ACSL3	XLOC_003671
ACSL3	XLOC_003811
ACSL3	XLOC_004020
ACSL3	XLOC_004375
ACSL3	XLOC_004938
ACSL3	XLOC_005407
ACSL3	XLOC_005575
ACSL3	XLOC_005615
ACSL3	YARS
ACSL4	CCT5
ACSL4	PGK1
ACSL4	XLOC_000356
ACSL4	XLOC_000403
ACSL4	XLOC_003373
ACSL4	XLOC_003497
ACSL4	XLOC_003576
ACSL4	XLOC_004020
ACSL4	XLOC_005575
ACTL6A	ARF4
ACTL6A	ARL5B
ACTL6A	ASCC3
ACTL6A	AURKB
ACTL6A	BRIP1
ACTL6A	BUB1
ACTL6A	BUB1B
ACTL6A	C10orf2
ACTL6A	CAMK2A
ACTL6A	CDK1
ACTL6A	CDK12
ACTL6A	CELF6
ACTL6A	CHEK1
ACTL6A	CHEK2
ACTL6A	CSTF2
ACTL6A	DDX21
ACTL6A	DGKG
ACTL6A	DHX15
ACTL6A	DHX8
ACTL6A	DTYMK
ACTL6A	EFTUD1
ACTL6A	EIF3B
ACTL6A	EIF4A1
ACTL6A	EIF4A3
ACTL6A	ERCC6L
ACTL6A	G3BP1
ACTL6A	GMPS
ACTL6A	GNAI3
ACTL6A	GNL2
ACTL6A	GTPBP4
ACTL6A	HELLS
ACTL6A	HNRNPF
ACTL6A	IDH1
ACTL6A	ILF2
ACTL6A	KIF11
ACTL6A	KIF14
ACTL6A	KIF18A
ACTL6A	KIF20A
ACTL6A	KIF20B
ACTL6A	KIF23
ACTL6A	KIF2C
ACTL6A	KIFC1
ACTL6A	LSG1
ACTL6A	MAPKAPK5
ACTL6A	MASTL
ACTL6A	MCM2
ACTL6A	MCM3
ACTL6A	MCM5
ACTL6A	MCM6
ACTL6A	MCM8
ACTL6A	MELK
ACTL6A	MKI67
ACTL6A	MYH7B
ACTL6A	MYO19
ACTL6A	PANK3
ACTL6A	PBK
ACTL6A	PFAS
ACTL6A	PLK4
ACTL6A	POLQ
ACTL6A	POLR2D
ACTL6A	PRKDC
ACTL6A	RAD51
ACTL6A	RARS
ACTL6A	RFC3
ACTL6A	RUVBL1
ACTL6A	SIK3
ACTL6A	SMC4
ACTL6A	TOP2A
ACTL6A	TP53RK
ACTL6A	TTF2
ACTL6A	TTK
ACTL6A	TUBA1C
ACTL6A	UBE2QL1
ACTL6A	XLOC_000106
ACTL6A	XLOC_000355
ACTL6A	XLOC_000680
ACTL6A	XLOC_001222
ACTL6A	XLOC_001279
ACTL6A	XLOC_001585
ACTL6A	XLOC_002003
ACTL6A	XLOC_002618
ACTL6A	XLOC_002731
ACTL6A	XLOC_002778
ACTL6A	XLOC_003313
ACTL6A	XLOC_004260
ACTL6A	XLOC_004671
ACTL6A	XLOC_004922
ACTL6A	XLOC_005032
ACTL6A	XLOC_005577
ACTL6A	XRCC5
ACTL6A	YARS2
ACTR3	ARF4
ACTR3	AURKB
ACTR3	C9orf96
ACTR3	CARS
ACTR3	CCT5
ACTR3	CDC42
ACTR3	CELF6
ACTR3	CHUK
ACTR3	CLP1
ACTR3	CSNK1A1
ACTR3	DDX52
ACTR3	DHX8
ACTR3	DNAH12
ACTR3	EFTUD2
ACTR3	EIF2AK2
ACTR3	EIF4A1
ACTR3	EIF4A3
ACTR3	EIF4H
ACTR3	ERO1L
ACTR3	GAPDH
ACTR3	GNAI3
ACTR3	GPN2
ACTR3	GRK4
ACTR3	GSPT1
ACTR3	HFM1
ACTR3	HNRNPAB
ACTR3	HNRNPF
ACTR3	IKBKE
ACTR3	KARS
ACTR3	KIF20A
ACTR3	MELK
ACTR3	MKI67
ACTR3	MYH7B
ACTR3	MYO15A
ACTR3	NRAS
ACTR3	OXSR1
ACTR3	PANK3
ACTR3	PGD
ACTR3	PGK1
ACTR3	PSMC2
ACTR3	RAB8A
ACTR3	RABL2A
ACTR3	RAD51
ACTR3	RAN
ACTR3	RAP1B
ACTR3	RAP2B
ACTR3	RBM7
ACTR3	RBM8A
ACTR3	RFC2
ACTR3	RIPK2
ACTR3	RIT1
ACTR3	RP2
ACTR3	SF3B14
ACTR3	SLC27A1
ACTR3	SNRPB2
ACTR3	TARS
ACTR3	THRAP3
ACTR3	TK1
ACTR3	TOR1A
ACTR3	TOR1B
ACTR3	TRNAU1AP
ACTR3	TTF2
ACTR3	TUBA1C
ACTR3	TXNRD1
ACTR3	UBE2D3
ACTR3	UBE2G1
ACTR3	UBE2Z
ACTR3	VCP
ACTR3	VRK2
ACTR3	WEE2
ACTR3	XLOC_000004
ACTR3	XLOC_000356
ACTR3	XLOC_000393
ACTR3	XLOC_000682
ACTR3	XLOC_000854
ACTR3	XLOC_001222
ACTR3	XLOC_001397
ACTR3	XLOC_001585
ACTR3	XLOC_001593
ACTR3	XLOC_001935
ACTR3	XLOC_002087
ACTR3	XLOC_002108
ACTR3	XLOC_002321
ACTR3	XLOC_002431
ACTR3	XLOC_002618
ACTR3	XLOC_002689
ACTR3	XLOC_002692
ACTR3	XLOC_002698
ACTR3	XLOC_002778
ACTR3	XLOC_002812
ACTR3	XLOC_002941
ACTR3	XLOC_003089
ACTR3	XLOC_003309
ACTR3	XLOC_003342
ACTR3	XLOC_003373
ACTR3	XLOC_003497
ACTR3	XLOC_003509
ACTR3	XLOC_003511
ACTR3	XLOC_003529
ACTR3	XLOC_003582
ACTR3	XLOC_003671
ACTR3	XLOC_003737
ACTR3	XLOC_003739
ACTR3	XLOC_003865
ACTR3	XLOC_004002
ACTR3	XLOC_004010
ACTR3	XLOC_004020
ACTR3	XLOC_004120
ACTR3	XLOC_004241
ACTR3	XLOC_004342
ACTR3	XLOC_004461
ACTR3	XLOC_004679
ACTR3	XLOC_004719
ACTR3	XLOC_005187
ACTR3	XLOC_005404
ACTR3	XLOC_005418
ACTR3	XLOC_005575
ACTR3	XRCC5
ACVR1C	KIF25
ACVR1C	RUVBL1
ACVR1C	UBA1
ACVR1C	UBE2Z
ACVR1C	XLOC_004679
ADCY2	DARS2
ADCY2	DCLK1
ADCY2	DGKB
ADCY2	EPHA6
ADCY2	KIF5C
ADCY2	NELL1
ADCY2	RND2
ADCY2	TNRC6C
ADCY2	XLOC_000101
ADCY2	XLOC_000316
ADCY2	XLOC_000965
ADCY2	XLOC_000970
ADCY2	XLOC_001113
ADCY2	XLOC_001115
ADCY2	XLOC_001597
ADCY2	XLOC_002127
ADCY2	XLOC_003082
ADCY2	XLOC_003338
ADCY2	XLOC_003865
ADCY2	XLOC_004524
ADCY2	XLOC_004918
ADCY2	XLOC_005260
ADCY2	XLOC_005271
ADCY2	XLOC_005404
ADCY2	XLOC_005422
ADCY2	XLOC_005613
ADK	ARL5A
ADK	ATAD2
ADK	EARS2
ADK	GUF1
ADK	MCM4
ADK	NARS
ADK	PSMC2
ADK	PSMC6
ADK	XLOC_000891
ADK	XLOC_001350
ADK	XLOC_003811
AFG3L2	AK2
AFG3L2	ATP5A1
AFG3L2	ATP5B
AFG3L2	CBWD2
AFG3L2	CCT6A
AFG3L2	CCT8
AFG3L2	CNGA4
AFG3L2	CSNK2A1
AFG3L2	DARS2
AFG3L2	DCTPP1
AFG3L2	DDX1
AFG3L2	DDX19A
AFG3L2	DDX52
AFG3L2	DLD
AFG3L2	EFTUD1
AFG3L2	EIF3B
AFG3L2	EIF4H
AFG3L2	ETFA
AFG3L2	FASTKD2
AFG3L2	GPN1
AFG3L2	GTPBP8
AFG3L2	HNRNPAB
AFG3L2	HSD17B10
AFG3L2	HSPA9
AFG3L2	IARS
AFG3L2	IDE
AFG3L2	IQCA1
AFG3L2	KIF27
AFG3L2	MAPKAPK5
AFG3L2	MARS2
AFG3L2	MRPL39
AFG3L2	MTHFD1
AFG3L2	MTIF2
AFG3L2	NAIP
AFG3L2	NARS
AFG3L2	NDUFV2
AFG3L2	PRKAG1
AFG3L2	PSMC2
AFG3L2	QRSL1
AFG3L2	RABL2A
AFG3L2	RARS
AFG3L2	RRAS2
AFG3L2	RRM1
AFG3L2	SDHA
AFG3L2	TARS
AFG3L2	TBRG4
AFG3L2	TIMM44
AFG3L2	UBE2G1
AFG3L2	XLOC_002316
AFG3L2	XLOC_003509
AFG3L2	XLOC_003543
AFG3L2	XLOC_003737
AFG3L2	XLOC_004308
AFG3L2	XLOC_004524
AGAP3	FAM114A2
AGAP3	PIK3C3
AGAP3	XLOC_002557
AGPS	ANKRD17
AGPS	ARL5A
AGPS	ASCC3
AGPS	CCT2
AGPS	CCT6A
AGPS	CDK8
AGPS	CHUK
AGPS	CSNK1A1
AGPS	DARS
AGPS	DARS2
AGPS	DDX19A
AGPS	DHX33
AGPS	EFTUD1
AGPS	FARSB
AGPS	FASTKD2
AGPS	G3BP2
AGPS	GPN1
AGPS	GTPBP4
AGPS	MAPKAPK5
AGPS	NARS
AGPS	PAICS
AGPS	PANK3
AGPS	PSMC2
AGPS	RARS
AGPS	RBM6
AGPS	SCYL2
AGPS	TAF9
AGPS	TARS
AGPS	UBE2K
AGPS	XLOC_000232
AGPS	XLOC_000345
AGPS	XLOC_000355
AGPS	XLOC_000922
AGPS	XLOC_000983
AGPS	XLOC_001277
AGPS	XLOC_002207
AGPS	XLOC_002778
AGPS	XLOC_003313
AGPS	XLOC_004011
AGPS	XLOC_004261
AIFM1	ATP5A1
AIFM1	ATP5B
AIFM1	CCT3
AIFM1	DARS2
AIFM1	DDX28
AIFM1	DLD
AIFM1	ETFA
AIFM1	FASTKD5
AIFM1	GRPEL1
AIFM1	GSPT1
AIFM1	HADHA
AIFM1	LACE1
AIFM1	MARS2
AIFM1	MRPL39
AIFM1	MTIF2
AIFM1	NDUFV2
AIFM1	NMNAT1
AIFM1	PCCB
AIFM1	POLR2D
AIFM1	RABL2A
AIFM1	SDHA
AIFM1	SEPHS2
AIFM1	TBRG4
AIFM1	TUBG1
AIFM1	TUFM
AIFM1	XLOC_000316
AIFM1	XLOC_000743
AIFM1	XLOC_001113
AIFM1	XLOC_001115
AIFM1	XLOC_001471
AIFM1	XLOC_001925
AIFM1	XLOC_002595
AIFM1	XLOC_003082
AIFM1	XLOC_005571
AK2	CNGA4
AK2	DARS2
AK2	DCTPP1
AK2	ETFA
AK2	HSD17B10
AK2	ILF2
AK2	KIF5C
AK2	RARS
AK2	TARS
AK2	XLOC_001113
AK2	XLOC_003886
ALDH18A1	ATP1A2
ALDH18A1	ATP1A4
ALDH18A1	CDK1
ALDH18A1	CHEK1
ALDH18A1	DTYMK
ALDH18A1	HELLS
ALDH18A1	KIFC1
ALDH18A1	MYH7B
ALDH18A1	MYO19
ALDH18A1	SEPHS1
ALDH18A1	SIK3
ALDH18A1	TK1
ALDH18A1	TTF2
ALDH18A1	TUBA1C
ALDH18A1	XLOC_001785
ALDH18A1	XLOC_003183
ALDH18A1	XLOC_004212
ALDH18A1	XLOC_005013
ALDH18A1	XYLB
ANKK1	ATP5A1
ANKK1	ATP5B
ANKK1	CCT2
ANKK1	CCT5
ANKK1	CCT6A
ANKK1	CCT8
ANKK1	CDK8
ANKK1	CSNK2A1
ANKK1	D2HGDH
ANKK1	DDX1
ANKK1	DHFR
ANKK1	DRG1
ANKK1	FASTKD5
ANKK1	G3BP2
ANKK1	GAPDH
ANKK1	GRSF1
ANKK1	GSPT1
ANKK1	KIF27
ANKK1	NARS
ANKK1	PGK1
ANKK1	PSMC2
ANKK1	RBM6
ANKK1	TAF9
ANKK1	TCP1
ANKK1	TUBA1B
ANKK1	UBE2D1
ANKK1	UBE2N
ANKK1	VDAC3
ANKK1	XLOC_000134
ANKK1	XLOC_000232
ANKK1	XLOC_000247
ANKK1	XLOC_000345
ANKK1	XLOC_000356
ANKK1	XLOC_000403
ANKK1	XLOC_000588
ANKK1	XLOC_000821
ANKK1	XLOC_000922
ANKK1	XLOC_001293
ANKK1	XLOC_001397
ANKK1	XLOC_001583
ANKK1	XLOC_001601
ANKK1	XLOC_001990
ANKK1	XLOC_002207
ANKK1	XLOC_002462
ANKK1	XLOC_002615
ANKK1	XLOC_002705
ANKK1	XLOC_003154
ANKK1	XLOC_003230
ANKK1	XLOC_003313
ANKK1	XLOC_003374
ANKK1	XLOC_003666
ANKK1	XLOC_003800
ANKK1	XLOC_004020
ANKK1	XLOC_004319
ANKK1	XLOC_004447
ANKK1	XLOC_005407
ANKK1	XLOC_005571
ANKK1	XLOC_005575
ANKK1	XLOC_005615
ANKRD17	ARL5A
ANKRD17	CCT6A
ANKRD17	CDK11A
ANKRD17	CLCN3
ANKRD17	DDX1
ANKRD17	EPRS
ANKRD17	FARSB
ANKRD17	GPN1
ANKRD17	GTPBP10
ANKRD17	HBS1L
ANKRD17	MAPK9
ANKRD17	NARS
ANKRD17	OLA1
ANKRD17	SLC30A9
ANKRD17	TAF9
ANKRD17	XLOC_000020
ANKRD17	XLOC_000459
ANKRD17	XLOC_000983
ANKRD17	XLOC_001193
ANKRD17	XLOC_001283
ANKRD17	XLOC_001626
ANKRD17	XLOC_001673
ANKRD17	XLOC_002056
ANKRD17	XLOC_002189
ANKRD17	XLOC_002559
ANKRD17	XLOC_003230
ANKRD17	XLOC_004264
APRT	CLPP
APRT	DDX49
APRT	DNAJC27
APRT	GMPPA
APRT	GPN2
APRT	IRAK1
APRT	RPS6KB2
APRT	TRAF7
APRT	TUBA1C
APRT	TUFM
APRT	XLOC_000557
APRT	XLOC_001435
APRT	XLOC_001767
APRT	XLOC_001935
APRT	XLOC_002206
APRT	XLOC_002414
APRT	XLOC_002783
APRT	XLOC_003140
APRT	XLOC_003581
APRT	XLOC_003797
APRT	XLOC_004120
APRT	XLOC_004127
APRT	XLOC_004149
APRT	XLOC_004212
APRT	XLOC_004294
APRT	XLOC_004415
APRT	XLOC_004461
APRT	XLOC_004671
APRT	XLOC_004704
ARF1	CLPP
ARF1	GMPPA
ARF1	HSPA5
ARF1	IRAK1
ARF1	NKIRAS2
ARF1	SRPR
ARF1	TRAF7
ARF1	TUFM
ARF1	TWF2
ARF1	VCP
ARF1	XLOC_002233
ARF1	XLOC_003197
ARF1	XLOC_003511
ARF1	XLOC_004294
ARF1	XLOC_004704
ARF1	XLOC_005426
ARF1	XLOC_005516
ARF4	CDK12
ARF4	DDX21
ARF4	DDX52
ARF4	EIF2AK2
ARF4	EIF4A1
ARF4	EIF4A3
ARF4	ERBB4
ARF4	ERO1L
ARF4	GNAI3
ARF4	HNRNPF
ARF4	IDH1
ARF4	KIFC1
ARF4	KTI12
ARF4	MYH7B
ARF4	NME6
ARF4	RAB8A
ARF4	RBM7
ARF4	RP2
ARF4	SF3B14
ARF4	TOR1A
ARF4	TP53RK
ARF4	TUBA1C
ARF4	TXNDC12
ARF4	UBE2J1
ARF4	UBE2QL1
ARF4	VRK2
ARF4	XLOC_001585
ARF4	XLOC_001593
ARF4	XLOC_001672
ARF4	XLOC_001908
ARF4	XLOC_002618
ARF4	XLOC_002778
ARF4	XLOC_002937
ARF4	XLOC_003140
ARF4	XLOC_003829
ARF4	XLOC_003865
ARF4	XLOC_004671
ARF4	XLOC_005404
ARF4	XLOC_005418
ARL5A	CCT6A
ARL5A	CDK11A
ARL5A	CNGA4
ARL5A	CSNK1A1
ARL5A	DARS
ARL5A	DDX1
ARL5A	GPN1
ARL5A	GRSF1
ARL5A	GUF1
ARL5A	HBS1L
ARL5A	IDE
ARL5A	NARS
ARL5A	OLA1
ARL5A	PSMC2
ARL5A	PSMC6
ARL5A	XLOC_003576
ARL5A	XLOC_003811
ARL5B	ASCC3
ARL5B	CDK12
ARL5B	DDX21
ARL5B	DHX15
ARL5B	DHX33
ARL5B	EIF4A1
ARL5B	GMPS
ARL5B	HNRNPF
ARL5B	MAPKAPK5
ARL5B	MASTL
ARL5B	MYH7B
ARL5B	RAB6C
ARL5B	RAD54L2
ARL5B	RBM7
ARL5B	TTF2
ARL5B	UBE2QL1
ARL5B	XLOC_000106
ARL5B	XLOC_000355
ARL5B	XLOC_000680
ARL5B	XLOC_001222
ARL5B	XLOC_001585
ARL5B	XLOC_002481
ARL5B	XLOC_002618
ARL5B	XLOC_002689
ARL5B	XLOC_002731
ARL5B	XLOC_002780
ARL5B	XLOC_003294
ARL5B	XLOC_003490
ARL5B	XLOC_003543
ARL5B	XLOC_004284
ARL5B	XLOC_004729
ARL5B	XLOC_004922
ARL5B	XLOC_005032
ASCC3	CCT4
ASCC3	CCT6A
ASCC3	CCT7
ASCC3	CCT8
ASCC3	CDK12
ASCC3	CELF6
ASCC3	CSNK1A1
ASCC3	DDX19A
ASCC3	DDX21
ASCC3	DDX52
ASCC3	DHX15
ASCC3	DHX33
ASCC3	DNAH1
ASCC3	DNAH17
ASCC3	EFTUD1
ASCC3	EIF2AK4
ASCC3	EIF3B
ASCC3	EIF4A1
ASCC3	EIF4H
ASCC3	ERCC6L
ASCC3	G3BP1
ASCC3	GMPS
ASCC3	GTPBP4
ASCC3	HNRNPAB
ASCC3	IARS
ASCC3	IDE
ASCC3	KARS
ASCC3	MAPKAPK5
ASCC3	MCM3
ASCC3	MCM8
ASCC3	MYH7B
ASCC3	PAICS
ASCC3	PANK3
ASCC3	PRKDC
ASCC3	PSMC2
ASCC3	RAD54L2
ASCC3	RARS
ASCC3	RRM1
ASCC3	SCYL2
ASCC3	SMC1A
ASCC3	SMC4
ASCC3	TARS
ASCC3	TTF2
ASCC3	TUBA1C
ASCC3	TUBB
ASCC3	VRK2
ASCC3	XLOC_000355
ASCC3	XLOC_000524
ASCC3	XLOC_000854
ASCC3	XLOC_001222
ASCC3	XLOC_001585
ASCC3	XLOC_001593
ASCC3	XLOC_002410
ASCC3	XLOC_002532
ASCC3	XLOC_002574
ASCC3	XLOC_002778
ASCC3	XLOC_002890
ASCC3	XLOC_003313
ASCC3	XLOC_003543
ASCC3	XLOC_004260
ASCC3	XLOC_004729
ASCC3	XLOC_005576
ASCC3	XRCC5
ASCC3	YARS2
ASNA1	CCT3
ASNA1	CCT5
ASNA1	CCT7
ASNA1	CLP1
ASNA1	CLPB
ASNA1	DDX28
ASNA1	EFTUD2
ASNA1	EIF2B2
ASNA1	GAPDH
ASNA1	GRPEL1
ASNA1	GSPT1
ASNA1	ILF2
ASNA1	MARS
ASNA1	PGK1
ASNA1	RABL2A
ASNA1	RAN
ASNA1	STEAP2
ASNA1	TUBG1
ASNA1	UBA1
ASNA1	UBE2D1
ASNA1	VCP
ASNA1	WARS
ASNA1	XLOC_000403
ASNA1	XLOC_001803
ASNA1	XLOC_002017
ASNA1	XLOC_002087
ASNA1	XLOC_002149
ASNA1	XLOC_002940
ASNA1	XLOC_003178
ASNA1	XLOC_003582
ASNA1	XLOC_004000
ASNA1	XLOC_004010
ASNA1	XLOC_004020
ASNA1	XLOC_005187
ASNA1	XLOC_005571
ASNA1	XLOC_005575
ATAD1	CDK3
ATAD1	CUL9
ATAD1	DHX36
ATAD1	GFM1
ATAD1	GRSF1
ATAD1	GTPBP10
ATAD1	GUF1
ATAD1	HBS1L
ATAD1	OPA1
ATAD1	PSMC6
ATAD1	XLOC_001487
ATAD1	ZCRB1
ATAD2	AURKA
ATAD2	CHEK1
ATAD2	GSG2
ATAD2	MCM4
ATAD2	MCM8
ATAD2	PLK4
ATAD2	POLQ
ATAD2	POLR2D
ATAD2	RAD51
ATAD2	SMC2
ATAD2	TAF9
ATAD2	XLOC_000144
ATAD2	XLOC_000397
ATAD2	XLOC_004748
ATAD2	XRCC2
ATAD3A	CLPP
ATAD3A	DAZAP1
ATAD3A	DDX49
ATAD3A	DNM3
ATAD3A	EIF3B
ATAD3A	GMPPA
ATAD3A	GMPPB
ATAD3A	IRAK1
ATAD3A	LONP1
ATAD3A	RUVBL2
ATAD3A	TUBG1
ATAD3A	TUFM
ATAD3A	VCP
ATAD3A	XLOC_000815
ATAD3A	XLOC_002865
ATAD3A	XLOC_004085
ATAD3A	XLOC_004294
ATAD3A	XLOC_004704
ATAD3C	DNAH6
ATAD3C	UBA3
ATAD3C	UBE2D1
ATAD5	BRIP1
ATAD5	FANCM
ATAD5	HELLS
ATAD5	KIF20B
ATAD5	MCM6
ATAD5	RFC3
ATAD5	RFC4
ATAD5	SMARCAD1
ATAD5	SMC6
ATAD5	XLOC_000188
ATAD5	XRCC2
ATP13A1	DNM1L
ATP13A1	IDH3A
ATP13A1	MAPK9
ATP13A1	NXF1
ATP13A1	PRKD2
ATP13A1	XLOC_000020
ATP13A3	TRPM7
ATP1A2	ATP1A4
ATP1A2	CDK1
ATP1A2	CKB
ATP1A2	DCLK1
ATP1A2	DGKB
ATP1A2	DGKG
ATP1A2	DTYMK
ATP1A2	EIF4A1
ATP1A2	HELLS
ATP1A2	ILF2
ATP1A2	KIFC1
ATP1A2	LIG1
ATP1A2	MAP2K5
ATP1A2	MARK1
ATP1A2	MYH7B
ATP1A2	PFAS
ATP1A2	RAB9B
ATP1A2	RASD2
ATP1A2	TNRC6C
ATP1A2	TRIB3
ATP1A2	UBE2QL1
ATP1A2	XLOC_000001
ATP1A2	XLOC_000680
ATP1A2	XLOC_000750
ATP1A2	XLOC_001609
ATP1A2	XLOC_002937
ATP1A2	XLOC_003019
ATP1A2	XLOC_003797
ATP1A2	XLOC_004212
ATP1A4	XLOC_004212
ATP2C1	GRSF1
ATP2C1	HBS1L
ATP2C1	SLC30A9
ATP5A1	ATP5B
ATP5A1	CCT3
ATP5A1	CCT6A
ATP5A1	DCTPP1
ATP5A1	DDX1
ATP5A1	DLD
ATP5A1	EARS2
ATP5A1	EIF2AK1
ATP5A1	ERAL1
ATP5A1	ETFA
ATP5A1	FASTKD5
ATP5A1	GAPDH
ATP5A1	GFM2
ATP5A1	GPN1
ATP5A1	GRPEL1
ATP5A1	GRSF1
ATP5A1	GSPT1
ATP5A1	HADHA
ATP5A1	HSPA9
ATP5A1	IDH3B
ATP5A1	KIF27
ATP5A1	MAPK15
ATP5A1	MARS2
ATP5A1	MDH1
ATP5A1	MTIF2
ATP5A1	NARS
ATP5A1	NDUFS2
ATP5A1	NDUFV2
ATP5A1	NNT
ATP5A1	PCCB
ATP5A1	PGK1
ATP5A1	PSMC2
ATP5A1	RABL2A
ATP5A1	SDHA
ATP5A1	TARS
ATP5A1	TUBG1
ATP5A1	UBE2D1
ATP5A1	UBE2G1
ATP5A1	VDAC3
ATP5A1	XLOC_000232
ATP5A1	XLOC_000247
ATP5A1	XLOC_000356
ATP5A1	XLOC_000393
ATP5A1	XLOC_000996
ATP5A1	XLOC_002510
ATP5A1	XLOC_003154
ATP5A1	XLOC_003582
ATP5A1	XLOC_003737
ATP5A1	XLOC_003803
ATP5A1	XLOC_004020
ATP5A1	XLOC_004524
ATP5A1	XLOC_005571
ATP5A1	XLOC_005575
ATP5A1	XLOC_005615
ATP5B	AURKA
ATP5B	CCT6A
ATP5B	DARS2
ATP5B	DCTPP1
ATP5B	DDX28
ATP5B	DLD
ATP5B	EFTUD2
ATP5B	EIF2AK1
ATP5B	EIF2B2
ATP5B	ERAL1
ATP5B	ETFA
ATP5B	FASTKD5
ATP5B	GAPDH
ATP5B	GPN1
ATP5B	GPN2
ATP5B	GRPEL1
ATP5B	GSPT1
ATP5B	HADHA
ATP5B	IDH3B
ATP5B	IQCA1
ATP5B	KIF27
ATP5B	MARS2
ATP5B	MDH1
ATP5B	MTIF2
ATP5B	NARS
ATP5B	NDUFS2
ATP5B	NDUFV2
ATP5B	NMNAT1
ATP5B	NNT
ATP5B	PCCB
ATP5B	PGK1
ATP5B	PSMC2
ATP5B	RABL2A
ATP5B	RABL2B
ATP5B	SDHA
ATP5B	SEPHS2
ATP5B	TARS
ATP5B	TBRG4
ATP5B	UBE2D1
ATP5B	UBE2G1
ATP5B	VCP
ATP5B	VDAC3
ATP5B	XLOC_000232
ATP5B	XLOC_000247
ATP5B	XLOC_000316
ATP5B	XLOC_000356
ATP5B	XLOC_000393
ATP5B	XLOC_000682
ATP5B	XLOC_000725
ATP5B	XLOC_001113
ATP5B	XLOC_001115
ATP5B	XLOC_001601
ATP5B	XLOC_001925
ATP5B	XLOC_001990
ATP5B	XLOC_002149
ATP5B	XLOC_002411
ATP5B	XLOC_002615
ATP5B	XLOC_002812
ATP5B	XLOC_003154
ATP5B	XLOC_003267
ATP5B	XLOC_003582
ATP5B	XLOC_003737
ATP5B	XLOC_003800
ATP5B	XLOC_003803
ATP5B	XLOC_003810
ATP5B	XLOC_003886
ATP5B	XLOC_004020
ATP5B	XLOC_004319
ATP5B	XLOC_004349
ATP5B	XLOC_004524
ATP5B	XLOC_004767
ATP5B	XLOC_005571
ATP5B	XLOC_005575
ATP5B	XLOC_005615
ATP8B3	RAB40B
ATP8B3	XLOC_004671
ATP8B3	XLOC_005569
ATP9B	HSPE1
AURKA	AURKB
AURKA	BRIP1
AURKA	BUB1
AURKA	BUB1B
AURKA	CCT2
AURKA	CCT3
AURKA	CCT5
AURKA	CCT7
AURKA	CCT8
AURKA	CDC6
AURKA	CDK1
AURKA	CELF6
AURKA	CENPE
AURKA	CLP1
AURKA	CSNK2A1
AURKA	CSTF2
AURKA	DARS2
AURKA	DCTPP1
AURKA	DDX28
AURKA	DDX51
AURKA	DNM3
AURKA	DTYMK
AURKA	DUS2L
AURKA	EARS2
AURKA	EFTUD2
AURKA	ERAL1
AURKA	FASTKD5
AURKA	GPN2
AURKA	GSG2
AURKA	GSPT1
AURKA	GSR
AURKA	GSS
AURKA	GTPBP8
AURKA	HELLS
AURKA	HMGCR
AURKA	IDH1
AURKA	ILF2
AURKA	KIF11
AURKA	KIF14
AURKA	KIF15
AURKA	KIF18A
AURKA	KIF18B
AURKA	KIF20A
AURKA	KIF22
AURKA	KIF23
AURKA	KIF2C
AURKA	KIF4A
AURKA	KIFC1
AURKA	MARS2
AURKA	MCM2
AURKA	MCM4
AURKA	MELK
AURKA	MKI67
AURKA	MOCS3
AURKA	NEK2
AURKA	NME6
AURKA	NTRK2
AURKA	NTRK3
AURKA	PANK3
AURKA	PBK
AURKA	PCCB
AURKA	PGK1
AURKA	PIF1
AURKA	PKMYT1
AURKA	PLK1
AURKA	PLK4
AURKA	POLQ
AURKA	POLR2D
AURKA	RABL2A
AURKA	RAD51
AURKA	RAD54L
AURKA	RAN
AURKA	RBM15
AURKA	RUVBL1
AURKA	SMC2
AURKA	SRPK1
AURKA	TARS
AURKA	TBRG4
AURKA	TK1
AURKA	TOP2A
AURKA	TPX2
AURKA	TTK
AURKA	TUBA1C
AURKA	TUBG1
AURKA	TYMS
AURKA	UBE2C
AURKA	UBE2T
AURKA	XLOC_000123
AURKA	XLOC_000144
AURKA	XLOC_000183
AURKA	XLOC_000232
AURKA	XLOC_000780
AURKA	XLOC_000965
AURKA	XLOC_001113
AURKA	XLOC_001628
AURKA	XLOC_002431
AURKA	XLOC_002835
AURKA	XLOC_002959
AURKA	XLOC_003082
AURKA	XLOC_003140
AURKA	XLOC_003800
AURKA	XLOC_004000
AURKA	XLOC_004010
AURKA	XLOC_004020
AURKA	XLOC_004671
AURKA	XLOC_004748
AURKA	XLOC_004903
AURKA	XLOC_005187
AURKA	XLOC_005209
AURKA	XLOC_005571
AURKA	XLOC_005575
AURKA	XLOC_005577
AURKA	XLOC_005613
AURKA	XRCC2
AURKA	YARS2
AURKB	BRIP1
AURKB	BUB1
AURKB	BUB1B
AURKB	CCT5
AURKB	CDC6
AURKB	CDK1
AURKB	CDK12
AURKB	CDKL2
AURKB	CELF6
AURKB	CENPE
AURKB	CHEK2
AURKB	CRY2
AURKB	CSTF2
AURKB	DARS2
AURKB	DCTPP1
AURKB	DHX15
AURKB	DHX8
AURKB	DNAJC27
AURKB	DTYMK
AURKB	DUS2L
AURKB	EFTUD2
AURKB	EIF4A1
AURKB	ERCC6L
AURKB	GNAI3
AURKB	GNL3L
AURKB	GPN2
AURKB	GRK4
AURKB	GSG2
AURKB	HELLS
AURKB	HMGCR
AURKB	HNRNPAB
AURKB	HNRNPF
AURKB	IDH1
AURKB	IKBKE
AURKB	ILF2
AURKB	KIF11
AURKB	KIF14
AURKB	KIF15
AURKB	KIF18A
AURKB	KIF18B
AURKB	KIF20A
AURKB	KIF22
AURKB	KIF23
AURKB	KIF2C
AURKB	KIF4A
AURKB	KIFC1
AURKB	MASTL
AURKB	MCM2
AURKB	MCM3
AURKB	MCM5
AURKB	MELK
AURKB	MKI67
AURKB	MYH7B
AURKB	MYO15A
AURKB	MYO19
AURKB	NEK2
AURKB	NRAS
AURKB	PANK3
AURKB	PBK
AURKB	PGD
AURKB	PLK1
AURKB	PLK4
AURKB	POLQ
AURKB	RAB8A
AURKB	RABL2A
AURKB	RAD51
AURKB	RAP2B
AURKB	RFC2
AURKB	RP2
AURKB	SIK3
AURKB	TK1
AURKB	TOP2A
AURKB	TPX2
AURKB	TTF2
AURKB	TTK
AURKB	TUBA1C
AURKB	TYMS
AURKB	UBE2C
AURKB	UBE2QL1
AURKB	XLOC_000001
AURKB	XLOC_000123
AURKB	XLOC_000397
AURKB	XLOC_000854
AURKB	XLOC_000949
AURKB	XLOC_000965
AURKB	XLOC_001113
AURKB	XLOC_001222
AURKB	XLOC_001593
AURKB	XLOC_001935
AURKB	XLOC_002414
AURKB	XLOC_002481
AURKB	XLOC_002618
AURKB	XLOC_002778
AURKB	XLOC_002959
AURKB	XLOC_003140
AURKB	XLOC_003294
AURKB	XLOC_003797
AURKB	XLOC_004007
AURKB	XLOC_004120
AURKB	XLOC_004671
AURKB	XLOC_005015
AURKB	XLOC_005187
AURKB	XLOC_005576
AURKB	XLOC_005613
AURKB	XRCC2
BAZ1B	CDK3
BAZ1B	CUL9
BAZ1B	DARS
BAZ1B	DDX19A
BAZ1B	DNAH1
BAZ1B	NCBP2
BAZ1B	RIOK2
BAZ1B	SMC1A
BAZ1B	XLOC_000157
BMPR1B	NME5
BRAF	CDK12
BRAF	DHX8
BRAF	GMPS
BRAF	KARS
BRAF	PRKDC
BRAF	XLOC_005032
BRAF	XLOC_005388
BRAF	XLOC_005576
BRAF	XLOC_005629
BRIP1	BUB1
BRIP1	BUB1B
BRIP1	CDC6
BRIP1	CDK1
BRIP1	CDK12
BRIP1	CENPE
BRIP1	CHEK1
BRIP1	CSTF2
BRIP1	DGKG
BRIP1	ERCC6L
BRIP1	GSG2
BRIP1	HELLS
BRIP1	HMGCR
BRIP1	IDH1
BRIP1	KIF11
BRIP1	KIF14
BRIP1	KIF15
BRIP1	KIF18A
BRIP1	KIF18B
BRIP1	KIF20A
BRIP1	KIF20B
BRIP1	KIF23
BRIP1	KIF2C
BRIP1	KIF4A
BRIP1	KIFC1
BRIP1	MASTL
BRIP1	MCM2
BRIP1	MCM4
BRIP1	MCM5
BRIP1	MELK
BRIP1	MKI67
BRIP1	NEK2
BRIP1	PBK
BRIP1	PKMYT1
BRIP1	PLK1
BRIP1	PLK4
BRIP1	POLQ
BRIP1	RAD51
BRIP1	RFC3
BRIP1	RFC4
BRIP1	SQLE
BRIP1	SRPK1
BRIP1	TK1
BRIP1	TOP2A
BRIP1	TPX2
BRIP1	TTK
BRIP1	TXNDC12
BRIP1	TYMS
BRIP1	UBE2C
BRIP1	XLOC_000123
BRIP1	XLOC_000397
BRIP1	XLOC_000680
BRIP1	XLOC_002959
BRIP1	XLOC_004007
BRIP1	XLOC_004671
BRIP1	XLOC_004748
BRIP1	XLOC_005613
BRIP1	XRCC2
BRSK2	CDKL2
BRSK2	DGKB
BRSK2	EFTUD2
BRSK2	GCK
BRSK2	GNAZ
BRSK2	GNL3L
BRSK2	KIF5C
BRSK2	MARK1
BRSK2	TUBG2
BRSK2	VCP
BRSK2	XLOC_005260
BRSK2	XLOC_005576
BUB1	BUB1B
BUB1	CCT5
BUB1	CDC6
BUB1	CDK1
BUB1	CDK12
BUB1	CELF6
BUB1	CENPE
BUB1	CHEK1
BUB1	CHEK2
BUB1	CSTF2
BUB1	DARS2
BUB1	DDX51
BUB1	DTYMK
BUB1	DUS2L
BUB1	EFTUD1
BUB1	EFTUD2
BUB1	ERCC6L
BUB1	GSG2
BUB1	GSS
BUB1	HELLS
BUB1	HMGCR
BUB1	HNRNPF
BUB1	IDH1
BUB1	ILF2
BUB1	KIF11
BUB1	KIF14
BUB1	KIF15
BUB1	KIF18A
BUB1	KIF18B
BUB1	KIF20A
BUB1	KIF20B
BUB1	KIF22
BUB1	KIF23
BUB1	KIF2C
BUB1	KIF4A
BUB1	KIFC1
BUB1	MASTL
BUB1	MCM2
BUB1	MCM3
BUB1	MCM4
BUB1	MCM5
BUB1	MELK
BUB1	MKI67
BUB1	MYO15A
BUB1	NEK2
BUB1	NRAS
BUB1	NTRK2
BUB1	PANK3
BUB1	PBK
BUB1	PGD
BUB1	PIF1
BUB1	PKMYT1
BUB1	PLK1
BUB1	PLK4
BUB1	POLQ
BUB1	RAB8A
BUB1	RAD51
BUB1	RAD54L
BUB1	RAN
BUB1	RUVBL1
BUB1	SMC2
BUB1	SMC4
BUB1	SQLE
BUB1	TK1
BUB1	TOP2A
BUB1	TPX2
BUB1	TRIP13
BUB1	TTF2
BUB1	TTK
BUB1	TUBA1C
BUB1	TYMS
BUB1	UBE2C
BUB1	UBE2T
BUB1	XLOC_000123
BUB1	XLOC_000397
BUB1	XLOC_000965
BUB1	XLOC_001222
BUB1	XLOC_001628
BUB1	XLOC_002959
BUB1	XLOC_003140
BUB1	XLOC_004020
BUB1	XLOC_004120
BUB1	XLOC_004671
BUB1	XLOC_004748
BUB1	XLOC_005015
BUB1	XLOC_005187
BUB1	XLOC_005613
BUB1	XRCC2
BUB1B	CCT5
BUB1B	CDC6
BUB1B	CDK1
BUB1B	CDK12
BUB1B	CDK7
BUB1B	CENPE
BUB1B	CHEK1
BUB1B	CHEK2
BUB1B	CSTF2
BUB1B	DTYMK
BUB1B	DUS2L
BUB1B	EFTUD2
BUB1B	ERCC6L
BUB1B	GSG2
BUB1B	GSS
BUB1B	HELLS
BUB1B	HMGCR
BUB1B	IDH1
BUB1B	KIF11
BUB1B	KIF14
BUB1B	KIF15
BUB1B	KIF18A
BUB1B	KIF18B
BUB1B	KIF20A
BUB1B	KIF20B
BUB1B	KIF22
BUB1B	KIF23
BUB1B	KIF2C
BUB1B	KIF4A
BUB1B	KIFC1
BUB1B	MASTL
BUB1B	MCM2
BUB1B	MCM4
BUB1B	MCM5
BUB1B	MELK
BUB1B	MKI67
BUB1B	MYO19
BUB1B	NEK2
BUB1B	NRAS
BUB1B	PBK
BUB1B	PIF1
BUB1B	PKMYT1
BUB1B	PLK1
BUB1B	PLK4
BUB1B	POLQ
BUB1B	RAB8A
BUB1B	RAD51
BUB1B	RAD54L
BUB1B	RAN
BUB1B	SLC27A1
BUB1B	SMC2
BUB1B	SMC4
BUB1B	SQLE
BUB1B	TK1
BUB1B	TOP2A
BUB1B	TPX2
BUB1B	TRIP13
BUB1B	TTF2
BUB1B	TTK
BUB1B	TUBA1C
BUB1B	TYMS
BUB1B	UBE2C
BUB1B	UBE2T
BUB1B	XLOC_000123
BUB1B	XLOC_000144
BUB1B	XLOC_000397
BUB1B	XLOC_000965
BUB1B	XLOC_001222
BUB1B	XLOC_001628
BUB1B	XLOC_002396
BUB1B	XLOC_002959
BUB1B	XLOC_004606
BUB1B	XLOC_004671
BUB1B	XLOC_004748
BUB1B	XLOC_005015
BUB1B	XLOC_005613
BUB1B	XRCC2
C10orf2	CCT2
C10orf2	CCT3
C10orf2	CCT7
C10orf2	DRG1
C10orf2	EIF3B
C10orf2	GART
C10orf2	GTPBP4
C10orf2	ILF2
C10orf2	MOCS3
C10orf2	PFAS
C10orf2	POLR2D
C10orf2	RUVBL1
C10orf2	RUVBL2
C10orf2	XLOC_002574
C10orf2	XLOC_004522
C10orf2	YARS2
C9orf96	CLP1
C9orf96	CRY2
C9orf96	EIF4A1
C9orf96	ERAS
C9orf96	GPN2
C9orf96	GTPBP2
C9orf96	H1FNT
C9orf96	HNRNPAB
C9orf96	HNRNPF
C9orf96	KARS
C9orf96	MYH7B
C9orf96	MYO15A
C9orf96	NME6
C9orf96	RAB8A
C9orf96	RABL2A
C9orf96	RBM4
C9orf96	RIT1
C9orf96	SIK3
C9orf96	TARS
C9orf96	TK1
C9orf96	TTF2
C9orf96	TUBA1C
C9orf96	UBE2D3
C9orf96	XLOC_000588
C9orf96	XLOC_001593
C9orf96	XLOC_002414
C9orf96	XLOC_003294
C9orf96	XLOC_003511
C9orf96	XLOC_004392
C9orf96	XLOC_004644
C9orf96	XLOC_004679
C9orf96	XLOC_005302
CAMK2A	CDK1
CAMK2A	CHEK1
CAMK2A	CHEK2
CAMK2A	DGKG
CAMK2A	HELLS
CAMK2A	HNRNPF
CAMK2A	KIF18A
CAMK2A	KIF23
CAMK2A	KIFC1
CAMK2A	PBK
CAMK2A	PFAS
CAMK2A	RAB9B
CAMK2A	TOP2A
CAMK2A	XLOC_001691
CAMK2A	XLOC_004007
CAMK2A	XLOC_004212
CARS	CCT5
CARS	CDC42
CARS	CDK7
CARS	CELF6
CARS	CLP1
CARS	CSNK1A1
CARS	DHX8
CARS	GAPDH
CARS	GARS
CARS	GSPT1
CARS	MARS
CARS	PGK1
CARS	RFC2
CARS	TARS
CARS	TOR1A
CARS	WARS
CARS	WEE2
CARS	XLOC_000004
CARS	XLOC_000356
CARS	XLOC_000682
CARS	XLOC_002431
CARS	YARS
CBWD1	CBWD2
CBWD1	CLPX
CBWD1	DDX19B
CBWD1	GART
CBWD1	MRPL39
CBWD1	POLR2D
CBWD1	RARS
CBWD1	XLOC_000815
CBWD1	XLOC_003543
CBWD1	XLOC_003761
CBWD2	DDX1
CBWD2	DDX19A
CBWD2	DNAH1
CBWD2	EPRS
CBWD2	FASTKD2
CBWD2	IARS
CBWD2	MTIF2
CBWD2	P2RX7
CBWD2	RARS
CBWD2	TARS
CBWD2	TIMM44
CBWD2	XLOC_000610
CCT2	CCT3
CCT2	CCT4
CCT2	CCT5
CCT2	CCT6A
CCT2	CCT7
CCT2	CCT8
CCT2	CDK8
CCT2	CSNK2A1
CCT2	CSTF2
CCT2	DDX1
CCT2	DRG1
CCT2	EARS2
CCT2	EFTUD2
CCT2	ERAL1
CCT2	FARSB
CCT2	FASTKD2
CCT2	GPN1
CCT2	GTPBP4
CCT2	GTPBP8
CCT2	HSPA14
CCT2	HSPA9
CCT2	IARS
CCT2	KIF27
CCT2	LARS2
CCT2	MARS2
CCT2	MCM4
CCT2	MOCS3
CCT2	MRPL39
CCT2	NAIP
CCT2	NARS
CCT2	PAICS
CCT2	PCCB
CCT2	POLR2D
CCT2	PRKDC
CCT2	PSMC2
CCT2	PSMC6
CCT2	RAN
CCT2	SMC2
CCT2	TAF9
CCT2	TCP1
CCT2	TUBG1
CCT2	UBE2N
CCT2	UBE2T
CCT2	XLOC_000232
CCT2	XLOC_000345
CCT2	XLOC_000355
CCT2	XLOC_000610
CCT2	XLOC_001100
CCT2	XLOC_001583
CCT2	XLOC_002207
CCT2	XLOC_002209
CCT2	XLOC_002600
CCT2	XLOC_002705
CCT2	XLOC_003313
CCT2	XLOC_004020
CCT2	XLOC_004375
CCT2	XLOC_004447
CCT2	XLOC_004748
CCT2	XLOC_004948
CCT2	XLOC_005575
CCT2	YARS2
CCT3	CCT4
CCT3	CCT5
CCT3	CCT6A
CCT3	CCT7
CCT3	CCT8
CCT3	CELF6
CCT3	CLP1
CCT3	CLPB
CCT3	CSNK2A1
CCT3	DARS2
CCT3	DCTPP1
CCT3	DDX28
CCT3	DDX49
CCT3	DDX52
CCT3	DNM3
CCT3	DRG1
CCT3	DTYMK
CCT3	EARS2
CCT3	EFTUD1
CCT3	EFTUD2
CCT3	EIF2B2
CCT3	EIF3B
CCT3	EIF4H
CCT3	ERAL1
CCT3	FASTKD5
CCT3	G3BP1
CCT3	GPN1
CCT3	GPN2
CCT3	GSPT1
CCT3	GSS
CCT3	GTPBP4
CCT3	GTPBP8
CCT3	HNRNPAB
CCT3	HSD17B10
CCT3	ILF2
CCT3	KARS
CCT3	KIF27
CCT3	KTI12
CCT3	LARS2
CCT3	LONP1
CCT3	MARS2
CCT3	MCM4
CCT3	MOCS3
CCT3	NAIP
CCT3	NME6
CCT3	NTRK2
CCT3	NTRK3
CCT3	PCCB
CCT3	PGK1
CCT3	POLR2D
CCT3	PRKDC
CCT3	PSMC2
CCT3	RABL2A
CCT3	RAD51
CCT3	RAN
CCT3	RUVBL1
CCT3	RUVBL2
CCT3	SEPHS1
CCT3	SMC4
CCT3	TAF9
CCT3	TARS
CCT3	TBRG4
CCT3	TK1
CCT3	TUBA1C
CCT3	TUBG1
CCT3	TXNRD1
CCT3	UBE2T
CCT3	VCP
CCT3	XLOC_000232
CCT3	XLOC_000403
CCT3	XLOC_000623
CCT3	XLOC_000815
CCT3	XLOC_000965
CCT3	XLOC_001113
CCT3	XLOC_002207
CCT3	XLOC_002209
CCT3	XLOC_002410
CCT3	XLOC_002431
CCT3	XLOC_002600
CCT3	XLOC_003313
CCT3	XLOC_004000
CCT3	XLOC_004010
CCT3	XLOC_004020
CCT3	XLOC_004522
CCT3	XLOC_004748
CCT3	XLOC_004767
[truncated: 10,752 more rows]

## Sheet: Genes_nucl_binding_Cluster I
Supplemental Table S10: Co-expression pairs and gene lists of major functional modules in cluster I, II and IV, respectively.
Sheet 2: gene list of nucleotice binding module in Cluster I
ID	eRNAs (Yes or No)
AARS	No
ABCB10	No
ABCE1	No
ABCF1	No
ABCF2	No
ACACA	No
ACLY	No
ACSL3	No
ACSL4	No
ACTL6A	No
ACTR3	No
ACVR1C	No
ADCY2	No
ADK	No
AFG3L2	No
AGAP3	No
AGPS	No
AIFM1	No
AK2	No
ALDH18A1	No
ANKK1	No
ANKRD17	No
APRT	No
ARF1	No
ARF4	No
ARL5A	No
ARL5B	No
ASCC3	No
ASNA1	No
ATAD1	No
ATAD2	No
ATAD3A	No
ATAD3C	No
ATAD5	No
ATP13A1	No
ATP13A3	No
ATP1A2	No
ATP1A4	No
ATP2C1	No
ATP5A1	No
ATP5B	No
ATP8B3	No
ATP9B	No
AURKA	No
AURKB	No
BAZ1B	No
BMPR1B	No
BRAF	No
BRIP1	No
BRSK2	No
BUB1	No
BUB1B	No
C10orf2	No
C9orf96	No
CAMK2A	No
CARS	No
CBWD1	No
CBWD2	No
CCT2	No
CCT3	No
CCT4	No
CCT5	No
CCT6A	No
CCT7	No
CCT8	No
CDC42	No
CDC6	No
CDK1	No
CDK10	No
CDK11A	No
CDK12	No
CDK20	No
CDK3	No
CDK6	No
CDK7	No
CDK8	No
CDK9	No
CDKL2	No
CELF6	No
CENPE	No
CHEK1	No
CHEK2	No
CHUK	No
CKB	No
CLCN3	No
CLP1	No
CLPB	No
CLPP	No
CLPX	No
CNGA4	No
CRCP	No
CRY2	No
CSNK1A1	No
CSNK1A1L	No
CSNK2A1	No
CSTF2	No
CUL9	No
D2HGDH	No
DARS	No
DARS2	No
DAZAP1	No
DCLK1	No
DCLK2	No
DCTPP1	No
DDX1	No
DDX19A	No
DDX19B	No
DDX21	No
DDX23	No
DDX28	No
DDX4	No
DDX49	No
DDX51	No
DDX52	No
DGKB	No
DGKG	No
DHFR	No
DHX15	No
DHX33	No
DHX36	No
DHX8	No
DLD	No
DNAH1	No
DNAH12	No
DNAH17	No
DNAH6	No
DNAH7	No
DNAH9	No
DNAJC27	No
DNM1L	No
DNM3	No
DRG1	No
DTYMK	No
DUS2L	No
DUS4L	No
DYNC2H1	No
DYRK2	No
EARS2	No
EFTUD1	No
EFTUD2	No
EIF2AK1	No
EIF2AK2	No
EIF2AK4	No
EIF2B2	No
EIF3B	No
EIF4A1	No
EIF4A3	No
EIF4H	No
EIF5	No
EPHA6	No
EPHA7	No
EPRS	No
ERAL1	No
ERAS	No
ERBB4	No
ERCC6L	No
ERN1	No
ERO1L	No
ETFA	No
EWSR1	No
FAM114A2	No
FANCM	No
FARSB	No
FASTKD1	No
FASTKD2	No
FASTKD5	No
FIGNL1	No
FLAD1	No
FUK	No
G3BP1	No
G3BP2	No
GAPDH	No
GARS	No
GART	No
GCK	No
GFM1	No
GFM2	No
GK	No
GMPPA	No
GMPPB	No
GMPS	No
GNAI3	No
GNAT2	No
GNAZ	No
GNL2	No
GNL3L	No
GPN1	No
GPN2	No
GPN3	No
GRHPR	No
GRK1	No
GRK4	No
GRPEL1	No
GRSF1	No
GSG2	No
GSK3B	No
GSPT1	No
GSR	No
GSS	No
GTF2F2	No
GTPBP10	No
GTPBP2	No
GTPBP4	No
GTPBP8	No
GUF1	No
H1FNT	No
HADHA	No
HBS1L	No
HDGF	No
HELLS	No
HFM1	No
HMGCR	No
HNRNPAB	No
HNRNPF	No
HNRNPL	No
HSD17B10	No
HSP90AB1	No
HSP90B1	No
HSPA14	No
HSPA4	No
HSPA5	No
HSPA9	No
HSPD1	No
HSPE1	No
HYOU1	No
IARS	No
IDE	No
IDH1	No
IDH2	No
IDH3A	No
IDH3B	No
IGF2BP3	No
IKBKE	No
ILF2	No
IQCA1	No
IRAK1	No
ITPKB	No
KARS	No
KATNAL2	No
KIAA0430	No
KIAA2022	No
KIF11	No
KIF14	No
KIF15	No
KIF18A	No
KIF18B	No
KIF20A	No
KIF20B	No
KIF22	No
KIF23	No
KIF25	No
KIF27	No
KIF2C	No
KIF4A	No
KIF5C	No
KIFC1	No
KIFC2	No
KTI12	No
LACE1	No
LARS2	No
LIG1	No
LIG3	No
LONP1	No
LONP2	No
LSG1	No
MAP2K1	No
MAP2K5	No
MAP3K12	No
MAPK1	No
MAPK10	No
MAPK15	No
MAPK6	No
MAPK9	No
MAPKAPK3	No
MAPKAPK5	No
MARK1	No
MARS	No
MARS2	No
MAST3	No
MASTL	No
MCM2	No
MCM3	No
MCM4	No
MCM5	No
MCM6	No
MCM7	No
MCM8	No
MDH1	No
ME3	No
MELK	No
MFN1	No
MKI67	No
MKKS	No
MOCS3	No
MRPL39	No
MSH3	No
MTHFD1	No
MTIF2	No
MTPAP	No
MYH7B	No
MYO15A	No
MYO19	No
NAIP	No
NARS	No
NCBP2	No
NDUFA13	No
NDUFS2	No
NDUFV2	No
NEK2	No
NELL1	No
NKIRAS2	No
NME3	No
NME5	No
NME6	No
NMNAT1	No
NNT	No
NOLC1	No
NOS2	No
NRAS	No
NRBP1	No
NTRK2	No
NTRK3	No
NUBP1	No
NXF1	No
OLA1	No
OPA1	No
OXSR1	No
P2RX7	No
PAICS	No
PANK3	No
PARP1	No
PARS2	No
PBK	No
PCCB	No
PDK1	No
PFAS	No
PGD	No
PGK1	No
PIF1	No
PIK3C3	No
PIK3R4	No
PKMYT1	No
PLK1	No
PLK4	No
PNCK	No
POLQ	No
POLR2D	No
PRKAG1	No
PRKAR2A	No
PRKD2	No
PRKDC	No
PSMC1	No
PSMC2	No
PSMC3	No
PSMC5	No
PSMC6	No
PTBP2	No
QARS	No
QRSL1	No
RAB40B	No
RAB6C	No
RAB8A	No
RAB9B	No
RABL2A	No
RABL2B	No
RAD51	No
RAD51C	No
RAD54L	No
RAD54L2	No
RALY	No
RAN	No
RAP1B	No
RAP2B	No
RARS	No
RASD2	No
RBM11	No
RBM15	No
RBM18	No
RBM28	No
RBM4	No
RBM6	No
RBM7	No
RBM8A	No
RECQL4	No
RFC2	No
RFC3	No
RFC4	No
RIOK2	No
RIPK2	No
RIT1	No
RND2	No
ROCK1P1	No
RP2	No
RPS6KA3	No
RPS6KA5	No
RPS6KB2	No
RPS6KC1	No
RRAS2	No
RRM1	No
RUVBL1	No
RUVBL2	No
SAR1B	No
SCYL2	No
SDHA	No
SEPHS1	No
SEPHS2	No
SF3B14	No
SGK196	No
SIK3	No
SKIV2L2	No
SLC27A1	No
SLC30A9	No
SMARCAD1	No
SMC1A	No
SMC2	No
SMC4	No
SMC6	No
SNRK	No
SNRPB2	No
SQLE	No
SRPK1	No
SRPR	No
SRPRB	No
SRR	No
STARD9	No
STEAP2	No
STK32A	No
SUCLA2	No
TAF9	No
TARS	No
TBRG4	No
TCP1	No
TEX14	No
THRAP3	No
TIMM44	No
TK1	No
TNRC6C	No
TOP2A	No
TOP3A	No
TOR1A	No
TOR1B	No
TP53RK	No
TPX2	No
TRAF7	No
TRIB3	No
TRIP13	No
TRNAU1AP	No
TRPC4AP	No
TRPM6	No
TRPM7	No
TTF2	No
TTK	No
TTL	No
TUBA1B	No
TUBA1C	No
TUBB	No
TUBG1	No
TUBG2	No
TUFM	No
TWF2	No
TXNDC12	No
TXNRD1	No
TYMS	No
U2AF1	No
UBA1	No
UBA3	No
UBE2C	No
UBE2D1	No
UBE2D3	No
UBE2E1	No
UBE2G1	No
UBE2J1	No
UBE2K	No
UBE2L3	No
UBE2N	No
UBE2QL1	No
UBE2T	No
UBE2Z	No
UHMK1	No
VCP	No
VDAC3	No
VRK2	No
WARS	No
WEE2	No
WNK3	No
XLOC_000001	Yes
XLOC_000004	No
XLOC_000005	No
XLOC_000006	No
XLOC_000007	No
XLOC_000020	No
XLOC_000072	No
XLOC_000085	No
XLOC_000101	No
XLOC_000106	No
XLOC_000123	No
XLOC_000127	No
XLOC_000133	No
XLOC_000134	No
XLOC_000141	No
XLOC_000144	No
XLOC_000157	No
XLOC_000163	No
XLOC_000173	No
XLOC_000181	No
XLOC_000183	No
XLOC_000188	No
XLOC_000205	No
XLOC_000232	No
XLOC_000236	No
XLOC_000247	No
XLOC_000275	No
XLOC_000293	No
XLOC_000313	No
XLOC_000316	No
XLOC_000317	No
XLOC_000319	No
XLOC_000339	No
XLOC_000341	No
XLOC_000345	No
XLOC_000355	No
XLOC_000356	No
XLOC_000357	No
XLOC_000371	No
XLOC_000378	No
XLOC_000393	No
XLOC_000395	No
XLOC_000397	No
XLOC_000403	No
XLOC_000405	No
XLOC_000416	No
XLOC_000427	No
XLOC_000442	No
XLOC_000457	No
XLOC_000459	No
XLOC_000511	No
XLOC_000524	No
XLOC_000543	No
XLOC_000557	No
XLOC_000559	No
XLOC_000579	No
XLOC_000588	No
XLOC_000606	No
XLOC_000610	No
XLOC_000616	No
XLOC_000618	No
XLOC_000623	No
XLOC_000647	No
XLOC_000654	No
XLOC_000655	No
XLOC_000675	No
XLOC_000680	No
XLOC_000682	No
XLOC_000691	No
XLOC_000700	No
XLOC_000706	No
XLOC_000717	No
XLOC_000725	No
XLOC_000743	No
XLOC_000746	No
XLOC_000750	No
XLOC_000760	No
XLOC_000763	No
XLOC_000766	No
XLOC_000780	No
XLOC_000787	No
XLOC_000793	No
XLOC_000798	No
XLOC_000802	No
XLOC_000815	No
XLOC_000821	No
XLOC_000835	No
XLOC_000854	No
XLOC_000862	No
XLOC_000870	No
XLOC_000883	No
XLOC_000890	No
XLOC_000891	No
XLOC_000892	No
XLOC_000901	No
XLOC_000909	No
XLOC_000912	No
XLOC_000917	No
XLOC_000922	No
XLOC_000938	No
XLOC_000940	No
XLOC_000945	No
XLOC_000949	No
XLOC_000951	No
XLOC_000965	No
XLOC_000970	No
XLOC_000982	No
XLOC_000983	No
XLOC_000987	No
XLOC_000996	No
XLOC_001024	No
XLOC_001027	No
XLOC_001041	No
XLOC_001045	No
XLOC_001067	No
XLOC_001068	No
XLOC_001083	No
XLOC_001100	No
XLOC_001109	No
XLOC_001113	No
XLOC_001114	No
XLOC_001115	No
XLOC_001119	No
XLOC_001147	No
XLOC_001169	No
XLOC_001170	No
XLOC_001171	No
XLOC_001193	No
XLOC_001222	No
XLOC_001251	No
XLOC_001264	No
XLOC_001270	No
XLOC_001276	No
XLOC_001277	No
XLOC_001279	No
XLOC_001283	No
XLOC_001293	No
XLOC_001296	No
XLOC_001306	Yes
XLOC_001327	No
XLOC_001348	No
XLOC_001349	No
XLOC_001350	No
XLOC_001370	No
XLOC_001389	No
XLOC_001393	No
XLOC_001397	No
XLOC_001407	No
XLOC_001423	No
XLOC_001435	No
XLOC_001445	No
XLOC_001450	No
XLOC_001458	No
XLOC_001471	No
XLOC_001487	No
XLOC_001494	No
XLOC_001495	No
XLOC_001561	No
XLOC_001564	No
XLOC_001583	No
XLOC_001585	No
XLOC_001589	No
XLOC_001593	No
XLOC_001597	No
XLOC_001601	Yes
XLOC_001603	No
XLOC_001605	No
XLOC_001607	No
XLOC_001609	No
XLOC_001610	No
XLOC_001626	No
XLOC_001628	No
XLOC_001632	No
XLOC_001633	No
XLOC_001654	No
XLOC_001672	No
XLOC_001673	No
XLOC_001691	No
XLOC_001692	No
XLOC_001698	No
XLOC_001722	No
XLOC_001736	No
XLOC_001751	No
XLOC_001767	No
XLOC_001785	No
XLOC_001790	No
XLOC_001803	No
XLOC_001814	No
XLOC_001817	No
XLOC_001839	No
XLOC_001849	No
XLOC_001854	No
XLOC_001874	No
XLOC_001875	No
XLOC_001904	No
XLOC_001908	No
XLOC_001916	No
XLOC_001920	No
XLOC_001925	No
XLOC_001930	No
XLOC_001935	No
XLOC_001947	No
XLOC_001954	No
XLOC_001964	No
XLOC_001990	No
XLOC_001991	No
XLOC_001992	No
XLOC_002002	No
XLOC_002003	No
XLOC_002005	No
XLOC_002010	No
XLOC_002017	No
XLOC_002019	No
XLOC_002029	No
XLOC_002056	No
XLOC_002066	No
XLOC_002087	No
XLOC_002107	No
XLOC_002108	No
XLOC_002113	No
XLOC_002127	No
XLOC_002135	No
XLOC_002149	No
XLOC_002155	No
XLOC_002164	No
XLOC_002173	No
XLOC_002185	No
XLOC_002189	No
XLOC_002196	No
XLOC_002206	No
XLOC_002207	No
XLOC_002209	No
XLOC_002213	No
XLOC_002233	No
XLOC_002238	No
XLOC_002240	No
XLOC_002244	No
XLOC_002245	No
XLOC_002268	No
XLOC_002286	No
XLOC_002292	No
XLOC_002308	No
XLOC_002314	No
XLOC_002316	No
XLOC_002321	No
XLOC_002322	No
XLOC_002330	No
XLOC_002375	No
XLOC_002396	No
XLOC_002410	No
XLOC_002411	No
XLOC_002414	No
XLOC_002416	No
XLOC_002417	No
XLOC_002429	No
XLOC_002431	No
XLOC_002439	No
XLOC_002460	No
XLOC_002461	No
XLOC_002462	No
XLOC_002478	No
XLOC_002481	No
XLOC_002487	No
XLOC_002510	No
XLOC_002512	No
XLOC_002532	No
XLOC_002540	No
XLOC_002549	No
XLOC_002557	No
XLOC_002559	No
XLOC_002560	No
XLOC_002574	No
XLOC_002594	No
XLOC_002595	No
XLOC_002600	No
XLOC_002607	No
XLOC_002615	No
XLOC_002618	No
XLOC_002645	No
XLOC_002650	No
XLOC_002663	No
XLOC_002689	No
XLOC_002690	No
XLOC_002692	No
XLOC_002698	No
XLOC_002705	No
XLOC_002711	No
XLOC_002722	No
XLOC_002731	No
XLOC_002752	No
XLOC_002755	No
XLOC_002762	No
XLOC_002765	No
XLOC_002768	No
XLOC_002774	No
XLOC_002778	No
XLOC_002779	No
XLOC_002780	No
XLOC_002783	No
XLOC_002788	No
XLOC_002790	No
XLOC_002794	No
XLOC_002804	No
XLOC_002810	No
XLOC_002812	No
XLOC_002815	No
XLOC_002831	No
XLOC_002835	No
XLOC_002838	No
XLOC_002862	No
XLOC_002865	No
XLOC_002884	No
XLOC_002890	No
XLOC_002891	No
XLOC_002917	No
XLOC_002918	No
XLOC_002931	Yes
XLOC_002937	No
XLOC_002938	No
XLOC_002940	No
XLOC_002941	No
XLOC_002959	No
XLOC_002976	No
XLOC_002980	No
XLOC_003019	No
XLOC_003034	No
XLOC_003058	No
XLOC_003062	No
XLOC_003075	No
XLOC_003082	No
XLOC_003084	No
XLOC_003087	No
XLOC_003089	No
XLOC_003102	No
XLOC_003119	No
XLOC_003133	Yes
XLOC_003140	No
XLOC_003153	No
XLOC_003154	No
XLOC_003178	No
XLOC_003182	No
XLOC_003183	No
XLOC_003197	No
XLOC_003206	No
XLOC_003210	No
XLOC_003211	No
XLOC_003230	No
XLOC_003248	No
XLOC_003249	No
XLOC_003267	No
XLOC_003272	No
XLOC_003294	No
XLOC_003297	No
XLOC_003303	No
XLOC_003309	No
XLOC_003313	No
XLOC_003319	No
XLOC_003323	No
XLOC_003338	No
XLOC_003342	No
XLOC_003363	No
XLOC_003373	No
XLOC_003374	No
XLOC_003387	No
XLOC_003389	No
XLOC_003391	No
XLOC_003429	No
XLOC_003438	No
XLOC_003439	No
XLOC_003445	No
XLOC_003461	No
XLOC_003465	Yes
XLOC_003490	No
XLOC_003497	No
XLOC_003500	No
XLOC_003509	No
XLOC_003511	No
XLOC_003519	No
XLOC_003529	No
XLOC_003540	Yes
XLOC_003543	No
XLOC_003544	No
XLOC_003557	No
XLOC_003576	No
XLOC_003581	No
XLOC_003582	No
XLOC_003631	No
XLOC_003636	No
XLOC_003657	Yes
XLOC_003666	No
XLOC_003671	No
XLOC_003690	No
XLOC_003701	No
XLOC_003711	No
XLOC_003717	No
XLOC_003727	No
XLOC_003736	No
XLOC_003737	No
XLOC_003739	No
XLOC_003751	No
XLOC_003761	No
XLOC_003762	No
XLOC_003774	No
XLOC_003775	No
XLOC_003779	No
XLOC_003783	No
XLOC_003797	No
XLOC_003800	No
XLOC_003801	No
XLOC_003802	No
XLOC_003803	No
XLOC_003810	No
XLOC_003811	No
XLOC_003829	No
XLOC_003830	No
XLOC_003840	No
XLOC_003865	No
XLOC_003878	No
XLOC_003886	No
XLOC_003907	No
XLOC_003915	No
XLOC_003919	No
XLOC_003923	No
XLOC_003933	No
XLOC_003995	No
XLOC_004000	No
XLOC_004002	No
XLOC_004003	No
XLOC_004004	No
XLOC_004007	No
XLOC_004010	No
XLOC_004011	Yes
XLOC_004015	No
XLOC_004017	No
XLOC_004020	No
XLOC_004041	No
XLOC_004048	No
XLOC_004069	No
XLOC_004085	No
XLOC_004098	No
XLOC_004099	No
XLOC_004120	No
XLOC_004127	No
XLOC_004129	Yes
XLOC_004149	Yes
XLOC_004192	No
XLOC_004208	No
XLOC_004212	No
XLOC_004241	No
XLOC_004260	No
XLOC_004261	No
XLOC_004264	No
XLOC_004273	No
XLOC_004279	No
XLOC_004280	No
XLOC_004284	No
XLOC_004286	No
XLOC_004288	No
XLOC_004294	No
XLOC_004308	No
XLOC_004319	No
XLOC_004342	No
XLOC_004349	No
XLOC_004375	No
XLOC_004392	No
XLOC_004400	No
XLOC_004415	No
XLOC_004422	No
XLOC_004440	No
XLOC_004447	No
XLOC_004461	No
XLOC_004503	No
XLOC_004504	Yes
XLOC_004517	No
XLOC_004522	No
XLOC_004524	No
XLOC_004525	No
XLOC_004527	No
XLOC_004563	No
XLOC_004606	No
XLOC_004644	No
XLOC_004648	No
XLOC_004671	Yes
XLOC_004672	No
XLOC_004679	No
XLOC_004704	No
XLOC_004707	No
XLOC_004717	No
XLOC_004719	No
XLOC_004721	No
XLOC_004728	No
XLOC_004729	No
XLOC_004732	No
XLOC_004748	No
XLOC_004749	No
XLOC_004767	No
XLOC_004773	No
XLOC_004774	No
XLOC_004792	No
XLOC_004796	No
XLOC_004803	No
XLOC_004810	No
XLOC_004816	No
XLOC_004848	No
XLOC_004903	No
XLOC_004918	No
XLOC_004921	No
XLOC_004922	No
XLOC_004924	No
XLOC_004925	No
XLOC_004935	No
XLOC_004938	No
XLOC_004948	No
XLOC_004952	No
XLOC_004955	No
XLOC_004971	No
XLOC_004993	No
XLOC_004994	No
XLOC_005005	No
XLOC_005010	No
XLOC_005013	No
XLOC_005015	No
XLOC_005018	No
XLOC_005032	No
XLOC_005050	No
XLOC_005063	No
XLOC_005076	No
XLOC_005091	No
XLOC_005143	No
XLOC_005149	No
XLOC_005172	No
XLOC_005187	No
XLOC_005209	No
XLOC_005249	No
XLOC_005260	No
XLOC_005271	No
XLOC_005297	No
XLOC_005302	No
XLOC_005388	No
XLOC_005404	No
XLOC_005407	No
XLOC_005418	No
XLOC_005421	No
XLOC_005422	No
XLOC_005426	No
XLOC_005433	No
XLOC_005480	No
XLOC_005481	No
XLOC_005483	No
XLOC_005495	No
XLOC_005499	No
XLOC_005516	No
XLOC_005551	No
XLOC_005556	No
XLOC_005569	No
XLOC_005571	No
XLOC_005575	No
XLOC_005576	No
XLOC_005577	No
XLOC_005583	No
XLOC_005598	No
XLOC_005600	No
XLOC_005603	No
XLOC_005613	No
XLOC_005615	No
XLOC_005621	No
XLOC_005623	No
XLOC_005629	No
XRCC2	No
XRCC5	No
XYLB	No
YARS	No
YARS2	No
YES1	No
YME1L1	No
ZCRB1	No

## Sheet: Pairs_ECM_Cluster II
Supplemental Table S10: Co-expression pairs and gene lists of major functional modules in cluster I, II and IV, respectively.
Sheet 3: co-expression pairs of extracellular matrix (ECM) module in Cluster II
Gene-A	Gene-B
ADAMTS12	ADAMTS2
ADAMTS1	ADAMTS4
ADAMTS1	ADAMTS5
ADAMTS15	ADAMTSL3
ADAMTSL3	ADAMTSL4
ADAMTS12	CD248
ADAMTS2	CD248
ASPN	CD248
CCDC80	CD248
CCDC80	EFEMP1
COL8A1	EFEMP1
COL12A1	EFEMP1
ADAMTSL1	EFEMP2
CD248	EFEMP2
CCDC80	EFEMP2
COL1A2	EFEMP2
COL3A1	EFEMP2
COL4A1	EFEMP2
COL4A2	EFEMP2
COL5A1	EFEMP2
COL5A2	EFEMP2
COL6A1	EFEMP2
COL6A2	EFEMP2
COL6A3	EFEMP2
COL8A1	EFEMP2
COL12A1	EFEMP2
CTGF	EFEMP2
COL15A1	EGFLAM
ADAMTS1	MAMDC2
ADAMTS15	MAMDC2
ADAMTS5	MAMDC2
ADAMTSL3	MAMDC2
CILP	MAMDC2
COL1A2	MAMDC2
COL6A1	MAMDC2
COL6A2	MAMDC2
COL6A3	MAMDC2
COL8A2	MAMDC2
COL14A1	MAMDC2
COL15A1	MAMDC2
COL21A1	MAMDC2
CRISPLD2	MAMDC2
DCN	MAMDC2
DPT	MAMDC2
ELN	MAMDC2
EMILIN1	MAMDC2
FMOD	MAMDC2
FBLN1	MAMDC2
FBLN5	MAMDC2
HSPG2	MAMDC2
LAMA2	MAMDC2
LAMA4	MAMDC2
LTBP4	MAMDC2
TGFB1	TIMP1
ADAMTS2	TIMP2
ADAMTSL1	TIMP2
CD248	TIMP2
EFEMP2	TIMP2
ASPN	TIMP2
CCDC80	TIMP2
COL1A1	TIMP2
COL1A2	TIMP2
COL3A1	TIMP2
COL4A2	TIMP2
COL5A1	TIMP2
COL5A2	TIMP2
COL6A1	TIMP2
COL6A2	TIMP2
COL6A3	TIMP2
COL12A1	TIMP2
COL16A1	TIMP2
DCN	TIMP2
EMILIN1	TIMP2
FBN1	TIMP2
FBLN5	TIMP2
LAMA4	TIMP2
LTBP1	TIMP2
LTBP2	TIMP2
LUM	TIMP2
LOXL1	TIMP2
MMP14	TIMP2
MMP19	TIMP2
MMP2	TIMP2
MFAP4	TIMP2
SPARC	TIMP2
THBS1	TIMP2
TGFB1	TIMP2
ADAMTS1	TIMP3
ADAMTS15	TIMP3
CD248	TIMP3
ASPN	TIMP3
CCDC80	TIMP3
COL1A2	TIMP3
COL6A3	TIMP3
DCN	TIMP3
ELN	TIMP3
FMOD	TIMP3
FBLN1	TIMP3
FBLN2	TIMP3
FBLN5	TIMP3
LAMA2	TIMP3
LTBP4	TIMP3
LUM	TIMP3
MMP19	TIMP3
MFAP4	TIMP3
POSTN	TIMP3
PODN	TIMP3
ADAMTS12	ASPN
ADAMTS2	ASPN
ADAMTS1	CRTAP
COL12A1	CRTAP
ADAMTSL3	CILP
ADAMTSL4	CILP
CILP	COMP
COL6A3	F3
COL16A1	F3
DCN	F3
ADAMTS12	CCDC80
ADAMTS2	CCDC80
ADAMTSL1	CCDC80
ASPN	CCDC80
BGN	CCDC80
CTGF	CTHRC1
ADAMTS12	COL1A1
ADAMTS2	COL1A1
CD248	COL1A1
ASPN	COL1A1
CCDC80	COL1A1
COL12A1	COL1A1
COL16A1	COL1A1
ADAMTS12	COL1A2
ADAMTS2	COL1A2
ADAMTSL1	COL1A2
CD248	COL1A2
ASPN	COL1A2
CCDC80	COL1A2
COL1A1	COL1A2
COL12A1	COL1A2
COL16A1	COL1A2
ADAMTS7	COL1A2
ADAMTS12	COL3A1
ADAMTS2	COL3A1
CD248	COL3A1
ASPN	COL3A1
CCDC80	COL3A1
COL1A1	COL3A1
COL1A2	COL3A1
COL12A1	COL3A1
COL16A1	COL3A1
ADAMTS12	COL4A1
ADAMTS2	COL4A1
ADAMTSL1	COL4A1
CD248	COL4A1
BGN	COL4A1
CCDC80	COL4A1
COL1A2	COL4A1
COL3A1	COL4A1
ADAMTS7	COL4A1
ADAMTS2	COL4A2
ADAMTSL1	COL4A2
CD248	COL4A2
BGN	COL4A2
CCDC80	COL4A2
COL1A1	COL4A2
COL1A2	COL4A2
COL3A1	COL4A2
COL4A1	COL4A2
COL12A1	COL4A2
ADAMTS7	COL4A2
ADAMTSL1	COL5A1
CD248	COL5A1
CCDC80	COL5A1
COL1A1	COL5A1
COL1A2	COL5A1
COL3A1	COL5A1
COL4A1	COL5A1
COL4A2	COL5A1
COL12A1	COL5A1
ADAMTS7	COL5A1
ADAMTSL1	COL5A2
CD248	COL5A2
ASPN	COL5A2
CCDC80	COL5A2
COL1A1	COL5A2
COL1A2	COL5A2
COL3A1	COL5A2
COL4A1	COL5A2
COL4A2	COL5A2
COL5A1	COL5A2
COL12A1	COL5A2
COL16A1	COL5A2
ADAMTS7	COL5A2
ADAMTS12	COL6A1
ADAMTS2	COL6A1
ADAMTSL1	COL6A1
CD248	COL6A1
ASPN	COL6A1
CCDC80	COL6A1
COL1A1	COL6A1
COL1A2	COL6A1
COL3A1	COL6A1
COL4A1	COL6A1
COL4A2	COL6A1
COL5A1	COL6A1
COL5A2	COL6A1
COL12A1	COL6A1
COL16A1	COL6A1
ADAMTS12	COL6A2
ADAMTS2	COL6A2
ADAMTSL1	COL6A2
CD248	COL6A2
ASPN	COL6A2
CCDC80	COL6A2
COL1A1	COL6A2
COL1A2	COL6A2
COL3A1	COL6A2
COL4A1	COL6A2
COL4A2	COL6A2
COL5A1	COL6A2
COL5A2	COL6A2
COL6A1	COL6A2
COL12A1	COL6A2
COL14A1	COL6A2
COL16A1	COL6A2
ADAMTS12	COL6A3
ADAMTS2	COL6A3
CD248	COL6A3
ASPN	COL6A3
CCDC80	COL6A3
COL1A1	COL6A3
COL1A2	COL6A3
COL3A1	COL6A3
COL4A1	COL6A3
COL4A2	COL6A3
COL5A1	COL6A3
COL5A2	COL6A3
COL6A1	COL6A3
COL6A2	COL6A3
COL12A1	COL6A3
COL16A1	COL6A3
ADAMTSL1	COL8A1
BGN	COL8A1
CCDC80	COL8A1
COL4A1	COL8A1
COL4A2	COL8A1
COL14A1	COL8A2
ADAMTSL1	COL12A1
CD248	COL12A1
ASPN	COL12A1
CCDC80	COL12A1
ADAMTS1	COL14A1
ADAMTS15	COL14A1
ADAMTS5	COL14A1
ADAMTSL3	COL14A1
ANXA2P2	COL14A1
CILP	COL14A1
ADAMTS1	COL15A1
ADAMTS15	COL15A1
ADAMTSL4	COL15A1
ANXA2P2	COL15A1
CILP	COL15A1
COL14A1	COL15A1
CD248	COL16A1
CCDC80	COL16A1
ADAMTSL3	COL21A1
CILP	COL21A1
COL14A1	COL21A1
BGN	CTGF
CCDC80	CTGF
COL4A1	CTGF
COL4A2	CTGF
COL5A2	CTGF
ADAMTS15	CRISPLD2
ADAMTSL3	CRISPLD2
ADAMTSL4	CRISPLD2
CILP	CRISPLD2
COL14A1	CRISPLD2
COL15A1	CRISPLD2
ADAMTS1	DCN
ADAMTS5	DCN
CD248	DCN
ASPN	DCN
CILP	DCN
CCDC80	DCN
COL1A1	DCN
COL1A2	DCN
COL3A1	DCN
COL5A2	DCN
COL6A1	DCN
COL6A2	DCN
COL6A3	DCN
COL12A1	DCN
COL14A1	DCN
COL15A1	DCN
COL16A1	DCN
CRISPLD2	DCN
ADAMTS15	DPT
ADAMTSL3	DPT
ADAMTSL4	DPT
CILP	DPT
COMP	DPT
COL14A1	DPT
COL15A1	DPT
COL21A1	DPT
CRISPLD2	DPT
DCN	DPT
ADAMTS15	ELN
ADAMTSL3	ELN
ANXA2P2	ELN
CILP	ELN
COMP	ELN
COL8A2	ELN
COL14A1	ELN
COL15A1	ELN
COL21A1	ELN
CRISPLD2	ELN
DPT	ELN
ECM2	ELN
ADAMTS2	EMILIN1
CD248	EMILIN1
EFEMP2	EMILIN1
ASPN	EMILIN1
CCDC80	EMILIN1
COL1A1	EMILIN1
COL1A2	EMILIN1
COL3A1	EMILIN1
COL4A1	EMILIN1
COL4A2	EMILIN1
COL5A1	EMILIN1
COL5A2	EMILIN1
COL6A1	EMILIN1
COL6A2	EMILIN1
COL6A3	EMILIN1
COL16A1	EMILIN1
CD248	EPYC
CCDC80	EPYC
COL1A2	EPYC
COL5A1	EPYC
COL5A2	EPYC
COL12A1	EPYC
DCN	EPYC
ADAMTS2	ECM1
CD248	ECM1
ANXA2	ECM1
BGN	ECM1
CCDC80	ECM1
COL1A2	ECM1
COL3A1	ECM1
COL4A2	ECM1
COL5A2	ECM1
ADAMTS1	ECM2
ADAMTS4	ECM2
CILP	ECM2
COL14A1	ECM2
COL15A1	ECM2
DCN	ECM2
DPT	ECM2
ADAMTSL1	FBN1
CD248	FBN1
EFEMP1	FBN1
EFEMP2	FBN1
ASPN	FBN1
CCDC80	FBN1
CTHRC1	FBN1
COL1A2	FBN1
COL3A1	FBN1
COL4A1	FBN1
COL4A2	FBN1
COL5A1	FBN1
COL5A2	FBN1
COL6A1	FBN1
COL6A2	FBN1
COL6A3	FBN1
COL8A1	FBN1
COL12A1	FBN1
CTGF	FBN1
DCN	FBN1
EPYC	FBN1
ECM1	FBN1
FBLN2	FBN1
FBLN5	FBN1
ADAMTS1	FMOD
ADAMTS15	FMOD
ADAMTS4	FMOD
ADAMTS5	FMOD
ADAMTSL3	FMOD
CILP	FMOD
COL8A2	FMOD
COL14A1	FMOD
COL15A1	FMOD
CRISPLD2	FMOD
DCN	FMOD
DPT	FMOD
ELN	FMOD
ECM2	FMOD
FBLN1	FMOD
FBLN5	FMOD
ADAMTS1	FBLN1
ADAMTS15	FBLN1
ADAMTSL3	FBLN1
CILP	FBLN1
COL6A2	FBLN1
COL14A1	FBLN1
COL15A1	FBLN1
COL21A1	FBLN1
CRISPLD2	FBLN1
DCN	FBLN1
DPT	FBLN1
ELN	FBLN1
ADAMTS12	FBLN2
CD248	FBLN2
ASPN	FBLN2
CCDC80	FBLN2
COL1A2	FBLN2
COL6A2	FBLN2
COL6A3	FBLN2
DCN	FBLN2
ADAMTS1	FBLN5
ADAMTS12	FBLN5
ADAMTS2	FBLN5
ADAMTS5	FBLN5
CD248	FBLN5
EFEMP2	FBLN5
ASPN	FBLN5
BGN	FBLN5
CCDC80	FBLN5
COL1A1	FBLN5
COL1A2	FBLN5
COL3A1	FBLN5
COL4A1	FBLN5
COL4A2	FBLN5
COL5A1	FBLN5
COL5A2	FBLN5
COL6A1	FBLN5
COL6A2	FBLN5
COL6A3	FBLN5
COL8A1	FBLN5
COL12A1	FBLN5
DCN	FBLN5
EMILIN1	FBLN5
EPYC	FBLN5
ECM1	FBLN5
CCDC80	HMCN1
COL1A2	HMCN1
COL4A1	HMCN1
COL4A2	HMCN1
COL5A1	HMCN1
COL5A2	HMCN1
COL8A1	HMCN1
FBN1	HMCN1
EFEMP2	HSPG2
COL4A1	HSPG2
COL4A2	HSPG2
COL5A1	HSPG2
COL5A2	HSPG2
COL6A1	HSPG2
COL6A2	HSPG2
COL8A1	HSPG2
FBN1	HSPG2
ADAMTS1	LAMA2
ADAMTS15	LAMA2
ADAMTS5	LAMA2
ADAMTSL3	LAMA2
ADAMTSL4	LAMA2
EGFLAM	LAMA2
CILP	LAMA2
COL14A1	LAMA2
COL15A1	LAMA2
COL21A1	LAMA2
CRISPLD2	LAMA2
DCN	LAMA2
DPT	LAMA2
ELN	LAMA2
ECM2	LAMA2
FMOD	LAMA2
FBLN1	LAMA2
CILP	LAMA3
COL21A1	LAMA3
DPT	LAMA3
ELN	LAMA3
ECM2	LAMA3
FMOD	LAMA3
ADAMTSL1	LAMA4
CD248	LAMA4
EFEMP2	LAMA4
ASPN	LAMA4
CRTAP	LAMA4
CCDC80	LAMA4
COL1A2	LAMA4
COL4A1	LAMA4
COL4A2	LAMA4
COL5A1	LAMA4
COL5A2	LAMA4
COL6A1	LAMA4
COL6A2	LAMA4
COL6A3	LAMA4
COL8A1	LAMA4
COL12A1	LAMA4
DCN	LAMA4
EPYC	LAMA4
FBN1	LAMA4
FBLN5	LAMA4
HSPG2	LAMA4
ELN	LAMA5
EFEMP2	LAMB1
CCDC80	LAMB1
COL4A1	LAMB1
COL4A2	LAMB1
COL5A2	LAMB1
CTGF	LAMB1
FBN1	LAMB1
HSPG2	LAMB1
CD248	LAMC1
EFEMP2	LAMC1
CRTAP	LAMC1
CCDC80	LAMC1
CTHRC1	LAMC1
COL4A1	LAMC1
COL4A2	LAMC1
COL5A1	LAMC1
COL5A2	LAMC1
COL6A1	LAMC1
COL6A2	LAMC1
COL6A3	LAMC1
COL8A1	LAMC1
COL12A1	LAMC1
CTGF	LAMC1
FBN1	LAMC1
HSPG2	LAMC1
LAMA4	LAMC1
LAMB1	LAMC1
ADAMTSL1	LTBP1
CD248	LTBP1
EFEMP2	LTBP1
ASPN	LTBP1
CCDC80	LTBP1
COL1A2	LTBP1
COL3A1	LTBP1
COL4A1	LTBP1
COL4A2	LTBP1
COL5A1	LTBP1
COL5A2	LTBP1
COL6A1	LTBP1
COL6A2	LTBP1
COL6A3	LTBP1
COL8A1	LTBP1
ECM1	LTBP1
FBN1	LTBP1
HMCN1	LTBP1
HSPG2	LTBP1
LAMA4	LTBP1
LAMC1	LTBP1
LOXL1	LTBP1
ADAMTS7	LTBP1
ADAMTSL1	LTBP2
CD248	LTBP2
EFEMP1	LTBP2
EFEMP2	LTBP2
ASPN	LTBP2
BGN	LTBP2
CCDC80	LTBP2
COL1A2	LTBP2
COL4A1	LTBP2
COL4A2	LTBP2
COL5A1	LTBP2
COL5A2	LTBP2
COL6A3	LTBP2
COL8A1	LTBP2
COL12A1	LTBP2
DCN	LTBP2
ECM1	LTBP2
FBN1	LTBP2
FBLN2	LTBP2
FBLN5	LTBP2
HMCN1	LTBP2
LAMA4	LTBP2
LAMC1	LTBP2
LTBP1	LTBP2
LOX	LTBP2
LOXL1	LTBP2
ADAMTS1	LTBP4
ADAMTS15	LTBP4
ADAMTSL3	LTBP4
CILP	LTBP4
COL1A2	LTBP4
COL6A1	LTBP4
COL6A2	LTBP4
COL6A3	LTBP4
COL8A2	LTBP4
COL14A1	LTBP4
COL15A1	LTBP4
COL21A1	LTBP4
CRISPLD2	LTBP4
DCN	LTBP4
DPT	LTBP4
ELN	LTBP4
EMILIN1	LTBP4
FMOD	LTBP4
FBLN1	LTBP4
FBLN5	LTBP4
LAMA2	LTBP4
LAMA4	LTBP4
ADAMTS12	LUM
ADAMTS2	LUM
ADAMTSL1	LUM
CD248	LUM
EFEMP2	LUM
ASPN	LUM
CCDC80	LUM
COL1A1	LUM
COL1A2	LUM
COL3A1	LUM
COL5A1	LUM
COL5A2	LUM
COL6A1	LUM
COL6A2	LUM
COL6A3	LUM
COL12A1	LUM
COL16A1	LUM
DCN	LUM
EMILIN1	LUM
EPYC	LUM
FBN1	LUM
FMOD	LUM
FBLN1	LUM
FBLN2	LUM
FBLN5	LUM
LOXL1	LUM
EFEMP1	LOX
ANXA2	LOX
CCDC80	LOX
CTHRC1	LOX
COL12A1	LOX
CTGF	LOX
FBN1	LOX
LAMB1	LOX
LAMC1	LOX
CD248	LOXL1
EFEMP2	LOXL1
CCDC80	LOXL1
COL1A1	LOXL1
COL1A2	LOXL1
COL3A1	LOXL1
COL4A2	LOXL1
COL5A1	LOXL1
COL5A2	LOXL1
COL6A1	LOXL1
COL6A2	LOXL1
COL6A3	LOXL1
COL8A1	LOXL1
COL12A1	LOXL1
EMILIN1	LOXL1
FBN1	LOXL1
FBLN5	LOXL1
ADAMTS1	MATN2
MAMDC2	MATN2
CILP	MATN2
COL6A2	MATN2
COL14A1	MATN2
COL15A1	MATN2
COL16A1	MATN2
CRISPLD2	MATN2
DCN	MATN2
DPT	MATN2
ECM2	MATN2
FMOD	MATN2
FBLN1	MATN2
LAMA4	MATN2
LTBP4	MATN2
ADAMTS12	MMP14
ADAMTS2	MMP14
ADAMTSL1	MMP14
CD248	MMP14
EFEMP2	MMP14
ASPN	MMP14
BGN	MMP14
CCDC80	MMP14
CTHRC1	MMP14
COL1A1	MMP14
COL1A2	MMP14
COL3A1	MMP14
COL4A1	MMP14
COL4A2	MMP14
COL5A1	MMP14
COL5A2	MMP14
COL6A1	MMP14
COL6A2	MMP14
COL6A3	MMP14
COL8A1	MMP14
COL12A1	MMP14
CTGF	MMP14
DCN	MMP14
EMILIN1	MMP14
ECM1	MMP14
FBN1	MMP14
FBLN2	MMP14
FBLN5	MMP14
HMCN1	MMP14
HSPG2	MMP14
LAMA4	MMP14
LAMB1	MMP14
LAMC1	MMP14
LTBP1	MMP14
LTBP2	MMP14
LUM	MMP14
LOX	MMP14
LOXL1	MMP14
MFAP2	MMP14
MFAP4	MMP14
ADAMTS7	MMP14
ADAMTS12	MMP19
ADAMTS2	MMP19
CD248	MMP19
MAMDC2	MMP19
ASPN	MMP19
CCDC80	MMP19
COL1A1	MMP19
COL1A2	MMP19
COL3A1	MMP19
COL4A1	MMP19
COL4A2	MMP19
COL5A1	MMP19
COL5A2	MMP19
COL6A1	MMP19
COL6A2	MMP19
COL6A3	MMP19
DCN	MMP19
EMILIN1	MMP19
FBN1	MMP19
FMOD	MMP19
FBLN5	MMP19
LTBP4	MMP19
LUM	MMP19
MMP14	MMP19
MFAP4	MMP19
ADAMTSL1	MMP2
CD248	MMP2
EFEMP1	MMP2
EFEMP2	MMP2
ASPN	MMP2
BGN	MMP2
CCDC80	MMP2
CTHRC1	MMP2
COL1A1	MMP2
COL1A2	MMP2
COL3A1	MMP2
COL4A1	MMP2
COL4A2	MMP2
COL5A1	MMP2
COL5A2	MMP2
COL6A1	MMP2
COL6A2	MMP2
COL6A3	MMP2
COL8A1	MMP2
COL12A1	MMP2
CTGF	MMP2
DCN	MMP2
EMILIN1	MMP2
EPYC	MMP2
ECM1	MMP2
FBN1	MMP2
FBLN2	MMP2
FBLN5	MMP2
HMCN1	MMP2
HSPG2	MMP2
LAMA4	MMP2
LAMB1	MMP2
LAMC1	MMP2
LTBP1	MMP2
LTBP2	MMP2
LUM	MMP2
LOX	MMP2
LOXL1	MMP2
MMP14	MMP2
MMP19	MMP2
MFAP2	MMP2
MFAP4	MMP2
ADAMTS7	MMP2
CRISPLD2	MMP23B
LTBP4	MMP23B
CD248	MFAP5
COL6A3	MFAP5
COL12A1	MFAP5
FBLN2	MFAP5
CD248	MFAP2
EFEMP2	MFAP2
CCDC80	MFAP2
COL1A2	MFAP2
COL4A2	MFAP2
COL5A1	MFAP2
COL5A2	MFAP2
COL6A1	MFAP2
COL6A2	MFAP2
COL6A3	MFAP2
COL12A1	MFAP2
FBN1	MFAP2
HMCN1	MFAP2
LAMC1	MFAP2
LTBP1	MFAP2
LTBP2	MFAP2
LOXL1	MFAP2
ADAMTS7	MFAP2
ADAMTS1	MFAP4
ADAMTS15	MFAP4
ADAMTS5	MFAP4
CD248	MFAP4
MAMDC2	MFAP4
ASPN	MFAP4
CILP	MFAP4
F3	MFAP4
CCDC80	MFAP4
COL1A1	MFAP4
COL1A2	MFAP4
COL3A1	MFAP4
COL5A2	MFAP4
COL6A1	MFAP4
COL6A2	MFAP4
COL6A3	MFAP4
COL14A1	MFAP4
COL15A1	MFAP4
COL16A1	MFAP4
CRISPLD2	MFAP4
DCN	MFAP4
DPT	MFAP4
ELN	MFAP4
EMILIN1	MFAP4
FBN1	MFAP4
FMOD	MFAP4
FBLN1	MFAP4
FBLN5	MFAP4
LAMA2	MFAP4
LAMA4	MFAP4
LTBP4	MFAP4
LUM	MFAP4
MATN2	MFAP4
ADAMTSL3	NPNT
COL14A1	NPNT
CRISPLD2	NPNT
DPT	NPNT
ELN	NPNT
FMOD	NPNT
ADAMTS8	NTN1
ADAMTSL3	NTN1
CILP	NTN1
COL14A1	NTN1
COL21A1	NTN1
DPT	NTN1
ELN	NTN1
FBLN1	NTN1
LAMA5	NTN1
EFEMP2	NID1
CRTAP	NID1
COL4A1	NID1
COL4A2	NID1
COL5A1	NID1
COL5A2	NID1
CTGF	NID1
FBN1	NID1
FBLN5	NID1
HSPG2	NID1
LAMA4	NID1
LAMB1	NID1
LAMC1	NID1
LOX	NID1
MMP14	NID1
MMP2	NID1
ADAMTSL1	NID2
CD248	NID2
EFEMP2	NID2
CCDC80	NID2
COL1A2	NID2
COL4A1	NID2
COL4A2	NID2
COL5A1	NID2
COL5A2	NID2
COL6A3	NID2
COL8A1	NID2
COL12A1	NID2
FBN1	NID2
HMCN1	NID2
LAMA4	NID2
LAMC1	NID2
LTBP2	NID2
LUM	NID2
MMP14	NID2
MMP2	NID2
ADAMTS7	NID2
ADAMTS15	OLFML2A
MAMDC2	OLFML2A
CILP	OLFML2A
COL14A1	OLFML2A
COL15A1	OLFML2A
COL21A1	OLFML2A
CRISPLD2	OLFML2A
DPT	OLFML2A
ELN	OLFML2A
FMOD	OLFML2A
FBLN1	OLFML2A
LAMA2	OLFML2A
LTBP4	OLFML2A
MATN2	OLFML2A
MFAP4	OLFML2A
OGN	OLFML2A
ADAMTS1	OGN
ADAMTSL3	OGN
MAMDC2	OGN
CILP	OGN
COL14A1	OGN
COL15A1	OGN
COL21A1	OGN
CRISPLD2	OGN
DCN	OGN
DPT	OGN
ELN	OGN
ECM2	OGN
FMOD	OGN
FBLN1	OGN
LAMA2	OGN
LAMA3	OGN
LTBP4	OGN
MATN2	OGN
MMP23B	OGN
MFAP4	OGN
NTN1	OGN
CD248	POSTN
ASPN	POSTN
CCDC80	POSTN
COL1A2	POSTN
COL3A1	POSTN
COL4A2	POSTN
COL5A2	POSTN
COL6A2	POSTN
COL6A3	POSTN
DCN	POSTN
FBLN2	POSTN
FBLN5	POSTN
LTBP1	POSTN
LTBP2	POSTN
LUM	POSTN
MMP14	POSTN
MMP2	POSTN
MFAP5	POSTN
MFAP4	POSTN
ADAMTS1	PODN
ADAMTS15	PODN
ADAMTSL3	PODN
ADAMTSL4	PODN
CD248	PODN
EGFLAM	PODN
MAMDC2	PODN
CILP	PODN
COL6A2	PODN
COL6A3	PODN
COL14A1	PODN
COL15A1	PODN
COL21A1	PODN
CRISPLD2	PODN
DCN	PODN
DPT	PODN
ELN	PODN
ECM2	PODN
FMOD	PODN
FBLN1	PODN
FBLN5	PODN
LAMA2	PODN
LAMA3	PODN
LAMA4	PODN
LTBP4	PODN
LUM	PODN
MATN2	PODN
MFAP4	PODN
OLFML2A	PODN
OGN	PODN
ADAMTS1	PRELP
ADAMTS15	PRELP
ADAMTSL3	PRELP
ADAMTSL4	PRELP
MAMDC2	PRELP
CILP	PRELP
COL14A1	PRELP
COL15A1	PRELP
COL21A1	PRELP
CRISPLD2	PRELP
DCN	PRELP
DPT	PRELP
ELN	PRELP
ECM2	PRELP
FMOD	PRELP
FBLN1	PRELP
GPC4	PRELP
LAMA2	PRELP
LAMA3	PRELP
LTBP4	PRELP
MATN2	PRELP
MFAP4	PRELP
NPNT	PRELP
NTN1	PRELP
OLFML2A	PRELP
OGN	PRELP
PODN	PRELP
CCDC80	SPARC
FBN1	SPARC
MMP2	SPARC
PRELP	SPON1
ADAMTS2	SPON2
CD248	SPON2
ASPN	SPON2
COL1A1	SPON2
COL1A2	SPON2
COL3A1	SPON2
COL5A1	SPON2
COL6A1	SPON2
COL6A2	SPON2
COL6A3	SPON2
EMILIN1	SPON2
LUM	SPON2
ADAMTS1	SOD3
ADAMTS15	SOD3
ADAMTSL3	SOD3
ADAMTSL4	SOD3
MAMDC2	SOD3
CILP	SOD3
COMP	SOD3
COL14A1	SOD3
COL15A1	SOD3
COL21A1	SOD3
CRISPLD2	SOD3
DPT	SOD3
ELN	SOD3
ECM2	SOD3
FMOD	SOD3
FBLN1	SOD3
GPC4	SOD3
LAMA2	SOD3
LAMA3	SOD3
LAMA5	SOD3
LTBP4	SOD3
MATN2	SOD3
MFAP4	SOD3
NPNT	SOD3
NTN1	SOD3
OLFML2A	SOD3
OGN	SOD3
PODN	SOD3
PRELP	SOD3
ADAMTS2	STX4
CD248	STX4
MMP19	STX4
ADAMTS12	TNC
ADAMTS2	TNC
CD248	TNC
TIMP3	TNC
ASPN	TNC
COL1A1	TNC
COL1A2	TNC
COL3A1	TNC
COL4A1	TNC
COL4A2	TNC
COL5A2	TNC
COL6A1	TNC
COL6A2	TNC
COL6A3	TNC
EMILIN1	TNC
ECM1	TNC
FBLN5	TNC
LTBP1	TNC
MMP14	TNC
POSTN	TNC
THBS1	TNC
ADAMTS2	THBS1
ADAMTSL1	THBS1
CD248	THBS1
EFEMP1	THBS1
EFEMP2	THBS1
ASPN	THBS1
BGN	THBS1
CCDC80	THBS1
CTHRC1	THBS1
COL1A2	THBS1
COL3A1	THBS1
COL4A1	THBS1
COL4A2	THBS1
COL5A1	THBS1
COL5A2	THBS1
COL6A2	THBS1
COL6A3	THBS1
COL8A1	THBS1
COL12A1	THBS1
CTGF	THBS1
EMILIN1	THBS1
ECM1	THBS1
FBN1	THBS1
FBLN5	THBS1
HMCN1	THBS1
HSPG2	THBS1
LAMA4	THBS1
LAMB1	THBS1
LAMC1	THBS1
LTBP1	THBS1
LTBP2	THBS1
LOX	THBS1
MMP14	THBS1
MMP19	THBS1
MMP2	THBS1
MFAP2	THBS1
NID1	THBS1
NID2	THBS1
TGFB1	THBS1
LTBP1	THSD4
ADAMTS2	TGFB1
EFEMP2	TGFB1
BGN	TGFB1
CCDC80	TGFB1
COL1A2	TGFB1
COL3A1	TGFB1
COL4A1	TGFB1
COL4A2	TGFB1
COL5A1	TGFB1
COL6A2	TGFB1
EMILIN1	TGFB1
ECM1	TGFB1
FBLN5	TGFB1
LOXL1	TGFB1
MMP14	TGFB1
MMP19	TGFB1
MMP2	TGFB1
STX4	TGFB1
CILP	VIT
COL15A1	VIT
COL21A1	VIT
DPT	VIT
ECM2	VIT
LAMA2	VIT
LAMA3	VIT
OGN	VIT
PODN	VIT
PRELP	VIT
SOD3	VIT
CILP	WNT11
COL15A1	WNT11
DPT	WNT11
ELN	WNT11
ECM2	WNT11
LAMA2	WNT11
OLFML2A	WNT11
OGN	WNT11
PRELP	WNT11
VIT	WNT11
COL21A1	WNT2B
SPON1	WNT2B
COL6A2	WNT5B
MAMDC2	WNT9A
LAMA2	WNT9A
LTBP4	WNT9A
PODN	WNT9A
ADAMTS1	XLOC_000616
ADAMTS1	XLOC_000701
ADAMTS1	XLOC_001014
ADAMTS1	XLOC_001208
ADAMTS1	XLOC_002135
ADAMTS1	XLOC_002173
ADAMTS1	XLOC_002504
ADAMTS1	XLOC_002608
ADAMTS1	XLOC_002884
ADAMTS1	XLOC_003384
ADAMTS1	XLOC_003385
ADAMTS1	XLOC_004240
ADAMTS1	XLOC_004774
ADAMTS1	XLOC_005063
ADAMTS1	XLOC_005438
ADAMTS1	XLOC_005495
ADAMTS12	XLOC_000864
ADAMTS12	XLOC_000908
ADAMTS12	XLOC_001373
ADAMTS12	XLOC_001942
ADAMTS12	XLOC_002035
ADAMTS12	XLOC_002228
ADAMTS12	XLOC_002230
ADAMTS12	XLOC_002231
ADAMTS12	XLOC_003446
ADAMTS12	XLOC_004381
ADAMTS12	XLOC_005037
ADAMTS15	XLOC_000701
ADAMTS15	XLOC_001014
ADAMTS15	XLOC_001027
ADAMTS15	XLOC_001208
ADAMTS15	XLOC_001373
ADAMTS15	XLOC_002135
ADAMTS15	XLOC_002258
ADAMTS15	XLOC_002884
ADAMTS15	XLOC_004240
ADAMTS15	XLOC_005062
ADAMTS15	XLOC_005063
ADAMTS15	XLOC_005438
ADAMTS2	XLOC_000901
ADAMTS2	XLOC_000908
ADAMTS2	XLOC_001239
ADAMTS2	XLOC_002194
ADAMTS2	XLOC_002228
ADAMTS2	XLOC_002230
ADAMTS2	XLOC_002231
ADAMTS2	XLOC_003029
ADAMTS2	XLOC_003139
ADAMTS2	XLOC_003446
ADAMTS2	XLOC_004168
ADAMTS2	XLOC_004980
ADAMTS2	XLOC_005037
ADAMTS4	XLOC_000616
ADAMTS4	XLOC_002135
ADAMTS4	XLOC_002884
ADAMTS5	XLOC_001208
ADAMTS5	XLOC_001620
ADAMTS5	XLOC_002173
ADAMTS5	XLOC_003384
ADAMTS5	XLOC_003385
ADAMTS5	XLOC_005037
ADAMTS5	XLOC_005438
ADAMTS8	XLOC_001605
ADAMTSL1	XLOC_001296
ADAMTSL1	XLOC_002037
ADAMTSL1	XLOC_005400
ADAMTSL1	XLOC_005478
ADAMTSL3	XLOC_000616
ADAMTSL3	XLOC_000812
ADAMTSL3	XLOC_001027
ADAMTSL3	XLOC_001126
ADAMTSL3	XLOC_001692
ADAMTSL3	XLOC_002135
ADAMTSL3	XLOC_002335
ADAMTSL3	XLOC_002512
ADAMTSL3	XLOC_004589
ADAMTSL3	XLOC_004732
ADAMTSL3	XLOC_005063
ADAMTSL3	XLOC_005301
ADAMTSL4	XLOC_001027
ADAMTSL4	XLOC_001175
ADAMTSL4	XLOC_002135
ADAMTSL4	XLOC_002884
ADAMTSL4	XLOC_004732
CD248	XLOC_000222
CD248	XLOC_000335
CD248	XLOC_000565
CD248	XLOC_000689
CD248	XLOC_000701
CD248	XLOC_000811
CD248	XLOC_000864
CD248	XLOC_000908
CD248	XLOC_001014
CD248	XLOC_001058
CD248	XLOC_001079
CD248	XLOC_001208
CD248	XLOC_001373
CD248	XLOC_001619
CD248	XLOC_001620
CD248	XLOC_001942
CD248	XLOC_002014
CD248	XLOC_002037
CD248	XLOC_002194
CD248	XLOC_002220
CD248	XLOC_002228
CD248	XLOC_002230
CD248	XLOC_002231
CD248	XLOC_002451
CD248	XLOC_002608
CD248	XLOC_002660
CD248	XLOC_003139
CD248	XLOC_003240
CD248	XLOC_003301
CD248	XLOC_003446
CD248	XLOC_003707
CD248	XLOC_003985
CD248	XLOC_003986
CD248	XLOC_004387
CD248	XLOC_004535
CD248	XLOC_004745
CD248	XLOC_004947
CD248	XLOC_004989
CD248	XLOC_005033
CD248	XLOC_005037
CD248	XLOC_005165
CD248	XLOC_005166
CD248	XLOC_005175
CD248	XLOC_005176
CD248	XLOC_005184
EFEMP1	XLOC_001058
EFEMP1	XLOC_002173
EFEMP1	XLOC_002318
EFEMP1	XLOC_004387
EFEMP2	XLOC_000372
EFEMP2	XLOC_000811
EFEMP2	XLOC_000877
EFEMP2	XLOC_000908
EFEMP2	XLOC_001058
EFEMP2	XLOC_001079
EFEMP2	XLOC_001296
EFEMP2	XLOC_001459
EFEMP2	XLOC_001565
EFEMP2	XLOC_001837
EFEMP2	XLOC_002037
EFEMP2	XLOC_002228
EFEMP2	XLOC_002230
EFEMP2	XLOC_002504
EFEMP2	XLOC_002869
EFEMP2	XLOC_002978
EFEMP2	XLOC_003446
EFEMP2	XLOC_004386
EFEMP2	XLOC_004387
EFEMP2	XLOC_004989
EFEMP2	XLOC_005175
EGFLAM	XLOC_001620
EGFLAM	XLOC_002608
MAMDC2	XLOC_000133
MAMDC2	XLOC_000319
MAMDC2	XLOC_000578
MAMDC2	XLOC_000701
MAMDC2	XLOC_000812
MAMDC2	XLOC_000901
MAMDC2	XLOC_001014
MAMDC2	XLOC_001027
MAMDC2	XLOC_001208
MAMDC2	XLOC_001296
MAMDC2	XLOC_002037
MAMDC2	XLOC_002135
MAMDC2	XLOC_002173
MAMDC2	XLOC_002286
MAMDC2	XLOC_002335
MAMDC2	XLOC_002450
MAMDC2	XLOC_002504
MAMDC2	XLOC_002512
MAMDC2	XLOC_002608
MAMDC2	XLOC_002884
MAMDC2	XLOC_002963
MAMDC2	XLOC_002978
MAMDC2	XLOC_003062
MAMDC2	XLOC_003154
MAMDC2	XLOC_003301
MAMDC2	XLOC_003351
MAMDC2	XLOC_003384
MAMDC2	XLOC_003385
MAMDC2	XLOC_003446
MAMDC2	XLOC_003481
MAMDC2	XLOC_003540
MAMDC2	XLOC_003568
MAMDC2	XLOC_003621
MAMDC2	XLOC_003631
MAMDC2	XLOC_003711
MAMDC2	XLOC_003985
MAMDC2	XLOC_003986
MAMDC2	XLOC_004240
MAMDC2	XLOC_004277
MAMDC2	XLOC_004422
MAMDC2	XLOC_004773
MAMDC2	XLOC_004774
MAMDC2	XLOC_005037
MAMDC2	XLOC_005062
MAMDC2	XLOC_005063
MAMDC2	XLOC_005274
MAMDC2	XLOC_005301
MAMDC2	XLOC_005382
MAMDC2	XLOC_005433
MAMDC2	XLOC_005438
MAMDC2	XLOC_005495
MAMDC2	XLOC_005583
TIMP1	XLOC_002954
TIMP2	XLOC_000222
TIMP2	XLOC_000378
TIMP2	XLOC_000579
TIMP2	XLOC_000664
TIMP2	XLOC_000811
TIMP2	XLOC_000908
TIMP2	XLOC_001014
TIMP2	XLOC_001058
TIMP2	XLOC_001079
TIMP2	XLOC_001208
TIMP2	XLOC_001296
TIMP2	XLOC_001440
TIMP2	XLOC_001446
TIMP2	XLOC_001565
TIMP2	XLOC_001839
TIMP2	XLOC_002037
TIMP2	XLOC_002228
TIMP2	XLOC_002230
TIMP2	XLOC_002286
TIMP2	XLOC_002411
TIMP2	XLOC_002605
TIMP2	XLOC_002869
TIMP2	XLOC_002978
TIMP2	XLOC_003029
TIMP2	XLOC_003139
TIMP2	XLOC_003240
TIMP2	XLOC_003301
TIMP2	XLOC_003446
TIMP2	XLOC_003562
TIMP2	XLOC_003707
TIMP2	XLOC_003985
TIMP2	XLOC_004745
TIMP2	XLOC_004947
TIMP2	XLOC_004989
TIMP2	XLOC_005037
TIMP2	XLOC_005583
TIMP3	XLOC_000005
TIMP3	XLOC_000565
TIMP3	XLOC_000701
TIMP3	XLOC_000908
TIMP3	XLOC_001014
TIMP3	XLOC_001058
TIMP3	XLOC_001208
TIMP3	XLOC_001373
TIMP3	XLOC_001439
TIMP3	XLOC_002135
TIMP3	XLOC_002258
TIMP3	XLOC_002408
TIMP3	XLOC_002978
TIMP3	XLOC_003446
TIMP3	XLOC_003757
ANXA2P2	XLOC_000319
ANXA2P2	XLOC_000896
ANXA2P2	XLOC_001553
ANXA2P2	XLOC_002884
ANXA2	XLOC_002790
ANXA2	XLOC_002954
ANXA2	XLOC_003133
ANXA2	XLOC_003470
ANXA2	XLOC_003775
ANXA2	XLOC_004168
ASPN	XLOC_000565
ASPN	XLOC_000701
ASPN	XLOC_000908
ASPN	XLOC_001058
ASPN	XLOC_001208
ASPN	XLOC_001373
ASPN	XLOC_002220
ASPN	XLOC_002228
ASPN	XLOC_002230
ASPN	XLOC_002231
ASPN	XLOC_003446
ASPN	XLOC_003707
ASPN	XLOC_003985
ASPN	XLOC_004387
ASPN	XLOC_005037
ASPN	XLOC_005175
ASPN	XLOC_005184
ASPN	XLOC_005559
BGN	XLOC_001058
BGN	XLOC_004386
BGN	XLOC_004387
BGN	XLOC_005175
CRTAP	XLOC_003384
CILP	XLOC_000133
CILP	XLOC_000220
CILP	XLOC_000616
CILP	XLOC_000701
CILP	XLOC_000812
CILP	XLOC_001014
CILP	XLOC_001027
CILP	XLOC_001553
CILP	XLOC_001620
CILP	XLOC_002135
CILP	XLOC_002335
CILP	XLOC_002450
CILP	XLOC_002512
CILP	XLOC_002608
CILP	XLOC_002884
CILP	XLOC_002963
CILP	XLOC_003384
CILP	XLOC_003385
CILP	XLOC_003481
CILP	XLOC_003540
CILP	XLOC_003800
CILP	XLOC_004240
CILP	XLOC_005063
CILP	XLOC_005274
CILP	XLOC_005301
CILP	XLOC_005438
COMP	XLOC_002335
F3	XLOC_001208
F3	XLOC_003224
CCDC80	XLOC_000005
CCDC80	XLOC_000565
CCDC80	XLOC_000811
CCDC80	XLOC_000908
CCDC80	XLOC_001014
CCDC80	XLOC_001058
CCDC80	XLOC_001079
CCDC80	XLOC_001208
CCDC80	XLOC_001296
CCDC80	XLOC_001373
CCDC80	XLOC_001446
CCDC80	XLOC_001565
CCDC80	XLOC_001619
CCDC80	XLOC_001839
CCDC80	XLOC_002037
CCDC80	XLOC_002220
CCDC80	XLOC_002228
CCDC80	XLOC_002230
CCDC80	XLOC_002231
CCDC80	XLOC_002869
CCDC80	XLOC_003139
CCDC80	XLOC_003240
CCDC80	XLOC_003446
CCDC80	XLOC_003707
CCDC80	XLOC_004386
CCDC80	XLOC_004387
CCDC80	XLOC_004774
CCDC80	XLOC_004989
CCDC80	XLOC_005033
CCDC80	XLOC_005034
CCDC80	XLOC_005037
CCDC80	XLOC_005175
CCDC80	XLOC_005176
CTHRC1	XLOC_001058
CTHRC1	XLOC_003707
CTHRC1	XLOC_004387
COL1A1	XLOC_000222
COL1A1	XLOC_000689
COL1A1	XLOC_000908
COL1A1	XLOC_001079
COL1A1	XLOC_001296
COL1A1	XLOC_001942
COL1A1	XLOC_002228
COL1A1	XLOC_002230
COL1A1	XLOC_002231
COL1A1	XLOC_002411
COL1A1	XLOC_002756
COL1A1	XLOC_003240
COL1A1	XLOC_003446
COL1A1	XLOC_003707
COL1A1	XLOC_004947
COL1A1	XLOC_005034
COL1A1	XLOC_005037
COL1A1	XLOC_005175
COL1A1	XLOC_005184
COL1A2	XLOC_000005
COL1A2	XLOC_000222
COL1A2	XLOC_000565
COL1A2	XLOC_000689
COL1A2	XLOC_000811
COL1A2	XLOC_000864
COL1A2	XLOC_000908
COL1A2	XLOC_001014
COL1A2	XLOC_001058
COL1A2	XLOC_001079
COL1A2	XLOC_001183
COL1A2	XLOC_001208
COL1A2	XLOC_001296
COL1A2	XLOC_001373
COL1A2	XLOC_001439
COL1A2	XLOC_001565
COL1A2	XLOC_001837
COL1A2	XLOC_001942
COL1A2	XLOC_002037
COL1A2	XLOC_002194
COL1A2	XLOC_002228
COL1A2	XLOC_002230
COL1A2	XLOC_002231
COL1A2	XLOC_002411
COL1A2	XLOC_002660
COL1A2	XLOC_002869
COL1A2	XLOC_003139
COL1A2	XLOC_003240
COL1A2	XLOC_003301
COL1A2	XLOC_003446
COL1A2	XLOC_003707
COL1A2	XLOC_003985
COL1A2	XLOC_004381
COL1A2	XLOC_004387
COL1A2	XLOC_004745
COL1A2	XLOC_004774
COL1A2	XLOC_004947
COL1A2	XLOC_005033
COL1A2	XLOC_005034
COL1A2	XLOC_005037
COL1A2	XLOC_005166
COL1A2	XLOC_005175
COL1A2	XLOC_005176
COL1A2	XLOC_005478
COL3A1	XLOC_000219
COL3A1	XLOC_000222
COL3A1	XLOC_000689
COL3A1	XLOC_000811
COL3A1	XLOC_000908
COL3A1	XLOC_001079
COL3A1	XLOC_001373
COL3A1	XLOC_002037
COL3A1	XLOC_002220
COL3A1	XLOC_002228
COL3A1	XLOC_002230
COL3A1	XLOC_002231
COL3A1	XLOC_003139
COL3A1	XLOC_003240
COL3A1	XLOC_003301
COL3A1	XLOC_003446
COL3A1	XLOC_003707
COL3A1	XLOC_003985
COL3A1	XLOC_003986
COL3A1	XLOC_004947
COL3A1	XLOC_005034
COL3A1	XLOC_005037
COL3A1	XLOC_005166
COL3A1	XLOC_005175
COL3A1	XLOC_005176
COL4A1	XLOC_000811
COL4A1	XLOC_000908
COL4A1	XLOC_001058
COL4A1	XLOC_001466
COL4A1	XLOC_002628
COL4A1	XLOC_002869
COL4A1	XLOC_002873
COL4A1	XLOC_002978
COL4A1	XLOC_003446
COL4A1	XLOC_003470
COL4A1	XLOC_003757
COL4A1	XLOC_004387
COL4A1	XLOC_005134
COL4A1	XLOC_005175
COL4A2	XLOC_000219
COL4A2	XLOC_000664
COL4A2	XLOC_000811
COL4A2	XLOC_000908
COL4A2	XLOC_001058
COL4A2	XLOC_001373
COL4A2	XLOC_001466
COL4A2	XLOC_002037
COL4A2	XLOC_002228
COL4A2	XLOC_002230
COL4A2	XLOC_002231
COL4A2	XLOC_002628
COL4A2	XLOC_002869
COL4A2	XLOC_002873
COL4A2	XLOC_002978
COL4A2	XLOC_003446
COL4A2	XLOC_003470
COL4A2	XLOC_004386
COL4A2	XLOC_004387
COL4A2	XLOC_004963
COL4A2	XLOC_005033
COL4A2	XLOC_005034
COL4A2	XLOC_005134
COL4A2	XLOC_005175
COL5A1	XLOC_000219
COL5A1	XLOC_000811
COL5A1	XLOC_000908
COL5A1	XLOC_001058
COL5A1	XLOC_001296
COL5A1	XLOC_001837
COL5A1	XLOC_002037
COL5A1	XLOC_002228
COL5A1	XLOC_002230
COL5A1	XLOC_002231
COL5A1	XLOC_002287
COL5A1	XLOC_002869
COL5A1	XLOC_003139
COL5A1	XLOC_003240
COL5A1	XLOC_003446
COL5A1	XLOC_003707
COL5A1	XLOC_004230
COL5A1	XLOC_005033
COL5A1	XLOC_005034
COL5A1	XLOC_005037
COL5A1	XLOC_005175
COL5A1	XLOC_005478
COL5A2	XLOC_000219
COL5A2	XLOC_000565
COL5A2	XLOC_000664
COL5A2	XLOC_000811
COL5A2	XLOC_000864
COL5A2	XLOC_000877
COL5A2	XLOC_000908
COL5A2	XLOC_001058
COL5A2	XLOC_001079
COL5A2	XLOC_001296
COL5A2	XLOC_001373
COL5A2	XLOC_001466
COL5A2	XLOC_001565
COL5A2	XLOC_001837
COL5A2	XLOC_002037
COL5A2	XLOC_002228
COL5A2	XLOC_002230
COL5A2	XLOC_002231
COL5A2	XLOC_002287
COL5A2	XLOC_002354
COL5A2	XLOC_002504
COL5A2	XLOC_002869
COL5A2	XLOC_003139
COL5A2	XLOC_003240
COL5A2	XLOC_003301
COL5A2	XLOC_003446
COL5A2	XLOC_003707
COL5A2	XLOC_003766
COL5A2	XLOC_004230
COL5A2	XLOC_004386
COL5A2	XLOC_004387
COL5A2	XLOC_004989
COL5A2	XLOC_005033
COL5A2	XLOC_005034
COL5A2	XLOC_005037
COL5A2	XLOC_005134
COL5A2	XLOC_005175
COL5A2	XLOC_005478
COL6A1	XLOC_000689
COL6A1	XLOC_000811
COL6A1	XLOC_000908
COL6A1	XLOC_001079
COL6A1	XLOC_001274
COL6A1	XLOC_001296
COL6A1	XLOC_001373
COL6A1	XLOC_001470
COL6A1	XLOC_001837
COL6A1	XLOC_001942
COL6A1	XLOC_002037
COL6A1	XLOC_002228
COL6A1	XLOC_002230
COL6A1	XLOC_002231
COL6A1	XLOC_002504
COL6A1	XLOC_002605
COL6A1	XLOC_002756
COL6A1	XLOC_002869
COL6A1	XLOC_002978
COL6A1	XLOC_003240
COL6A1	XLOC_003301
COL6A1	XLOC_003423
COL6A1	XLOC_003446
COL6A1	XLOC_003707
COL6A1	XLOC_003985
COL6A1	XLOC_003986
COL6A1	XLOC_004230
COL6A1	XLOC_004333
COL6A1	XLOC_004773
COL6A1	XLOC_004947
COL6A1	XLOC_005034
COL6A1	XLOC_005037
COL6A1	XLOC_005175
COL6A1	XLOC_005478
COL6A1	XLOC_005582
COL6A1	XLOC_005583
COL6A2	XLOC_000335
COL6A2	XLOC_000565
COL6A2	XLOC_000689
COL6A2	XLOC_000701
COL6A2	XLOC_000811
COL6A2	XLOC_000864
COL6A2	XLOC_000908
COL6A2	XLOC_001014
COL6A2	XLOC_001079
COL6A2	XLOC_001274
COL6A2	XLOC_001296
COL6A2	XLOC_001373
COL6A2	XLOC_001439
COL6A2	XLOC_001470
COL6A2	XLOC_001602
COL6A2	XLOC_001837
COL6A2	XLOC_002037
COL6A2	XLOC_002220
COL6A2	XLOC_002228
COL6A2	XLOC_002230
COL6A2	XLOC_002231
COL6A2	XLOC_002451
COL6A2	XLOC_002504
COL6A2	XLOC_002605
COL6A2	XLOC_002756
COL6A2	XLOC_002869
COL6A2	XLOC_002978
COL6A2	XLOC_003186
COL6A2	XLOC_003240
COL6A2	XLOC_003301
COL6A2	XLOC_003351
COL6A2	XLOC_003423
COL6A2	XLOC_003446
COL6A2	XLOC_003481
COL6A2	XLOC_003707
COL6A2	XLOC_003985
COL6A2	XLOC_003986
COL6A2	XLOC_004230
COL6A2	XLOC_004333
COL6A2	XLOC_004773
COL6A2	XLOC_004947
COL6A2	XLOC_005034
COL6A2	XLOC_005037
COL6A2	XLOC_005166
COL6A2	XLOC_005175
COL6A2	XLOC_005478
COL6A2	XLOC_005582
COL6A2	XLOC_005583
COL6A3	XLOC_000005
COL6A3	XLOC_000222
COL6A3	XLOC_000335
COL6A3	XLOC_000565
COL6A3	XLOC_000689
COL6A3	XLOC_000701
COL6A3	XLOC_000811
COL6A3	XLOC_000864
COL6A3	XLOC_000908
COL6A3	XLOC_001014
COL6A3	XLOC_001058
COL6A3	XLOC_001079
COL6A3	XLOC_001208
COL6A3	XLOC_001296
COL6A3	XLOC_001373
COL6A3	XLOC_001439
COL6A3	XLOC_001470
COL6A3	XLOC_001565
COL6A3	XLOC_001619
COL6A3	XLOC_001837
COL6A3	XLOC_001942
COL6A3	XLOC_002037
COL6A3	XLOC_002194
COL6A3	XLOC_002220
COL6A3	XLOC_002228
COL6A3	XLOC_002230
COL6A3	XLOC_002231
COL6A3	XLOC_002608
COL6A3	XLOC_002660
COL6A3	XLOC_003139
COL6A3	XLOC_003240
COL6A3	XLOC_003301
COL6A3	XLOC_003446
COL6A3	XLOC_003707
COL6A3	XLOC_003985
COL6A3	XLOC_003986
COL6A3	XLOC_004200
COL6A3	XLOC_004387
COL6A3	XLOC_004535
COL6A3	XLOC_004745
COL6A3	XLOC_004774
COL6A3	XLOC_004947
COL6A3	XLOC_005033
COL6A3	XLOC_005034
COL6A3	XLOC_005037
COL6A3	XLOC_005166
COL6A3	XLOC_005175
COL6A3	XLOC_005176
COL6A3	XLOC_005184
COL8A1	XLOC_000736
COL8A1	XLOC_000811
COL8A1	XLOC_001058
COL8A1	XLOC_001446
COL8A1	XLOC_001565
COL8A1	XLOC_002869
COL8A1	XLOC_002873
COL8A1	XLOC_002978
COL8A1	XLOC_003757
COL8A1	XLOC_004386
COL8A1	XLOC_004387
COL8A1	XLOC_005175
COL8A2	XLOC_000005
COL8A2	XLOC_000901
COL8A2	XLOC_002173
COL8A2	XLOC_002286
COL8A2	XLOC_002978
COL8A2	XLOC_003154
COL8A2	XLOC_004277
COL8A2	XLOC_004422
COL8A2	XLOC_005583
COL12A1	XLOC_000565
COL12A1	XLOC_000811
COL12A1	XLOC_000877
COL12A1	XLOC_000908
COL12A1	XLOC_001012
COL12A1	XLOC_001058
COL12A1	XLOC_002037
COL12A1	XLOC_002228
COL12A1	XLOC_002230
COL12A1	XLOC_002287
COL12A1	XLOC_002795
COL12A1	XLOC_002869
COL12A1	XLOC_003104
COL12A1	XLOC_003240
COL12A1	XLOC_003446
COL12A1	XLOC_003707
COL12A1	XLOC_004200
COL12A1	XLOC_004488
COL12A1	XLOC_004989
COL12A1	XLOC_005033
COL12A1	XLOC_005037
COL12A1	XLOC_005175
COL13A1	XLOC_005034
COL14A1	XLOC_000005
COL14A1	XLOC_000319
COL14A1	XLOC_000616
COL14A1	XLOC_000722
COL14A1	XLOC_001014
COL14A1	XLOC_001027
COL14A1	XLOC_001208
COL14A1	XLOC_001296
COL14A1	XLOC_001389
COL14A1	XLOC_001605
COL14A1	XLOC_001849
COL14A1	XLOC_002135
COL14A1	XLOC_002173
COL14A1	XLOC_002286
COL14A1	XLOC_002335
COL14A1	XLOC_002512
COL14A1	XLOC_002884
COL14A1	XLOC_003062
COL14A1	XLOC_003154
COL14A1	XLOC_003248
COL14A1	XLOC_003301
COL14A1	XLOC_003384
COL14A1	XLOC_003385
COL14A1	XLOC_003540
COL14A1	XLOC_003568
COL14A1	XLOC_003711
COL14A1	XLOC_003800
COL14A1	XLOC_004240
COL14A1	XLOC_004422
COL14A1	XLOC_004773
COL14A1	XLOC_004774
COL14A1	XLOC_005062
COL14A1	XLOC_005063
COL14A1	XLOC_005274
COL14A1	XLOC_005382
COL14A1	XLOC_005438
COL14A1	XLOC_005486
COL14A1	XLOC_005495
COL15A1	XLOC_000616
COL15A1	XLOC_000896
COL15A1	XLOC_001027
COL15A1	XLOC_001208
COL15A1	XLOC_001849
COL15A1	XLOC_002135
COL15A1	XLOC_002608
COL15A1	XLOC_002660
COL15A1	XLOC_002884
COL15A1	XLOC_003384
COL15A1	XLOC_003621
COL15A1	XLOC_004240
COL15A1	XLOC_004422
COL15A1	XLOC_005063
COL15A1	XLOC_005274
COL15A1	XLOC_005438
COL16A1	XLOC_000005
COL16A1	XLOC_000908
COL16A1	XLOC_001012
COL16A1	XLOC_001079
COL16A1	XLOC_001296
COL16A1	XLOC_002228
COL16A1	XLOC_002230
COL16A1	XLOC_002231
COL16A1	XLOC_002411
COL16A1	XLOC_002504
COL16A1	XLOC_002605
COL16A1	XLOC_002756
COL16A1	XLOC_002979
COL16A1	XLOC_003154
COL16A1	XLOC_003240
COL16A1	XLOC_003301
COL16A1	XLOC_003446
COL16A1	XLOC_003707
COL16A1	XLOC_004333
COL16A1	XLOC_004745
COL16A1	XLOC_005037
COL21A1	XLOC_000317
COL21A1	XLOC_000750
COL21A1	XLOC_000812
COL21A1	XLOC_001605
COL21A1	XLOC_002135
COL21A1	XLOC_002335
COL21A1	XLOC_003230
COL21A1	XLOC_003540
COL21A1	XLOC_003621
COL21A1	XLOC_005063
COL21A1	XLOC_005274
CTGF	XLOC_001058
CTGF	XLOC_002873
CTGF	XLOC_004386
CTGF	XLOC_004387
CTGF	XLOC_005175
CRISPLD2	XLOC_000319
CRISPLD2	XLOC_000616
CRISPLD2	XLOC_000701
CRISPLD2	XLOC_000901
CRISPLD2	XLOC_001027
CRISPLD2	XLOC_001175
CRISPLD2	XLOC_001208
CRISPLD2	XLOC_001389
CRISPLD2	XLOC_001692
CRISPLD2	XLOC_002063
CRISPLD2	XLOC_002286
CRISPLD2	XLOC_002311
CRISPLD2	XLOC_002461
CRISPLD2	XLOC_002608
CRISPLD2	XLOC_002884
CRISPLD2	XLOC_002963
CRISPLD2	XLOC_003248
CRISPLD2	XLOC_003363
CRISPLD2	XLOC_003481
CRISPLD2	XLOC_003540
CRISPLD2	XLOC_003711
CRISPLD2	XLOC_004240
CRISPLD2	XLOC_004277
CRISPLD2	XLOC_004422
CRISPLD2	XLOC_004732
CRISPLD2	XLOC_004774
CRISPLD2	XLOC_005063
CRISPLD2	XLOC_005274
CRISPLD2	XLOC_005382
CRISPLD2	XLOC_005438
[truncated: 1,895 more rows]

## Sheet: Genes_ECM_Cluster II
Supplemental Table S10: Co-expression pairs and gene lists of major functional modules in cluster I, II and IV, respectively.
Sheet 4: gene list of extracellular matrix module in Cluster II
ID	eRNAs (Yes or No)
ADAMTS1	No
ADAMTS12	No
ADAMTS15	No
ADAMTS2	No
ADAMTS4	No
ADAMTS5	No
ADAMTS7	No
ADAMTS8	No
ADAMTSL1	No
ADAMTSL3	No
ADAMTSL4	No
ANXA2	No
ANXA2P2	No
ASPN	No
BGN	No
CCDC80	No
CD248	No
CILP	No
COL12A1	No
COL13A1	No
COL14A1	No
COL15A1	No
COL16A1	No
COL1A1	No
COL1A2	No
COL21A1	No
COL3A1	No
COL4A1	No
COL4A2	No
COL5A1	No
COL5A2	No
COL6A1	No
COL6A2	No
COL6A3	No
COL8A1	No
COL8A2	No
COMP	No
CRISPLD2	No
CRTAP	No
CTGF	No
CTHRC1	No
DCN	No
DPT	No
DST	No
ECM1	No
ECM2	No
EFEMP1	No
EFEMP2	No
EGFLAM	No
ELN	No
EMILIN1	No
EMILIN3	No
EPYC	No
F3	No
FBLN1	No
FBLN2	No
FBLN5	No
FBN1	No
FMOD	No
GPC4	No
GPC5	No
HMCN1	No
HSPG2	No
LAMA2	No
LAMA3	No
LAMA4	No
LAMA5	No
LAMB1	No
LAMC1	No
LOX	No
LOXL1	No
LTBP1	No
LTBP2	No
LTBP4	No
LUM	No
MAMDC2	No
MATN2	No
MFAP2	No
MFAP4	No
MFAP5	No
MMP14	No
MMP19	No
MMP2	No
MMP23B	No
NID1	No
NID2	No
NPNT	No
NTN1	No
OGN	No
OLFML2A	No
PODN	No
POSTN	No
PRELP	No
SOD3	No
SPARC	No
SPON1	No
SPON2	No
STX4	No
TGFB1	No
THBS1	No
THSD4	No
TIMP1	No
TIMP2	No
TIMP3	No
TNC	No
VIT	No
WNT11	No
WNT2B	No
WNT5B	No
WNT9A	No
XLOC_000005	No
XLOC_000133	No
XLOC_000183	No
XLOC_000219	No
XLOC_000220	No
XLOC_000222	No
XLOC_000274	No
XLOC_000317	No
XLOC_000319	No
XLOC_000335	No
XLOC_000372	No
XLOC_000378	No
XLOC_000405	No
XLOC_000431	No
XLOC_000542	No
XLOC_000565	Yes
XLOC_000578	No
XLOC_000579	No
XLOC_000616	No
XLOC_000664	No
XLOC_000689	No
XLOC_000701	No
XLOC_000722	No
XLOC_000736	No
XLOC_000750	No
XLOC_000770	No
XLOC_000787	No
XLOC_000811	No
XLOC_000812	No
XLOC_000821	No
XLOC_000864	No
XLOC_000877	No
XLOC_000896	No
XLOC_000901	No
XLOC_000908	No
XLOC_001012	No
XLOC_001014	No
XLOC_001027	No
XLOC_001058	No
XLOC_001059	No
XLOC_001079	No
XLOC_001126	No
XLOC_001175	No
XLOC_001183	No
XLOC_001208	No
XLOC_001239	No
XLOC_001274	No
XLOC_001293	No
XLOC_001296	No
XLOC_001373	No
XLOC_001389	No
XLOC_001439	No
XLOC_001440	No
XLOC_001446	No
XLOC_001459	No
XLOC_001466	No
XLOC_001470	No
XLOC_001533	No
XLOC_001535	No
XLOC_001553	No
XLOC_001565	No
XLOC_001602	No
XLOC_001605	No
XLOC_001619	No
XLOC_001620	No
XLOC_001652	No
XLOC_001692	No
XLOC_001765	No
XLOC_001778	No
XLOC_001817	No
XLOC_001837	No
XLOC_001839	No
XLOC_001849	No
XLOC_001942	Yes
XLOC_002014	No
XLOC_002035	No
XLOC_002037	No
XLOC_002063	No
XLOC_002097	No
XLOC_002135	No
XLOC_002173	No
XLOC_002194	No
XLOC_002205	No
XLOC_002220	No
XLOC_002228	No
XLOC_002230	No
XLOC_002231	No
XLOC_002258	No
XLOC_002286	No
XLOC_002287	No
XLOC_002302	No
XLOC_002311	No
XLOC_002318	No
XLOC_002335	No
XLOC_002354	No
XLOC_002408	No
XLOC_002411	No
XLOC_002450	No
XLOC_002451	No
XLOC_002461	No
XLOC_002504	No
XLOC_002512	No
XLOC_002605	No
XLOC_002608	No
XLOC_002628	No
XLOC_002660	No
XLOC_002756	No
XLOC_002790	No
XLOC_002795	No
XLOC_002828	No
XLOC_002869	No
XLOC_002873	No
XLOC_002884	No
XLOC_002954	Yes
XLOC_002963	No
XLOC_002978	No
XLOC_002979	No
XLOC_003029	No
XLOC_003062	No
XLOC_003104	No
XLOC_003132	Yes
XLOC_003133	Yes
XLOC_003139	No
XLOC_003154	No
XLOC_003186	No
XLOC_003224	No
XLOC_003230	No
XLOC_003240	No
XLOC_003248	No
XLOC_003301	No
XLOC_003351	No
XLOC_003363	No
XLOC_003384	No
XLOC_003385	No
XLOC_003423	Yes
XLOC_003446	No
XLOC_003465	Yes
XLOC_003470	No
XLOC_003481	No
XLOC_003522	No
XLOC_003540	Yes
XLOC_003562	No
XLOC_003568	No
XLOC_003621	No
XLOC_003631	No
XLOC_003707	No
XLOC_003711	No
XLOC_003729	No
XLOC_003757	No
XLOC_003766	No
XLOC_003775	No
XLOC_003800	No
XLOC_003807	No
XLOC_003985	Yes
XLOC_003986	No
XLOC_004168	No
XLOC_004200	No
XLOC_004230	No
XLOC_004240	No
XLOC_004277	No
XLOC_004279	No
XLOC_004312	No
XLOC_004333	No
XLOC_004360	No
XLOC_004381	Yes
XLOC_004386	No
XLOC_004387	No
XLOC_004407	No
XLOC_004422	No
XLOC_004488	No
XLOC_004492	No
XLOC_004535	No
XLOC_004589	No
XLOC_004718	No
XLOC_004732	No
XLOC_004745	No
XLOC_004772	No
XLOC_004773	No
XLOC_004774	No
XLOC_004947	No
XLOC_004963	No
XLOC_004980	No
XLOC_004981	No
XLOC_004989	No
XLOC_005018	No
XLOC_005033	No
XLOC_005034	No
XLOC_005037	No
XLOC_005062	No
XLOC_005063	No
XLOC_005134	No
XLOC_005165	No
XLOC_005166	No
XLOC_005175	No
XLOC_005176	Yes
XLOC_005177	No
XLOC_005184	Yes
XLOC_005274	No
XLOC_005301	No
XLOC_005382	No
XLOC_005400	No
XLOC_005410	No
XLOC_005433	No
XLOC_005438	No
XLOC_005478	No
XLOC_005486	No
XLOC_005495	No
XLOC_005559	No
XLOC_005582	No
XLOC_005583	No
XLOC_005621	No

## Sheet: Pairs_transc_factors_Cluster IV
Supplemental Table S10: Co-expression pairs and gene lists of major functional modules in cluster I, II and IV, respectively.
Sheet 5: co-expression pairs of cluster IV (HOX transcription factors functional module)
Gene-A	Gene-B
AKAP8	HOXD-AS2
AKAP8	HOXD4
AKAP8	XLOC_004754
AMD1	HOXD-AS2
AMD1	HOXD4
DISP1	HOXA5
DISP1	HOXA7
GPR112	HOXA-AS3
GPR112	HOXA2
GPR112	HOXA4
GPR112	HOXA5
GPR112	HOXA7
GPR112	HOXD-AS2
GPR112	HOXD3
GPR112	HOXD4
GPR112	HOXD8
GPR112	XLOC_004754
HOTAIRM1	HOXA2
HOTAIRM1	HOXA3
HOTAIRM1	HOXA4
HOTAIRM1	HOXA5
HOTAIRM1	HOXA6
HOTAIRM1	IL4R
HOTAIRM1	RNF135
HOTAIRM1	STAT6
HOTAIRM1	XLOC_004753
HOXA-AS3	HOXA10
HOXA-AS3	HOXA11
HOXA-AS3	HOXA2
HOXA-AS3	HOXA3
HOXA-AS3	HOXA4
HOXA-AS3	HOXA5
HOXA-AS3	HOXA6
HOXA-AS3	HOXA7
HOXA-AS3	HOXA9
HOXA-AS3	HOXD-AS2
HOXA-AS3	HOXD3
HOXA-AS3	HOXD4
HOXA-AS3	HOXD8
HOXA-AS3	MGP
HOXA-AS3	XLOC_004753
HOXA-AS3	XLOC_004754
HOXA-AS4	HOXA10
HOXA-AS4	HOXA10-HOXA9
HOXA-AS4	HOXA11
HOXA-AS4	HOXA6
HOXA-AS4	HOXA7
HOXA-AS4	HOXA9
HOXA10	HOXA10-HOXA9
HOXA10	HOXA11
HOXA10	HOXA6
HOXA10	HOXA7
HOXA10	HOXA9
HOXA10	HOXD-AS2
HOXA10	HOXD3
HOXA10	HOXD4
HOXA10	HOXD8
HOXA10	XLOC_004754
HOXA10	XLOC_004817
HOXA10-HOXA9	HOXA9
HOXA11	HOXA6
HOXA11	HOXA7
HOXA11	HOXA9
HOXA11	HOXD-AS2
HOXA11	HOXD8
HOXA2	HOXA3
HOXA2	HOXA4
HOXA2	HOXA5
HOXA2	HOXA6
HOXA2	HOXA7
HOXA2	HOXB2
HOXA2	HOXB3
HOXA2	HOXB4
HOXA2	HOXB5
HOXA2	HOXB6
HOXA2	KLF10
HOXA2	MGP
HOXA2	XLOC_002037
HOXA2	XLOC_002221
HOXA2	XLOC_002222
HOXA2	XLOC_002628
HOXA2	XLOC_004753
HOXA2	XLOC_004754
HOXA3	HOXA4
HOXA3	HOXA5
HOXA3	HOXA6
HOXA3	HOXA7
HOXA3	HOXB2
HOXA3	HOXB3
HOXA3	HOXB5
HOXA3	KLF10
HOXA3	XLOC_002037
HOXA3	XLOC_002221
HOXA3	XLOC_002222
HOXA3	XLOC_002504
HOXA3	XLOC_002628
HOXA3	XLOC_004333
HOXA3	XLOC_004753
HOXA3	XLOC_004754
HOXA4	HOXA5
HOXA4	HOXA6
HOXA4	HOXA7
HOXA4	HOXB2
HOXA4	HOXB3
HOXA4	XLOC_002222
HOXA4	XLOC_002628
HOXA4	XLOC_004753
HOXA4	XLOC_004754
HOXA5	HOXA6
HOXA5	HOXA7
HOXA5	HOXA9
HOXA5	HOXB2
HOXA5	HOXB3
HOXA5	HOXB5
HOXA5	HOXB6
HOXA5	HOXB8
HOXA5	HOXD-AS2
HOXA5	HOXD4
HOXA5	MGP
HOXA5	XLOC_002125
HOXA5	XLOC_002222
HOXA5	XLOC_004753
HOXA5	XLOC_004754
HOXA6	HOXA7
HOXA6	HOXA9
HOXA6	HOXD-AS2
HOXA6	HOXD3
HOXA6	HOXD4
HOXA6	HOXD8
HOXA6	XLOC_004753
HOXA6	XLOC_004754
HOXA7	HOXA9
HOXA7	HOXD-AS2
HOXA7	HOXD3
HOXA7	HOXD4
HOXA7	HOXD8
HOXA7	XLOC_004753
HOXA7	XLOC_004754
HOXA9	HOXD-AS2
HOXA9	HOXD4
HOXA9	HOXD8
HOXA9	XLOC_004754
HOXA9	XLOC_004817
HOXB-AS3	HOXB2
HOXB-AS3	HOXB3
HOXB-AS3	HOXB4
HOXB-AS3	HOXB5
HOXB-AS3	HOXB6
HOXB-AS3	XLOC_002221
HOXB-AS3	XLOC_002222
HOXB-AS3	XLOC_002223
HOXB2	HOXB3
HOXB2	HOXB4
HOXB2	HOXB5
HOXB2	HOXB6
HOXB2	HOXB8
HOXB2	LINC00634
HOXB2	PEX5L
HOXB2	PIEZO1
HOXB2	RHOC
HOXB2	XLOC_002221
HOXB2	XLOC_002222
HOXB2	XLOC_002223
HOXB2	XLOC_002628
HOXB2	XLOC_004753
HOXB2	XLOC_004754
HOXB2	XLOC_005034
HOXB2	XLOC_005175
HOXB3	HOXB4
HOXB3	HOXB5
HOXB3	HOXB6
HOXB3	HOXB7
HOXB3	HOXB8
HOXB3	PEX5L
HOXB3	PIEZO1
HOXB3	XLOC_002221
HOXB3	XLOC_002222
HOXB3	XLOC_002223
HOXB3	XLOC_002628
HOXB3	XLOC_004753
HOXB3	XLOC_004754
HOXB3	XLOC_005175
HOXB4	HOXB5
HOXB4	HOXB6
HOXB4	HOXB7
HOXB4	HOXB8
HOXB4	RHOC
HOXB4	XLOC_002221
HOXB4	XLOC_002222
HOXB4	XLOC_002223
HOXB4	XLOC_002628
HOXB5	HOXB6
HOXB5	HOXB7
HOXB5	HOXB8
HOXB5	PEX5L
HOXB5	PIEZO1
HOXB5	XLOC_002221
HOXB5	XLOC_002222
HOXB5	XLOC_002223
HOXB5	XLOC_005034
HOXB5	XLOC_005175
HOXB6	HOXB7
HOXB6	HOXB8
HOXB6	KLF10
HOXB6	LINC00634
HOXB6	PEX5L
HOXB6	PIEZO1
HOXB6	XLOC_002221
HOXB6	XLOC_002222
HOXB6	XLOC_002223
HOXB6	XLOC_002954
HOXB6	XLOC_003572
HOXB6	XLOC_005175
HOXB7	HOXB8
HOXB7	HOXB9
HOXB7	XLOC_002221
HOXB7	XLOC_002222
HOXB7	XLOC_002223
HOXB8	HOXB9
HOXB8	XLOC_002221
HOXB8	XLOC_002222
HOXB8	XLOC_002223
HOXD-AS2	HOXD3
HOXD-AS2	HOXD4
HOXD-AS2	HOXD8
HOXD-AS2	LOC375295
HOXD-AS2	MGP
HOXD-AS2	XLOC_000367
HOXD-AS2	XLOC_004754
HOXD3	HOXD4
HOXD3	HOXD8
HOXD3	LOC375295
HOXD3	MGP
HOXD3	XLOC_001858
HOXD3	XLOC_002056
HOXD3	XLOC_003062
HOXD3	XLOC_005615
HOXD4	HOXD8
HOXD4	LOC375295
HOXD4	MGP
HOXD4	XLOC_000367
HOXD4	XLOC_001858
HOXD4	XLOC_002963
HOXD4	XLOC_004754
HOXD8	LOC375295
HOXD8	MGP
HOXD8	MTMR11
HOXD8	XLOC_000367
HOXD8	XLOC_003062
HOXD8	XLOC_003363
HOXD8	XLOC_003384
IL4R	STAT6
KLF10	XLOC_001373
KLF10	XLOC_004753
LINC00634	PEX5L
LINC00634	XLOC_002222
MGP	MTMR11
MGP	XLOC_004754
PEX5L	PIEZO1
PEX5L	XLOC_002222
PEX5L	XLOC_002223
PIEZO1	RHOC
PIEZO1	XLOC_002222
RNF135	STAT6
RNF135	XLOC_004817
STAT6	XLOC_000319
STAT6	XLOC_000478
STAT6	XLOC_000901
STAT6	XLOC_002311
STAT6	XLOC_002755
STAT6	XLOC_004513
XLOC_002221	XLOC_002222
XLOC_002221	XLOC_002223
XLOC_002221	XLOC_004753
XLOC_002222	XLOC_002223
XLOC_002222	XLOC_004753
XLOC_002222	XLOC_004754
XLOC_004753	XLOC_004754

## Sheet: Genes_transc_factors_Cluster IV
Supplemental Table S10: Co-expression pairs and gene lists of major functional modules in cluster I, II and IV, respectively.
Sheet 2: gene list in Cluster IV
ID	eRNAs (Yes or No)
AKAP8	No
AMD1	No
DISP1	No
GPR112	No
HOTAIRM1	No
HOXA-AS3	No
HOXA-AS4	No
HOXA10	No
HOXA10-HOXA9	No
HOXA11	No
HOXA2	No
HOXA3	No
HOXA4	No
HOXA5	No
HOXA6	No
HOXA7	No
HOXA9	No
HOXB-AS3	No
HOXB2	No
HOXB3	No
HOXB4	No
HOXB5	No
HOXB6	No
HOXB7	No
HOXB8	No
HOXB9	No
HOXD-AS2	No
HOXD3	No
HOXD4	No
HOXD8	No
IL4R	No
KLF10	No
LINC00634	No
LOC375295	No
MGP	No
MTMR11	No
PEX5L	No
PIEZO1	No
RHOC	No
RNF135	No
STAT6	No
XLOC_000319	No
XLOC_000367	No
XLOC_000478	Yes
XLOC_000901	No
XLOC_001373	No
XLOC_001858	No
XLOC_002037	No
XLOC_002056	No
XLOC_002125	No
XLOC_002221	No
XLOC_002222	No
XLOC_002223	No
XLOC_002311	No
XLOC_002504	No
XLOC_002628	No
XLOC_002755	No
XLOC_002954	Yes
XLOC_002963	No
XLOC_003062	No
XLOC_003363	No
XLOC_003384	No
XLOC_003572	No
XLOC_004333	No
XLOC_004513	No
XLOC_004753	No
XLOC_004754	No
XLOC_004817	No
XLOC_005034	No
XLOC_005175	No
XLOC_005615	No
