# Supplementary material for: Long noncoding RNAs expressed in human hepatic stellate cells form networks with extracellular matrix proteins
Source: Genome Med. 2016 Mar 23;8:31. doi: 10.1186/s13073-016-0285-0 (PMC4804564; doi:10.1186/s13073-016-0285-0)
Supplement: Additional file 12: Table S11. — Expression levels of lncRNAs and their divergent paired coding genes in HSC myofibroblasts. (XLS 310 kb) [file 13073_2016_285_MOESM12_ESM.xls]

## Sheet: sheet
Supplemental Table S11: Expression levels of lncRNAs and their divergent paired coding genes in HSC myofibroblasts.
Protein coding gene	lncRNA	FPKM (coding gene)	FPKM (lncRNA)
AAED1	XLOC_005334	8.41977	0.0560674
AASDH	XLOC_003885	2.37396	0.205828
ABCC4	XLOC_001417	9.94999	0.59292
ABHD16B	XLOC_003375	0.636723	2.63002
ABHD17C	XLOC_001842	0	0.0704379
ABI2	XLOC_003213	10.0556	0.396037
ABI2	XLOC_003214	10.0556	0.0136003
ABL1	XLOC_005470	25.4486	1.19443
ABLIM2	XLOC_003865	0.120523	0.156202
ABRACL	XLOC_004689	23.626	0.146339
ABTB2	XLOC_000851	1.42103	0.0474555
ACAD9	XLOC_003807	12.0215	0.254671
ACBD5	XLOC_000577	8.31977	0.0577685
ACOT2	XLOC_001653	5.3732	2.06441
ACOT7	XLOC_000024	52.5265	0.190911
ACSL4	XLOC_005551	42.1291	1.01239
ACSL4	XLOC_005552	42.1291	1.57253
ACTB	XLOC_004731	4505.2	8.28523
ACTB	XLOC_004732	4505.2	0.207338
ACTG1	XLOC_002302	2313.78	598.957
ACTN1	XLOC_001556	339.089	0.144771
ACTR1B	XLOC_002941	13.0457	0.492078
ACTR1B	XLOC_002942	13.0457	0.10615
ACTR1B	XLOC_002943	13.0457	0.0743709
ACTR2	XLOC_003106	211.996	0.114606
ACTR3	XLOC_003161	209.226	0.44451
ACTR3	XLOC_003164	209.226	0.110235
ACTR8	XLOC_003605	9.02019	1.59123
ACTRT3	XLOC_003703	1.78654	0.263103
ACVR1	XLOC_002994	23.9374	0.131357
ACVR2A	XLOC_003176	1.73967	0.14853
ACVR2B	XLOC_003763	0.222188	0.0723823
ADAM10	XLOC_001728	37.9259	0.0653237
ADAM12	XLOC_000688	21.1163	0.119515
ADAM12	XLOC_000689	21.1163	1.38109
ADAM12	XLOC_000690	21.1163	0.161419
ADAM15	XLOC_000485	20.3762	0.213272
ADAM17	XLOC_002846	9.60504	0.230493
ADAM19	XLOC_004238	51.5635	0.507368
ADAMTS1	XLOC_003384	22.4338	0.0985374
ADAMTS19	XLOC_004338	0.214972	0.0473812
ADAMTS3	XLOC_003896	2.95754	0.529104
ADAMTS5	XLOC_003385	0.571095	0.0278211
ADAMTSL1	XLOC_005400	15.828	0.0693946
ADAMTSL4	XLOC_000477	0.753524	1.88059
ADARB1	XLOC_003444	11.3025	0.461005
ADAT1	XLOC_001967	4.73637	2.72706
ADD3	XLOC_000774	38.6112	0.924751
ADH1A	XLOC_003926	0.00343687	1.8247
ADH4	XLOC_003926	0.0729305	1.8247
ADH5	XLOC_003926	74.8397	1.8247
ADH6	XLOC_003926	0.0872329	1.8247
ADM	XLOC_001008	11.5256	0.233291
ADNP	XLOC_003303	18.3637	1.39915
ADO	XLOC_000737	7.97934	1.33297
ADORA2B	XLOC_002339	6.25985	0.19586
ADPGK	XLOC_001748	20.423	0.0607631
ADSL	XLOC_003532	32.4038	0.104298
AEBP2	XLOC_001282	5.29744	0.160546
AFAP1	XLOC_003863	45.2052	0.0653729
AFF1	XLOC_004044	6.88493	0.45867
AFTPH	XLOC_003103	5.15582	0.0769358
AGA	XLOC_003990	6.70371	0.0697414
AGA	XLOC_003991	6.70371	0.0750526
AGAP3	XLOC_004987	12.1126	0.220467
AGBL2	XLOC_000862	0.0723446	15.1625
AGO2	XLOC_005114	4.94142	0.445463
AGO3	XLOC_000398	2.42868	0.221226
AGPAT5	XLOC_005141	3.6713	0.0746385
AGPAT5	XLOC_005142	3.6713	0.0436108
AGPAT6	XLOC_005172	16.4939	0.0607593
AGPS	XLOC_003190	7.90839	0.437948
AGRP	XLOC_001950	0.00281366	0.233408
AHNAK	XLOC_000877	144.327	0.195707
AHR	XLOC_004904	10.734	0.136897
AJUBA	XLOC_001491	7.81529	1.20697
AJUBA	XLOC_001492	7.81529	0.376028
AKAP1	XLOC_002405	5.81224	0.444647
AKAP8L	XLOC_002588	13.4635	7.66643
ALCAM	XLOC_003794	70.8953	0.0520222
ALDOC	XLOC_002155	7.80188	0.322095
ALG13	XLOC_005619	6.15364	0.0465115
ALG8	XLOC_000942	19.002	0.789099
ALOX12	XLOC_002329	0.00400958	2.0636
AMMECR1L	XLOC_002979	9.9286	0.191658
AMMECR1L	XLOC_002980	9.9286	0.288439
AMOTL2	XLOC_003678	34.2622	0.0928774
ANKFY1	XLOC_002097	10.0427	0.0944708
ANKHD1	XLOC_004351	6.46921	0.116821
ANKHD1-EIF4EBP3	XLOC_004351	3.99414	0.116821
ANKLE2	XLOC_001261	25.7277	0.0970974
ANKRD10	XLOC_001435	7.33961	0.0982917
ANKRD12	XLOC_002499	3.24353	0.994892
ANKRD17	XLOC_003899	14.7388	0.287787
ANKRD42	XLOC_001063	1.33281	2.38151
ANKRD52	XLOC_001175	22.174	0.201311
ANP32A	XLOC_001742	30.6146	0.239332
ANP32A	XLOC_001743	30.6146	0.130893
ANP32B	XLOC_005447	72.3411	0.0385027
ANXA11	XLOC_000631	77.7613	2.36941
ANXA2R	XLOC_004130	0.486717	0.631043
ANXA5	XLOC_003953	677.478	0.0943617
AP1AR	XLOC_004057	6.32494	0.182879
AP1G2	XLOC_001494	5.04342	1.12803
AP4E1	XLOC_001813	5.72916	0.0388426
APBA1	XLOC_005303	1.485	0.0615492
APCDD1L	XLOC_003308	6.58334	1.13324
APEH	XLOC_003776	23.1112	0.098037
APPBP2	XLOC_002256	8.58823	0.0922942
ARF1	XLOC_000539	193.691	0.0833341
ARF4	XLOC_003609	362.636	0.360124
ARFGAP3	XLOC_003499	28.8455	0.39308
ARFGEF1	XLOC_005049	10.8176	0.201626
ARGLU1	XLOC_001428	38.4054	0.0411177
ARHGAP10	XLOC_004081	15.1029	0.103644
ARHGAP11A	XLOC_001795	13.7226	0.305813
ARHGAP11B	XLOC_001790	2.04455	0.640504
ARHGAP12	XLOC_000580	8.94593	0.167377
ARHGAP21	XLOC_000575	20.2699	0.050769
ARHGAP5	XLOC_001607	12.4237	0.305332
ARHGAP6	XLOC_005495	0.311265	0.0429503
ARHGDIA	XLOC_002308	160.277	0.503662
ARHGDIA	XLOC_002309	160.277	0.348533
ARHGEF11	XLOC_000244	6.75687	0.684466
ARHGEF17	XLOC_001058	13.2342	1.62718
ARHGEF2	XLOC_000238	25.525	0.277858
ARID1A	XLOC_000384	10.639	0
ARID1B	XLOC_004704	5.91013	0.0888205
ARID2	XLOC_001291	3.184	0.0713642
ARID3A	XLOC_002714	3.10981	0.0543705
ARID4A	XLOC_001633	3.19999	5.1221
ARIH1	XLOC_001836	13.1664	0.274667
ARL1	XLOC_001217	31.2046	0.161223
ARL2	XLOC_001035	41.0409	0.732397
ARL4C	XLOC_003048	14.0123	0
ARL5B	XLOC_000711	6.31692	0.0474925
ARL6	XLOC_003790	1.62694	0.0790041
ARL8A	XLOC_000284	17.3624	0.00853032
ARMC5	XLOC_002036	2.04644	1.08248
ARMCX3	XLOC_005613	23.5598	0.0268429
ARPC2	XLOC_003220	463.54	0.0261161
ARPC2	XLOC_003221	463.54	0.715388
ARPC3	XLOC_001226	283.135	0.323835
ARPC5L	XLOC_005462	40.9443	0.505253
ARRDC3	XLOC_004172	3.97786	0.678021
ARSB	XLOC_004161	10.9047	0.0707019
ARSJ	XLOC_003934	15.2092	0.0173358
ASAH1	XLOC_005010	33.2893	0.156706
ASAH2B	XLOC_000735	0.465254	0.0649834
ASAP2	XLOC_003061	29.3649	0.0605632
ASB1	XLOC_003239	14.8567	0.500754
ASCC3	XLOC_004513	24.4782	0.832127
ASF1B	XLOC_002582	2.58985	0.474055
ASH2L	XLOC_005169	20.4302	0.272885
ATAD2B	XLOC_002856	2.10634	0.134931
ATE1	XLOC_000682	5.61978	0.313655
ATF1	XLOC_001300	8.31204	0.0613925
ATF2	XLOC_003009	11.4869	0.0176023
ATG16L2	XLOC_001057	1.27114	0.231516
ATL3	XLOC_000888	20.8792	0.11546
ATP10A	XLOC_001684	6.3889	0
ATP11A	XLOC_001479	5.682	0.151275
ATP2A2	XLOC_001338	80.2829	0.0768193
ATP5G1	XLOC_002394	51.712	0.0380161
ATP5G3	XLOC_003010	46.0383	0.196258
ATP6AP1	XLOC_005629	54.4213	1.68246
ATP6V0D1	XLOC_001950	52.6336	0.233408
ATP8B1	XLOC_002475	26.3855	0.588274
ATRN	XLOC_003327	21.387	0.0286838
ATXN2	XLOC_001227	10.841	0.118141
ATXN2	XLOC_001228	10.841	0.150243
ATXN7L3	XLOC_002206	19.5672	1.51953
AURKAIP1	XLOC_000007	2.66369	45.8961
AZIN1	XLOC_005090	39.9377	0.0238334
AZIN1	XLOC_005091	39.9377	0.797201
B3GALNT1	XLOC_003701	6.32039	0.131949
B3GALTL	XLOC_001447	3.81365	0.0451599
B3GNT2	XLOC_003101	11.5637	0.232252
B4GALT1	XLOC_005256	41.7384	0.453401
B4GALT6	XLOC_002459	3.82676	0.46903
BACH1	XLOC_003430	24.0914	1.35527
BARD1	XLOC_003035	2.79003	0.153214
BARX1	XLOC_005332	1.45523	0.0535566
BAZ1A	XLOC_001508	12.4845	0.363516
BAZ1A	XLOC_001509	12.4845	1.07203
BAZ2B	XLOC_002995	3.80796	0.328278
BBS10	XLOC_001193	0.0107939	7.32381
BBS12	XLOC_004062	1.12526	0.129635
BCDIN3D	XLOC_001157	0.211598	0.832919
BCL10	XLOC_000155	8.78805	4.75674
BCL2L11	XLOC_003151	0.293957	0.136561
BCL2L11	XLOC_003152	0.293957	0.0960736
BCL7A	XLOC_001343	3.62552	0.878643
BCLAF1	XLOC_004548	31.6282	0.102374
BDNF	XLOC_000841	34.4184	6.10296
BDNF	XLOC_000843	34.4184	0.0677682
BFSP2	XLOC_003812	0	0.251637
BHLHE40	XLOC_003743	26.6727	0.11436
BIN1	XLOC_002972	8.80952	0.0225566
BIRC2	XLOC_001074	23.7947	0.561058
BIRC6	XLOC_003075	8.4329	0.617751
BIRC6	XLOC_003076	8.4329	0.349433
BLM	XLOC_001856	2.26948	0.0678644
BLOC1S6	XLOC_001811	20.0581	0.0454423
BMP4	XLOC_001539	0.493244	0.0996247
BMPR1A	XLOC_000750	13.9317	0.677688
BMPR2	XLOC_003211	13.1092	0.401714
BMS1	XLOC_000724	10.3526	0.0781121
BNIP2	XLOC_001730	26.5939	0.102576
BNIP2	XLOC_001731	26.5939	0.0638869
BNIP3	XLOC_000693	36.7581	0.284156
BNIP3L	XLOC_005158	37.0924	0.178599
BOLA1	XLOC_000476	2.94164	0.0819037
BOLA3	XLOC_002918	22.449	8.57753
BPGM	XLOC_004976	17.4352	0.245866
BPTF	XLOC_002417	8.33818	0.0562819
BRD2	XLOC_004637	39.5685	0.196518
BRMS1L	XLOC_001610	5.07173	0.266767
BRPF3	XLOC_004644	8.73157	0.171501
BRWD3	XLOC_005541	1.95888	0.342683
BSG	XLOC_002709	173.797	0.386523
BSN	XLOC_003775	0.035268	0.00594158
BST1	XLOC_004014	39.0428	0.268154
BTBD9	XLOC_004461	1.96292	0.159481
BTF3	XLOC_004315	298.263	0.314562
BTG3	XLOC_003380	19.9239	0.174438
BTG3	XLOC_003381	19.9239	0.241719
BTG3	XLOC_003382	19.9239	0.0335565
BTN2A1	XLOC_004611	21.2295	0
BTN3A3	XLOC_004611	1.91517	0
BUD13	XLOC_000962	6.43316	2.81929
BZRAP1	XLOC_002245	0.0658667	7.31947
BZW1	XLOC_003206	153.034	0.142067
C10orf95	XLOC_000664	0.0105282	0.485132
C11orf24	XLOC_000926	36.8104	0.0456072
C11orf30	XLOC_001061	4.51661	0.578402
C11orf68	XLOC_000905	0.154915	17.0333
C11orf80	XLOC_001047	3.83706	0.511713
C11orf84	XLOC_001031	10.0498	0.0664446
C11orf91	XLOC_000849	0.022373	2.58578
C12orf10	XLOC_001303	15.2311	3.16438
C12orf23	XLOC_001335	38.9237	0.27803
C12orf61	XLOC_001184	0.00382953	0.289646
C14orf28	XLOC_001616	2.52063	0.125957
C15orf54	XLOC_001801	0.0387692	0.131873
C15orf61	XLOC_001825	1.79657	1.00588
C16orf13	XLOC_001873	6.52009	27.8702
C16orf52	XLOC_002019	4.39358	0.0602441
C16orf58	XLOC_001935	16.812	0.0608495
C16orf59	XLOC_001994	1.96771	0.134572
C16orf62	XLOC_002016	16.0316	0.0969933
C16orf80	XLOC_001940	14.8376	3.26388
C16orf91	XLOC_001878	5.56381	0.0529372
C17orf49	XLOC_002330	18.5557	0.599966
C17orf70	XLOC_002303	7.13688	0.274811
C18orf32	XLOC_002469	11.309	3.0787
C19orf43	XLOC_002575	54.9657	7.52399
C1QBP	XLOC_002109	74.0035	4.12086
C1orf198	XLOC_000325	34.4811	0.436359
C1orf198	XLOC_000326	34.4811	0.0293236
C1orf204	XLOC_000247	0.28323	0.343443
C1orf233	XLOC_000011	3.93709	0.236925
C1orf35	XLOC_000319	5.57254	0.556887
C1orf86	XLOC_000020	8.31654	3.26311
C21orf33	XLOC_003442	17.6226	0.128831
C22orf26	XLOC_003503	0.172463	0.0964627
C22orf29	XLOC_003454	3.41871	0.359569
C2orf16	XLOC_003072	0.288249	0.0436317
C2orf49	XLOC_003148	7.85623	0.742963
C2orf74	XLOC_003098	3.89641	0
C3orf14	XLOC_003786	12.976	4.56706
C3orf17	XLOC_003638	8.04111	0.319334
C4orf3	XLOC_003944	25.889	0.091653
C5orf34	XLOC_004134	2.37352	0.0645108
C5orf34	XLOC_004135	2.37352	0
C5orf34	XLOC_004136	2.37352	0.0860047
C5orf49	XLOC_004105	0.046294	0.230604
C5orf55	XLOC_004097	1.28835	0
C6orf1	XLOC_004450	9.25423	7.35697
C6orf10	XLOC_004440	0.00113139	0.0798011
C6orf106	XLOC_004452	21.0067	0.7104
C6orf132	XLOC_004464	2.42882	0.0663797
C6orf226	XLOC_004469	2.80938	10.8428
C7orf49	XLOC_004870	10.6392	0.129703
C8orf37	XLOC_005068	0.872364	0.0195226
C9orf156	XLOC_005335	3.61403	0.0839292
C9orf169	XLOC_005481	0.235195	0.144934
C9orf173	XLOC_005483	0.0315797	0.0884451
C9orf40	XLOC_005310	2.67063	0.0863678
C9orf69	XLOC_005379	9.1856	0.188422
C9orf91	XLOC_005459	2.32334	0.0886353
CAB39	XLOC_003229	24.7528	0.141815
CABLES1	XLOC_002508	1.99697	0.0702669
CACNA1C	XLOC_001264	1.14583	0.154642
CACNB3	XLOC_001295	9.92055	0.088681
CACNB3	XLOC_001296	9.92055	0.277713
CACYBP	XLOC_000496	28.7101	0.0443589
CALCRL	XLOC_003016	0.331303	0.304321
CALM2	XLOC_002888	943.434	0.108567
CAMKK1	XLOC_002096	2.10213	0.0729671
CAMSAP1	XLOC_005376	7.98029	2.02759
CAMTA1	XLOC_000360	21.0693	0.130704
CAMTA2	XLOC_002104	7.10321	3.71907
CAP1	XLOC_000404	338.2	0.249164
CAPN1	XLOC_001036	79.249	2.14109
CAPN1	XLOC_001037	79.249	0.614874
CAPN10	XLOC_003243	2.94512	0.585566
CAPN15	XLOC_001988	0	0.483162
CAPRIN1	XLOC_001018	65.7142	0.995262
CAPRIN2	XLOC_001135	13.9831	3.39975
CAPRIN2	XLOC_001136	13.9831	0.121691
CARD8	XLOC_002655	3.45938	0.840708
CARKD	XLOC_001475	10.539	0.441806
CASC3	XLOC_002364	16.8403	12.9903
CASC3	XLOC_002365	16.8403	0.191565
CASC3	XLOC_002366	16.8403	0.13754
CBFB	XLOC_002050	20.8014	0.082164
CBFB	XLOC_002051	20.8014	0.162046
CBLB	XLOC_003635	5.51264	0.0828343
CBLL1	XLOC_004961	6.23258	0.365832
CBR3	XLOC_003433	7.74181	0.899193
CBS	XLOC_003413	24.4829	0.0451784
CC2D1B	XLOC_000123	7.98536	1.31561
CC2D1B	XLOC_000124	7.98536	0.195485
CCBE1	XLOC_002479	4.74382	0.216802
CCBE1	XLOC_002480	4.74382	0.0337442
CCDC109B	XLOC_004056	14.7594	0.0674538
CCDC110	XLOC_003996	0.287397	0.0937268
CCDC15	XLOC_001090	1.34761	0.119528
CCDC174	XLOC_003755	4.93436	0.0541358
CCDC22	XLOC_005605	4.01276	0.013188
CCDC28B	XLOC_000393	6.91303	0.0854427
CCDC43	XLOC_002209	12.2201	1.15847
CCDC57	XLOC_002313	2.21867	0.120267
CCDC57	XLOC_002314	2.21867	0.110576
CCDC83	XLOC_001064	0.00256347	0.0555077
CCDC84	XLOC_001085	3.02436	0.638642
CCDC85A	XLOC_003094	2.97569	1.33882
CCDC85A	XLOC_003095	2.97569	0.206599
CCDC85C	XLOC_001589	7.03331	0.0966918
CCDC9	XLOC_002800	7.24049	0.184394
CCDC90B	XLOC_000945	21.702	1.98718
CCDC93	XLOC_002968	7.08154	0.395213
CCL19	XLOC_005267	0	1.96215
CCL21	XLOC_005267	0.0210383	1.96215
CCM2	XLOC_004924	27.489	0.123154
CCNB1	XLOC_004305	35.4158	0.0374013
CCNF	XLOC_001993	5.38052	0.063306
CCNI	XLOC_003907	62.045	0.171051
CCNL1	XLOC_003698	17.836	0.45628
CCZ1B	XLOC_004738	6.78163	0.256106
CD109	XLOC_004661	15.0257	0.177736
CD164	XLOC_004520	108.69	0.172689
CD200	XLOC_003799	20.2224	0.159249
CD248	XLOC_000908	76.5928	61.1188
CD27	XLOC_001270	0.0133451	1.51085
CD2AP	XLOC_004654	11.772	0.104544
CD2BP2	XLOC_001923	5.23318	7.55112
CD320	XLOC_002556	17.4906	0.177462
CD44	XLOC_001019	171.68	0.0748024
CD46	XLOC_000517	51.5293	0.0423848
CD63	XLOC_001169	567.661	0.847155
CD63	XLOC_001170	567.661	1.71602
CD63	XLOC_001171	567.661	0.254374
CD68	XLOC_002331	18.9724	7.9731
CD81	XLOC_000999	256.212	0.389588
CDADC1	XLOC_001455	1.33799	0.298093
CDC20	XLOC_000411	40.1097	0.0507131
CDC42	XLOC_000375	178.534	0.14041
CDC42BPA	XLOC_000315	12.7943	0.23454
CDC42BPB	XLOC_001597	27.5461	0.247692
CDC42EP2	XLOC_001038	15.1668	0.967837
CDC42EP3	XLOC_002876	51.1735	0.63285
CDC42SE2	XLOC_004339	9.85119	0.0473706
CDC5L	XLOC_004653	10.2629	0.0289101
CDC73	XLOC_000508	13.6583	0.0358273
CDCP1	XLOC_003573	12.8302	0.0102279
CDH2	XLOC_002457	176.187	0.287047
CDH4	XLOC_003366	4.86034	0.23658
CDH6	XLOC_004282	6.48581	0.0698633
CDIPT	XLOC_001916	5.80896	0.0511152
CDK10	XLOC_002084	9.90492	0.456482
CDK13	XLOC_004918	8.43494	0.19445
CDK14	XLOC_004944	15.0845	0.544635
CDK16	XLOC_005600	25.5134	0.584674
CDK2AP2	XLOC_000925	1.03014	20.3617
CDK5RAP1	XLOC_003284	8.99401	0.665326
CDK6	XLOC_004818	20.0234	0.45409
CDK9	XLOC_005464	12.8935	0.0239507
CDKN2A	XLOC_005245	2.99331	0.405267
CDKN2AIP	XLOC_004088	6.67817	0.0666054
CDKN2B	XLOC_005245	12.2241	0.405267
CDKN2B	XLOC_005248	12.2241	0.300532
CDPF1	XLOC_003504	2.84873	1.25515
CDR1	XLOC_005573	1.67497	1.11565
CDR2L	XLOC_002421	8.83407	0.0647697
CEACAM1	XLOC_002636	0.0218883	0.472225
CEACAM8	XLOC_002636	0	0.472225
CEBPA	XLOC_002606	0.0209029	0.0189369
CEBPB	XLOC_003361	7.39705	0.2359
CEBPB	XLOC_003362	7.39705	0.0078477
CECR5	XLOC_003449	8.93321	0.00686786
CELSR1	XLOC_003506	0.163732	0.04065
CELSR3	XLOC_003582	0.300308	0.464186
CEND1	XLOC_000802	1.55774	3.00117
CENPBD1	XLOC_001983	4.75995	3.2265
CENPH	XLOC_004307	8.83822	0.279584
CEP135	XLOC_004027	3.11687	1.91578
CEP350	XLOC_000501	3.79088	0.0600841
CEP68	XLOC_003104	1.62476	0.257355
CEP78	XLOC_005436	4.66975	0.225644
CERK	XLOC_003507	16.2236	0.0926593
CERS5	XLOC_001158	23.9803	0.024738
CERS6	XLOC_003181	2.98908	0.0303836
CETN3	XLOC_004169	10.1136	0.0835791
CFL2	XLOC_001507	38.059	19.6373
CFLAR	XLOC_003207	24.7459	0.248824
CHAC1	XLOC_001804	8.0004	0.943346
CHCHD1	XLOC_000743	6.53698	3.56314
CHCHD5	XLOC_003157	8.02815	0.205682
CHD1L	XLOC_000472	16.0413	0.090487
CHD9	XLOC_002040	7.70809	0.544653
CHD9	XLOC_002041	7.70809	0.0600424
CHKB	XLOC_003511	5.46695	0.424655
CHMP1B	XLOC_002503	16.3018	0.0294233
CHMP2A	XLOC_002701	38.0139	23.346
CHMP4B	XLOC_003346	58.5692	0.0380465
CHORDC1	XLOC_000950	9.58052	0.080215
CHRAC1	XLOC_005209	10.3973	0.525638
CHST2	XLOC_003818	2.4284	0.0808056
CHSY1	XLOC_001777	36.8061	0.539858
CHUK	XLOC_000655	7.86018	0.241129
CIB2	XLOC_001758	1.45546	0.042696
CIPC	XLOC_001659	0	0.0640289
CITED2	XLOC_004555	54.0436	0
CKAP2	XLOC_001459	19.9562	0.330697
CKAP2L	XLOC_002959	8.45381	0.162859
CKAP4	XLOC_001222	248.408	0.227357
CKMT2	XLOC_004319	0.0197689	1.01003
CKS2	XLOC_005443	48.4821	0.486347
CLASP1	XLOC_002970	8.08294	0.733765
CLCF1	XLOC_000918	3.025	0.130996
CLCF1	XLOC_000922	3.025	0.125013
CLDN14	XLOC_003398	0.687974	2.33858
CLEC14A	XLOC_001517	0.0445695	0.106847
CLIP2	XLOC_004937	7.23427	0.06581
CLN8	XLOC_005136	3.67085	3.79273
CLOCK	XLOC_003884	6.47827	0.0676812
CLPTM1	XLOC_002793	40.2788	0.138576
CLPTM1L	XLOC_004101	42.0463	2.02054
CMBL	XLOC_004108	3.98192	0.04282
CMPK2	XLOC_002843	0.102107	0.00344292
CMTM3	XLOC_002049	15.7796	0.171592
CMTM6	XLOC_003564	39.6585	0.0447248
CNBP	XLOC_003664	58.2345	0.30098
CNBP	XLOC_003665	58.2345	0.0395272
CNIH3	XLOC_000533	3.27067	0.676406
CNKSR3	XLOC_004575	3.60234	0.52217
CNN3	XLOC_000165	168.94	4.42736
CNNM2	XLOC_000769	2.9765	0.107808
CNNM3	XLOC_003146	1.5912	0.284623
CNOT2	XLOC_001321	18.3612	1.28067
CNOT6	XLOC_004374	6.34804	0.135358
CNPY2	XLOC_001176	29.6619	8.83516
CNPY3	XLOC_004648	12.8797	0.334305
COA3	XLOC_002200	0	17.8918
COA6	XLOC_000545	11.4741	0.523478
COASY	XLOC_002369	10.8842	0.302892
COL12A1	XLOC_004489	92.6053	0.121168
COL18A1	XLOC_003445	27.912	0.630447
COL1A1	XLOC_002230	2272.86	230.412
COL1A1	XLOC_002231	2272.86	5.18448
COL1A2	XLOC_004947	1990.72	1.81476
COL5A1	XLOC_005478	164.15	0.114951
COL6A2	XLOC_003446	339.628	0.414187
COMMD10	XLOC_004330	13.5762	0.390007
COPB2	XLOC_003679	97.4509	1.12298
COPS8	XLOC_003232	32.9932	0.444017
COQ10B	XLOC_003202	22.1934	0.169362
COQ10B	XLOC_003203	22.1934	0.368429
CORO2B	XLOC_001829	10.0332	0.0864603
COX10	XLOC_002336	3.81925	2.09353
COX20	XLOC_000555	4.24459	0.065128
CPEB2	XLOC_004013	5.26501	0.00448156
CPNE8	XLOC_001140	2.26036	0.0865949
CPNE8	XLOC_001141	2.26036	0.0294875
CREB1	XLOC_003216	4.86229	0.0955258
CREB3L2	XLOC_004874	18.6502	0.0194675
CRELD1	XLOC_003751	4.52638	0.557316
CRIM1	XLOC_003077	140.648	0.395777
CROT	XLOC_004943	5.66258	1.45202
CRTC3	XLOC_001854	6.30611	0.10595
CRYM	XLOC_001901	0.0493961	0.110634
CRYM	XLOC_001902	0.0493961	0.0772548
CS	XLOC_001176	73.9247	8.83516
CSGALNACT2	XLOC_000725	17.6244	0.19757
CSNK1A1	XLOC_004231	74.7685	0.097542
CSNK1D	XLOC_002316	30.8534	0.39339
CSNK1G3	XLOC_004334	11.4058	0.299896
CSRP1	XLOC_000283	290.291	0.201873
CTBP1	XLOC_003848	30.022	0.992116
CTBP2	XLOC_000687	18.6293	0.0587993
CTCF	XLOC_002055	11.6877	0.085732
CTDP1	XLOC_002531	4.691	0.866016
CTDSP1	XLOC_003222	15.6459	0.0471468
CTDSPL	XLOC_003762	7.99498	1.43604
CTGF	XLOC_004539	555.827	0.0250886
CTHRC1	XLOC_005202	147.193	2.71419
CTNNB1	XLOC_003767	85.2017	0.090147
CTSC	XLOC_000949	41.1868	3.19658
CTTN	XLOC_001054	141.989	0.817652
CUL1	XLOC_004983	24.482	0.75624
CUL4B	XLOC_005558	19.877	0.0468695
CUX1	XLOC_004954	19.5087	0.218537
CXCL17	XLOC_002636	0	0.472225
CXorf40B	XLOC_005575	13.8292	1.02102
CYB5R2	XLOC_000818	7.08211	0.220441
CYLD	XLOC_002039	6.97395	0.0928235
CYP1B1	XLOC_002877	8.51053	3.09116
CYP20A1	XLOC_003212	1.14363	0.285389
CYP2D6	XLOC_003497	0.0699856	1.06242
CYP2U1	XLOC_004053	4.84887	0.00877404
CYP51A1	XLOC_004817	34.9535	0.1636
D2HGDH	XLOC_003246	2.74873	0.911627
DACH1	XLOC_001407	1.99981	0.0372988
DACT3	XLOC_002648	4.69762	0.110587
DAP	XLOC_004109	106.9	0.00910864
DAP	XLOC_004110	106.9	0.123638
DARS	XLOC_002985	33.3588	0.157791
DAZAP1	XLOC_002718	31.3524	1.05975
DBNL	XLOC_004920	45.6866	0.32143
DCAF8	XLOC_000252	17.7764	0.928198
DCBLD2	XLOC_003630	78.103	1.45012
DCK	XLOC_004031	13.0693	0.159093
DCN	XLOC_001208	258.524	5.6816
DCPS	XLOC_001093	9.79014	2.14588
DCPS	XLOC_001094	9.79014	0.148343
DCTPP1	XLOC_001924	21.7141	0.250278
DDAH2	XLOC_004432	23.9702	1.39067
DDX1	XLOC_003063	55.8181	0.2527
DDX11	XLOC_001286	3.30297	0.230968
DDX19A	XLOC_002060	15.7449	2.52074
DDX26B	XLOC_005624	4.04718	0.0481126
DDX26B	XLOC_005625	4.04718	0.0578309
DDX41	XLOC_004255	19.0562	1.76627
DDX41	XLOC_004256	19.0562	0.0894584
DDX56	XLOC_004780	19.0909	5.37195
DDX59	XLOC_000280	6.50052	0.0698158
DDX6	XLOC_000964	24.1498	0.726964
DDX6	XLOC_000965	24.1498	0.12303
DEFB130	XLOC_005005	0	3.24343
DENND3	XLOC_005210	3.66597	0.802767
DENND5B	XLOC_001139	3.03996	0.0571374
DEPDC1	XLOC_000144	6.6997	0.133471
DGAT1	XLOC_005126	2.68483	0.0830901
DGCR6L	XLOC_003458	16.7088	0.0802859
DGKI	XLOC_004872	1.40062	0.208257
DHCR24	XLOC_000127	59.9113	0.877494
DHDDS	XLOC_000382	15.8666	0.0990695
DHRS12	XLOC_001398	2.05603	0.336197
DHRS4	XLOC_001606	7.55282	3.62235
DHRS7B	XLOC_002346	5.51223	0.0878119
DHRS7B	XLOC_002347	5.51223	0.0565973
DHX15	XLOC_003871	54.1635	0
DHX36	XLOC_003693	17.8808	0
DHX9	XLOC_000506	49.5129	0.461298
DIAPH3	XLOC_001402	20.953	0.0569791
DIAPH3	XLOC_001403	20.953	0.0454346
DICER1	XLOC_001585	8.41321	0.34461
DIP2A	XLOC_003447	5.18761	0.149295
DIRAS3	XLOC_000142	3.0764	5.74848
DKK1	XLOC_000736	28.5691	4.88843
DLGAP5	XLOC_001542	14.401	0.0736126
DMTF1	XLOC_004942	12.1043	0.654315
DNAAF2	XLOC_001524	1.48736	0.0909615
DNAAF2	XLOC_001525	1.48736	0.337012
DNAJA2	XLOC_001937	22.6068	0.12387
DNAJA2	XLOC_001938	22.6068	0.117316
DNAJB1	XLOC_002584	4.21745	42.3668
DNAJB14	XLOC_003927	11.515	0
DNAJB6	XLOC_004992	106.773	0.128481
DNAJC3	XLOC_001466	16.5878	0.35954
DNAJC9	XLOC_000621	35.2028	0.132247
DNAJC9	XLOC_000622	35.2028	0.795764
DNM2	XLOC_002739	32.6597	0.0736987
DOCK1	XLOC_000786	16.0379	0.54831
DOCK5	XLOC_005157	13.7851	0.352226
DOCK7	XLOC_000138	19.7726	0.372023
DOCK7	XLOC_000139	19.7726	0.215117
DOCK9	XLOC_001423	1.7297	0.0924335
DOK3	XLOC_004255	1.09575	1.76627
DPAGT1	XLOC_000971	4.28642	0.0822888
DPF3	XLOC_001560	2.74072	0.0826206
DPH5	XLOC_000173	8.16744	5.15549
DPH6	XLOC_001698	0	2.71e-08
DPP3	XLOC_001044	20.5119	0.627465
DPP3	XLOC_001045	20.5119	0.558205
DPP4	XLOC_002998	21.3049	0.901037
DPY19L3	XLOC_002757	9.34027	0.439416
DPY30	XLOC_002869	27.4398	0.133481
DPYSL3	XLOC_004230	125.918	0.184829
DR1	XLOC_000442	19.4781	1.13164
DRAP1	XLOC_001042	107.905	0.396536
DSC3	XLOC_002458	1.89328	0.0737763
DSCC1	XLOC_005102	2.50392	0.467909
DSCR3	XLOC_003402	17.6895	0.0902083
DSP	XLOC_004601	6.37988	0.299799
DUS3L	XLOC_002550	2.83844	1.28426
DUSP10	XLOC_000304	5.9009	0.133219
DUSP12	XLOC_000489	15.9269	0.769945
DUSP5	XLOC_000775	5.89745	0.115374
DUSP5	XLOC_000776	5.89745	0.176002
DUSP6	XLOC_001202	6.37833	0.0758864
DUSP6	XLOC_001203	6.37833	0.0894953
DUT	XLOC_001812	16.9278	0.13151
DVL2	XLOC_002113	8.97447	13.9272
DYNC1H1	XLOC_001669	54.8389	0.0714501
DYNC1I2	XLOC_003184	43.576	0.129023
DYNC1LI1	XLOC_003565	22.0291	0.0469019
DYRK1A	XLOC_003437	8.93905	0.198545
DYRK1A	XLOC_003438	8.93905	0.400295
DYRK1B	XLOC_002627	2.05765	26.8836
E2F3	XLOC_004606	9.81537	0.316275
EBF1	XLOC_004240	0.61822	0.291866
ECE1	XLOC_000052	98.8253	0.103876
ECHDC1	XLOC_004533	24.587	0.0372604
EDEM1	XLOC_003744	13.7671	0.17999
EDF1	XLOC_005384	149.469	0.159095
EDIL3	XLOC_004167	176.226	3.39002
EDRF1	XLOC_000785	0	0.257192
EED	XLOC_001065	7.48708	0.0406646
EEF1A1	XLOC_004486	2471.63	10.1775
EFCAB2	XLOC_000557	3.684	0.178941
EFCAB6	XLOC_003500	0.126515	0.111985
EFHC1	XLOC_004655	2.08619	0.238031
EFNA4	XLOC_000485	2.66564	0.213272
EFNA5	XLOC_004179	1.31612	0
EFNA5	XLOC_004180	1.31612	0.108954
EID2	XLOC_002623	1.92355	12.1661
EID2	XLOC_002624	1.92355	0.135204
EIF1B	XLOC_003765	24.7403	0.288916
EIF2AK3	XLOC_002932	6.04969	0.243021
EIF2B2	XLOC_001654	17.3395	0.0283991
EIF2B5	XLOC_003833	12.4002	0.372578
EIF3A	XLOC_000677	82.9497	1.28424
EIF3A	XLOC_000678	82.9497	0.177453
EIF3A	XLOC_000679	82.9497	0.231761
EIF3J	XLOC_001807	34.1703	2.60881
EIF4A2	XLOC_003834	72.1034	0.0947221
EIF4A3	XLOC_002289	31.8288	0.107964
EIF4A3	XLOC_002290	31.8288	0.315563
EIF4A3	XLOC_002291	31.8288	0.274189
EIF4ENIF1	XLOC_003480	6.68113	0.16342
EIF4G2	XLOC_000827	375.31	2.65663
EIF4G3	XLOC_000051	26.7413	0.0587242
ELAC2	XLOC_002132	18.3777	0.0497735
ELAVL1	XLOC_002555	14.568	0.255809
ELK1	XLOC_005506	12.3211	0.147383
ELK4	XLOC_000291	4.01145	0.146607
ELMO2	XLOC_003297	11.1714	0.042851
ELMSAN1	XLOC_001564	1.83458	0.631476
ELOVL1	XLOC_000111	83.0558	0.493685
ELOVL2	XLOC_004394	1.20716	0.0401667
ELOVL5	XLOC_004479	64.4906	0.222109
ELOVL6	XLOC_003933	15.8798	0.325376
EMC9	XLOC_001495	4.5434	0.243559
EMID1	XLOC_003524	0.464882	1.12085
EML1	XLOC_001665	4.79615	0.0937767
EMX2	XLOC_000780	0.0838981	0.0278693
ENAH	XLOC_000309	26.2382	0.202037
ENDOD1	XLOC_001068	16.2825	0.0831312
ENDOU	XLOC_001151	0.0123019	0.178633
ENOX1	XLOC_001386	2.77292	0.0374641
ENSA	XLOC_000218	46.7788	0.0212415
ENSA	XLOC_000219	46.7788	0.85637
ENTPD4	XLOC_005018	15.2749	0.127952
EPG5	XLOC_002464	10.7053	0.10595
EPGN	XLOC_004034	0.939663	0.878405
EPHA2	XLOC_000035	29.2441	0.436537
EPHA4	XLOC_003041	2.72597	0.101606
EPHA4	XLOC_003042	2.72597	0.176144
EPHA5	XLOC_003887	4.25284	4.67895
EPM2A	XLOC_004563	1.44631	0.215246
EPM2A	XLOC_004564	1.44631	0.175386
EPS8L1	XLOC_002816	0.426564	0.129366
ERAP2	XLOC_004323	8.65825	0.380164
ERBB2IP	XLOC_004302	13.2558	0.15575
ERCC3	XLOC_002974	18.0108	0.00606966
ERCC6L2	XLOC_005445	1.91599	0.518459
EREG	XLOC_004034	2.07168	0.878405
ERGIC2	XLOC_001133	26.5172	0.010042
ERLIN1	XLOC_000654	20.9207	11.0995
ESYT1	XLOC_001307	47.0254	2.67738
ETAA1	XLOC_003109	5.76952	0.831091
ETF1	XLOC_004216	54.213	0.168083
EXO5	XLOC_000407	3.97937	0.216027
EXOSC2	XLOC_005470	10.9483	1.19443
EXOSC4	XLOC_005221	6.5864	0.324809
EXOSC6	XLOC_001954	7.18544	21.6012
EXT1	XLOC_005099	68.6636	0.00817354
EXTL1	XLOC_000381	1.98751	0.187078
F2RL1	XLOC_004316	5.79388	0.0433214
F3	XLOC_000163	37.4897	0.0776632
FABP2	XLOC_003944	0.00821325	0.091653
FABP5	XLOC_005188	56.4447	0.108292
FAHD2A	XLOC_003141	10.7808	0.0580345
FAM105B	XLOC_004280	3.15225	0.153588
FAM109B	XLOC_003535	7.30534	0.0896895
FAM111A	XLOC_001025	7.66944	0.0682993
FAM111B	XLOC_001024	3.71423	0.0922896
FAM115A	XLOC_004879	29.6392	0.538115
FAM120B	XLOC_004719	10.3955	0.0903549
FAM127B	XLOC_005565	31.2936	0.103508
FAM136A	XLOC_002913	12.2677	0.196667
FAM151B	XLOC_004318	0.749897	0.62523
FAM155A	XLOC_001429	2.93777	1.89295
FAM155A	XLOC_001430	2.93777	0.205032
FAM156A	XLOC_005607	8.27e-07	1.95759
FAM156B	XLOC_005607	0.00252948	1.95759
FAM160B1	XLOC_000778	12.075	0.39355
FAM160B2	XLOC_005153	10.4481	0.107103
FAM173A	XLOC_001992	2.26645	2.15541
FAM178A	XLOC_000763	6.80147	0.267266
FAM188A	XLOC_000572	15.2358	0.0429119
FAM189B	XLOC_000236	7.6418	0.877598
FAM193B	XLOC_004257	5.9295	0.201534
FAM194A	XLOC_003689	0.0661321	0.0752851
FAM194A	XLOC_003690	0.0661321	0.248099
FAM198B	XLOC_003976	8.86401	0.250465
FAM204A	XLOC_000676	10.6708	1.22962
FAM205A	XLOC_005267	0.00150045	1.96215
FAM208A	XLOC_003608	8.84419	0.160123
FAM208B	XLOC_000705	10.8378	0.0623647
FAM20C	XLOC_004899	5.14216	0.0658702
FAM212B	XLOC_000184	2.16318	0.0717002
FAM21A	XLOC_000734	4.26537	0.36193
FAM21C	XLOC_000728	8.90342	0.123019
FAM221A	XLOC_004911	1.21821	0.0800924
FAM57A	XLOC_002320	14.0416	0.13477
FAM58A	XLOC_005576	10.5284	0.427207
FAM63B	XLOC_001817	2.65571	0.213178
FAM65A	XLOC_002054	24.6522	0.480259
FAM72B	XLOC_000466	0.773056	1.21356
FAM86B1	XLOC_005004	0.290159	0.509574
FAM86B1	XLOC_005005	0.290159	3.69941
FAM86B2	XLOC_005005	0.048842	3.69941
FAM90A1	XLOC_001114	0.0251023	0.2771
FANCD2	XLOC_003752	4.63675	7.57618
FASTK	XLOC_004886	17.7996	0
FBLIM1	XLOC_000367	60.7775	0.0969663
FBN1	XLOC_001719	233.736	0.527583
FBN2	XLOC_004204	21.8779	0.363239
FBXL17	XLOC_004182	5.76572	0.16119
FBXL2	XLOC_003758	3.61777	0.149451
FBXL20	XLOC_002185	1.05065	8.49161
FBXL22	XLOC_001822	0.0944904	1.34118
FBXO11	XLOC_002890	17.6955	0.255973
FBXO24	XLOC_004951	0.0845617	0.0449588
FBXO30	XLOC_004563	7.32412	0.215246
FBXO33	XLOC_001520	3.75048	0.116181
FBXO5	XLOC_004573	11.6183	0.510229
FBXW4	XLOC_000659	6.60244	1.241
FBXW4	XLOC_000660	6.60244	0.221374
FCHO2	XLOC_004313	5.53491	0.276996
FDFT1	XLOC_005148	75.5479	0.101864
FEM1B	XLOC_001827	15.8635	0.467825
FEM1B	XLOC_001828	15.8635	0.139986
FER	XLOC_004327	4.81363	0.227129
FERMT2	XLOC_001535	107.825	7.50031
FERMT2	XLOC_001536	107.825	0.0787039
FGF1	XLOC_004227	7.50705	1.49185
FGF1	XLOC_004228	7.50705	0.0631162
FGF22	XLOC_002710	0.00419033	0.0551541
FGF5	XLOC_004043	32.6921	0.469777
FGFBP3	XLOC_000641	0.420753	0.0757443
FGFR1OP	XLOC_004717	5.88361	0.31758
FGGY	XLOC_000427	1.75205	0.286887
FIBIN	XLOC_001014	4.5254	1.34215
FIGNL1	XLOC_004792	5.86472	0.157269
FJX1	XLOC_001020	5.5875	0.10155
FKBP14	XLOC_004761	19.6174	0.18088
FKBP1A	XLOC_003249	179.644	1.37943
FKBP4	XLOC_001265	13.9682	1.17642
FLCN	XLOC_002140	5.16657	28.9063
FLCN	XLOC_002141	5.16657	0.0254067
FLI1	XLOC_001096	9.48484	0.155992
FLNA	XLOC_005582	488.961	0.750814
FLNA	XLOC_005583	488.961	0.287655
FLNC	XLOC_004973	112.318	0.0838107
FLOT1	XLOC_004425	46.975	0.29213
FLOT1	XLOC_004426	46.975	0.0770819
FLOT1	XLOC_004427	46.975	0
FLRT2	XLOC_001661	4.06432	0.362713
FMN2	XLOC_000552	2.79645	0.435867
FN1	XLOC_003036	5284.02	3.45933
FN1	XLOC_003038	5284.02	0.0546306
FNBP1	XLOC_005371	6.37213	0.136384
FNDC3A	XLOC_001454	13.7617	0.317822
FOSL1	XLOC_000904	46.8745	0.0973467
FOXC2	XLOC_002078	3.49593	1.84906
FOXD2	XLOC_000419	0.0751776	0.00380257
FOXD2	XLOC_000420	0.0751776	0.233035
FOXF1	XLOC_002076	13.6289	2.80751
FOXJ2	XLOC_001274	8.60125	2.9151
FOXJ3	XLOC_000108	9.41014	0.114809
FOXN2	XLOC_003085	3.95837	0.0603871
FOXN2	XLOC_003086	3.95837	0.0859942
FOXN3	XLOC_001577	13.8615	0.164035
FOXO1	XLOC_001377	1.93595	0.075399
FOXO1	XLOC_001378	1.93595	0.0538918
FOXP1	XLOC_003618	11.3833	0.591648
FRAS1	XLOC_004039	0.648652	0.0375781
FRMD5	XLOC_001716	2.218	0.0297651
FRMD6	XLOC_001624	179.701	1.35561
FSCN1	XLOC_004902	120.591	0.0682017
FSIP1	XLOC_001702	0.23231	0.323361
FST	XLOC_004300	70.8831	1.29165
FSTL1	XLOC_003643	754.914	0.13581
FSTL3	XLOC_002711	66.615	0.111316
FSTL3	XLOC_002712	66.615	1.12908
FTH1	XLOC_000875	654.249	20.7952
FTL	XLOC_002803	1338.81	0
FUCA2	XLOC_004559	43.9898	0.183343
FUCA2	XLOC_004560	43.9898	0.225814
FUCA2	XLOC_004561	43.9898	0.129013
FURIN	XLOC_001857	27.6039	0.0601654
FUT4	XLOC_001066	1.80348	0.284651
FXYD5	XLOC_002767	155.404	0.944217
FYN	XLOC_004525	15.4999	0.0220978
FZD1	XLOC_004945	6.57098	0.0970018
FZD2	XLOC_002378	7.6311	0.437989
FZD6	XLOC_005202	31.5049	2.71419
FZD7	XLOC_003210	6.67341	0.0619493
FZD8	XLOC_000586	7.17674	0.720496
GABARAP	XLOC_002114	158.633	0.473118
GABARAP	XLOC_002115	158.633	1.15282
GABBR1	XLOC_004422	7.05948	2.73023
GABPB1	XLOC_001720	9.2346	1.63091
GALNT4	XLOC_001204	3.19309	0.470042
GALNT7	XLOC_004084	12.0825	0.636852
GAN	XLOC_002070	1.05981	0.183699
GAN	XLOC_002071	1.05981	0.232099
GANAB	XLOC_000879	159.448	3.90125
GAS1	XLOC_005325	1.40944	0.0886262
GAS6	XLOC_001440	183.721	1.44321
GATA6	XLOC_002506	12.3226	1.87933
GATAD1	XLOC_004946	6.38322	0.0554074
GATAD2A	XLOC_002751	15.4914	0.0998418
GCFC2	XLOC_002924	4.25984	0.31532
GCHFR	XLOC_001803	0.668297	0.178694
GDI2	XLOC_000567	123.362	0.320093
GDPD2	XLOC_005609	0.058991	0.271127
GDPD5	XLOC_000937	2.98299	0.0518372
GGH	XLOC_005044	38.3596	0.21365
GGNBP2	XLOC_002360	24.723	0.128913
GJA9	XLOC_000099	0.00827625	0.535017
GLI1	XLOC_001309	0.997462	0.285441
GLI3	XLOC_004773	2.53951	0.0747514
GLI3	XLOC_004774	2.53951	0.050824
GLRX3	XLOC_000789	54.5613	0.0514025
GLS	XLOC_003198	91.4573	0.350517
GLS	XLOC_003199	91.4573	0.132448
GMDS	XLOC_004377	7.25428	0.771899
GMEB2	XLOC_003313	3.40809	1.44632
GMNC	XLOC_003721	0.0912792	0.135765
GMPPA	XLOC_003223	21.7038	0.112618
GMPPB	XLOC_003595	12.3465	0.00182741
GMPS	XLOC_003823	27.1009	0.0592271
GMPS	XLOC_003824	27.1009	0.0572484
GNA13	XLOC_002270	11.3754	0.045791
GNAI3	XLOC_000455	34.8479	0.167812
GNAL	XLOC_002503	0.133142	0.0294233
GNAS	XLOC_003365	474.568	0.235697
GNB1L	XLOC_003454	1.5849	0.359569
GNB5	XLOC_001722	10.2661	0.319312
GNG12	XLOC_000142	116.367	5.74848
GNG5	XLOC_000153	92.3886	2.45186
GNPNAT1	XLOC_001534	26.5359	0.0345575
GOLGA1	XLOC_005358	6.9882	0.0718238
GOLGA4	XLOC_003760	20.3969	0.849377
GOLGA4	XLOC_003761	20.3969	0.767015
GOLGA8H	XLOC_001790	0	0.648433
GOLGB1	XLOC_003644	13.5267	0.387648
GORAB	XLOC_000493	4.68808	0.10567
GORASP2	XLOC_003183	53.9181	0.0495929
GOSR2	XLOC_002386	20.4578	0.0381213
GOT1	XLOC_000649	20.4625	0.540929
GPAA1	XLOC_005222	23.9135	0.273501
GPC1	XLOC_003242	59.5569	0.0740549
GPC6	XLOC_001464	5.67697	0.199824
GPC6	XLOC_001465	5.67697	0.0370537
GPHN	XLOC_001641	3.79183	0.494789
GPR107	XLOC_005469	18.4366	0.230376
GPR124	XLOC_005167	16.5547	0.110545
GPR125	XLOC_003870	12.4533	0.137274
GPR155	XLOC_003007	2.23298	0.181596
GPR68	XLOC_001579	0.281555	0.0124552
GPR88	XLOC_000449	0.0596503	0.0458472
GPRC5D	XLOC_001119	0.285588	3.46348
GPS2	XLOC_002116	18.3633	0.734763
GPX1	XLOC_003593	98.7348	0.00932599
GPX3	XLOC_004361	2.99094	0.0604934
GRK5	XLOC_000781	15.236	0.12651
GRPEL1	XLOC_003861	22.0479	0.0816028
GSDMD	XLOC_005217	4.9331	0.58151
GSK3B	XLOC_003641	13.1112	0.51241
GSTA4	XLOC_004478	9.32489	10.0063
GTF2A1	XLOC_001574	9.29327	0.230139
GTF3C5	XLOC_005473	15.6009	0.212556
GTPBP4	XLOC_000698	41.8554	0.253351
GTPBP4	XLOC_000699	41.8554	0.189726
GUCY1A2	XLOC_000956	0.351437	0.0269169
H1FX	XLOC_003666	10.8276	0.271328
H2AFJ	XLOC_001281	7.39196	0.31063
H2AFX	XLOC_000970	19.4948	5.66678
H2AFY	XLOC_004212	55.67	0.197434
H2AFZ	XLOC_003927	268.297	0
H3F3A	XLOC_000536	2.14744	0.0595491
HADH	XLOC_004053	9.16748	0.00877404
HAND2	XLOC_003986	2.65824	7.93533
HAS2	XLOC_005104	31.0037	3.97074
HBS1L	XLOC_004546	12.6152	0.0403161
HCCS	XLOC_005590	12.8437	0.273774
HCFC1	XLOC_005579	7.09267	1.18356
HDAC11	XLOC_003753	2.94154	0.0477302
HDAC2	XLOC_004527	19.231	0.124784
HDAC2	XLOC_004528	19.231	0.114172
HDAC4	XLOC_003052	1.12775	0.112492
HDAC5	XLOC_002205	4.80926	0.162209
HDGFRP2	XLOC_002726	24.3806	0.0580087
HEATR6	XLOC_002250	5.69926	0.314948
HECA	XLOC_004690	3.08452	0.0127955
HECW2	XLOC_003021	2.19535	0.112975
HENMT1	XLOC_000176	1.92632	0.107577
HERPUD2	XLOC_004766	8.0153	1.74088
HEXIM1	XLOC_002379	4.99861	0.11184
HEXIM2	XLOC_002380	0.89298	17.4185
HGSNAT	XLOC_005173	18.8344	0.100662
HHEX	XLOC_000757	2.32713	0.0818002
HHEX	XLOC_000758	2.32713	0.386601
HHIP	XLOC_004076	3.5927	4.73325
HIF1A	XLOC_001637	77.5851	2.5272
HIST1H1C	XLOC_004406	5.39669	0.0430579
HIST1H4E	XLOC_004610	0.233679	0.0990482
HIST1H4J	XLOC_004615	0.0144812	0.11107
HIST2H2AA3	XLOC_000209	0	1.35761
HIST2H2AA4	XLOC_000209	0	1.35761
HIVEP2	XLOC_004557	7.36945	0.121234
HK2	XLOC_003121	4.09816	0.241864
HLA-A	XLOC_004627	110.111	1.06596
HLA-B	XLOC_004430	48.898	11.7803
HLA-B	XLOC_004431	48.898	68.1231
HLA-C	XLOC_004430	40.0288	11.7803
HLA-C	XLOC_004431	40.0288	68.1231
HLA-F	XLOC_004622	0.233782	0.695109
HLX	XLOC_000531	4.7459	0.359023
HMGN3	XLOC_004497	42.5795	0.0783707
HNRNPA3	XLOC_003189	66.0312	0.133283
HNRNPD	XLOC_003910	100.245	0.285059
HNRNPD	XLOC_003911	100.245	0.0512818
HNRNPR	XLOC_000056	71.4315	0.204659
HNRNPU	XLOC_000339	59.3054	0.101953
HOMER3	XLOC_002596	23.9089	0.255351
HOMER3	XLOC_002597	23.9089	0.0871953
HOXA1	XLOC_004753	1.09205	6.49391
HOXA2	XLOC_004753	1.03767	6.49391
HOXA2	XLOC_004754	1.03767	0.206409
HOXA3	XLOC_004753	2.73285	6.49391
HOXA4	XLOC_004753	0.0604055	6.49391
HOXB2	XLOC_002221	9.50661	28.9045
HOXB5	XLOC_002223	1.61624	9.33916
HOXB6	XLOC_002223	2.40515	9.33916
HPDL	XLOC_000415	0.401326	0.0478305
HPS1	XLOC_000648	15.065	0.320702
HRAS	XLOC_000799	23.9074	7.19665
HRAS	XLOC_000800	23.9074	0.0918636
HRCT1	XLOC_005410	1.26517	0.0955815
HS3ST3A1	XLOC_002133	1.97409	2.25807
HS3ST3A1	XLOC_002134	1.97409	0.269644
HS3ST3B1	XLOC_002337	1.26206	0.10549
HS3ST3B1	XLOC_002338	1.26206	1.68714
HS3ST5	XLOC_004528	0.0209853	0.114172
HSDL2	XLOC_005456	6.20046	0.556625
HSPA4	XLOC_004343	58.1912	0.237791
HSPA8	XLOC_000982	653.689	71.091
HSPA8	XLOC_000983	653.689	0.233901
HSPA8	XLOC_000984	653.689	0.532573
HSPB1	XLOC_004939	233.229	0.261823
HSPB6	XLOC_002608	108.233	64.9956
HTR1B	XLOC_004494	1.0918	0.207865
HTRA1	XLOC_000783	43.2602	0.0405293
HYOU1	XLOC_000969	48.6063	0.11531
ICMT	XLOC_000023	25.8881	0.077895
ID2	XLOC_003060	22.5428	0.425955
IDH3A	XLOC_001840	16.3665	0.0632255
IER3	XLOC_004426	74.2023	0.0770819
IER3	XLOC_004427	74.2023	0
IER5	XLOC_000504	12.4615	0.047997
IFFO1	XLOC_001108	9.02384	1.04989
IFFO1	XLOC_001109	9.02384	22.6301
IFITM1	XLOC_000995	13.1248	41.5648
IFITM2	XLOC_000995	73.5972	41.5648
IFITM2	XLOC_000996	73.5972	2.22646
IFITM3	XLOC_000795	213.17	0.628537
IFITM3	XLOC_000796	213.17	112.396
IFNAR1	XLOC_003432	11.22	0.133933
IGF2BP1	XLOC_002396	7.22817	0.052748
IGF2BP2	XLOC_003715	26.351	0.210509
IGF2BP3	XLOC_004748	17.923	0.208945
IGF2BP3	XLOC_004749	17.923	0.291901
IGF2R	XLOC_004711	33.2819	0.0771368
IGFBP7	XLOC_003886	776.093	0.106544
IKZF2	XLOC_003034	0.111444	0.106476
IL10RB	XLOC_003431	15.4195	0.360023
IL11	XLOC_002684	7.33446	0.362968
IL15	XLOC_004073	1.63917	0.276014
IL1A	XLOC_002959	0.367264	0.162859
IL32	XLOC_002002	14.1158	0.80573
IL6	XLOC_004907	7.02041	0.52083
ILF3	XLOC_002738	57.7294	0.172594
IMMT	XLOC_002930	32.9398	0.389672
IMPDH2	XLOC_003586	100.165	0
ING2	XLOC_004089	7.01687	0.25826
ING5	XLOC_003245	2.4148	0.10056
INHBA	XLOC_004770	76.8667	0.0136195
INHBA	XLOC_004772	76.8667	0.609222
INHBE	XLOC_001309	0.0476169	0.285441
INO80D	XLOC_003028	1.13526	1.09616
INPP5E	XLOC_005381	3.85826	0.191734
INPP5K	XLOC_002090	5.7126	18.2923
INSIG1	XLOC_004988	31.1535	0.665643
INTS10	XLOC_005152	14.3607	0.0444881
INTS6	XLOC_001397	5.69724	0.560935
IPO13	XLOC_000413	7.42258	0.1827
IPPK	XLOC_005329	5.09657	0.410375
IQUB	XLOC_004848	0.16777	0.143756
IRAK1	XLOC_005581	46.3512	0.116382
IRF2	XLOC_003993	4.34297	0.242325
IRF2BPL	XLOC_001570	1.85013	7.20271
IRF2BPL	XLOC_001571	1.85013	2.29875
IRS1	XLOC_003045	2.94755	0.170048
IRS2	XLOC_001432	1.49128	0.190965
ISG15	XLOC_000351	14.9413	0.0687273
ISL1	XLOC_004297	0.606449	0.0515335
ISOC1	XLOC_004337	9.4046	0.0473387
IST1	XLOC_002061	23.5609	0.129143
IST1	XLOC_002062	23.5609	0.170873
ITFG2	XLOC_001265	5.17378	1.17642
ITGA1	XLOC_004298	15.6899	0.113906
ITGA3	XLOC_002397	110.297	0.664109
ITGAV	XLOC_003195	88.9457	0.0846868
ITGB1	XLOC_000581	1520.09	1.10964
ITGB8	XLOC_004905	2.44149	0.333213
ITPR1	XLOC_003741	1.51252	0.0870304
ITPR2	XLOC_001128	2.2946	0.0469782
ITPR2	XLOC_001129	2.2946	0.0480296
ITPRIPL2	XLOC_002015	7.45854	0.185996
IVNS1ABP	XLOC_000275	13.1245	0.192672
IWS1	XLOC_002976	21.7297	0.182959
JAK2	XLOC_005392	2.79363	0.0387549
JARID2	XLOC_004605	4.26994	0.162148
JDP2	XLOC_001657	5.93818	0.311911
JMJD8	XLOC_001874	22.2076	0.418498
JUN	XLOC_000134	19.0615	0.106122
JUND	XLOC_002594	17.3092	14.8411
JUP	XLOC_002195	55.8762	0.150255
KANSL1	XLOC_002215	5.03747	2.60663
KANSL1	XLOC_002216	5.03747	0.194355
KAT8	XLOC_002035	7.76596	0.170475
KATNAL1	XLOC_001367	10.7965	0.100102
KATNB1	XLOC_002046	5.51234	0.141021
KATNB1	XLOC_002047	5.51234	0.0762175
KAZALD1	XLOC_000766	0.401457	0.35047
KBTBD6	XLOC_001381	0	0.19281
KCMF1	XLOC_003124	9.86541	0.198741
KCNAB3	XLOC_002121	0.573617	28.5774
KCNC4	XLOC_000457	0.653041	0.0467949
KCND2	XLOC_004969	3.50156	0.0938938
KCNE4	XLOC_003224	2.60723	0.069481
KCNJ10	XLOC_000250	0.0041302	3.77786
KCNMA1	XLOC_000628	16.4473	0.031002
KCNS3	XLOC_003066	1.63808	0.0748358
KCTD12	XLOC_001408	5.51099	0.187965
KCTD13	XLOC_001918	4.10357	0.273534
KCTD13	XLOC_001919	4.10357	0.19387
KCTD15	XLOC_002760	6.4288	0.112964
KCTD3	XLOC_000528	16.5792	0.159689
KCTD5	XLOC_001996	16.3216	2.51866
KCTD6	XLOC_003785	5.44575	0.082893
KDELC2	XLOC_000957	23.2937	0.114183
KDELR2	XLOC_004734	146.314	0.0918847
KDELR2	XLOC_004735	146.314	0.0842976
KDM2B	XLOC_001241	5.02	0.0387822
KDM2B	XLOC_001242	5.02	0.0428684
KDM3B	XLOC_004347	10.102	0.100285
KDM6A	XLOC_005597	3.65282	0.0748001
KDM7A	XLOC_004876	0	0.599969
KDSR	XLOC_002481	10.1098	0.250936
KHDC1	XLOC_004484	1.37108	0.569603
KHDC1	XLOC_004485	1.37108	0.257008
KHDRBS1	XLOC_000391	55.9593	0.13201
KHDRBS1	XLOC_000392	55.9593	0.199047
KIAA0020	XLOC_005229	25.9254	0.120534
KIAA0141	XLOC_004354	8.37445	0.151164
KIAA0141	XLOC_004355	8.37445	0.139931
KIAA0247	XLOC_001646	6.11701	0.0569702
KIAA0895L	XLOC_001947	2.6303	0.140073
KIAA0947	XLOC_004272	7.49187	0.175271
KIAA1279	XLOC_000739	22.3933	0.0942955
KIAA1429	XLOC_005067	12.8159	0.271075
KIAA1551	XLOC_001288	4.12935	0.259719
KIAA1715	XLOC_003011	7.98022	0.073587
KIF16B	XLOC_003261	2.09847	0.0358099
KIF22	XLOC_002027	14.71	6.36255
KIF23	XLOC_001830	26.8601	2.38932
KIFC1	XLOC_004639	13.0561	0.128781
KLF10	XLOC_005087	21.8499	0.23357
KLF11	XLOC_003062	2.636	0.839337
KLF13	XLOC_001792	9.42008	0.340894
KLF3	XLOC_004020	10.5199	0.217738
KLF6	XLOC_000564	40.0917	1.58822
KLF7	XLOC_003029	8.16439	0.330531
KLF7	XLOC_003030	8.16439	0.111658
KLF7	XLOC_003031	8.16439	0.0629172
KLF7	XLOC_003032	8.16439	0.0581595
KLF9	XLOC_005304	8.29239	0.0234247
KLHL11	XLOC_002196	1.12366	47.4406
KLHL17	XLOC_000348	3.18752	0.216549
KLHL22	XLOC_003459	5.623	0.370379
KLHL7	XLOC_004909	13.927	0.069208
KLHL9	XLOC_005243	14.0533	0
KMT2E	XLOC_004956	0	0.814724
KPNA3	XLOC_001393	25.7507	0.551064
KPNB1	XLOC_002389	114.529	7.70224
KPNB1	XLOC_002390	114.529	0.0935034
KPTN	XLOC_002653	1.86993	35.2355
KTN1	XLOC_001631	57.1957	1.08527
LACTB	XLOC_001820	18.089	0.0439745
LAMC1	XLOC_000507	156.952	0.0926632
LAMTOR5	XLOC_000181	4.79452	37.2444
LAMTOR5	XLOC_000182	4.79452	0.0629873
LARP4B	XLOC_000561	8.93468	0.0793024
LATS1	XLOC_004567	5.55482	0.172434
LATS2	XLOC_001357	10.4775	0.143055
LAYN	XLOC_001078	8.36712	0.504947
LAYN	XLOC_001079	8.36712	0.48932
LBX2	XLOC_002921	0.0390686	0.771323
LCMT1	XLOC_002021	16.4053	0.769009
LCOR	XLOC_000760	2.55675	0.38856
LCORL	XLOC_003869	3.34777	0.0443705
LEMD2	XLOC_004449	15.9682	0.135377
LEMD3	XLOC_001313	7.18694	0.0874373
LENG8	XLOC_002815	22.87	1.63236
LETM1	XLOC_003851	7.8753	0.0855857
LIFR	XLOC_004120	8.30896	0.319567
LIMA1	XLOC_001159	99.336	0.0555891
LIMK2	XLOC_003527	10.5793	0.0383746
LIMS1	XLOC_003149	40.7039	1.08089
LIN37	XLOC_002771	5.46799	2.3467
LIN7B	XLOC_002804	1.57405	0.0664364
LIN7C	XLOC_000841	6.46305	6.10296
LIN9	XLOC_000313	2.5781	0.219569
LINGO2	XLOC_005250	0.756604	0.398489
LIPE	XLOC_002636	0.382166	0.472225
LMAN1	XLOC_002478	63.0396	0.953368
LMCD1	XLOC_003745	19.3827	0.136841
LMNB1	XLOC_004335	19.9374	0.0755883
LMO7	XLOC_001462	52.7384	2.90153
LNPEP	XLOC_004323	5.30667	0.380164
LOC100133267	XLOC_005005	0	3.69941
LOC100996693	XLOC_003223	0	0.13477
LOC100996758	XLOC_000731	0	8.29326
LOC728392	XLOC_002111	34.6908	75.5294
LOH12CR1	XLOC_001279	1.47572	0.458142
LONRF1	XLOC_005006	2.60659	0.102094
LOX	XLOC_004197	307.648	0.439652
LOXL1	XLOC_001837	38.7512	7.58357
LPCAT4	XLOC_001695	9.52655	0.0395066
LPP	XLOC_003836	12.6004	0.429324
LRFN5	XLOC_001615	0.677738	0.688856
LRIF1	XLOC_000183	10.3191	0.869681
LRIG2	XLOC_000461	2.69609	0.0669476
LRP11	XLOC_004569	9.92357	0.887215
LRP12	XLOC_005092	25.5123	0.0177305
LRP12	XLOC_005093	25.5123	0.09102
LRRC1	XLOC_004656	4.31672	0.110793
LRRC27	XLOC_000790	2.11845	1.839
LRRC3	XLOC_003443	1.19048	0.00274189
LRRC59	XLOC_002233	111.078	13.2525
LRRC59	XLOC_002234	111.078	0.108782
LRRC8C	XLOC_000439	8.49464	0.261828
LRRC8D	XLOC_000440	12.295	0.0773722
LRRFIP1	XLOC_003234	53.5642	0.137176
LRRFIP2	XLOC_003568	20.0131	0.282714
LRRFIP2	XLOC_003569	20.0131	0.460923
LRRK1	XLOC_001865	1.67442	4.34752
LRRK2	XLOC_001289	0.26585	0.0240271
LSM14A	XLOC_002761	28.8775	0.177685
LSM14A	XLOC_002762	28.8775	0.119488
LSM8	XLOC_004967	0	0.0146109
LSM8	XLOC_004968	0	0.0292946
LSS	XLOC_003426	29.9542	4.70646
LTBP2	XLOC_001565	95.5661	1.79152
LY6E	XLOC_005212	45.0116	0.0837335
LYN	XLOC_005178	3.55215	0.106152
LYPD1	XLOC_002983	36.1034	0.141293
LYPLA2	XLOC_000378	21.8012	0.324357
LYPLAL1	XLOC_000530	3.01698	0.678212
LYRM2	XLOC_004508	7.65148	0.0932411
LYSMD3	XLOC_004170	10.8887	0.0939958
LYVE1	XLOC_000826	0.0293795	0.0209494
LZTR1	XLOC_003517	10.4773	0.230551
LZTS3	XLOC_003250	0	0.0405299
MACROD1	XLOC_000889	2.08152	0.0398087
MAD1L1	XLOC_004728	7.42882	0.0867684
MAD2L1	XLOC_003949	26.0337	0.275044
MAGI1	XLOC_003615	7.27055	0.0484597
MAGI2	XLOC_004812	1.01579	6.6216
MAGI3	XLOC_000462	2.19683	0.13105
MAGOH	XLOC_000126	11.448	4.8038
MALL	XLOC_002950	23.919	0.0104464
MALT1	XLOC_002521	8.24905	0.215029
MAN1A1	XLOC_004530	10.2948	0.0595626
MAN1A2	XLOC_000464	14.4864	0.286447
MAN2A1	XLOC_004328	27.8882	0.489096
MANEA	XLOC_004673	4.88505	0.208728
MANF	XLOC_003778	66.6427	0.178365
MAP1B	XLOC_004309	60.2522	0.178289
MAP2K5	XLOC_001826	3.78341	0.15874
MAP2K7	XLOC_002733	5.16937	0.0337363
MAP3K10	XLOC_002786	2.18725	0.0712283
MAP3K10	XLOC_002787	2.18725	0.0667531
MAP3K4	XLOC_004713	4.88339	1.03187
MAP3K4	XLOC_004714	4.88339	0.114164
MAP3K6	XLOC_000066	3.90464	0.430707
MAP3K9	XLOC_001557	0.115621	0.0483656
MAP4K2	XLOC_000892	5.03572	8.55742
MAP6	XLOC_000940	2.21185	0.317853
MAPK14	XLOC_004643	13.6652	0.0885983
MAPK6	XLOC_001814	28.8032	0.227807
MAPK9	XLOC_004260	14.6381	0.547425
MAPK9	XLOC_004261	14.6381	0.174758
MAPKAPK5	XLOC_001340	10.5685	3.31065
2015-03-03	XLOC_004202	8.86033	0.411027
2015-03-06	XLOC_004277	13.6648	0.553024
MARCKS	XLOC_004677	64.7394	0.127059
MARK3	XLOC_001671	22.6224	0.0753168
MASP1	XLOC_003720	20.1973	0.667322
MATN1	XLOC_000074	0.0329803	0.464781
MAZ	XLOC_002027	44.3724	6.36255
MB21D2	XLOC_003722	9.29029	0.263058
MB21D2	XLOC_003723	9.29029	0.0778111
MBNL3	XLOC_005559	0.494012	0.822558
MBOAT2	XLOC_002845	14.6319	0.0375715
MBTPS1	XLOC_001969	33.0183	0.310955
MCL1	XLOC_000216	69.4938	0
MCPH1	XLOC_005140	4.34688	1.07884
MCRS1	XLOC_001156	19.2269	0.217247
MCUR1	XLOC_004398	0	0.100573
MDC1	XLOC_004424	6.08063	0.0398359
MDM2	XLOC_001318	23.0349	0.0621586
MED10	XLOC_004103	28.67	0.0473986
MED26	XLOC_002591	2.13388	0.148523
MEDAG	XLOC_001446	26.0447	0.304333
MEF2A	XLOC_001862	38.6455	0.0336458
MEIS1	XLOC_003107	12.1603	0.149916
MEIS2	XLOC_001700	5.29256	1.94225
MEIS2	XLOC_001701	5.29256	0.234665
MEMO1	XLOC_002868	25.7907	0.416874
MESDC1	XLOC_001843	3.59815	1.04774
MET	XLOC_004965	6.3898	0.140953
METRN	XLOC_001991	2.18282	0.24512
METRNL	XLOC_002436	13.8293	0.144116
METTL17	XLOC_001603	13.5513	0.2058
METTL20	XLOC_001287	1.19285	0.150859
MFSD10	XLOC_003854	12.4594	6.98329
MFSD3	XLOC_005223	0.948561	0.256849
MGAT1	XLOC_004263	37.7092	0.866234
MGAT1	XLOC_004264	37.7092	0.152883
MGAT1	XLOC_004265	37.7092	0.195799
MICA	XLOC_004632	44.1031	1.56707
MICA	XLOC_004633	44.1031	7.49748
MICAL1	XLOC_004522	10.4913	0.0813764
MICALCL	XLOC_001010	1.22378	3.09746
MICALL2	XLOC_004725	4.53629	0.0605383
MICB	XLOC_004632	11.4589	1.56707
MICB	XLOC_004633	11.4589	7.49748
MICU3	XLOC_005149	0	0.0273372
MID1IP1	XLOC_005595	8.28252	0.17434
MID2	XLOC_005618	2.19746	0.105914
MIER3	XLOC_004141	5.20891	0.103968
MINPP1	XLOC_000752	12.3335	0.115196
MIOS	XLOC_004903	6.22334	0.241312
MLLT6	XLOC_002361	6.55062	0.106301
MLPH	XLOC_003233	2.34043	0.168842
MMAA	XLOC_004080	1.10527	0.090412
MMACHC	XLOC_000416	1.65716	0.150791
MMADHC	XLOC_002988	86.5603	0.46666
MMGT1	XLOC_005569	11.0848	0.190467
MMP16	XLOC_005059	5.75743	0.07197
MN1	XLOC_003472	7.40786	0.133826
MOB1B	XLOC_004030	10.2863	0.409952
MOCOS	XLOC_002511	0.470483	1.22907
MOCS2	XLOC_004137	35.0536	0.447372
MORC2	XLOC_003477	12.7016	19.8836
MORC3	XLOC_003434	9.86781	0.103352
MORF4L2	XLOC_005547	201.272	6.18558
MPDU1	XLOC_002331	27.4996	7.9731
MPDZ	XLOC_005236	8.13785	0.0675659
MPP5	XLOC_001642	11.5712	0.115648
MPP6	XLOC_004912	6.66508	0.0647055
MPRIP	XLOC_002340	25.9106	0.0295147
MPV17	XLOC_002862	27.6697	6.84592
MPZL1	XLOC_000491	45.8196	0.160568
MRC2	XLOC_002411	60.1035	1.68622
MRFAP1	XLOC_004009	131.413	0.073353
MRFAP1L1	XLOC_003860	26.1876	0.99512
MRPL17	XLOC_000815	4.92441	7.2773
MRPS16	XLOC_000622	21.8028	0.795764
MRPS16	XLOC_000623	21.8028	0.328744
MRPS16	XLOC_000624	21.8028	0.834694
MRPS23	XLOC_002240	10.1689	0.080513
MRPS30	XLOC_004294	7.38987	0.0598583
MSANTD2	XLOC_000987	3.76368	0.387366
MSC	XLOC_005052	8.87081	3.31777
MSL1	XLOC_002363	14.6315	0.277863
MT1E	XLOC_002043	67.1006	2.34077
MT1M	XLOC_002043	0.11721	2.34077
MT2A	XLOC_002043	574.668	2.34077
MT2A	XLOC_002044	574.668	0.0811147
MTA1	XLOC_001677	13.3858	0.619417
MTA3	XLOC_003081	12.7431	0.0325005
MTCH1	XLOC_004459	94.3852	0.0722624
MTDH	XLOC_005195	26.3731	0.13429
MTDH	XLOC_005196	26.3731	0.0669481
MTFP1	XLOC_003526	3.56091	0.188219
MTG2	XLOC_003367	0	0.069979
MTHFD1	XLOC_001639	22.635	0.0418098
MTHFD1L	XLOC_004700	45.5624	0.14028
MTHFD2	XLOC_003120	70.3208	0.0303209
MTMR9	XLOC_005146	4.88127	0.17611
MUL1	XLOC_000049	11.189	0.699174
MVD	XLOC_001978	22.8085	0.596639
MVP	XLOC_002027	103.744	6.36255
MXRA7	XLOC_002282	128.452	1.28352
MXRA8	XLOC_000006	73.4427	0.878313
MYADM	XLOC_002814	95.1938	0.199045
MYBL1	XLOC_005046	4.85622	0.229655
MYCBP	XLOC_000099	3.06623	0.535017
MYCL	XLOC_000106	0	1.21164
MYH9	XLOC_003483	525.963	0.108757
MYLK	XLOC_003648	54.3951	0.653867
MYO10	XLOC_004114	16.6564	0.0486543
MYO1B	XLOC_003200	33.4709	0.286024
MYO1D	XLOC_002171	22.4578	0.140485
MYO1E	XLOC_001729	18.1867	0.0505594
MYO5A	XLOC_001723	10.0712	0.134992
MZF1	XLOC_002703	0.974392	1.6389
N4BP1	XLOC_001939	5.41569	0.139334
N6AMT2	XLOC_001356	3.89749	0.454814
NAB1	XLOC_003196	8.84541	0.103534
NAB1	XLOC_003197	8.84541	0.131722
NACC2	XLOC_005377	9.0113	0.0783899
NAF1	XLOC_003978	4.9429	0.0792068
NAGPA	XLOC_001892	3.80952	0.0319567
NAMPT	XLOC_004841	10.6237	0.123638
NANP	XLOC_003272	4.22053	0.150843
NAPA	XLOC_002653	16.6013	35.2355
NAPRT1	XLOC_005120	1.55513	0.167759
NARF	XLOC_002435	12.8017	0.578738
NARG2	XLOC_001733	3.70352	0.478465
NASP	XLOC_000417	30.492	0.142982
NASP	XLOC_000418	30.492	0.159388
NBPF1	XLOC_000039	7.54043	0.0897296
NBR1	XLOC_002374	28.0608	1.89101
NCAPH	XLOC_003145	5.45674	0.074758
NCEH1	XLOC_003706	27.1714	0.0580336
NCK1	XLOC_003813	11.2165	1.10978
NCKAP1	XLOC_003014	78.9523	0.191594
NCKAP1	XLOC_003015	78.9523	0.0224339
NCKAP5L	XLOC_001157	8.29994	0.832919
NCOA2	XLOC_005050	3.57699	0.070805
NDNL2	XLOC_001687	0	10.1235
NDUFA4L2	XLOC_001179	0.524422	1.34655
NDUFA6	XLOC_003497	43.9639	1.06242
NDUFA7	XLOC_002556	22.8624	0.177462
NDUFA7	XLOC_002557	22.8624	1.70734
NDUFAF1	XLOC_001711	8.10408	0.0291807
NDUFB2	XLOC_004978	86.9357	0.528947
NDUFB6	XLOC_005252	37.8863	1.18411
NDUFS8	XLOC_001050	36.4726	0.0308413
NDUFV2	XLOC_002498	77.2386	0.0755847
NECAP1	XLOC_001275	13.3759	0.128692
NEDD4	XLOC_001726	24.1548	0.161822
NEGR1	XLOC_000148	7.19926	0.123476
NEGR1	XLOC_000149	7.19926	0.046753
NELFB	XLOC_005483	15.6965	0.0884451
NENF	XLOC_000523	29.1502	0.0872242
NES	XLOC_000241	27.5405	0.0793494
NEXN	XLOC_000433	42.5034	0.424538
NFAT5	XLOC_002056	8.89747	0.0713189
NFE2L1	XLOC_002392	71.9631	0.241019
NFIL3	XLOC_005327	6.72579	0.112263
NFKB1	XLOC_004051	11.7425	0.0416236
NFKBIA	XLOC_001512	4.20936	6.15438
NFKBIA	XLOC_001513	4.20936	0.122489
NFXL1	XLOC_003878	3.51974	0.183648
NFYB	XLOC_001219	8.19724	0.0732553
NID2	XLOC_001533	20.3648	0.262478
NIN	XLOC_001531	11.6654	0.0899815
NINJ2	XLOC_001101	0.0222476	0.274325
NIPAL2	XLOC_005076	3.62926	0.0611047
NIPBL	XLOC_004288	7.34365	2.09084
NME6	XLOC_003576	8.72383	0.415559
NME6	XLOC_003577	8.72383	0.0509594
NMI	XLOC_002992	5.80232	0.0347567
NNT	XLOC_004293	14.0635	1.33723
NOL10	XLOC_002848	13.6296	0.127117
NOL11	XLOC_002416	20.7464	1.16567
NOM1	XLOC_004991	5.27091	0.0811969
NOP56	XLOC_003326	61.4133	0.0981534
NOTCH1	XLOC_005382	2.94289	0.492348
NOTCH2	XLOC_000199	32.9032	0.0538204
NOTCH2NL	XLOC_000470	4.90581	0.0369887
NPHP3	XLOC_003674	7.98625	0.00401604
NPRL3	XLOC_001868	7.2141	0.0969801
NPTN	XLOC_001749	113.324	0.626676
NPY4R	XLOC_000731	0	8.29326
NQO1	XLOC_001952	54.7204	0.396407
NQO2	XLOC_004592	5.67449	0.140055
NR2C2	XLOC_003756	8.34507	32.121
NR2F1	XLOC_004320	8.28313	4.97658
NR2F2	XLOC_001859	31.6538	2.5234
NR2F2	XLOC_001860	31.6538	0.0719492
NRBP1	XLOC_003071	75.6811	0.12034
NRF1	XLOC_004974	3.49937	0.226793
NRIP1	XLOC_003378	10.4185	0.115962
NRP1	XLOC_000582	37.7922	0.363903
NSMCE1	XLOC_001910	14.1342	0.0207325
NSMCE4A	XLOC_000684	9.72353	0.0751336
NT5C1B	XLOC_002850	0.00830945	1.22344
NT5C1B-RDH14	XLOC_002850	0.0023717	1.22344
NT5E	XLOC_004670	74.4086	0.46525
NTF3	XLOC_001267	1.94309	0.158123
NTM	XLOC_001097	32.5262	1.58568
NUAK1	XLOC_001221	22.1532	1.06842
NUBP1	XLOC_002012	11.9586	0.0562138
NUDT16	XLOC_003811	7.24373	0.278249
NUDT16L1	XLOC_002010	8.2471	0.145153
NUDT19	XLOC_002758	4.23202	0.74886
NUP153	XLOC_004400	13.5609	0.55506
NUP153	XLOC_004401	13.5609	0.1024
NUP50	XLOC_003539	14.645	2.53205
NUP54	XLOC_003906	15.9991	0.180358
NUP85	XLOC_002422	14.248	0.0612608
NUPL2	XLOC_004910	6.83143	0.0535314
NUPR1	XLOC_001912	50.3117	59.171
NUTM2A	XLOC_000751	0	15.1364
NUTM2B	XLOC_000746	0	13.0823
NXF1	XLOC_000884	21.2994	7.33996
NXNL2	XLOC_005442	0.233392	0.24437
NXT1	XLOC_003341	8.8659	0.116757
NYAP1	XLOC_004950	0.340317	0.0457018
ODC1	XLOC_002847	81.895	0.408916
OGG1	XLOC_003749	7.35763	0.0845343
OMA1	XLOC_000129	2.09555	0.13588
OPCML	XLOC_000992	0.827349	0.610398
ORC2	XLOC_003023	7.12183	0.157299
OSBP	XLOC_000871	15.7999	0.184478
OSBPL11	XLOC_003655	6.12208	0.0649899
OSBPL3	XLOC_004750	9.7486	0.187729
OSBPL8	XLOC_001195	17.7089	0.206001
OSER1	XLOC_003294	0	0.233818
OSGIN2	XLOC_005190	6.67167	0.113153
OSMR	XLOC_004290	36.7488	0.552403
OSMR	XLOC_004291	36.7488	0.170353
OTUD4	XLOC_003970	10.8644	0
OTUD4	XLOC_003971	10.8644	0.141876
OTUD5	XLOC_005510	16.9884	0.760698
OTUD6B	XLOC_005191	7.09001	9.06976
OVCA2	XLOC_002321	15.8223	0.480941
OVCA2	XLOC_002322	15.8223	1.25331
OXA1L	XLOC_001604	40.13	0.0753794
OXCT1	XLOC_004127	14.6308	0.0693554
OXCT2	XLOC_000105	0.306709	0.471179
OXTR	XLOC_003548	30.1306	0.504421
P4HB	XLOC_002305	478.225	0.199534
P4HB	XLOC_002306	478.225	0.241914
P4HTM	XLOC_003774	5.00156	0.0353599
PABPC1	XLOC_005079	218.774	0
PACS1	XLOC_001043	39.8401	0.454018
PAGR1	XLOC_002027	2.81307	6.36255
PANK3	XLOC_004248	13.2669	0.0436675
PAPOLA	XLOC_001664	37.7567	0.224809
PAQR8	XLOC_004655	1.13574	0.238031
PAQR9	XLOC_003684	0.298363	0.143536
PARD3	XLOC_000584	10.4305	0.110714
PARK7	XLOC_000361	159.168	0.0620691
PARP10	XLOC_005125	1.30729	0.0473831
PARP2	XLOC_001602	14.4457	3.53137
PARP8	XLOC_004295	1.03418	0.040606
PARP8	XLOC_004296	1.03418	0.0818198
PARVA	XLOC_001011	46.0308	0.215548
PATZ1	XLOC_003478	3.52033	1.52941
PATZ1	XLOC_003479	3.52033	0.189092
PCCA	XLOC_001471	3.46683	2.52848
PCDH10	XLOC_004068	48.4782	1.42143
PCDH18	XLOC_003959	9.97521	0.0885554
PCDH7	XLOC_004019	14.9001	0.595308
PCDH9	XLOC_001406	0.10115	0.131424
PCGF1	XLOC_002921	4.4179	0.771323
PCGF2	XLOC_002179	16.3251	0.185949
PCIF1	XLOC_003359	8.2008	0.412665
PCM1	XLOC_005151	11.2444	0.0905211
PCNX	XLOC_001648	8.26916	1.155
PCNX	XLOC_001649	8.26916	0.0944199
PCNXL4	XLOC_001635	22.7536	1.67706
PCOLCE	XLOC_004951	87.5195	0.0449588
PCSK5	XLOC_005434	1.08661	0.0962063
PDCD2L	XLOC_002764	3.2862	7.65505
PDCD4	XLOC_000777	9.87861	0.401925
PDCD6	XLOC_004269	45.7851	0.0540673
PDCD6IP	XLOC_003759	40.7002	2.59335
PDDC1	XLOC_000802	9.67519	3.00117
PDE12	XLOC_003782	7.59554	0.0816612
PDGFA	XLOC_004722	12.316	0.146293
PDHB	XLOC_003610	75.2372	0.204824
PDIA3	XLOC_001806	277.904	0.356928
PDK1	XLOC_003185	4.25289	0.427908
PDLIM7	XLOC_004255	131.684	1.76627
PDSS2	XLOC_004516	4.1571	0.0640385
PDZRN3	XLOC_003621	1.59938	0.1976
PEBP1	XLOC_001341	101.059	0.430684
PELI2	XLOC_001632	1.15701	0.131309
PELO	XLOC_004298	19.0376	0.113906
PELP1	XLOC_002100	8.86507	0.0957387
PEMT	XLOC_002143	10.7749	0.655303
PERP	XLOC_004551	31.6449	0.0252424
PEX19	XLOC_000253	16.6965	0.221665
PEX2	XLOC_005054	4.92762	0.263592
PEX26	XLOC_003514	7.23316	0.250855
PFKP	XLOC_000700	97.4185	0.164576
PFN1	XLOC_002102	781.603	3.80768
PGAM5	XLOC_001352	9.81898	0.189402
PGAM5	XLOC_001353	9.81898	0.222622
PGD	XLOC_000365	69.4061	0.00566056
PGGT1B	XLOC_004190	7.18403	0.172438
PGLS	XLOC_002748	26.7068	1.33325
PGLS	XLOC_002749	26.7068	0.390329
PGM1	XLOC_000429	24.4222	0.00702497
PGM1	XLOC_000430	24.4222	0.10645
PGRMC2	XLOC_003956	26.4773	0.366632
PHF10	XLOC_004585	9.32312	0.163184
PHF12	XLOC_002159	6.75168	0.294414
PHF12	XLOC_002160	6.75168	0.100526
PHF13	XLOC_000357	7.19893	0.232422
PHF13	XLOC_000359	7.19893	0.114478
PHF23	XLOC_002114	9.22814	0.473118
PHGDH	XLOC_000465	42.5045	0.146942
PHIP	XLOC_004496	5.67938	0.202971
PHKA2	XLOC_005500	3.43898	0.229932
PHLDA1	XLOC_001192	12.5319	4.60219
PHLDA2	XLOC_000805	21.3554	0.24466
PHLDA3	XLOC_000282	33.5313	0.0684638
PHLDB1	XLOC_001084	21.9492	0.213681
PHLPP2	XLOC_001956	3.5735	0.27147
PIEZO2	XLOC_002449	5.47595	0.0707381
PIGB	XLOC_001815	4.56503	3.3249
PIGK	XLOC_000151	14.4652	0.0943715
PIGM	XLOC_000250	2.97322	3.77786
PIGS	XLOC_002155	14.3691	0.322095
PIGZ	XLOC_003736	1.10714	0.319808
PIK3IP1	XLOC_003478	5.36371	1.52941
PIK3R1	XLOC_004303	5.01397	0.132513
PIK3R1	XLOC_004304	5.01397	0.0899031
PIP4K2B	XLOC_002182	14.6551	4.44966
PITHD1	XLOC_000377	18.0002	8.9582
PITPNM1	XLOC_000925	3.5414	20.3617
PJA2	XLOC_004185	40.244	0.122296
PKD2	XLOC_004045	35.4418	0.271006
PKD2L2	XLOC_004346	0	0.126936
PKDREJ	XLOC_003504	0.108296	1.25515
PKN2	XLOC_000438	10.5538	0.0815734
PLCG1	XLOC_003356	20.1229	0.0912365
PLD2	XLOC_002326	6.34721	0.182884
PLD2	XLOC_002328	6.34721	0.0743861
PLEC	XLOC_005125	33.5933	0.0473831
PLEKHA2	XLOC_005170	4.85324	0.0658428
PLEKHA4	XLOC_002660	3.25465	9.25634
PLEKHG4	XLOC_002052	2.86098	0.764823
PLEKHG4	XLOC_002053	2.86098	0.339874
PLEKHN1	XLOC_000349	1.99565	0.240038
PLEKHO2	XLOC_001823	10.5249	0.0377922
PLGRKT	XLOC_005232	10.9456	0.241997
PLK4	XLOC_004063	6.03687	0.0590116
PLRG1	XLOC_003975	21.1599	0.128635
PLXDC2	XLOC_000713	18.4014	0.0817742
PLXNB2	XLOC_003509	51.6286	0.381586
PMAIP1	XLOC_002523	19.1628	0.111474
PMEPA1	XLOC_003305	4.24879	0.405547
PMP22	XLOC_002135	20.7131	1.16334
PNISR	XLOC_004510	21.0241	0.537867
PNMA1	XLOC_001561	3.46641	22.737
PNN	XLOC_001613	39.3079	0.0523266
PNPLA3	XLOC_003536	1.58089	0.0353211
PNPLA4	XLOC_005494	2.87349	0.13312
PNPLA6	XLOC_002731	11.4255	0.352568
PNPLA6	XLOC_002732	11.4255	0.452707
PNPLA7	XLOC_005388	0.391173	0.137824
PNPO	XLOC_002391	4.71698	1.84856
POC1B	XLOC_001204	3.17371	0.470042
POC1B-GALNT4	XLOC_001204	0.452202	0.470042
POFUT2	XLOC_003420	25.5337	5.50954
POLD4	XLOC_000918	3.4227	0.130996
POLD4	XLOC_000920	3.4227	1.53078
POLE3	XLOC_005347	23.9397	0.0502797
POLE4	XLOC_003122	27.2995	1.48242
POLG	XLOC_001768	9.79535	0.0739387
POLI	XLOC_002518	3.17989	0.13157
POLRMT	XLOC_002533	5.95123	0.187281
POMZP3	XLOC_004810	2.23463	2.48754
PORCN	XLOC_005601	11.2898	0.0530117
POSTN	XLOC_001372	723.402	1.57771
POSTN	XLOC_001373	723.402	25.0737
POU2F2	XLOC_002634	1.30214	0.197536
PPDPF	XLOC_003373	77.1131	0.116017
PPDPF	XLOC_003374	77.1131	0.0892031
PPFIA1	XLOC_001053	14.2687	0.191302
PPFIBP2	XLOC_001004	2.58324	0.0618885
PPIA	XLOC_004921	535.523	0.348825
PPIA	XLOC_004922	535.523	6.38503
PPIB	XLOC_001736	472.905	10.0091
PPIC	XLOC_004199	39.8303	0.165314
PPIC	XLOC_004200	39.8303	0.210321
PPIF	XLOC_000745	20.7868	0.0118978
PPIG	XLOC_003182	16.7863	0.45011
PPIH	XLOC_000409	18.8489	1.97122
PPM1K	XLOC_003918	1.702	0.0398465
PPM1K	XLOC_003919	1.702	0.132234
PPM1L	XLOC_003829	0.189517	0.0391362
PPM1L	XLOC_003830	0.189517	0.0600766
PPM1M	XLOC_003780	6.26967	0.123577
PPP1R12A	XLOC_001198	27.7133	0.862103
PPP1R12C	XLOC_002681	17.0456	0.116185
PPP1R14B	XLOC_000890	132.46	6.60525
PPP1R15B	XLOC_000287	10.6411	0.070072
PPP1R15B	XLOC_000288	10.6411	0.0908148
PPP1R2	XLOC_003731	16.8068	0.136214
PPP1R21	XLOC_003087	6.48694	0.101388
PPP1R26	XLOC_005479	2.13878	0.277822
PPP1R35	XLOC_004827	4.38722	0.0367801
PPP1R35	XLOC_004828	4.38722	0.0988697
PPP1R37	XLOC_002794	5.18205	7.02124
PPP1R37	XLOC_002795	5.18205	0.148184
PPP2R5A	XLOC_000522	7.4805	0.0612388
PPP3CB	XLOC_000625	23.5446	1.96208
PPP4R1	XLOC_002448	29.1215	0.112566
PPRC1	XLOC_000767	12.8827	0.10636
PPT2	XLOC_004635	7.68524	0.0547026
PQLC1	XLOC_002490	7.26632	0.399939
PRDM2	XLOC_000366	6.80373	0.13197
PRDM5	XLOC_003950	1.73864	0.163817
PRDM5	XLOC_003951	1.73864	0.0497614
PRDM6	XLOC_004333	0.247699	0.316275
PRDM8	XLOC_004042	3.43805	0.39286
PRDX1	XLOC_000117	344.1	29.3541
PREP	XLOC_004515	14.0013	0.0627733
PRKAA1	XLOC_004124	27.6918	0.0996382
PRKACB	XLOC_000434	10.1284	0.485623
PRKAR2A	XLOC_003583	12.5322	0.136173
PRKCA	XLOC_002415	11.6559	0.376761
PRKCDBP	XLOC_000811	6.20393	37.1281
PRKCDBP	XLOC_000812	6.20393	0.159315
PRKCQ	XLOC_000568	0.010795	0.0696175
PRKD1	XLOC_001502	8.508	0.131216
PRMT6	XLOC_000452	6.73297	0.194014
PROB1	XLOC_004218	0.465904	0.366972
PRPF38B	XLOC_000453	16.1564	0.192146
PRPSAP2	XLOC_002343	9.5261	0.14321
PRR15	XLOC_004913	0.731842	0.335491
PRR7	XLOC_004371	0.445855	0.0454538
PRRC2A	XLOC_004634	32.8819	0.118408
PRRT2	XLOC_002027	0.958541	6.36255
PRRT2	XLOC_002028	0.958541	1.8827
PRRT2	XLOC_002029	0.958541	0.0571042
PRRT3	XLOC_003549	1.21621	0.119127
PRSS12	XLOC_003939	9.42033	0.125601
PRSS12	XLOC_003940	9.42033	0.0900824
PRTFDC1	XLOC_000576	3.52507	0.124287
PSENEN	XLOC_002771	18.4079	2.3467
PSMA5	XLOC_000180	24.5008	0.0762441
PSMB8	XLOC_004441	10.6641	1.87e-06
PSMD11	XLOC_002357	33.1147	0.0597637
PSMD5	XLOC_005354	16.6975	1.55815
PSME3	XLOC_002373	45.5408	0.0366616
PSME4	XLOC_002891	24.4305	0.219851
PSMF1	XLOC_003321	19.846	0.130236
PSMG3	XLOC_004727	15.2413	0.291786
PTGER2	XLOC_001626	1.25619	0.0415922
PTGER4	XLOC_004292	1.57905	0.0633914
PTGES3	XLOC_001177	112.306	7.25057
PTGIS	XLOC_003301	18.7111	0.847965
PTGS2	XLOC_000276	3.97316	0.196889
PTHLH	XLOC_001132	0.794936	0.0416772
PTK7	XLOC_004649	29.1883	0.0467913
PTK7	XLOC_004650	29.1883	0.162904
PTMA	XLOC_003231	608.563	0.133143
PTOV1	XLOC_002808	31.3113	1.15038
PTP4A1	XLOC_004657	46.8873	1.49104
PTP4A1	XLOC_004658	46.8873	0.52041
PTP4A2	XLOC_000079	76.2597	0.158044
PTPLB	XLOC_003648	7.37498	0.653867
PTPN12	XLOC_004940	38.762	0.0715648
PTPN14	XLOC_000303	13.9832	0.056246
PTPN18	XLOC_003168	5.69014	0.0761868
PTPN2	XLOC_002452	8.13017	0.240261
PTPN23	XLOC_003773	8.47318	0.451648
PTPRK	XLOC_004536	18.4005	0.0173103
PTPRK	XLOC_004537	18.4005	0.239053
PTTG1IP	XLOC_003419	86.5037	0.745881
PUF60	XLOC_005123	49.8611	1.06703
PURA	XLOC_004349	6.42343	0.543083
PURB	XLOC_004783	9.26059	0.496129
PUS1	XLOC_001349	7.18329	0.311726
PVR	XLOC_002792	32.0036	0.161747
PVRL3	XLOC_003798	14.7252	0.0607462
PWWP2B	XLOC_000792	0.901239	0.0266251
PXDC1	XLOC_004386	45.4984	0.862424
PXDC1	XLOC_004387	45.4984	3.89929
PXK	XLOC_003784	20.4599	0.0714281
PYCR1	XLOC_002311	35.595	0.0863131
PYGB	XLOC_003343	45.0161	0.36146
PYGO1	XLOC_001725	2.29913	0.326
QPCT	XLOC_003078	6.39256	0.041875
QRICH1	XLOC_003587	21.4983	0.215651
QSER1	XLOC_001015	6.96912	0.0816591
QSOX1	XLOC_000502	355.69	0.0923766
QSOX1	XLOC_000503	355.69	0.039745
R3HDM2	XLOC_001179	7.85824	1.34655
RAB11FIP2	XLOC_000675	4.73322	0.103049
RAB11FIP3	XLOC_001987	6.85339	0.081854
RAB11FIP5	XLOC_002915	13.9392	0.174907
RAB11FIP5	XLOC_002916	13.9392	0.0704277
RAB2A	XLOC_005179	38.3208	0.158291
RAB30	XLOC_000944	3.50759	0.809517
RAB32	XLOC_004696	55.1496	0.0694749
RAB33B	XLOC_004069	3.13057	0.546483
RAB3IP	XLOC_001320	1.3747	0.099562
RAB40A	XLOC_005546	0.309984	0.470552
RAB40C	XLOC_001989	3.23127	0.688032
RAB4A	XLOC_000542	12.3782	0.442426
RAB5C	XLOC_002198	90.3462	0.055901
RAB6A	XLOC_000932	53.6671	1.39294
RAB7A	XLOC_003806	131.623	0.0598714
RABL2A	XLOC_003160	0.993611	8.28318
RABL2B	XLOC_003513	6.17862	3.55086
RABL6	XLOC_005480	24.7369	0.601341
RAC3	XLOC_002433	8.97374	0.329089
RAD23B	XLOC_005455	62.4136	0.0350864
RAD51	XLOC_001802	5.38308	1.38672
RAET1E	XLOC_004569	0.0519543	0.887215
RAI1	XLOC_002341	6.03393	0.0754992
RAI14	XLOC_004285	74.4007	0.220653
RALA	XLOC_004917	95.2315	0.21409
RALBP1	XLOC_002501	19.2997	0.415606
RALGPS2	XLOC_000498	8.02745	0.0907312
RALY	XLOC_003347	24.0827	0.703305
RAMP2	XLOC_002371	2.48687	0.269176
RAP1A	XLOC_000459	38.3029	0.285141
RAP1A	XLOC_000460	38.3029	0.137979
RAP1GDS1	XLOC_004048	26.1452	0.17136
RAP1GDS1	XLOC_004049	26.1452	0.129794
RAP2A	XLOC_001467	10.5469	0.103163
RAP2B	XLOC_003822	5.45958	0.042489
RAP2C	XLOC_005559	12.7555	0.822558
RASA3	XLOC_001441	21.3516	0.174003
RASD1	XLOC_002142	0.329088	0.064395
RASSF8	XLOC_001284	14.6304	4.04387
RAVER1	XLOC_002563	9.72925	0.230705
RAVER1	XLOC_002564	9.72925	1.96941
RB1	XLOC_001453	14.4893	0.0161606
RB1CC1	XLOC_005039	11.7338	0.526608
RBBP8	XLOC_002507	9.91096	0.194825
RBM12B	XLOC_005064	4.08126	0.706036
RBM14	XLOC_001046	6.809	0.11422
RBM14-RBM4	XLOC_001046	1.78087	0.11422
RBM15	XLOC_000458	1.64947	0.019767
RBM15B	XLOC_003779	9.79621	0.414326
RBM25	XLOC_001651	33.5827	0.521982
RBM26	XLOC_001411	11.005	0.823909
RBM3	XLOC_005602	145.547	0.40974
RBM33	XLOC_004989	4.23602	0.845312
RBM39	XLOC_003288	52.7563	10.9387
RBM4B	XLOC_000913	4.50163	0.132773
RBM4B	XLOC_000914	4.50163	0.0889876
RBM4B	XLOC_000915	4.50163	0.0786506
RBMS3	XLOC_003757	5.89213	0.656223
RBP1	XLOC_003679	6.44227	1.12298
RBP2	XLOC_003679	0.00312448	1.12298
RBPJ	XLOC_004016	21.8612	0.090189
RBPJ	XLOC_004017	21.8612	0.106167
RCAN3	XLOC_000379	4.01125	0.0664682
RCC1	XLOC_000388	17.7	0.159913
RCE1	XLOC_001048	5.02807	0.409048
RCOR3	XLOC_000520	6.52736	0.121183
RDH14	XLOC_002850	10.8462	1.22344
REEP5	XLOC_004188	38.6089	0.0543259
REEP5	XLOC_004189	38.6089	0.145297
RELA	XLOC_000902	16.5838	0.969826
REV3L	XLOC_004524	4.39146	0.799989
RFC2	XLOC_004806	12.3503	0.0419325
RFK	XLOC_005313	9.93268	0.0700201
RFWD2	XLOC_000267	14.3161	0.131735
RFWD3	XLOC_001964	9.37624	0.0889103
RFX3	XLOC_005230	0.648249	0.330215
RFX5	XLOC_000220	6.85405	0.307877
RGL2	XLOC_004443	8.07877	1.57025
RGL4	XLOC_003519	1.31273	2.04204
RGMB	XLOC_004324	47.7951	7.1313
RGS17	XLOC_004574	1.27878	0.183172
RHBDD1	XLOC_003225	4.43416	0.133798
RHOBTB3	XLOC_004322	24.2305	0.38204
RHOT1	XLOC_002356	10.092	0.148291
RICTOR	XLOC_004121	6.10623	0.0775778
RIN1	XLOC_000909	7.91348	16.4647
RIN3	XLOC_001663	3.89254	0.174474
RIOK2	XLOC_004175	10.8476	0.362344
RIPK2	XLOC_005189	11.3532	3.09558
RNASEH2B	XLOC_001456	6.62106	0.0599051
RNASEK	XLOC_002329	63.8603	2.0636
RNASEK	XLOC_002330	63.8603	0.599966
RND3	XLOC_002989	99.593	0.115907
RNF11	XLOC_000422	45.0443	0.0459205
RNF135	XLOC_002352	6.07139	0.0888946
RNF138	XLOC_002510	5.91816	0.0605742
RNF139	XLOC_005204	10.0403	0.22783
RNF141	XLOC_000826	8.58829	0.0209494
RNF145	XLOC_004241	29.2909	0.217744
RNF146	XLOC_004681	16.2731	0.0436068
RNF187	XLOC_000541	20.6576	0.0508103
RNF19A	XLOC_005078	13.704	0.114741
RNF217	XLOC_004680	3.93279	1.22332
RNF24	XLOC_003253	11.3149	0.172855
RNF32	XLOC_004990	0.433755	0.773879
RNF4	XLOC_004005	24.8636	0.204478
RNFT1	XLOC_002249	4.51778	0.216453
RNH1	XLOC_000798	79.1536	0.609891
RNLS	XLOC_000636	1.57607	0.471253
ROGDI	XLOC_001891	7.22838	17.2511
ROR1	XLOC_000431	8.13196	0.285326
RPAP3	XLOC_001151	10.5147	0.178633
RPIA	XLOC_003135	6.06088	0.0344007
RPIA	XLOC_003136	6.06088	0.290089
RPL10	XLOC_005628	337.942	0.144093
RPL10A	XLOC_004642	576.007	0.0511742
RPL24	XLOC_003631	511.515	0.896816
RPL26	XLOC_002129	745.916	0.0520285
RPL26L1	XLOC_004366	38.4557	0.683024
RPL29	XLOC_003600	512.55	0.352447
RPL29	XLOC_003601	512.55	1.629
RPL29	XLOC_003602	512.55	0.231769
RPL3	XLOC_003490	849.657	0.656966
RPL34	XLOC_004054	224.558	0.0541379
RPL36AL	XLOC_001522	117.725	73.5384
RPL37	XLOC_004126	234.504	0.0611302
RPL37A	XLOC_003218	1140.66	0.43155
RPL39	XLOC_005556	693.749	0.556186
RPL4	XLOC_001740	809.486	189.402
RPL6	XLOC_001230	533.681	36.006
RPL7	XLOC_005053	883.042	0.0769449
RPL8	XLOC_005132	542.66	0.125387
RPL8	XLOC_005133	542.66	0.103081
RPL8	XLOC_005134	542.66	0.36202
RPLP0	XLOC_001239	960.448	27.0012
RPP25	XLOC_001753	0.0587414	6.03445
RPP40	XLOC_004388	6.54679	0.796928
RPS10	XLOC_004451	555.946	0.0835811
RPS10-NUDT3	XLOC_004451	1.92086	0.0835811
RPS13	XLOC_000833	517.829	2.24212
RPS14	XLOC_004234	762.999	0.113449
RPS16	XLOC_002621	469.896	2.39925
RPS19BP1	XLOC_003491	34.6367	0.588815
RPS20	XLOC_005041	500.583	3.16341
RPS21	XLOC_003370	322.759	1.68432
RPS27L	XLOC_001735	133.559	1.39859
RPS29	XLOC_001521	374.454	1.07608
RPS7	XLOC_003058	675.979	0.4748
RPS8	XLOC_000414	784.63	0.202617
RRAGC	XLOC_000099	21.2133	0.535017
RRAGC	XLOC_000100	21.2133	0.276358
RRAS	XLOC_002663	55.4218	0.363507
RRBP1	XLOC_003264	82.3777	0.22347
RRP12	XLOC_000647	8.87988	1.26237
RSBN1L	XLOC_004941	3.84487	2.52784
RSL24D1	XLOC_001724	45.7498	0.369142
RSPH3	XLOC_004578	2.4012	0.0352698
RTCA	XLOC_000447	18.4733	0.708102
RTF1	XLOC_001805	13.1473	0.0808049
RUFY3	XLOC_004029	7.62737	0.323844
RUNX1T1	XLOC_005062	1.26449	0.0754836
RUNX1T1	XLOC_005063	1.26449	0.103868
RWDD1	XLOC_004678	38.9233	0.170617
RYK	XLOC_003676	25.4343	0.288877
S100A10	XLOC_000223	209.493	0.108521
S100A16	XLOC_000227	166.125	0.437744
S100A3	XLOC_000226	1.73617	0.067953
S100A4	XLOC_000226	51.5119	0.067953
S100A6	XLOC_000225	883.668	1.5525
S1PR1	XLOC_000450	3.52561	0.188475
SACM1L	XLOC_003772	14.3979	9.02e-06
SAMD12	XLOC_005100	0.432015	0.0398376
SAMD4A	XLOC_001629	10.5004	0.0462366
SAMM50	XLOC_003537	25.3087	0.178906
SAP30	XLOC_004085	5.41322	0.482033
SAP30L	XLOC_004362	3.63659	0.399431
SAT1	XLOC_005593	56.7291	0
SAV1	XLOC_001530	7.38791	0.0511313
SBF2	XLOC_000824	6.50277	0.26072
SCAF11	XLOC_001145	16.3335	0.0576303
SCAF4	XLOC_003389	8.94751	0.0932843
SCAMP3	XLOC_000236	35.0342	0.877598
SCAND1	XLOC_003289	7.83729	0.106658
SCAND1	XLOC_003290	7.83729	0.0491877
SCFD2	XLOC_003882	9.25479	0.00404338
SCIMP	XLOC_002108	0.0144932	0.781107
SCN8A	XLOC_001301	2.07717	0.79171
SCOC	XLOC_004071	43.6739	0.702556
SCRN1	XLOC_004761	54.0904	0.18088
SCRN1	XLOC_004762	54.0904	0.0789003
SDCBP2	XLOC_003249	0.162416	1.37943
SDR39U1	XLOC_001498	13.6135	0.532302
SEC11A	XLOC_001767	84.0741	0.17793
SEC23A	XLOC_001518	92.939	1.77274
SEC24A	XLOC_004344	14.3778	1.07016
SEC24B	XLOC_004055	16.2196	0.702449
SEC24C	XLOC_000742	35.1421	2.66445
SEC63	XLOC_004517	25.1741	0.688347
SELO	XLOC_003543	3.82459	0.327623
SEMA3B	XLOC_003777	1.10482	0.202784
SEMA4C	XLOC_002940	6.93047	0.423828
SEPHS2	XLOC_001925	8.27727	30.7793
SEPSECS	XLOC_003872	1.09834	0.240239
2015-09-11	XLOC_004037	156.79	3.64454
2015-09-07	XLOC_004916	84.7394	0.342603
2015-09-08	XLOC_004209	20.5263	0.130471
SERBP1	XLOC_000141	50.683	23.2815
SERINC5	XLOC_004163	3.02055	0.187709
SERPINB8	XLOC_002526	15.95	0.143285
SERPINH1	XLOC_001060	285.806	1.87449
SERTAD3	XLOC_002628	0.491007	15.3091
SESN3	XLOC_000951	1.81312	0.0854991
SET	XLOC_005467	129.774	0.04331
SETBP1	XLOC_002512	0.270875	0.072675
SETD1A	XLOC_002031	3.97844	0.532872
SETD2	XLOC_003575	11.1096	0.845742
SETD5	XLOC_003748	15.5503	10.2056
SETD7	XLOC_003963	29.2536	0.204052
SETD7	XLOC_003964	29.2536	0.111668
SF1	XLOC_000891	48.5518	0.513882
SF3B5	XLOC_004562	62.9973	0.087203
SFPQ	XLOC_000088	84.6155	0.208965
SFT2D2	XLOC_000492	3.46588	0.0993478
SGIP1	XLOC_000432	4.57716	0.0893096
SGK1	XLOC_004543	74.6905	0.753064
SGK494	XLOC_002158	0.674801	0.61662
SGMS1	XLOC_000611	9.02566	0.525611
SH3GLB1	XLOC_000437	42.7739	0.597027
SH3PXD2B	XLOC_004249	16.1685	0.0770471
SHB	XLOC_005281	7.66719	0.698129
SHC3	XLOC_005326	6.14266	1.05827
SHISA3	XLOC_004022	1.48856	0.143024
SIAH2	XLOC_003691	10.1276	0.100867
SIAH2	XLOC_003692	10.1276	0.0591011
SIM2	XLOC_003435	0.379112	0.0152213
SIM2	XLOC_003436	0.379112	0.0176596
SIRPA	XLOC_003323	25.8688	0.610627
SIRT5	XLOC_004603	2.67459	0.166677
SIX5	XLOC_002645	1.67476	9.22186
SLAIN2	XLOC_004023	11.179	0.172736
SLBP	XLOC_003849	30.6453	0.253073
SLC10A7	XLOC_003974	2.38539	0.074292
SLC12A2	XLOC_004336	7.22403	6.91105
SLC12A9	XLOC_004952	6.37804	0.146295
SLC15A4	XLOC_001257	11.2352	0.0722413
SLC15A4	XLOC_001258	11.2352	0.0915299
SLC16A1	XLOC_000188	19.6905	1.04038
SLC17A5	XLOC_004487	12.1627	0.0365244
SLC17A9	XLOC_003371	4.70278	0.494378
SLC20A1	XLOC_003158	98.6235	0.776227
SLC22A4	XLOC_004340	2.53723	0.217413
SLC22A4	XLOC_004341	2.53723	0.0807215
SLC22A5	XLOC_004342	1.17093	0.206674
SLC24A3	XLOC_003338	4.51991	0.0566012
SLC25A1	XLOC_003452	37.6273	0.0802742
SLC25A13	XLOC_004821	7.25336	0.0732962
SLC25A24	XLOC_000175	23.6559	0.0961335
SLC25A28	XLOC_000651	0.558392	0.0492167
SLC25A37	XLOC_005154	5.8675	0.0270225
[truncated: 660 more rows]
