# Supplementary material for: Long noncoding RNAs expressed in human hepatic stellate cells form networks with extracellular matrix proteins
Source: Genome Med. 2016 Mar 23;8:31. doi: 10.1186/s13073-016-0285-0 (PMC4804564; doi:10.1186/s13073-016-0285-0)
Supplement: Additional file 13: Table S12. — Expression profile of divergently paired protein-coding genes and lncRNAs that are co-expressed across 43 human tissues and cell types. (XLSX 533 kb) [file 13073_2016_285_MOESM13_ESM.xlsx]

## Sheet: Supplemental_TableS12
Supplemental Table S12: Expression profile of divergently paired protein-coding genes and lncRNAs that are co-expressed across 43 human tissues and cell-types.
Sheet 1: divergent protein-coding genes and lncRNAs pairs that are co-expressed
ABCC4	XLOC_001417
ABHD16B	XLOC_003375
ABL1	XLOC_005470
ABRACL	XLOC_004689
ACTG1	XLOC_002302
ACTN1	XLOC_001556
ADAM12	XLOC_000688
ADAMTS1	XLOC_003384
ADAMTS19	XLOC_004338
ADAMTS3	XLOC_003896
ADAMTS5	XLOC_003385
ADAMTSL1	XLOC_005400
ADAMTSL4	XLOC_000477
AJUBA	XLOC_001491
AP1G2	XLOC_001494
APBA1	XLOC_005303
APCDD1L	XLOC_003308
ARHGAP10	XLOC_004081
ATP8B1	XLOC_002475
B4GALT6	XLOC_002459
BCL10	XLOC_000155
BMP4	XLOC_001539
BSN	XLOC_003775
C1orf233	XLOC_000011
C6orf132	XLOC_004464
C9orf173	XLOC_005483
CACNA1C	XLOC_001264
CAMKK1	XLOC_002096
CAPRIN2	XLOC_001135
CBS	XLOC_003413
CCBE1	XLOC_002479
CCBE1	XLOC_002480
CCDC57	XLOC_002314
CD248	XLOC_000908
CD68	XLOC_002331
CDC42EP3	XLOC_002876
CDH2	XLOC_002457
CDH4	XLOC_003366
CDH6	XLOC_004282
CDK2AP2	XLOC_000925
CDKN2A	XLOC_005245
CDKN2B	XLOC_005248
CDR1	XLOC_005573
CEBPB	XLOC_003362
CELSR1	XLOC_003506
CFL2	XLOC_001507
CHAC1	XLOC_001804
CHCHD1	XLOC_000743
CHST2	XLOC_003818
CKAP2L	XLOC_002959
CMTM3	XLOC_002049
CNIH3	XLOC_000533
COL18A1	XLOC_003445
COL1A1	XLOC_002230
COL1A1	XLOC_002231
COL1A2	XLOC_004947
COL5A1	XLOC_005478
COL6A2	XLOC_003446
CORO2B	XLOC_001829
CPNE8	XLOC_001141
CTSC	XLOC_000949
CYB5R2	XLOC_000818
CYP1B1	XLOC_002877
CYP2D6	XLOC_003497
DACT3	XLOC_002648
DCN	XLOC_001208
DDX26B	XLOC_005625
DEPDC1	XLOC_000144
DHCR24	XLOC_000127
DHRS12	XLOC_001398
DNAJB1	XLOC_002584
DPF3	XLOC_001560
DPP4	XLOC_002998
DPYSL3	XLOC_004230
DSC3	XLOC_002458
DSP	XLOC_004601
DUS3L	XLOC_002550
EBF1	XLOC_004240
EFNA5	XLOC_004180
ELOVL2	XLOC_004394
EMX2	XLOC_000780
ENOX1	XLOC_001386
EPHA4	XLOC_003042
EPHA5	XLOC_003887
EPS8L1	XLOC_002816
ESYT1	XLOC_001307
F2RL1	XLOC_004316
FAM111B	XLOC_001024
FAM155A	XLOC_001429
FAM155A	XLOC_001430
FAM212B	XLOC_000184
FAM90A1	XLOC_001114
FBN2	XLOC_004204
FERMT2	XLOC_001535
FGF5	XLOC_004043
FIBIN	XLOC_001014
FLI1	XLOC_001096
FLNA	XLOC_005582
FLNA	XLOC_005583
FLNC	XLOC_004973
FLRT2	XLOC_001661
FMN2	XLOC_000552
FN1	XLOC_003036
FOXC2	XLOC_002078
FOXD2	XLOC_000420
FOXF1	XLOC_002076
FOXJ2	XLOC_001274
FOXO1	XLOC_001377
FOXO1	XLOC_001378
FRMD6	XLOC_001624
FSCN1	XLOC_004902
FST	XLOC_004300
FTH1	XLOC_000875
FXYD5	XLOC_002767
FZD1	XLOC_004945
FZD2	XLOC_002378
FZD7	XLOC_003210
FZD8	XLOC_000586
GAS1	XLOC_005325
GAS6	XLOC_001440
GATA6	XLOC_002506
GLI3	XLOC_004773
GLI3	XLOC_004774
GNG5	XLOC_000153
GPC6	XLOC_001464
GPC6	XLOC_001465
GPR125	XLOC_003870
GPR88	XLOC_000449
GUCY1A2	XLOC_000956
HAND2	XLOC_003986
HAS2	XLOC_005104
HCFC1	XLOC_005579
HHEX	XLOC_000757
HHEX	XLOC_000758
HIST1H1C	XLOC_004406
HLA-B	XLOC_004430
HLA-B	XLOC_004431
HLA-C	XLOC_004430
HLA-C	XLOC_004431
HLX	XLOC_000531
HOMER3	XLOC_002596
HOXA2	XLOC_004753
HOXA2	XLOC_004754
HOXA3	XLOC_004753
HOXA4	XLOC_004753
HOXB2	XLOC_002221
HOXB5	XLOC_002223
HOXB6	XLOC_002223
HRAS	XLOC_000799
HS3ST3A1	XLOC_002133
HS3ST3A1	XLOC_002134
HS3ST3B1	XLOC_002337
HS3ST3B1	XLOC_002338
HSPA8	XLOC_000982
HSPB6	XLOC_002608
HTR1B	XLOC_004494
HTRA1	XLOC_000783
IFITM2	XLOC_000995
IFITM3	XLOC_000796
IGF2BP1	XLOC_002396
IGF2BP3	XLOC_004748
IKZF2	XLOC_003034
IL11	XLOC_002684
IL15	XLOC_004073
IL6	XLOC_004907
INHBA	XLOC_004772
INHBE	XLOC_001309
IQUB	XLOC_004848
IRF2BPL	XLOC_001570
IRF2BPL	XLOC_001571
IRS1	XLOC_003045
IRS2	XLOC_001432
ISL1	XLOC_004297
ITGA3	XLOC_002397
JUND	XLOC_002594
KCND2	XLOC_004969
KCNE4	XLOC_003224
KCNS3	XLOC_003066
KCTD12	XLOC_001408
KHDC1	XLOC_004485
KLF11	XLOC_003062
KLF6	XLOC_000564
LAYN	XLOC_001078
LAYN	XLOC_001079
LIN7B	XLOC_002804
LIN9	XLOC_000313
LINGO2	XLOC_005250
LMAN1	XLOC_002478
LOC728392	XLOC_002111
LOXL1	XLOC_001837
LRFN5	XLOC_001615
LRIF1	XLOC_000183
LRRK2	XLOC_001289
LTBP2	XLOC_001565
MAGI3	XLOC_000462
MALL	XLOC_002950
MAP3K6	XLOC_000066
MAP3K9	XLOC_001557
MAP6	XLOC_000940
MAPK6	XLOC_001814
MASP1	XLOC_003720
MEDAG	XLOC_001446
MEIS1	XLOC_003107
MEIS2	XLOC_001700
MICA	XLOC_004633
MICALCL	XLOC_001010
MLPH	XLOC_003233
MMP16	XLOC_005059
MN1	XLOC_003472
MRC2	XLOC_002411
MRPL17	XLOC_000815
MSC	XLOC_005052
MT1E	XLOC_002043
MT1M	XLOC_002043
MYO1B	XLOC_003200
NAB1	XLOC_003196
NAPA	XLOC_002653
NAPRT1	XLOC_005120
NFKBIA	XLOC_001512
NID2	XLOC_001533
NOTCH1	XLOC_005382
NQO1	XLOC_001952
NR2F1	XLOC_004320
NR2F2	XLOC_001859
NTF3	XLOC_001267
NTM	XLOC_001097
NUPR1	XLOC_001912
NXNL2	XLOC_005442
NYAP1	XLOC_004950
OPCML	XLOC_000992
OXCT2	XLOC_000105
OXTR	XLOC_003548
PAQR9	XLOC_003684
PCDH10	XLOC_004068
PCDH7	XLOC_004019
PDZRN3	XLOC_003621
PELI2	XLOC_001632
PEMT	XLOC_002143
PHLDA1	XLOC_001192
PLEKHA4	XLOC_002660
PLEKHG4	XLOC_002053
PLEKHN1	XLOC_000349
PMP22	XLOC_002135
PNMA1	XLOC_001561
PNPLA7	XLOC_005388
POLD4	XLOC_000920
POSTN	XLOC_001373
POU2F2	XLOC_002634
PPM1K	XLOC_003919
PPP1R14B	XLOC_000890
PPP1R35	XLOC_004827
PRDM6	XLOC_004333
PRDM8	XLOC_004042
PRKCDBP	XLOC_000811
PRKCQ	XLOC_000568
PRSS12	XLOC_003939
PRSS12	XLOC_003940
PTGER2	XLOC_001626
PTGIS	XLOC_003301
PTHLH	XLOC_001132
PTK7	XLOC_004649
PTK7	XLOC_004650
PTP4A1	XLOC_004657
PXDC1	XLOC_004386
PXDC1	XLOC_004387
QPCT	XLOC_003078
RAB3IP	XLOC_001320
RAMP2	XLOC_002371
RBM12B	XLOC_005064
RBMS3	XLOC_003757
RGL4	XLOC_003519
RGS17	XLOC_004574
RNF217	XLOC_004680
ROR1	XLOC_000431
RPL36AL	XLOC_001522
RPL6	XLOC_001230
RPS27L	XLOC_001735
RPS7	XLOC_003058
RRAS	XLOC_002663
RRP12	XLOC_000647
RUNX1T1	XLOC_005062
RUNX1T1	XLOC_005063
S100A4	XLOC_000226
S100A6	XLOC_000225
S1PR1	XLOC_000450
SCN8A	XLOC_001301
SEMA3B	XLOC_003777
SEMA4C	XLOC_002940
SEPHS2	XLOC_001925
2015-09-08	XLOC_004209
SERTAD3	XLOC_002628
SESN3	XLOC_000951
SETBP1	XLOC_002512
SGIP1	XLOC_000432
SGK1	XLOC_004543
SHC3	XLOC_005326
SHISA3	XLOC_004022
SIX5	XLOC_002645
SLC12A2	XLOC_004336
SLC22A4	XLOC_004340
SLC22A5	XLOC_004342
SLC24A3	XLOC_003338
SLC26A6	XLOC_003581
SLC2A1	XLOC_000109
SLC38A1	XLOC_001146
SLC4A11	XLOC_003251
SLFN11	XLOC_002173
SMAGP	XLOC_001160
SMAGP	XLOC_001161
SNAI2	XLOC_005037
SNTB1	XLOC_005103
SOCS2	XLOC_001327
SPDYE1	XLOC_004919
SPRY2	XLOC_001412
SSTR1	XLOC_001612
ST3GAL5	XLOC_002929
ST3GAL6	XLOC_003791
STMN3	XLOC_003315
SYT5	XLOC_002682
TAGLN2	XLOC_000249
TBX18	XLOC_004500
TBX2	XLOC_002408
TBX5	XLOC_001231
TCEAL4	XLOC_005615
TCF21	XLOC_004683
TDRKH	XLOC_000222
TEAD1	XLOC_001013
TEAD3	XLOC_004455
TES	XLOC_004963
TGFB1I1	XLOC_002037
THNSL2	XLOC_003134
THY1	XLOC_000973
TIMP2	XLOC_002286
TMEM11	XLOC_002149
TMEM171	XLOC_004314
TMEM220	XLOC_002131
TMSB4X	XLOC_005591
TNFRSF10A	XLOC_005015
TNIK	XLOC_003705
TOX	XLOC_005043
TPBG	XLOC_004667
TPBG	XLOC_004668
TPGS1	XLOC_002708
TPM2	XLOC_005274
TRAPPC1	XLOC_002121
TRHDE	XLOC_001322
TRIM52	XLOC_004268
TRIM6	XLOC_001002
TRIM62	XLOC_000083
TSKU	XLOC_001062
TSPAN5	XLOC_003925
TTC23L	XLOC_004286
TWIST1	XLOC_004745
TWIST2	XLOC_003240
UNC5C	XLOC_003923
USP53	XLOC_004059
VAV2	XLOC_005373
VEGFC	XLOC_003988
VLDLR	XLOC_005391
WDR90	XLOC_001990
WNT5A	XLOC_003607
WT1	XLOC_000845
YAP1	XLOC_001071
YAP1	XLOC_001072
ZAK	XLOC_003186
ZC3H12A	XLOC_000402
ZEB2	XLOC_002986
ZFHX3	XLOC_001960
ZFHX4	XLOC_005185
ZNF302	XLOC_002765
ZNF503	XLOC_000627
ZNF528	XLOC_002812
ZNF582	XLOC_002689
ZNF667	XLOC_002690
ZNF703	XLOC_005165
ZNF703	XLOC_005166
ZNF793	XLOC_002780
ZNF841	XLOC_002671
ZYX	XLOC_004980

## Sheet: coding
Supplemental Table S12: Expression profile of co-expressed divergently paired protein-coding genes and lncRNAs across 43 human tissues and cell-types.	Supplemental Table S12: Expression profile of divergently paired protein-coding genes and lncRNAs that are co-expressed across 43 human tissues and cell-types.
Sheet 2: Expression profiles (in fpkm) of protein-coding genes which are divergent co-expressed with lncRNAs
loci	HSC_myofibroblast	TGFb_HSC	adipose_subcutaneous	adipose_visceral_omentum	adrenal_gland	artery_tibial	bladder	brain_cerebellum	brain_cortex	brain_hippocampus	brain_hypothalamus	brain_putamen_basal	breast_mammary_tissue	cervix_ectocervix	cervix_endocervix	colon_transverse	esophagus_mucosa	esophagus_muscularis	fallopian_tube	heart_left_ventricle	kidney_cortex	liver	lung	minor_salivary_gland	muscle_skeletal	nerve_tibial	ovary	pancreas	pituitary	prostate	skin_not_sun_exposed	small_intestine_terminal_ileum	spleen	stomach	testis	thyroid	uterus	vagina	whole_blood	hESC	GM12878	HeLa_S3	HepG2	HUVEC	K562	quiesHSCs	low_TGFb_HSCs
ABCC4	9.94999	5.18561	1.69943	1.4425	0.705694	0.887756	9.80455	0.103086	0.385698	1.22797	1.53697	0.648031	0.865824	0.759565	1.90386	5.35036	1.46252	2.28568	1.7548	0.551344	4.18163	0.717602	2.53479	1.24722	3.8926	0.872698	2.11155	1.0333	0.46783	6.04895	1.46284	3.23303	1.38166	2.17655	1.26436	0.998708	1.71539	0.922624	1.88218	1.49524	23.0165	8.66945	2.27946	5.20407	18.7616	27.233	10.4433
ABHD16B	0.636723	0.708114	0.705713	0.69011	0.618335	0.292022	0.456949	0.128691	0.274578	0.852599	0.560226	0.35271	0.433717	0.648946	0.791877	0.485194	0.722946	0.600082	1.07262	1.20512	1.51696	1.17492	0.651979	0.658216	0.387674	0.344478	0.555461	0.747045	1.0466	0.893587	0.471531	1.06487	1.73596	0.755802	1.55968	0.879206	0.638132	0.695579	2.55926	0.303451	0.350154	0.198534	1.21273	1.05044	0.557922	0.502802	0.749756
ABL1	25.4486	72.6276	19.925	32.1201	12.537	31.1962	43.9675	6.27591	7.47739	11.2191	11.1822	10.0913	28.2954	41.071	34.4844	36.5325	22.0825	61.3182	22.0409	12.2738	11.3552	9.65633	15.4467	19.5409	13.4154	17.511	27.2863	10.2157	12.9739	11.5437	17.8416	42.4184	13.4603	13.0402	7.50293	24.6413	32.2537	26.7709	3.50986	28.9589	4.0029	12.1055	7.51199	22.427	14.7697	26.0983	36.6559
ABRACL	23.626	24.6458	5.42117	8.23731	4.09812	4.40882	7.49539	1.09614	11.2212	10.2467	5.01453	5.8287	6.74956	1.86765	2.51226	18.7165	16.413	2.15387	4.29948	2.40306	21.4725	36.8337	8.31464	16.233	1.15924	2.67217	1.58592	5.22077	7.20682	24.5452	12.8988	12.9264	37.4806	16.0356	13.3872	8.1402	4.54826	5.19756	39.7537	110.888	87.6161	5.37794	0.566455	20.5939	1.67015	19.7342	22.7008
ACTG1	2313.78	2527.36	380.947	459.779	331.066	531.95	231.617	109.372	193.783	219.433	257.157	182.628	423.37	368.049	328.579	361.89	872.739	339.874	352.753	95.7676	243.991	469.241	428.712	565.419	149.878	317.78	661.779	854.209	188.68	189.358	329.994	354.093	407.475	358.646	157.509	426.835	432.908	385.855	1106.44	904.036	117.41	47.9167	295.804	1532.43	83.8074	1471.84	1443.85
ACTN1	339.089	599.449	40.0159	52.4711	33.958	161.227	271.408	6.15543	26.6324	16.2417	13.0398	23.0659	100.95	84.0497	60.473	150.163	99.4659	268.598	62.9782	20.6406	19.0655	60.4479	42.9076	108.2	11.3672	28.9602	25.351	21.7825	9.59352	44.248	36.414	149.651	34.0832	25.923	9.62756	17.7443	98.9831	55.1692	225.759	70.374	9.07074	13.3125	71.4024	245.125	12.1863	213.21	235.584
ADAM12	21.1163	96.9106	0.41254	1.56128	0.106921	0.0341175	0.480772	0.160305	0.173992	0.216364	0.373162	0.435413	1.71291	2.37396	0.464102	0.0473588	0.120961	0.0788112	0.147571	0.00696812	0.0675765	0.0665635	0.153925	0.543098	0.216361	0.176117	1.94494	0.0262073	0.137572	0.0328734	0.305009	0.16946	0.14742	0.0718975	0.244725	0.0713173	1.87809	0.151326	0.09304	0.0565474	0.0130943	1.20846	0	0.123969	0	21.8656	29.8978
ADAMTS1	22.4338	20.4425	78.7	215.246	17.2983	161.971	39.826	5.28013	4.75249	19.4031	12.1372	5.4647	55.5734	59.5245	67.6558	24.8883	30.258	60.7786	140.864	8.64839	48.5928	12.9868	60.2852	37.7679	29.2992	62.9442	203.242	6.9868	9.0683	17.5236	13.6973	79.9276	5.03647	17.4711	4.94988	44.3532	57.2055	41.5528	2.0498	3.51982	0.0108761	40.1668	0.0643165	3.67963	0.00281081	21.4086	25.3714
ADAMTS19	0.214972	0.192125	0.028384	0.00712868	0.0158409	0.0353328	0.133479	0.00744724	0.577739	0.189536	0.27874	0.986192	0.0687699	2.17204	0.722556	0.113863	0.23531	0.0884809	0.351774	0.0153597	0.120088	0.00191533	0.0152451	0.108019	0.0765009	0.0557019	0.421898	0.0199478	0.0108918	0.00800186	0.0311089	0.141234	0.00304016	0.0161691	0.0538541	0.00111577	5.07589	0.22755	0.00554042	4.49843	0	0	0	0.00324582	0	2.51867	0.683847
ADAMTS3	2.95754	0.987	0.558724	0.962326	0.907524	0.465053	0.22648	0.0225122	1.04502	0.330627	0.13558	1.16889	1.07094	0.191987	0.274921	0.137915	0.358123	0.213735	2.36596	0.0553995	0.265499	0.146739	0.48017	0.385122	0.151099	0.576866	0.887142	0.15247	0.0721197	0.184451	0.322267	0.253621	0.226109	0.128196	0.646718	0.622272	1.8531	1.00227	0.202804	0.592225	0.0318745	0	0	0.189393	5.93813	2.09021	1.89743
ADAMTS5	0.571095	0.466995	8.21991	6.30879	0.21709	3.42697	1.88968	1.64802	0.11441	0.148328	0.158168	0.0820566	6.91693	6.87039	3.42699	1.34023	1.76267	2.92532	2.87466	0.85433	0.682671	0.56666	0.426066	2.7377	1.2717	2.23596	5.91494	0.268986	0.233176	0.339828	1.71722	1.23184	2.99201	0.559541	0.200143	2.91178	5.65338	2.23	0.109537	0.170428	0	3.41317	0	0	0	3.50145	1.02387
ADAMTSL1	15.828	23.5148	0.645504	1.02475	2.49252	0.96562	0.424394	0.737879	0.381503	0.230513	0.574141	0.0920031	1.42915	1.52464	2.24799	1.83874	1.80248	2.72274	2.52245	0.11139	1.18017	0.344601	1.78786	1.26675	0.135443	4.67996	1.53977	0.135054	0.719785	1.32695	0.376676	2.07859	0.125762	1.12372	0.419554	0.627369	6.72571	1.27837	0.017507	0.254895	0.00136726	0.0260811	0	6.3434	0	7.42863	20.5043
ADAMTSL4	0.753524	0.759542	24.4631	29.1525	8.36332	15.9121	19.2346	0.432592	0.233049	1.63436	1.25217	1.05825	19.4157	19.9828	23.2079	12.2555	30.8927	27.2345	20.9095	24.3212	5.75225	15.4449	16.7091	14.3902	12.3747	22.1929	10.0984	2.97291	3.40675	7.35209	7.78629	13.3502	5.76914	10.3577	1.85376	4.61623	28.9999	28.1522	21.4365	0.962216	0.0171307	0.786384	4.77399	0.598917	19.5806	0.579416	1.03301
AJUBA	7.81529	7.17965	5.58423	1.76863	1.82635	5.26933	1.74143	0.311467	0.175399	0.450481	0.409964	0.61408	2.91652	5.02967	4.13012	0.690034	4.83644	1.37381	3.19589	1.71518	4.42486	9.25205	4.5583	2.88622	0.861444	3.56173	4.85021	2.80844	0.466455	8.83685	6.95195	0.866318	1.76941	2.45532	1.33534	4.37933	5.67941	3.792	0.327088	5.56643	6.10487	30.3935	90.174	26.4778	1.12587	5.7688	6.8232
AP1G2	5.04342	2.19158	17.5438	8.76868	14.2025	9.51606	15.6864	79.473	33.3331	14.2704	13.2458	31.2372	20.2025	13.3499	20.4291	14.8637	15.8985	6.04805	15.6585	3.98545	26.9044	9.18683	14.7846	16.279	2.64916	6.43648	23.0035	28.7327	86.4325	32.1154	25.9322	23.076	31.7555	26.1608	6.2974	28.3719	14.948	21.5468	46.3659	8.15464	13.7773	12.124	109.609	13.7168	12.6778	3.82976	2.74747
APBA1	1.485	2.22302	1.30808	1.28719	0.280667	1.50446	1.33692	11.5371	22.334	15.3399	15.0198	9.92566	1.54272	1.70312	1.28236	1.48266	1.02393	0.920166	1.21505	0.83877	1.05942	2.75341	0.567634	0.970186	0.505507	2.59683	2.17044	1.00413	2.25243	1.53662	1.83149	1.27078	2.41809	0.759596	1.27628	0.855683	2.41782	2.17568	0.444712	0.138895	0.138551	0	0.0113548	3.14361	0.00412261	1.54288	2.11078
APCDD1L	6.58334	26.4392	0.11994	0.217106	0.0532845	0.204802	4.20069	0.209008	0.00131522	0.00865074	0.013353	0.00792881	1.35964	0.244131	0.268779	0.162278	0.0437264	0.194186	0.0193456	0.0653554	1.29259	0.0375829	0.0120761	1.80228	0.0640876	0.018339	0.0143784	0.117757	0.0395807	0.0308168	0.575345	0.246729	0.00974582	0.234684	0.0152188	0.0111909	0.313505	0.131047	0.00906046	1.2434	0.0068857	0.00913531	0.00481189	0.07772	0	24.5412	9.89852
ARHGAP10	15.1029	13.7001	21.4636	16.2276	6.26569	39.896	35.8657	0.839716	1.89027	1.06457	1.0011	1.9043	12.9047	23.8381	18.4851	20.1291	29.717	87.6118	20.5795	24.5483	4.72009	3.75466	6.13568	12.537	22.478	26.5264	15.4202	4.35947	2.32762	6.86516	11.2844	12.488	6.57994	16.4282	7.46904	9.76193	6.31422	15.0674	1.26205	1.68871	4.58332	2.18393	0.185981	9.57751	0.0401739	8.13303	16.67
ATP8B1	26.3855	16.9907	4.71688	2.9436	3.70438	11.9062	13.2225	0.0942825	0.81616	0.648741	0.454497	0.327522	4.81359	2.44412	2.69149	20.6569	8.57195	2.64659	3.18615	1.06094	2.09238	4.74851	5.09151	7.17139	1.27693	1.84559	0.555818	10.0973	1.19345	4.79318	3.03039	4.81409	1.28933	15.5061	0.28512	4.60878	3.8689	6.43171	0.251211	0.410252	0.234272	0.291974	1.29709	30.3544	0.0230366	6.94781	22.6323
B4GALT6	3.82676	2.47168	0.696745	0.929105	6.06684	0.439762	0.515646	9.56068	7.98484	4.94765	6.0731	5.56961	0.691391	0.583443	0.677129	0.769692	0.860265	1.17855	0.520555	0.833026	0.424693	0.638383	0.370466	1.21649	0.836944	0.928275	0.929607	0.543817	2.1486	0.619971	0.701781	0.938249	0.53188	0.87665	1.09867	0.240799	0.533021	1.24005	0.295786	3.54078	14.7763	0.632621	0.593427	1.6125	0.0531014	2.79714	4.683
BCL10	8.78805	11.6847	4.13247	3.28527	2.70531	3.04026	1.84755	1.58659	1.38282	0.924838	1.02482	1.30663	2.41949	1.18298	1.60524	3.56196	5.48795	1.69249	2.20088	0.99121	2.14995	2.60222	2.60489	2.24557	1.47455	1.60531	1.17251	1.80782	0.976189	1.85973	1.98857	2.99597	3.82344	3.62144	1.40095	1.6422	1.82239	2.60657	9.15704	1.3685	6.12893	2.23742	1.31985	9.34189	2.11915	6.79307	8.97554
BMP4	0.493244	0.299622	0.438909	0.626603	0.474225	0.545581	1.00782	0.259274	0.136729	0.0881866	0.00744761	0.0294754	0.545178	0.548294	0.611907	0.914631	0.750538	1.33218	0.626119	0.339209	0.278315	0.151139	0.461198	0.645141	0.308745	0.292077	0.687757	0.117366	0.0674136	0.162967	0.814974	0.92724	0.237229	0.953123	0.0919245	0.328816	0.311105	1.46585	0.0476908	0.582606	0	0	9.01029	16.9594	0	0.190785	0.873711
BSN	0.035268	0.0292257	0.0818811	0.058132	0.27075	0.123593	0.0829608	12.8032	14.1494	6.82639	2.46371	2.99261	0.071291	0.0774036	0.0866026	0.129909	0.0841066	0.0871222	0.120061	0.220577	0.175605	0.251961	0.139333	0.0990118	0.147167	0.136685	0.131612	0.467375	2.92787	0.206368	0.0651076	0.148549	0.0754693	0.132442	1.38772	0.183484	0.316743	0.0663365	0.32002	0.403638	0.0287063	0.0318906	0.41813	0.0264479	0.0841037	0.045957	0.0434006
C1orf233	3.93709	2.49107	2.13274	0.520677	9.75282	1.14084	0.80729	3.55247	9.00746	6.53304	6.05237	3.5756	0.526067	0.171776	0.197519	0.418198	3.76711	0.183823	0.283474	1.31158	2.10961	0.821106	1.48415	0.65712	0.132803	0.867214	1.02153	0.564811	4.76899	0.383221	3.52673	1.07852	2.28759	1.82411	4.16045	3.08213	0.646288	0.553318	2.71145	16.0884	0	0	1.67062	1.03645	0.94249	3.31082	3.05703
C6orf132	2.42882	2.49901	5.1728	0.450949	0.394344	5.5438	1.82644	0.0127394	0.0148033	0.0497136	0.0547361	0.0441613	2.19852	0.42297	0.51599	1.53917	22.4239	0.143607	1.02066	0.641333	0.84122	0.182331	1.86753	3.3773	0.0938256	0.221771	0.0622806	2.39432	0.504895	2.50763	11.5508	1.40055	0.0653226	6.70857	0.278468	2.73113	0.110982	5.18616	0.166572	12.065	0.00158946	0.00597211	0.0487902	0.0372108	0.0878457	0.759371	2.81845
C9orf173	0.0315797	0.0183561	0.553617	0.675914	0.161361	0.0798348	0.0746218	0.0928182	0.0739166	0.0525794	0.173271	0.146516	0.392491	0.205755	0.409215	0.296078	0.240382	0.0911749	0.64882	0.356363	1.45195	1.34401	0.239705	0.216655	0.111387	0.181916	0.157383	1.22479	0.656525	0.947016	0.339074	0.409965	0.0803238	0.322424	18.3701	1.3115	0.444175	0.150716	0.16504	0.119086	0	0.0124518	0.0660161	0.0229144	0.132613	0.0476609	0.0389405
CACNA1C	1.14583	2.19571	0.999127	1.57345	0.455295	5.55633	7.06242	2.88031	3.97219	1.64839	1.82456	1.61794	1.51022	3.32352	2.42181	9.16855	3.36705	7.61795	2.4631	13.5505	0.952553	0.278789	2.07762	1.99661	0.402746	0.907272	0.539683	0.563846	3.0189	1.97854	0.732115	7.87223	1.69864	4.56433	0.889477	0.496475	16.5364	2.76735	0.253209	0.213396	0.000794863	0.0179494	0.00445553	0.00691614	0.00104484	1.54465	1.20807
CAMKK1	2.10213	6.65973	4.81569	2.06811	3.43851	8.10764	12.3477	19.0845	43.2957	14.9082	7.40116	18.5155	5.55644	8.18732	8.04857	3.4641	3.15546	3.25977	3.6212	2.22133	2.00322	1.31438	3.09108	10.6882	1.2189	1.59887	3.88488	8.61817	14.6501	2.54484	8.63156	3.83885	4.30553	1.79848	6.58143	3.78747	8.8325	7.29704	30.4669	3.51057	0.368009	7.44516	1.19627	2.73761	2.86735	4.24136	2.20899
CAPRIN2	13.9831	14.9828	4.57415	4.20033	6.44899	6.44756	7.29527	30.4363	17.2673	8.46933	11.6058	12.8882	5.53193	7.18392	7.53801	5.02346	3.85177	6.95877	5.9291	8.28226	6.2699	4.92721	4.22547	5.34005	7.30599	14.8435	9.53356	7.80045	13.2835	6.34923	5.45361	6.45914	6.21969	6.70935	9.28323	6.05074	8.63023	6.82932	2.1866	3.58507	2.39247	4.62634	8.1577	3.84782	2.74718	11.7692	12.9678
CBS	24.4829	24.8495	6.58632	8.59759	2.27948	4.51546	8.16415	34.142	12.3241	20.737	20.3132	17.7456	2.59914	9.00641	10.5261	7.23159	8.70113	9.27863	6.44041	9.75582	4.234	129.611	15.3547	8.12903	1.19829	24.7553	36.4265	89.3517	12.5682	58.7669	2.46151	7.73608	1.69131	11.1211	2.02698	28.0584	3.0376	6.87969	15.2204	215.039	0.261214	34.2077	52.1102	21.3144	69.2347	19.7872	25.3153
CCBE1	4.74382	3.71741	1.35103	1.19525	7.19488	0.383798	0.170091	0.13995	0.32174	0.533644	0.111612	0.129284	2.82023	6.49706	4.82119	9.05226	0.46823	0.340581	3.51402	0.563583	0.792471	2.4849	3.11793	0.305524	0.467322	0.176072	9.21893	0.358265	0.255901	0.645446	1.0582	1.80933	0.173399	0.779505	0.144948	0.40439	1.55903	0.929959	0.079424	1.29993	0.0271745	0.0128608	0	0.0105578	0.00434132	1.00152	6.24604
CCBE1	4.74382	3.71741	1.35103	1.19525	7.19488	0.383798	0.170091	0.13995	0.32174	0.533644	0.111612	0.129284	2.82023	6.49706	4.82119	9.05226	0.46823	0.340581	3.51402	0.563583	0.792471	2.4849	3.11793	0.305524	0.467322	0.176072	9.21893	0.358265	0.255901	0.645446	1.0582	1.80933	0.173399	0.779505	0.144948	0.40439	1.55903	0.929959	0.079424	1.29993	0.0271745	0.0128608	0	0.0105578	0.00434132	1.00152	6.24604
CCDC57	2.21867	2.9545	5.00373	3.82081	5.49453	2.89702	5.15773	7.36837	5.57826	2.73426	2.99144	4.00932	7.61205	5.15866	5.70452	4.24642	3.29639	3.36545	9.80947	1.87912	8.22146	2.96963	5.70282	6.36017	3.01395	4.90137	6.63182	8.68897	11.3465	10.3749	4.66396	5.28482	4.32207	3.60059	6.46023	10.2338	8.39218	4.84019	6.30967	1.06837	1.98005	2.87609	4.95452	3.11959	4.90062	3.63788	3.4789
CD248	76.5928	52.4585	31.8925	63.9085	5.71743	3.45258	12.5101	0.303233	0.244804	0.450493	0.536875	0.519551	11.9136	26.8894	18.7003	6.69497	11.3931	8.27705	12.3078	3.19456	2.19252	3.39308	4.31924	18.2321	4.49545	11.5373	5.95919	2.53075	1.01712	0.735826	9.1333	17.3633	2.75726	2.75253	1.05725	6.14987	15.2523	21.2156	1.06133	0.690731	0	0.0101804	0.0818693	0.047269	0	52.8041	72.0522
CD68	18.9724	38.6385	16.9741	44.357	27.3774	12.2508	11.6916	1.27477	1.14462	4.71422	3.87969	2.3311	18.4096	15.8255	13.4686	10.6606	43.356	15.4139	8.61494	3.43676	15.6297	51.5421	51.2216	17.98	22.0149	12.5968	2.97245	7.42417	2.49082	10.816	5.15392	24.2905	82.1006	11.4922	1.17986	6.14499	4.03187	6.52673	202.056	0.340527	1.38609	3.75494	29.1895	9.75966	13.2267	24.9898	37.1483
CDC42EP3	51.1735	32.6663	13.5449	8.77564	1.71959	9.1293	20.1676	0.642307	2.99811	1.83756	1.79769	1.52916	12.0379	18.5756	9.64155	10.6161	6.24038	12.3204	8.86177	13.7331	7.32097	1.85627	12.9603	8.40015	26.6765	9.58338	9.36095	2.61048	1.2882	4.53296	3.34525	13.6574	5.23081	9.37894	4.06613	6.64038	17.0382	9.90725	48.547	4.30706	11.3239	0.755249	0.00886616	4.3497	0.334947	18.3403	40.8544
CDH2	176.187	299.193	0.11611	0.155692	42.7346	0.366251	0.413977	5.03089	10.3901	9.78501	12.8645	12.0046	0.108402	2.63767	1.14566	1.15702	0.589725	10.1975	1.95783	85.3325	3.10519	13.0599	0.642859	0.251689	0.140639	1.40071	2.55431	0.179426	2.37368	5.11156	0.137116	1.37231	2.8672	37.7335	10.6319	0.46879	2.04339	3.39355	0.877143	10.9236	0.0049077	0.0471913	16.3765	20.1155	0	147.765	131.232
CDH4	4.86034	11.1605	0.123711	0.109052	0.146937	0.0687235	0.151286	0.529571	3.74395	4.10382	3.73039	4.27621	0.282513	0.550322	0.177913	0.160653	0.226403	0.248128	0.234547	0.0811108	0.175015	0.212683	0.297485	0.177406	0.35478	0.329575	2.70254	0.372731	0.116506	0.121438	0.2025	0.173499	1.7051	0.15138	0.477799	0.0920006	0.566928	0.166698	0.161613	2.93073	0	0.0310558	0.177265	0.0733986	0.0613275	1.77638	4.94796
CDH6	6.48581	12.8477	0.966838	1.39823	0.0928314	2.79626	0.860386	0.166927	1.03395	0.682276	1.20242	2.46524	0.569954	1.29419	1.26799	0.254518	0.69597	0.570341	1.07544	0.324358	6.39348	0.339402	1.11235	2.04348	0.360884	2.45853	0.23488	0.200049	0.117096	0.484278	0.334643	0.779541	0.137036	0.489455	0.0573941	0.475256	0.47551	1.03319	0.0870704	0.827859	0	0	0.00174155	0.017181	0	9.15555	3.11802
CDK2AP2	1.03014	2.48439	2.54159	4.75719	3.92595	3.48795	4.08912	2.85842	1.67772	3.93186	1.80314	2.65239	1.52901	2.87857	4.03917	3.53912	4.56464	5.68205	3.05584	8.0373	11.1217	6.62913	5.6156	4.00499	2.27913	2.95185	2.53967	4.4478	3.91131	5.37409	2.03353	3.74608	7.40382	5.01254	1.49742	6.85255	2.31651	2.42382	11.9927	6.50388	0.81449	0.545049	0.545131	6.93223	0.933241	1.35986	1.34955
CDKN2A	2.99331	9.99158	0.36077	0.386455	3.28632	0.386999	1.0653	0.229732	0.322	0.370838	0.484558	0.717968	1.28401	0.360488	0.240479	0.422476	4.0121	0.659206	1.18047	0.0139915	0.0936623	0.323008	0.499007	0.444622	0.0928736	0.308759	0.158519	0.345786	9.8562	0.493343	0.541406	2.21424	2.56203	0.666604	1.43967	0.269856	0.530322	0.578241	0.347825	0.259836	1.21746	31.2777	2.35397	6.64999	0	4.3647	7.93776
CDKN2B	12.2241	21.4981	7.3073	7.98225	1.12023	9.08602	1.70268	0.327904	0.421822	0.77027	0.566794	0.73091	2.05668	0.694765	0.796031	11.0907	15.6068	1.77345	1.12066	0.407151	0.539695	0.715313	4.97179	1.79526	4.91362	1.26418	0.468099	0.550413	1.76079	0.691613	7.11943	9.16396	1.81384	1.4187	1.89957	0.471944	0.774639	6.56943	0.897446	0.172812	0.0611246	4.38853	0.73576	0.647659	0	21.5458	6.58401
CDR1	1.67497	3.82361	1.28752	2.59457	0.170624	1.07455	0.110497	96.3134	19.4466	20.3185	15.4351	72.9444	0.570514	0.291051	0.23977	0.108274	0.0936138	0.138561	0.170691	0.204812	0.653394	0.243907	1.30862	1.7133	0.351473	1.28994	0.0752124	0.346514	14.9377	0.305094	1.09426	0.302435	0.143884	0.212013	0.0736498	0.357703	0.131774	0.796257	1.39251	0.524395	0.124036	0	0.0576253	2.14347	0	1.56466	3.13422
CEBPB	7.39705	10.6724	45.9859	92.9202	38.2816	41.2937	21.7027	0.964271	3.95078	8.994	6.01032	5.39788	38.0636	68.5916	63.1491	23.9191	35.9744	59.574	48.1672	17.9998	22.5332	77.5519	59.386	31.3851	54.7459	14.776	40.697	10.8143	12.9033	33.6303	28.4793	28.1359	51.6265	15.1323	3.56732	35.6876	30.6848	32.6355	378.212	4.01808	0.762315	11.2725	21.2672	2.88468	4.19782	17.0752	9.31504
CELSR1	0.163732	0.732945	2.54749	0.447903	0.246879	2.85622	1.48858	0.0442254	0.0631177	0.268224	0.215475	0.14204	1.97364	0.706258	1.52933	0.368021	5.9786	0.409041	4.28367	2.61902	4.10047	0.585539	5.22122	2.52317	0.0868231	0.252237	0.190107	0.393916	3.73135	2.07914	7.41264	1.1826	0.734548	2.41323	0.5557	3.22531	0.868958	1.8209	0.227143	4.88913	0.341368	0.641548	0.178682	1.63066	0.00123685	0.115539	0.14608
CFL2	38.059	27.1914	7.6784	13.8794	23.6716	26.1857	28.7793	12.3703	12.7753	25.1767	23.2016	21.6341	8.21139	14.7229	12.6094	22.7539	8.64967	25.6585	12.9784	48.7174	5.49617	21.9169	7.57784	12.8052	95.6661	13.0283	8.20143	3.08936	3.08565	12.6331	2.35841	22.0517	3.42014	28.2182	5.15444	5.2778	8.92236	11.199	1.5305	1.69126	2.60775	26.2089	23.5745	9.82043	1.18872	20.7252	27.4119
CHAC1	8.0004	13.0806	0.172862	13.4611	0.271479	0.122073	0.411762	1.84	3.92076	2.53564	1.8608	1.54427	0.469915	0.137361	0.293628	0.447054	15.1482	0.429894	2.02009	0.373814	2.35996	3.60306	2.24481	2.126	16.8256	0.0864232	0.275047	0.694816	2.35264	2.02796	15.9211	0.649649	1.6518	5.75809	0.522022	0.337407	0.704183	0.28428	0.458649	6.41316	0.95128	15.6099	0.220644	7.63753	4.47783	7.17116	7.28177
CHCHD1	6.53698	7.01552	2.85524	3.09926	6.96503	2.92171	2.6704	1.61111	2.16308	3.61427	1.74093	2.76555	1.92231	1.74344	1.89213	3.86546	5.29597	3.74481	2.37207	9.41419	6.13721	6.95124	4.44319	2.92358	6.00507	0.81693	3.05003	3.11371	3.47988	5.56852	2.64098	2.94961	5.04345	5.83688	3.00504	4.81779	2.89187	2.6067	10.4927	11.1945	5.8004	9.07409	5.90124	4.96863	15.6032	6.0417	5.50379
CHST2	2.4284	5.84185	2.52642	7.13417	1.53357	0.964736	3.40292	6.39714	8.04954	5.61111	5.10332	6.60238	1.80615	3.29247	3.34375	0.859141	1.09438	0.931157	1.25817	1.40682	4.9606	1.34362	3.78323	1.88762	0.832883	7.68921	2.58817	0.63648	1.75824	2.14014	9.61879	3.40035	9.22831	1.41765	0.885489	3.35078	2.78515	5.00117	15.217	7.15998	0.831038	0	0	3.7812	5.89424	3.04534	4.34929
CKAP2L	8.45381	3.17939	0.275303	0.0454102	0.391535	0.484269	0.0435191	0.0589784	0.0308634	0.0174842	0.0876174	0.0680421	0.0356833	0.0167665	0.0104178	0.160348	1.02801	0.0174177	0.0138557	0.00605525	0.0916737	0.233997	0.102369	0.0874675	0.0644445	0.0618463	0.0145472	0.026775	0.0142495	0.913801	0.422684	0.185172	0.983115	0.464021	1.72746	0.0474132	0.0447088	0.238651	0.256294	4.00211	8.87458	8.98713	3.46022	1.7445	8.31406	3.8942	5.68486
CMTM3	15.7796	20.8171	13.6942	18.9077	9.97549	5.46988	6.08564	0.800425	1.47071	5.77067	4.35248	3.1897	16.7345	24.8438	22.4902	6.90135	10.7048	10.4653	13.605	4.59218	8.40226	7.88805	18.1641	13.7795	4.87702	16.0838	22.2676	2.8591	3.90239	6.28829	8.40465	10.0602	19.9247	4.70805	37.835	6.15611	19.5846	19.7191	76.3448	6.70315	12.1732	0.0814732	28.6395	47.7755	8.37613	34.9347	19.3515
CNIH3	3.27067	6.67222	0.263314	0.260471	0.116129	0.275466	0.403376	1.06211	7.69935	5.37162	2.24768	2.42404	0.77089	0.907863	0.511709	0.236778	0.208848	0.279617	0.406339	0.162565	0.152016	0.185327	0.291459	0.485767	0.180253	0.720693	0.923348	3.61735	0.459614	0.174309	0.365853	0.235001	0.121262	0.569432	1.03257	0.294708	0.398874	0.890962	0.0471655	0.921238	2.37282	0	0.0378487	0.124399	0.0055179	10.5597	13.2192
COL18A1	27.912	34.8011	46.2926	44.1793	33.2292	100.34	82.8204	2.72269	2.99184	10.495	10.2393	4.67321	36.336	100.56	100.079	20.0933	30.3149	25.8178	69.6216	26.5519	87.9934	145.276	23.7113	56.9571	11.2623	47.2603	129.077	43.9299	43.6152	83.5057	41.6247	34.0947	63.0106	18.2663	12.0612	40.2495	50.8409	52.8526	35.3104	111.302	0.0583531	0.082031	58.6632	97.5759	4.70562	45.5538	27.5732
COL1A1	2272.86	4025.93	34.9631	72.9039	56.1188	48.2074	124.366	0.420038	0.539836	1.19872	2.75961	1.77571	56.461	526.527	236.616	86.3966	47.332	34.0389	90.3513	12.7566	25.3468	99.5558	37.886	67.0095	13.0473	56.6307	248.85	14.8415	45.8631	69.3774	209.853	120.256	73.6449	36.4249	11.4298	20.5031	661.87	482.65	5.38715	17.4089	0.339573	4.22202	0.00504928	0.0167267	0.0473889	2705.44	2659.1
COL1A1	2272.86	4025.93	34.9631	72.9039	56.1188	48.2074	124.366	0.420038	0.539836	1.19872	2.75961	1.77571	56.461	526.527	236.616	86.3966	47.332	34.0389	90.3513	12.7566	25.3468	99.5558	37.886	67.0095	13.0473	56.6307	248.85	14.8415	45.8631	69.3774	209.853	120.256	73.6449	36.4249	11.4298	20.5031	661.87	482.65	5.38715	17.4089	0.339573	4.22202	0.00504928	0.0167267	0.0473889	2705.44	2659.1
COL1A2	1990.72	3877.19	43.927	124.268	58.4003	61.4821	73.8284	1.25429	1.26696	3.54097	4.31229	3.86973	81.1841	342.705	133.326	58.6356	80.2325	96.8671	83.7824	21.4958	20.9841	54.7788	99.7527	99.9077	29.3282	111.977	199.566	17.1327	7.93772	31.1389	166.3	102.31	67.0467	33.4287	49.7759	41.942	376.868	448.792	5.92426	33.1194	0.00340595	0	0	13.1426	1.37237	2926.03	3264.34
COL5A1	164.15	348.716	4.50473	14.614	16.9534	9.71599	16.6078	1.17489	1.67711	0.845602	0.7778	0.390161	9.66863	83.0632	51.2578	18.9824	9.17381	19.6709	19.6964	3.85065	3.36823	13.5454	11.2688	10.0519	2.67814	14.9178	19.9805	3.02135	2.18581	13.0456	11.3861	21.4063	13.1372	6.52257	2.2796	2.82101	73.0282	59.3403	0.52617	6.01069	0.036872	3.87843	0	55.4379	0.00465234	154.849	191.589
COL6A2	339.628	925.885	158.505	305.211	49.7803	278.262	484.986	1.70046	2.19962	5.83237	8.8927	4.09917	194.877	454.634	370.87	387.646	186.767	582.149	316.39	81.5759	40.998	101.543	139.84	236.362	65.8838	135.477	295.637	32.1134	43.8502	171.671	166.642	393.306	166.152	67.8056	35.8354	83.2513	488.977	401.362	8.91554	102.419	0	0	0.393499	2.42996	0.124543	429.131	798.671
CORO2B	10.0332	12.976	2.53701	7.56911	1.77851	1.56739	1.60554	38.266	38.5121	24.1756	15.2772	31.7783	3.82052	5.17176	4.03347	1.79889	2.42935	3.1364	8.02027	3.42941	5.06454	0.925786	2.75662	3.36363	1.76357	6.77565	8.05118	1.36243	0.857834	1.48651	1.6988	2.8903	2.02753	1.47207	0.412275	2.78562	4.23326	3.30218	1.31255	1.804	0.247967	0.00354478	0.564588	1.78611	0	9.82805	18.2988
CPNE8	2.26036	1.35233	6.53299	5.57319	4.53701	5.61662	2.33986	1.54388	5.64445	3.79079	2.8189	3.08063	6.29036	4.71688	4.40555	3.09151	3.04615	3.14017	2.59	1.1963	2.87986	6.06847	4.89593	3.56571	3.41656	5.40518	2.16855	1.72324	1.25715	3.2815	2.50616	2.00395	4.41402	2.01813	0.812969	3.40598	2.08447	3.18054	1.50755	0.733985	15.3859	16.1279	0.600936	1.79619	1.44947	2.6772	2.45356
CTSC	41.1868	43.2921	12.5408	34.6181	23.7608	7.32293	8.18243	0.457696	1.11325	5.45202	4.51771	2.73314	12.2047	6.5051	9.90894	12.2209	23.039	6.1603	9.38021	2.54663	26.1552	21.2155	38.7842	14.4303	7.6822	14.8448	4.08946	11.6494	4.77596	6.75942	10.4864	16.1126	79.9658	14.6417	3.41352	14.0864	8.11809	12.3365	101.781	44.8338	115.433	46.9804	75.9096	47.1423	56.4704	63.2254	57.2078
CYB5R2	7.08211	6.69014	6.91953	4.29031	1.99319	4.32615	3.70132	0.903157	3.85262	11.0846	14.7608	7.54298	9.16652	6.0503	6.64101	1.23532	6.30435	0.892126	4.17435	0.767511	2.66427	2.36784	2.74058	7.53686	1.23567	52.1509	9.72661	1.60181	0.37048	6.25354	16.6289	1.90763	1.79533	2.22887	40.0922	1.80829	12.158	4.94801	1.86508	15.8737	5.06874	0.0105464	0.210818	2.0035	3.59316	5.26515	7.26551
CYP1B1	8.51053	0.851396	10.8742	13.2149	4.3812	4.56342	1.5327	0.3247	1.19249	1.79051	1.64343	2.4725	9.66039	17.7008	10.8576	0.896552	4.85091	4.40447	8.81149	1.17762	5.92551	2.46906	6.57578	8.26692	3.6494	38.4953	2.10071	0.601914	1.49085	6.71909	3.4735	4.80281	13.1946	1.39047	1.52326	3.1585	11.2969	4.30403	17.7489	1.05834	0.244772	1.42095	0.00870373	0.0064176	0	29.3643	1.86572
CYP2D6	0.0699856	0.0526741	0.853854	0.989672	0.219689	0.601965	0.567937	1.56214	0.939387	0.753768	1.08289	1.55897	1.00299	0.577484	0.710719	0.885505	0.870763	0.485278	1.07107	0.330878	1.89691	150.061	0.864688	0.698297	0.176848	0.681616	1.10808	1.37644	2.12534	46.0482	1.41704	7.20437	0.907413	0.72096	1.11951	2.59642	0.998623	0.652546	0.68224	0.144829	0.432287	0.122554	1.8325	0.101683	0.0634981	0.0843247	0.0591216
DACT3	4.69762	6.57342	4.49395	3.55264	0.95351	31.4561	34.8532	3.44248	20.3674	23.7593	14.3059	11.9747	2.28156	16.4946	11.84	14.1619	6.39671	27.9394	13.8408	5.00255	3.0971	1.58541	5.32845	11.7263	0.726795	3.05046	6.11617	0.350304	0.847844	3.11391	0.81124	14.6762	3.8809	5.01473	4.848	1.50041	20.6959	10.3506	0.507637	0.804392	0.82633	0.0183782	0.026415	0.444344	1.17865	8.17188	4.69794
DCN	258.524	330.687	386.211	703.016	234.866	258.889	403.475	5.39512	9.6657	22.5362	24.0875	31.1315	900.027	560.599	544.491	248.07	450.356	435.155	682.254	174.232	65.1103	106.244	307.1	378.011	244.814	964.11	909.289	54.8692	32.7771	40.9183	271.143	230.879	3.67503	128.005	53.1348	192.209	505.38	552.915	16.1268	0.0315231	0	0.0499301	0	0.0841119	0.148029	400.787	452.808
DDX26B	4.04718	3.88863	3.09565	2.5155	6.17539	4.56683	3.5935	14.4008	3.88087	2.34819	3.21359	2.27662	5.10379	4.6249	4.02017	5.65934	3.11389	3.60257	5.91712	1.01559	2.2398	1.04983	2.5315	3.72031	1.00145	5.1622	7.28847	1.93281	6.25394	2.37395	4.67615	5.05847	6.52696	2.51274	4.89848	1.96143	5.7945	4.09176	3.15749	1.00352	35.0423	0	0.00389089	2.55102	13.5361	4.46166	2.80074
DEPDC1	6.6997	2.37162	0.213931	0.0331685	0.403063	0.399375	0.0351212	0.0163472	0.108219	0.0532179	0.0917891	0.0294442	0.0440018	0.0176729	0.0167018	0.191475	0.613122	0.00997033	0.0262969	0.0304891	0.0855497	0.107551	0.0498496	0.0629756	0.033683	0.0465646	0.0155366	0.0202186	0.00825153	1.01292	0.379175	0.352334	0.753096	0.447288	1.69573	0.0539713	0.0362485	0.257761	0.110564	5.07942	10.2988	24.2849	2.36131	2.88861	6.57833	3.283	3.86515
DHCR24	59.9113	111.383	32.6311	26.7031	485.755	71.9636	3.9612	15.8969	42.2741	37.9698	25.5439	12.6855	19.015	1.49715	6.64793	12.4915	167.295	15.8235	7.31154	9.92995	19.1296	297.929	102.579	32.9931	59.6941	20.0341	13.6838	14.2174	9.67711	183.402	114.856	11.0898	48.5324	67.8061	9.06185	6.96463	9.68966	30.6755	7.4277	106.057	29.0617	48.1022	160.187	65.1062	44.4394	31.7785	105.965
DHRS12	2.05603	2.14514	9.01146	9.68379	4.45011	8.1132	6.71628	3.14992	3.69322	4.37952	5.63471	4.48946	9.0104	6.92768	6.17492	6.51024	4.81502	8.55763	8.88093	6.53488	8.65409	8.05889	4.89966	7.56102	5.04971	5.55305	9.16294	29.2234	9.24531	8.07147	6.99615	7.99325	4.68329	7.96377	3.70182	8.74399	7.30114	6.31521	49.0181	4.30717	1.49428	0.410144	3.99551	4.95255	0.709076	2.3798	2.74795
DNAJB1	4.21745	5.23221	1.76404	7.56574	2.69442	5.44914	2.06275	62.0385	3.66579	7.55308	1.74086	6.97558	1.09718	1.23652	1.26252	2.25608	13.0679	7.32487	3.10342	2.4646	4.54836	15.5034	4.55672	2.14704	1.2085	0.558327	2.02548	0.985379	2.06335	2.09711	2.33197	2.8313	3.8576	2.43677	3.52349	2.6563	1.69274	3.34755	8.31383	8.68714	1.0801	2.0454	4.30152	1.42767	3.51238	3.72745	4.38719
DPF3	2.74072	2.19278	0.0976887	0.168685	0.383651	0.145304	0.0806057	4.10603	0.569613	0.691358	1.10395	1.0121	0.201702	0.110015	0.104213	0.564782	0.0800184	0.411064	0.219108	6.28444	0.861364	0.574682	0.188896	0.218382	4.00675	0.186132	4.89416	0.139955	0.131247	0.474262	0.277795	0.647847	0.226011	1.76384	1.1775	0.126515	0.0823113	0.0885548	0.157732	0.0643777	1.99884	0.187625	0.0263865	0.827921	0.155136	0.68062	4.11377
DPP4	21.3049	26.7157	1.83922	3.87298	1.52755	0.514714	0.212241	0.0361178	0.769217	0.214401	0.114894	0.0200024	6.07782	1.0754	1.26288	3.90246	1.3664	0.611271	0.630336	1.58573	8.81288	7.29943	5.20285	1.38731	1.2325	2.951	4.02995	0.779064	0.0452397	15.7697	1.48001	14.8222	3.09842	1.22578	0.313825	0.383746	0.513916	0.433936	1.60984	0.787272	4.59939	0	21.9619	0.391169	0	20.9519	36.9477
DPYSL3	125.918	192.674	17.3185	21.8308	6.77941	49.9794	85.8408	5.8194	15.9954	29.042	39.6731	26.5808	25.9766	54.7714	36.6462	39.182	34.0856	69.3511	33.053	4.77103	3.88359	4.03484	22.1945	28.8892	15.1109	17.5817	56.9507	2.20038	2.92205	13.6518	13.4424	38.3773	12.3285	5.80176	8.47475	8.81622	57.5511	39.8255	1.63167	147.056	0.523278	0.00280894	0.0118402	46.722	0.0136443	132.224	164.695
DSC3	1.89328	2.02288	45.0033	1.2699	0.0752992	24.7795	1.27952	0.0434903	0.0560368	0.240975	0.201843	0.0658765	4.21478	0.0795562	0.211984	0.092638	30.3658	0.0662217	0.194976	0.39551	0.0865044	0.11733	0.389979	2.57984	0.101397	0.297672	0.179227	0.160456	0.0535584	0.48008	65.4948	0.344147	0.0723405	0.07873	0.0715625	0.297207	0.121675	10.2385	0.689039	0.551189	0.0389687	0.0392854	0.0710061	0.0542072	0.0427998	1.02141	1.34793
DSP	6.37988	29.7011	184.674	2.39579	9.95075	155.358	4.88798	0.308814	0.47917	2.15041	1.45576	0.924304	15.714	1.32673	2.08419	16.2242	156.446	0.627784	4.90533	115.032	8.68283	20.6467	4.65853	22.3055	0.627292	1.23561	0.636697	31.8526	3.17776	16.5934	299.373	7.51762	1.83556	41.5167	0.643927	18.3957	0.52158	53.7391	5.12831	17.4103	0.00270478	4.95149	62.8403	0.0131841	0.00886483	2.6819	8.01698
DUS3L	2.83844	4.44105	10.1171	7.40987	5.47628	5.88474	6.80242	4.35155	3.64703	3.54134	3.41196	2.76693	7.64141	6.09112	7.11152	6.46732	8.76521	7.52597	7.2524	6.38005	8.17284	8.11892	6.00631	8.43962	8.11797	4.57487	7.92284	9.68403	6.50897	8.7298	11.3236	9.4875	7.97264	5.33257	12.2492	8.01787	10.1954	6.19356	6.56761	10.4074	3.22769	2.60347	5.89421	9.86349	7.72057	2.53358	3.4705
EBF1	0.61822	0.639706	10.8694	17.2428	1.00517	13.5191	4.06344	5.41485	0.339707	0.624893	1.14691	1.63327	10.0944	10.2491	8.36492	2.29071	2.01256	3.52844	6.76187	2.00125	1.42521	0.233577	2.45539	6.69332	3.98178	11.314	3.19685	1.12805	0.792237	1.15147	2.86949	2.83426	1.57566	1.253	1.39159	2.7377	3.53096	4.60398	0.329445	0.0441131	5.46281	0	0	0	0.00533045	0.792117	0.785147
EFNA5	1.31612	0.681133	3.40827	2.2792	0.263359	3.39196	1.20788	0.990149	4.21406	1.05466	1.82306	1.41978	3.88259	1.32451	2.13111	2.66802	2.68165	0.570224	1.22317	3.87136	2.90114	0.305027	1.73302	5.3195	0.972766	1.34094	2.33658	0.289587	3.44079	0.682448	7.30853	1.73335	3.24714	2.76978	0.513997	0.981314	0.733013	2.79439	0.258797	2.13371	0.0114915	0.889909	0.00560905	3.0699	0.00790977	2.54861	1.2975
ELOVL2	1.20716	1.41971	0.118427	0.350561	0.290155	0.150845	0.230509	4.52588	2.65286	3.04668	2.45904	7.70709	0.270282	0.0459515	0.0733615	0.13816	0.124694	0.086646	0.0986975	0.846676	0.0954823	8.05758	0.129376	0.39029	0.250761	0.851775	0.149038	0.691858	0.315597	4.95326	0.0736489	0.29907	0.0170305	0.287947	3.02895	0.378222	0.364694	0.0842568	0.143017	0.186353	0.00788998	0	22.082	0	0.411492	0.465414	3.98125
EMX2	0.0838981	0.163947	3.40186	0.6228	0.0920061	4.7344	2.08602	0.108459	3.26774	7.28552	1.59374	8.13398	1.0374	21.6651	20.4722	0.0772618	1.60476	0.489456	18.9669	0.100025	16.6886	0.0665036	0.0518972	2.14346	1.45954	0.652216	4.95839	0.0420776	0.29301	0.0825938	2.43632	0.154029	0.015537	0.0232964	0.523304	0.0970438	34.9089	2.56019	0.17283	0.0175815	0.0450924	0	0.00550562	0	0	0.164959	0.163441
ENOX1	2.77292	2.98558	0.864811	2.06658	0.399965	0.340809	1.98495	0.707296	5.66421	5.0372	4.30352	4.75529	0.829984	2.08902	1.31949	2.98886	0.941717	0.870198	2.04677	2.1555	1.07619	0.157003	0.509631	0.344641	1.41849	1.40721	3.98402	0.282479	0.956433	0.750506	0.36434	1.80897	0.11053	1.80906	2.74095	0.24054	1.71613	2.05049	0.109647	0.112185	0.149946	2.57913	0.00563639	0.263619	0	2.28011	7.50989
EPHA4	2.72597	8.66861	5.9571	4.58113	0.455553	1.94628	1.74084	5.92818	17.0931	7.2737	4.62489	4.07539	2.57444	2.12243	1.79543	4.60577	2.23862	4.6132	3.50225	1.85767	0.713972	0.202563	1.26067	2.7104	1.46542	1.79203	3.17675	0.424486	0.216909	0.988142	5.95978	4.57071	0.686109	1.60907	4.07861	2.68906	3.55541	2.64755	0.567837	1.74152	0.245583	0	0	4.2066	0.00206144	4.59885	3.96063
EPHA5	4.25284	1.8063	0.019298	0.0522204	0.0156964	0.0511844	0.0511815	0.364029	1.61854	1.21093	1.42185	0.21608	0.0365718	0.568667	0.206731	0.042951	0.0128822	0.0175827	0.0236783	0.0249293	0.0104771	0.00376255	0.0200318	0.0756134	0.00825719	0.553804	0.156329	0.00724744	0.35331	0.202686	0.0431244	0.0608473	0.0415245	0.100548	0.110138	0.206628	0.0627064	0.144347	0.0211784	0.00852985	0	0.00333829	0	0.11558	0.00721181	2.41995	4.74527
EPS8L1	0.426564	0.531704	14.1639	2.83507	0.249174	11.3974	2.3435	0.0524357	0.0572303	0.290152	0.31972	0.238653	5.27201	0.845051	5.55661	2.01408	105.503	0.352266	17.6259	0.455996	12.3617	0.819456	4.10202	9.15636	0.18841	0.130696	0.715644	5.48136	2.59799	9.27189	41.0897	2.44124	0.979131	12.2643	0.562413	16.3009	1.18458	5.43464	1.30987	8.48835	0.117514	0.249404	1.36222	1.94078	1.64646	0.689374	0.765842
ESYT1	47.0254	38.1134	45.2942	66.6327	29.9796	26.993	28.7277	6.44124	10.2193	6.29697	9.41511	3.86682	22.7897	26.0452	21.4697	24.5886	20.6633	39.9139	23.6192	12.8691	16.3238	26.258	21.5168	25.0872	21.5829	20.3699	20.444	25.4153	4.86405	21.5127	16.1782	23.0469	24.1109	12.9768	7.30219	13.8836	22.1908	21.8398	13.5313	22.3228	16.6501	19.8796	24.3448	54.2018	56.3332	35.6988	33.2449
F2RL1	5.79388	27.0899	9.36526	0.339914	0.874651	1.4818	2.95329	0.00561355	0.142722	0.498626	0.329171	1.6467	1.37328	0.0568171	0.436629	20.198	3.27731	0.0485566	0.853717	0.393951	8.15066	3.18228	2.33942	4.22962	0.0422405	0.0875062	0.201705	6.53119	0.908967	1.61724	10.9034	6.13178	1.0466	11.4212	0.141661	1.76712	0.0724581	0.84985	6.73125	8.9888	0.0101036	0.0352965	11.3541	11.9547	0.132084	42.1816	28.4106
FAM111B	3.71423	1.10224	0.111254	0.0330209	0.429537	0.569988	0.0976148	0.0132863	0.0154241	0.0373568	0.00153002	0.0155885	0.0841638	0.0174539	0.0227863	0.217063	1.48019	0.0387557	0.0287805	0.0225602	0.139852	0.820726	0.0867816	0.428036	0.121417	0.0935242	0.0336309	0.0614579	0.0126581	5.31102	0.428071	0.389659	1.09164	0.901359	0.123192	0.0496643	0.0592785	0.377496	0.102482	3.72187	18.6625	17.1319	0.886365	1.48773	0.00420737	0.872022	2.52588
FAM155A	2.93777	1.75428	0.103373	0.29069	0.0783877	0.222354	0.545946	3.23957	7.88397	4.68563	7.03023	2.95748	0.12091	0.0765673	0.155968	0.16264	0.130626	0.383948	0.209217	0.0675646	0.116523	0.0380342	0.166743	0.149815	0.0339217	0.251275	0.147486	0.0930462	4.88111	0.0490247	0.0628027	0.191384	0.0514267	0.0785988	0.831248	0.0884375	0.347598	0.203798	0.154391	0.972582	0	0.0601193	0	0.558141	0.00729888	4.15765	4.43323
FAM155A	2.93777	1.75428	0.103373	0.29069	0.0783877	0.222354	0.545946	3.23957	7.88397	4.68563	7.03023	2.95748	0.12091	0.0765673	0.155968	0.16264	0.130626	0.383948	0.209217	0.0675646	0.116523	0.0380342	0.166743	0.149815	0.0339217	0.251275	0.147486	0.0930462	4.88111	0.0490247	0.0628027	0.191384	0.0514267	0.0785988	0.831248	0.0884375	0.347598	0.203798	0.154391	0.972582	0	0.0601193	0	0.558141	0.00729888	4.15765	4.43323
FAM212B	2.16318	0.784939	2.52077	5.44769	0.580498	2.38636	1.59979	2.10647	9.6374	5.29428	1.91618	2.32774	1.82784	1.34824	0.968977	1.41329	2.22261	4.1483	3.22839	9.6783	1.01613	0.622676	2.26365	1.96538	2.54346	3.09343	0.964982	0.613938	0.350351	1.27559	2.27093	2.35271	2.27633	3.63061	1.33076	1.31285	1.64864	1.80882	71.9231	5.08333	0.584175	0.82842	1.65273	1.71217	0.107833	2.704	2.08765
FAM90A1	0.0251023	0.0396748	0.0653945	0.0809039	0.390857	0.197964	0.143822	0.742639	0.785587	0.626929	0.778411	0.542514	0.231954	0.211483	0.240724	0.17832	0.127911	0.146162	0.399635	0.122829	0.180433	0.102878	0.136544	0.200944	0.0829234	0.26422	0.471547	0.833719	0.879523	0.109171	0.144758	0.255457	0.397089	0.0744726	0.584755	0.256385	0.422535	0.308393	0.498112	0.133608	0.141897	0.00470175	0.0653809	0.110742	0.0895752	0.0222723	0.0377172
FBN2	21.8779	18.4217	0.0214274	0.065009	2.67668	0.0365499	0.223921	0.00473868	0.0532924	0.0770299	0.17006	0.0588087	0.0922193	0.391584	0.238091	0.264693	0.383512	1.26055	0.25508	2.51466	0.0436015	0.0696845	0.0667533	0.183891	0.0176132	0.257369	0.0732779	0.00820149	0.403159	0.0934237	0.248947	0.225843	0.266471	1.996	0.870932	0.133886	1.01176	0.436158	0.413002	7.21742	0.268731	3.38441	0.00139608	11.3369	0.00253254	9.07616	21.6252
FERMT2	107.825	181.584	23.798	55.8967	9.3611	59.8843	59.1341	8.96894	8.75288	18.0578	12.7617	24.4687	25.0028	32.1171	26.035	48.9314	23.463	74.111	25.8976	20.8717	14.0789	25.8953	24.6307	24.6403	16.8479	31.0643	19.857	7.00302	8.45267	15.3653	6.84081	43.7026	15.4401	14.8413	5.21417	16.4703	36.3335	25.0653	1.30694	14.5801	2.58316	90.3265	14.7163	27.4025	0.0546039	70.4292	76.3812
FGF5	32.6921	13.1206	0.0614301	0.0700646	0.0415494	0.0703352	0.0817844	2.26228	0.217386	0.111523	0.0827475	0.050827	0.0715294	0.0730121	0.0653033	0.226762	0.110071	1.59083	0.0737348	0.0641975	0.165805	0.547056	0.0561936	0.0988106	0.0887586	0.599732	0.107495	0.0872767	0.163143	0.110163	0.468763	4.86844	0.082759	0.0717633	0.110464	0.0732428	0.107306	0.0685623	0.0813017	0.0289653	0.715439	0.140683	0.0622341	0.214277	1.10327	8.01627	20.8835
FIBIN	4.5254	11.5776	13.1992	5.12832	1.83978	23.3363	4.18986	1.22388	1.3883	2.99681	2.65299	3.50622	10.5867	12.591	12.3077	5.74058	10.8451	16.4466	14.0402	3.48427	3.96747	0.953725	7.73605	8.06178	10.2808	29.7753	5.87228	1.00154	0.456095	1.91355	6.2629	4.77436	6.9225	3.03029	0.612111	3.42949	2.67273	32.0916	0.272365	0.0575056	0	0	0.00497346	0	0.00435547	7.05895	9.50876
FLI1	9.48484	12.419	7.21555	10.2317	1.76618	4.70001	1.7647	0.580386	1.25573	3.34764	2.97684	2.66151	7.11987	4.51236	4.28039	2.27989	3.55269	2.99593	4.31591	3.20438	2.39583	3.49876	10.1916	5.80905	3.30334	6.19222	1.06854	1.47018	0.935905	2.41602	2.26317	5.25092	28.5477	3.25655	0.650943	4.41638	2.95022	3.92497	42.9997	0.0926249	7.21986	0	0	67.808	0	7.22546	10.4925
FLNA	488.961	599.199	109.577	175.576	57.2437	919.694	1236.32	10.51	7.30799	12.9519	11.0451	13.2374	113.443	428.55	258.252	700.91	291.422	1249.08	375.77	51.1143	56.7711	49.6525	166.435	322.975	23.7647	125.453	142.999	35.5354	15.3135	113.42	67.633	695.651	108.307	62.5907	28.7621	46.6581	407.711	279.737	169.236	203.565	10.8224	14.2636	31.2585	282.079	31.1493	280.487	363.502
FLNA	488.961	599.199	109.577	175.576	57.2437	919.694	1236.32	10.51	7.30799	12.9519	11.0451	13.2374	113.443	428.55	258.252	700.91	291.422	1249.08	375.77	51.1143	56.7711	49.6525	166.435	322.975	23.7647	125.453	142.999	35.5354	15.3135	113.42	67.633	695.651	108.307	62.5907	28.7621	46.6581	407.711	279.737	169.236	203.565	10.8224	14.2636	31.2585	282.079	31.1493	280.487	363.502
FLNC	112.318	85.7461	4.04286	6.2374	0.925372	29.4235	172.777	0.890807	1.03568	4.25732	3.53269	1.68797	3.04205	13.304	7.42235	59.2853	17.9046	107.276	16.4513	375.515	2.45873	2.94416	6.22811	24.1128	1538.44	3.2237	3.38948	0.744057	0.427452	19.7588	1.98032	122.101	0.459305	126.3	1.15206	3.94361	20.5829	15.0499	6.18359	3.05598	0	0	0.00331344	14.0516	5.36971	35.8513	55.5689
FLRT2	4.06432	9.12853	2.65509	4.7452	2.21352	1.8612	1.9871	0.375948	8.98454	3.90576	1.71192	6.18987	2.52159	1.97803	3.1194	1.72487	1.24546	1.49716	2.75987	0.287642	0.89553	0.566475	0.965069	1.92089	5.13075	15.4415	11.4563	14.8719	0.62809	0.87628	3.05157	2.06805	3.52805	0.612178	1.56687	3.14708	1.62273	3.90338	0.178731	0.998327	0	0.378899	0	32.6752	0	6.11685	7.72374
FMN2	2.79645	1.67641	0.114608	0.302651	0.53035	0.0531571	0.408078	7.24024	9.6532	7.14095	6.61392	9.89107	0.375069	0.0454079	0.0883306	2.09969	0.179912	0.803209	0.68254	0.0803932	0.813851	0.0297097	0.146618	0.315341	0.0513838	5.30977	0.962986	0.239457	1.84443	0.080843	0.0514215	0.728811	0.0604169	0.0798816	0.587922	0.100462	0.286565	0.147005	0.146475	0.47575	0.0668331	0.00994569	0	0	0.00218659	0.969649	2.32017
FN1	5284.02	11031.6	32.9067	29.2096	27.9264	354.247	295.817	2.42388	3.94307	16.3977	12.7815	12.3533	22.4864	49.7471	46.4936	109.683	73.1092	356.219	63.378	13.0384	15.0627	305.729	179.845	139.613	19.8234	85.6707	30.2606	6.77288	2.71287	194.426	18.333	155.913	8.85916	22.2438	4.786	9.14517	116.467	47.2411	4.65965	63.6916	1.53796	0.0591007	1965.47	1510.23	1.70128	4918.29	6720.37
FOXC2	3.49593	6.44337	0.477935	0.637531	0.375162	3.27628	0.0848969	0.0540069	0.0360221	0.076471	0.0260484	0.111609	0.593593	1.03288	0.939872	0.105762	0.178945	0.314708	0.479664	0.517032	1.08977	0.046592	0.787841	1.72822	0.122931	1.81299	0.126248	0.041359	0.093455	0.124175	0.153144	0.192657	0.0320626	0.288387	0.565699	0.410097	0.233098	0.385175	0.041341	0.138414	0	0.12389	0.0267221	3.74423	0	2.58289	2.90132
FOXD2	0.0751776	0.0672909	0.198931	0.0510177	0.297493	0.712379	0.0862195	0.0165638	0.0209682	0.0264723	0.0281609	0.0318281	0.115815	0.420692	0.653988	1.78669	0.129981	0.131283	0.141415	0.052564	1.27447	0.201272	0.257179	0.429985	0.0720718	3.02014	0.0341163	0.0522024	0.199893	0.634876	0.121141	0.157338	0.69768	0.148282	0.2172	0.0967627	0.0653744	0.164032	0.130207	0.0477062	0.25667	0.22434	0.166403	0.0796785	0.866137	0.0458673	0.0994073
FOXF1	13.6289	11.6864	0.8416	3.69654	0.242628	1.73113	35.2475	0.53475	1.06397	2.80575	1.35285	2.10797	0.30563	13.0895	10.9364	31.4663	8.03061	47.0534	1.23049	0.222744	0.545192	1.92897	21.6639	1.58902	0.115208	0.470937	0.312233	0.807267	0.187778	8.24142	0.14949	24.0895	0.298824	7.77322	0.535837	2.43499	0.850231	7.34191	0.241923	0.0142623	0	2.72587	0	1.23541	0	36.7269	18.5257
FOXJ2	8.60125	6.04046	7.69672	5.57835	4.94457	10.1522	7.77349	10.9817	3.43011	2.86461	3.29806	3.17916	7.56234	8.25608	7.77527	6.41979	4.86637	7.56151	7.17848	9.16999	3.07653	3.47253	6.33913	5.34718	9.96775	7.27745	7.09678	4.96503	3.60737	3.91732	7.31186	5.59468	4.89655	6.87582	3.24252	5.36631	9.47379	6.99594	11.028	2.56119	1.41951	2.16278	1.3475	3.0721	0.97078	6.70983	5.71672
FOXO1	1.93595	2.45281	20.8996	24.4591	4.79062	9.49384	7.86677	0.946905	1.64927	3.21575	3.52034	5.71175	13.9528	13.2229	9.89419	7.63708	8.83183	14.6562	16.5823	3.57079	4.1011	6.03838	9.58522	8.68064	46.1057	25.0556	25.0629	5.49688	3.49424	3.82294	8.36741	5.62566	4.76617	3.74197	4.11902	8.4383	15.5702	10.6415	4.19088	6.44876	3.28103	1.38249	6.90428	20.5794	0.402428	3.36711	1.2755
FOXO1	1.93595	2.45281	20.8996	24.4591	4.79062	9.49384	7.86677	0.946905	1.64927	3.21575	3.52034	5.71175	13.9528	13.2229	9.89419	7.63708	8.83183	14.6562	16.5823	3.57079	4.1011	6.03838	9.58522	8.68064	46.1057	25.0556	25.0629	5.49688	3.49424	3.82294	8.36741	5.62566	4.76617	3.74197	4.11902	8.4383	15.5702	10.6415	4.19088	6.44876	3.28103	1.38249	6.90428	20.5794	0.402428	3.36711	1.2755
FRMD6	179.701	267.615	10.4136	6.86797	4.86454	14.7266	10.2158	8.21645	3.01947	2.1298	1.84251	3.21631	13.4909	19.0187	11.9985	6.21224	18.9117	8.36772	9.64008	1.61167	1.00334	2.52486	2.85149	7.66053	3.18827	12.5732	7.37082	1.86612	1.0215	3.57716	18.0996	7.74349	5.3314	2.21576	6.67684	2.25404	30.0752	15.3269	0.32473	2.26958	0.283059	4.35809	1.14972	25.669	0.189555	69.5533	178.993
FSCN1	120.591	149.029	15.4928	18.1938	21.9605	7.28899	7.88034	7.02232	35.2512	33.3653	34.4865	23.1943	13.5621	12.6237	8.81346	3.88738	40.4189	3.54407	9.05107	3.92235	8.80619	17.7671	20.4826	11.6494	3.71159	34.623	29.1192	2.77716	6.09759	6.25088	20.4211	10.1367	43.7393	5.03628	29.7133	11.7926	13.2196	9.98906	3.58424	228.031	20.1372	5.76032	15.591	234.057	33.9851	98.5655	115.819
FST	70.8831	56.0523	11.3941	3.52934	2.92223	12.9046	3.86846	0.011453	0.0548019	0.219863	0.421516	0.100584	5.2788	3.57355	2.79446	3.26214	2.248	2.71814	3.2678	0.87278	0.42732	13.9472	3.69297	4.67786	10.1917	6.54603	1.29502	0.361055	0.656565	2.08268	6.08417	3.96698	0.124659	2.05754	1.36739	1.68326	1.92777	2.09271	0.143055	5.46605	0	0.955005	48.0139	6.36469	0	31.439	121.974
FTH1	654.249	986.396	1107.45	1932.2	1378.7	792.606	1382.61	245.557	869.326	1876.21	1072.93	815.722	1224.37	1164.83	1004.7	1339.88	1835.31	2400.15	911.41	1167	2182.64	1404.59	1587.29	1121.45	992.013	1446.84	601.569	931.425	493.948	876.784	369.954	1256.43	1223.35	1205.29	224.03	832.905	888.184	629.607	6050.24	495.297	61.0367	197.372	213.289	239.65	164.718	2146.41	1216.33
FXYD5	155.404	169.2	69.8162	78.6744	18.8598	25.1488	28.8452	1.45618	2.40286	13.4897	9.35495	9.28685	77.3972	84.1168	93.6873	16.9407	85.4511	25.1447	38.3895	10.8424	18.6421	42.8003	57.6548	46.1155	13.7366	34.9093	11.8549	12.4038	10.9058	15.6334	25.9126	39.2005	110.057	25.5491	3.93982	18.5981	51.2493	108.919	361.389	68.4031	23.1453	17.7278	0.367575	162.851	43.1871	141.584	125.844
FZD1	6.57098	7.16747	4.38246	4.69841	2.92914	12.513	5.29223	3.03246	1.03989	2.11455	1.0601	2.1733	5.53975	7.06161	6.66354	5.04986	5.8853	3.85979	5.78875	7.18123	3.71585	1.61607	8.72049	7.89758	1.70602	15.5503	9.51832	3.22433	1.97617	3.90998	9.68692	3.31978	1.87815	3.89219	1.16677	19.399	6.50088	13.8821	1.26332	1.05826	0.0869969	1.25161	0.268278	2.67507	0.535092	6.58842	11.3053
FZD2	7.6311	12.9114	0.341828	0.519977	0.646746	0.549999	0.790425	0.0183993	0.100269	0.335097	0.239132	0.232469	0.442817	2.59266	1.85334	0.734117	0.543116	0.58263	1.37514	0.574485	0.81422	0.388709	1.6627	1.30959	0.159948	3.65062	1.38505	0.437711	0.160087	0.242388	0.420553	0.827236	1.32027	0.494301	0.556056	0.750769	2.28403	1.40424	2.17514	11.506	0.102639	1.14578	0.0353051	5.82723	0.540708	7.66034	9.75619
FZD7	6.67341	7.60075	3.4703	4.6278	0.899724	5.4127	16.44	19.7687	0.614368	1.88615	1.19212	1.37777	13.8268	9.28211	6.21251	16.7577	6.29349	9.39671	10.4798	7.82824	6.95493	0.500605	3.04374	8.55726	4.63796	3.03417	17.6012	1.11567	4.95385	2.53012	8.74484	12.0226	0.88292	4.52456	1.10557	2.70822	8.41516	14.7987	0.244332	54.8943	0.24653	1.4481	0.283552	0.0965476	0.364551	6.18373	7.89024
FZD8	7.17674	31.8924	1.38034	6.22097	0.764749	1.67517	0.730876	0.144129	1.30264	1.41172	0.723994	2.13598	2.12293	0.983174	1.23627	4.58002	1.32104	1.66212	3.53211	3.24127	5.2604	1.82232	2.82327	2.50821	2.27401	4.0314	1.14204	2.49182	0.502205	0.996671	3.6153	2.64103	7.13426	4.79575	1.6273	3.77173	2.23916	1.00509	0.168221	4.1709	0.299226	0.649215	0.0187785	5.09211	0.042658	9.62639	13.6027
GAS1	1.40944	1.18334	12.1454	35.984	5.63342	3.6418	14.1485	1.1038	1.22995	1.24819	1.11836	1.30322	26.6092	19.402	14.6185	10.9175	5.02103	11.398	34.3987	3.468	3.93112	1.8892	2.02087	11.5797	9.68426	11.522	26.8008	5.35721	6.00266	6.81712	14.7089	8.52035	2.08455	1.84422	0.79986	5.47182	68.6102	14.672	0.440637	1.8727	0	22.5445	0	0.0636905	0.0049856	2.08293	2.01412
GAS6	183.721	229.253	52.9703	98.5559	16.8489	67.7643	110.79	13.3307	18.9069	16.6447	14.4111	14.376	72.63	162.492	144.66	40.9333	56.0737	88.4422	128.29	129.569	48.0859	18.6874	58.7173	84.2581	67.0025	67.5495	83.3288	35.556	34.6752	41.1729	77.2623	34.7524	36.93	73.0916	54.472	65.9464	94.7801	147.066	10.595	10.6817	0.0298127	1.59239	0.149775	69.679	3.27988	58.4787	223.413
GATA6	12.3226	7.3922	1.24172	11.6057	29.4753	5.40954	12.1971	0.01287	0.010775	0.0340042	0.0810011	0.0317334	3.02255	3.50432	2.67664	4.32289	1.63052	1.78749	17.5322	26.9136	1.67315	5.82426	7.26169	2.08938	0.258093	0.848693	36.1919	9.73156	0.128478	1.76854	1.20467	5.61464	8.39379	31.6062	3.29358	2.94452	16.4168	1.11696	0.391026	1.48257	0	1.84493	0.511695	2.32032	0.0173469	9.27542	6.39292
GLI3	2.53951	2.95312	4.07685	3.71399	1.21605	2.18033	3.09823	0.230894	0.529885	0.683461	0.65536	2.44776	5.45255	4.32167	3.22241	3.70922	2.33607	2.32548	4.21942	0.590402	0.411365	0.223776	1.83852	1.84114	0.811504	2.01802	5.8244	0.428938	0.303606	0.900607	5.0778	3.43167	0.466976	0.530028	0.508423	2.46257	6.83779	4.22958	0.139927	4.40351	0	0.108645	0	3.41352	0.00171551	3.07091	4.20854
GLI3	2.53951	2.95312	4.07685	3.71399	1.21605	2.18033	3.09823	0.230894	0.529885	0.683461	0.65536	2.44776	5.45255	4.32167	3.22241	3.70922	2.33607	2.32548	4.21942	0.590402	0.411365	0.223776	1.83852	1.84114	0.811504	2.01802	5.8244	0.428938	0.303606	0.900607	5.0778	3.43167	0.466976	0.530028	0.508423	2.46257	6.83779	4.22958	0.139927	4.40351	0	0.108645	0	3.41352	0.00171551	3.07091	4.20854
GNG5	92.3886	96.9143	30.2962	34.7058	31.363	29.7839	23.8637	2.53832	5.16727	17.5181	12.4447	19.9542	23.073	29.5645	29.0935	32.7616	41.6575	43.2331	23.862	76.2531	57.8139	53.7382	59.4731	34.4512	65.4247	20.5844	19.2182	28.8955	20.4305	39.1636	25.2009	29.7747	55.7808	69.366	24.8111	39.6991	24.6578	24.7922	349.53	25.1177	37.2654	23.0319	30.8089	21.9673	30.5151	101.878	84.3145
GPC6	5.67697	10.1887	0.871674	3.96483	0.383639	2.42328	1.84181	0.472567	0.3677	0.348285	0.529037	0.50928	0.438914	1.91127	1.71053	2.33372	1.33622	6.36052	1.73991	0.218307	1.07807	5.18674	1.03913	1.64709	0.487381	3.73236	2.2667	0.313453	0.531835	2.55408	0.620895	2.37214	0.810144	0.890897	0.244248	0.392926	1.42863	1.80098	0.0641926	4.57922	0	0	12.7291	0.0107835	0.00198358	12.5894	11.5935
GPC6	5.67697	10.1887	0.871674	3.96483	0.383639	2.42328	1.84181	0.472567	0.3677	0.348285	0.529037	0.50928	0.438914	1.91127	1.71053	2.33372	1.33622	6.36052	1.73991	0.218307	1.07807	5.18674	1.03913	1.64709	0.487381	3.73236	2.2667	0.313453	0.531835	2.55408	0.620895	2.37214	0.810144	0.890897	0.244248	0.392926	1.42863	1.80098	0.0641926	4.57922	0	0	12.7291	0.0107835	0.00198358	12.5894	11.5935
GPR125	12.4533	6.58975	2.44414	5.13625	5.88644	3.90249	4.69445	2.72806	4.39087	8.05054	4.99262	11.9057	6.23047	7.46684	6.57868	12.2386	3.53725	3.93888	8.82679	7.50788	2.96536	28.1672	2.92571	3.69728	9.73813	3.12307	4.55385	7.72986	5.64055	10.1489	4.38011	5.05372	1.03906	7.95755	2.77738	8.43151	7.33758	3.84474	0.639021	7.2609	17.6239	3.77293	15.39	7.90197	0.291653	21.6585	12.7359
GPR88	0.0596503	0.0196351	0.184498	0.120572	0.0710687	0.519391	0.0138422	0.0218938	1.25085	1.78169	1.24919	37.4606	0.172177	0.0906421	0.043893	0.262188	0.757702	0.606544	0.0961053	0.341298	0.0861041	1.77449	0.0975563	0.172705	0.483378	0.289664	1.27412	0.0290434	0.16965	3.55028	0.0351545	0.408666	3.04348	0.0406596	0.0760934	0.132331	0.0266813	0.0748627	0.238727	0.00770678	0.00840622	0	0	0.067791	0	0.0517943	0.0759289
GUCY1A2	0.351437	0.311731	0.796032	1.18895	0.472723	0.481086	0.208712	1.57114	2.18325	1.3879	1.31204	2.77025	0.740277	3.88068	2.95906	0.156964	0.480204	0.195499	1.61846	0.646977	0.369751	0.221539	1.78207	0.335181	0.622167	0.944497	0.203677	1.11	0.101885	0.223685	0.221783	0.206996	1.48216	0.542652	0.238607	0.328757	3.92308	2.77352	0.0699161	0.0511379	0.00426892	0	0.00371027	0.0126205	0	0.363295	0.88299
HAND2	2.65824	0.956746	0.432233	1.36166	0.490866	0.699934	6.29341	0.0387047	0.00172914	0.0267602	0.0262195	0.0166995	0.67612	8.26183	5.38364	13.6093	3.26148	5.64491	3.19641	16.3203	0.0541897	1.95647	0.0380886	0.999398	0.118115	0.0561302	4.70736	1.6837	0.0286711	0.593653	0.470949	7.1772	0.235021	6.91319	0.21941	0.539088	12.123	4.05476	0.152491	0.0450375	0	0	0	0	0.0825191	4.39793	1.83756
HAS2	31.0037	28.37	0.977696	9.38033	0.227265	0.59781	0.277817	0.0319517	0.102796	0.28479	0.46107	0.1592	0.234487	0.178606	0.211216	0.571886	0.214931	0.377466	0.530501	0.323375	0.105092	0.830682	1.02054	1.73527	0.523107	2.21193	0.0414478	0.0388142	0.100205	0.161522	0.670318	0.982139	0.037586	0.514616	0.869747	0.156352	0.141477	0.256235	0.0754936	3.66471	0.0032715	0.0375766	0.00456196	0.0334831	0	17.445	41.3949
HCFC1	7.09267	10.7182	4.83453	7.63929	8.25848	6.46778	9.90996	7.45917	5.90839	5.12076	3.93548	3.92081	5.19339	7.66583	6.98285	6.68068	8.28389	9.58308	7.94344	10.0868	7.00016	8.13539	8.70518	7.37929	11.8651	4.69828	7.57242	6.56528	8.21346	6.79653	6.43597	8.23919	10.9749	7.65618	6.27032	7.13273	12.1997	7.71145	5.87273	26.7154	0.841292	0.887801	2.58488	7.49703	2.59618	6.77995	8.15293
HHEX	2.32713	3.34846	5.3535	4.08567	7.84695	2.7603	4.29727	0.36331	0.739095	1.84975	2.04288	2.08928	3.28554	2.5449	2.81092	2.36819	2.24468	2.63149	2.78099	1.20945	1.87247	33.5328	3.40995	3.5496	1.92573	3.94856	0.7029	11.259	0.683012	11.33	1.24219	4.66566	13.41	1.57696	0.822628	24.7822	2.34455	2.33171	47.7494	1.56014	1.08094	3.28795	18.0494	17.5152	22.724	2.26553	9.23262
HHEX	2.32713	3.34846	5.3535	4.08567	7.84695	2.7603	4.29727	0.36331	0.739095	1.84975	2.04288	2.08928	3.28554	2.5449	2.81092	2.36819	2.24468	2.63149	2.78099	1.20945	1.87247	33.5328	3.40995	3.5496	1.92573	3.94856	0.7029	11.259	0.683012	11.33	1.24219	4.66566	13.41	1.57696	0.822628	24.7822	2.34455	2.33171	47.7494	1.56014	1.08094	3.28795	18.0494	17.5152	22.724	2.26553	9.23262
HIST1H1C	5.39669	5.61886	14.4073	17.4425	36.03	27.86	9.74099	5.71865	3.2803	9.67314	8.30423	5.79125	28.1647	50.4781	55.293	21.9296	63.0981	17.3894	16.5474	84.2903	47.829	69.218	31.7749	17.2601	48.4423	7.57529	22.6972	23.2583	4.7358	108.755	18.0705	11.2648	32.6786	66.4978	19.0436	23.9517	4.09083	17.969	115.436	4.02695	91.4997	17.7742	13.8692	2.45601	160.64	7.32587	6.14154
HLA-B	48.898	466.54	450.606	455.237	347.306	168.868	124.131	31.1726	26.8344	95.3621	99.4979	72.0278	474.079	318.89	317.639	335.415	186.456	189.827	249.481	128.194	317.637	273.585	735.883	287.121	135.141	240.262	108.367	123.465	98.2696	258.764	371.424	484.44	1358.81	300.034	73.8572	227.893	225.516	268.231	5844.42	31.6564	850.639	55.7366	64.132	84.4346	0.233563	100.221	412.643
HLA-B	48.898	466.54	450.606	455.237	347.306	168.868	124.131	31.1726	26.8344	95.3621	99.4979	72.0278	474.079	318.89	317.639	335.415	186.456	189.827	249.481	128.194	317.637	273.585	735.883	287.121	135.141	240.262	108.367	123.465	98.2696	258.764	371.424	484.44	1358.81	300.034	73.8572	227.893	225.516	268.231	5844.42	31.6564	850.639	55.7366	64.132	84.4346	0.233563	100.221	412.643
HLA-C	40.0288	207.05	296.442	297.735	242.922	113.36	130.242	23.8689	34.5566	68.0647	58.0747	59.9204	221.431	237.05	244.747	256.234	136.182	152.385	200.871	145.839	232.734	263.525	346.614	205.623	122.31	113.858	129.769	118.815	111.502	146.249	159.381	332.223	710.813	161.734	45.2373	135.128	200.632	200.3	3742.66	138.659	263.891	42.752	115.538	159.053	0.30074	70.0948	180.396
HLA-C	40.0288	207.05	296.442	297.735	242.922	113.36	130.242	23.8689	34.5566	68.0647	58.0747	59.9204	221.431	237.05	244.747	256.234	136.182	152.385	200.871	145.839	232.734	263.525	346.614	205.623	122.31	113.858	129.769	118.815	111.502	146.249	159.381	332.223	710.813	161.734	45.2373	135.128	200.632	200.3	3742.66	138.659	263.891	42.752	115.538	159.053	0.30074	70.0948	180.396
HLX	4.7459	12.7576	11.2905	10.2047	1.81624	2.90027	3.71816	0.340761	0.277053	0.864688	0.517719	0.569774	5.61143	4.44763	5.27241	14.8864	2.94279	4.82388	4.68196	3.83864	2.23862	8.76517	11.0375	2.73965	3.7386	4.77742	1.31924	1.26312	1.06179	4.72301	2.19068	10.4173	9.92152	2.47867	0.710138	2.94	2.17191	4.16135	58.8211	0.156326	0.0490746	0.419546	0.0789127	4.45395	0.0367094	4.56015	7.61728
HOMER3	23.9089	33.2712	9.48124	9.24995	12.2639	6.78273	13.6591	33.3106	5.06603	14.3037	10.4051	11.5503	11.0419	16.9755	13.9499	5.64481	10.1775	9.06568	6.31948	6.85419	22.9475	5.50059	11.4723	15.1166	36.7836	7.88355	6.42175	4.02151	2.78917	8.18876	12.8279	6.64121	89.5478	6.14799	3.867	14.8783	9.24521	9.25123	27.6388	15.8713	1.85376	2.19036	9.28889	97.2082	1.72915	27.5479	25.6942
HOXA2	1.03767	0.572134	0.734798	1.36568	0.538339	1.26054	1.12833	0.00227472	0.00265732	0	0.00288226	0.0148217	1.16169	0.746352	0.623508	1.74964	1.10219	2.40032	2.14178	0.0515536	1.31166	0.205845	0.739758	0.0369659	0.44066	1.05069	0.317271	0.355822	0.00421149	0.61449	0.751698	1.98349	0.998111	0.423079	0.0537321	0.247931	1.61415	0.39709	0.181298	0.0318158	0.0241007	0.013305	0.151419	0.973032	0	1.67418	0.894911
HOXA2	1.03767	0.572134	0.734798	1.36568	0.538339	1.26054	1.12833	0.00227472	0.00265732	0	0.00288226	0.0148217	1.16169	0.746352	0.623508	1.74964	1.10219	2.40032	2.14178	0.0515536	1.31166	0.205845	0.739758	0.0369659	0.44066	1.05069	0.317271	0.355822	0.00421149	0.61449	0.751698	1.98349	0.998111	0.423079	0.0537321	0.247931	1.61415	0.39709	0.181298	0.0318158	0.0241007	0.013305	0.151419	0.973032	0	1.67418	0.894911
HOXA3	2.73285	1.66223	1.7919	3.03094	1.12185	2.77415	3.23398	0.00643987	0.00838942	0.0276876	0.0143321	0.00809029	2.95808	1.60405	1.4877	4.11698	2.30801	5.80661	6.90249	0.0488698	3.49187	0.257752	1.4781	0.0405967	1.76575	2.93804	0.864679	0.419225	0.0197153	1.16389	1.86553	4.73525	0.911356	0.862321	0.498352	0.393948	3.89822	0.89724	0.0427265	0.00611321	0.0235529	0.0254538	1.67768	1.15247	0.0213065	4.15254	1.20119
HOXA4	0.0604055	0.0538142	0.0407671	0.176416	0.0663078	0.118585	0.0995195	0	0	0.00914579	0	0	0.126096	0.0614926	0.0384216	0.0965551	0.150229	0.814538	0.194576	0	0.118689	0.0394521	0.182693	0	0.142032	0.0201335	0.0496566	0.0137119	0.0064918	0.0128425	0.0291095	0.189587	0.102793	0.0254732	0.030817	0.0299796	0.0860135	0.069898	0.0163184	0	0	0	0.0345565	0.358547	0	0.0781206	0.0341178
HOXB2	9.50661	19.6735	3.16945	8.05176	5.71808	3.22118	3.1056	0.0786408	0.0197724	0.112846	0.0877031	0.0395892	4.02796	6.12939	8.70943	9.45357	6.08476	16.493	11.7291	1.22308	11.4897	2.04677	4.02964	0.408552	0.543123	1.56642	0.539218	0.969002	0.118759	2.45022	2.71837	9.54989	8.0048	1.53994	0.803645	1.06081	3.31868	4.85908	1.17669	0.511427	0.0812855	0.0236337	0	7.62432	5.02137	9.69911	17.8563
HOXB5	1.61624	1.84628	0.105643	0.794595	0.586536	0.0102061	0.301908	0	0	0	0.00440355	0	0.169658	0.160215	1.2547	2.57314	0.115632	0.407141	0.689605	0.0184336	2.86993	0.0966566	0.950522	0.0163569	0.0633699	0.118987	0.00739949	0.105131	0	0.0903771	0.176685	2.31038	0.540521	0.0817437	0.125261	0.022984	0.189316	0.341184	0	0.00731088	0	0.0909061	0	0.866491	0.116266	1.61584	3.71897
HOXB6	2.40515	4.46328	0.527359	2.57892	1.52791	0.0614113	0.455621	0	0	0	0.00305902	0.00298945	0.383686	0.260461	2.08975	3.19023	0.445762	1.11168	2.63825	0.0651124	10.1219	0.37977	1.75124	0.0643515	0.195158	0.16682	0.0367283	0.319712	0.0263767	0.252317	0.237105	2.5783	1.12292	0.334792	0.201607	0.146665	0.360057	0.589207	0	0.00794177	0.0127794	0.333282	0	1.21041	0.314392	2.64629	5.41916
HRAS	23.9074	23.9927	23.9338	10.553	7.51277	14.2689	15.9219	13.5782	19.4669	28.1025	23.1269	30.6389	11.1384	9.14349	10.2188	9.23009	23.037	16.4072	7.88694	21.6881	17.001	10.125	13.7101	12.8238	19.7407	10.1714	6.57534	10.2016	15.2428	19.7981	34.128	9.45984	12.4954	10.0984	5.71374	9.56593	11.4584	14.6155	6.11349	8.49471	4.11783	3.53918	7.37041	26.3946	5.85653	19.1312	19.165
HS3ST3A1	1.97409	6.05522	0.112015	0.0403501	0.246177	0.210723	0.060707	0.0209639	0.0618586	0.0119548	0	0.104976	0.0937562	1.73347	1.36742	0.163567	0.478267	0.314423	0.267312	0.130045	0.232722	0.369288	0.176283	0.199677	0.0473592	0.0688189	1.31052	0.0208458	0.141484	0.231276	0.172213	0.487616	1.42188	0.0953051	0.0869228	0.0602656	0.644163	1.07054	0.0223155	0.783355	0.0418795	0	0.248845	0	0.502752	2.82879	1.4568
HS3ST3A1	1.97409	6.05522	0.112015	0.0403501	0.246177	0.210723	0.060707	0.0209639	0.0618586	0.0119548	0	0.104976	0.0937562	1.73347	1.36742	0.163567	0.478267	0.314423	0.267312	0.130045	0.232722	0.369288	0.176283	0.199677	0.0473592	0.0688189	1.31052	0.0208458	0.141484	0.231276	0.172213	0.487616	1.42188	0.0953051	0.0869228	0.0602656	0.644163	1.07054	0.0223155	0.783355	0.0418795	0	0.248845	0	0.502752	2.82879	1.4568
HS3ST3B1	1.26206	2.59175	0.0774045	0.219815	0.108679	0.167759	0.132235	0.098105	0.0437268	0.00708494	0.0176632	0.0949012	0.11345	0.77792	0.821679	0.125278	0.313746	0.29303	0.182256	0.386913	0.29365	3.72487	0.354739	0.93846	0.0644498	0.0116072	0.678944	0.097849	0.0447556	1.49874	0.430239	0.266375	0.62701	0.304715	0.113073	0.186808	0.281454	0.756191	2.01049	2.80942	0	0	4.03187	0	0.365492	1.22312	1.07253
HS3ST3B1	1.26206	2.59175	0.0774045	0.219815	0.108679	0.167759	0.132235	0.098105	0.0437268	0.00708494	0.0176632	0.0949012	0.11345	0.77792	0.821679	0.125278	0.313746	0.29303	0.182256	0.386913	0.29365	3.72487	0.354739	0.93846	0.0644498	0.0116072	0.678944	0.097849	0.0447556	1.49874	0.430239	0.266375	0.62701	0.304715	0.113073	0.186808	0.281454	0.756191	2.01049	2.80942	0	0	4.03187	0	0.365492	1.22312	1.07253
HSPA8	653.689	548.745	66.1817	195.149	139.343	102.069	132.229	567.053	329.719	222.076	157.757	206.316	53.7399	62.383	92.7092	102.263	215.994	233.002	92.5545	465.213	193.126	212.216	81.275	134.623	526.498	76.8073	119.103	430.127	143.127	244.933	72.3409	115.128	322.557	261.216	129.174	98.772	128.141	106.492	165.821	280.402	749.617	690.784	283.254	455.524	841.592	569.145	565.985
HSPB6	108.233	65.8451	85.3515	247.906	90.7866	98.27	156.618	2.89758	6.18917	14.313	9.95124	29.1442	72.0102	236.007	215.269	93.0537	57.0164	131.543	113.318	693.19	20.6862	20.1684	32.8219	93.2839	283.4	57.9968	115.956	17.9604	2.83056	14.4964	8.13051	208.006	6.00738	211.022	18.4058	17.8696	123.909	90.2651	6.85766	0.533258	0.0419727	0.102124	0.0204706	0.739144	0.017926	64.1576	73.6087
HTR1B	1.0918	2.46696	0.365304	0.21877	0.0199997	2.6591	0.596706	0.0391091	0.571479	0.189317	0.372765	1.10527	0.129959	0.430516	0.404255	0.0265442	0.113094	0.936778	0.301993	0.0137279	0.142179	0.0541952	0.334069	1.60542	0.0247103	0.185793	0.101885	0.059708	0.0936692	0.0468414	0.0531181	0.119481	0.0191041	0.349828	0.21629	0.0257588	0.0845652	0.225503	0.0232655	0.467247	0.368381	0	0	57.9927	0	0.583509	2.37783
HTRA1	43.2602	52.1327	33.2545	58.8297	31.7403	29.4501	31.3927	26.9322	60.5963	97.1121	70.5703	167	87.5059	171.734	83.5953	33.5066	28.3473	40.1669	37.1821	20.8629	39.5298	75.0991	15.3055	43.2569	16.5873	48.486	135.067	16.2541	39.1542	27.312	49.7352	32.1239	17.6252	17.433	5.76251	16.6653	50.1814	74.7022	4.09541	3.26311	0.00505585	12.3693	0.0563933	98.8534	0	201.035	46.247
IFITM2	73.5972	104.782	159.044	247.16	119.021	59.482	45.2891	3.87839	7.10581	72.7818	62.6706	26.5099	214.106	135.512	206.643	41.3486	145.216	96.4898	160.947	84.2313	241.547	250.311	393.718	150.654	46.6135	110.662	106.689	53.4348	48.8319	106.353	34.9483	94.3966	430.757	40.1634	43.2827	132.9	246.963	167.018	11733.6	64.7846	8.50516	28.0459	81.2293	125.512	64.0325	53.5822	113.007
IFITM3	213.17	543.32	241.442	301.526	223.124	112.768	169.585	6.12326	14.1796	144.163	100.792	78.7758	273.807	216.539	333.069	110.442	268.883	252.914	256.883	109.591	402.109	385.139	465.453	246.209	61.9315	156.614	174.404	109.859	98.5361	201.036	61.9813	165.018	339.941	64.1911	72.5152	198.896	386.764	244.037	1172	126.718	0.523253	13.9727	30.4325	51.977	8.3432	183.456	471.689
IGF2BP1	7.22817	8.17126	0.00961099	0.00641129	0.0188717	0.0095994	0.00252051	0.0101164	0.0034362	0.00662773	0.0108408	0.00558987	0.00309173	0.00488688	0.00562446	0.00534324	0.0010866	0.00192815	0.000858098	0.00357394	0.408512	0.00469594	0.0205759	0.0226443	0.00101728	0.0093592	0.00715635	0.00445651	0.00413365	0.0179346	0.00547104	0.00722423	0.00509088	0.0028175	1.9323	0.0164308	0.00582321	0.000580841	0.0229586	54.2838	0.0213073	2.72539	15.2371	4.82022	12.5096	8.15382	6.54726
IGF2BP3	17.923	18.4647	0.0960108	0.147647	0.0583445	0.371581	0.0399132	0.0727802	0.0503959	0.10083	0.156421	0.0913298	0.0674513	0.0378307	0.0941216	0.0661837	2.8424	0.0392708	0.0901887	0.0781793	0.0795304	0.192516	0.39291	0.112161	0.0924105	0.227877	0.083017	0.195182	0.0793487	0.112517	0.0234115	0.208206	0.169085	0.0487802	1.33861	0.181478	0.0288667	0.0486694	0.69773	38.9818	18.9913	23.9018	19.5561	14.2575	22.2698	24.1261	24.15
IKZF2	0.111444	0.10014	2.30106	0.541976	0.700021	5.01869	1.945	0.856076	0.733557	1.01692	0.692934	0.993107	1.10656	0.570181	0.838708	0.56885	5.40308	0.451526	0.724512	0.565838	0.29325	0.40462	0.828131	1.86847	0.7299	2.07335	0.41249	0.710089	0.77835	0.690695	3.46782	0.333355	0.760363	0.810599	0.350555	2.19596	0.228456	3.77407	0.286789	0.258332	95.5008	0.299384	0.0634291	0.0289953	0.0569146	0.0786381	0.193458
IL11	7.33446	146.562	0.123753	0.0649121	0.0519887	0.0570362	0.0644248	1.95148	0.326422	0.198466	0.688773	0.314674	0.176638	0.0210629	0.0496401	0.0869055	0.0897198	0.0308672	0.0687842	0.027074	3.58835	0.216145	0.148296	0.0857988	0.0035731	0.330685	0.119902	0.0701439	0.692181	0.29212	0.416276	0.0501673	0.0908784	0.332909	0.416348	0.0330593	0.189987	0.0585901	0.0251531	0.991058	0.0264236	0.516658	1.57888	0.0349673	0.109141	38.4655	6.76801
IL15	1.63917	4.7077	1.47683	2.71522	1.27093	1.52849	0.96555	0.663885	0.161357	0.352703	0.564637	0.405844	2.63885	1.29061	1.66138	1.83599	0.9028	1.51102	1.33145	0.887319	1.98441	1.38931	2.30773	1.80521	1.99064	1.76917	0.356429	0.64245	0.954427	1.05291	0.808929	4.19885	4.20372	1.40791	0.415383	4.02627	0.971551	1.77805	2.07216	0.407238	2.99083	2.86806	0.327765	1.25495	0.283603	1.97899	2.49973
IL6	7.02041	64.8978	1.58586	97.2223	0.717388	2.69408	0.368196	0.0343917	0.113755	1.03482	1.79876	0.273905	7.94824	0.337464	0.712541	0.973373	1.7057	2.81301	9.42565	0.297111	0.367497	0.370909	7.49608	4.5368	2.66899	1.33779	0.348264	0.296706	5.73544	0.554495	0.476393	5.22336	1.01987	0.640986	0.104111	1.19248	1.08043	1.3088	0.376441	0.075817	0	2.25891	0	4.75945	0.411161	175.343	42.8897
INHBA	76.8667	215.386	0.881289	0.176616	0.346349	1.65628	0.296766	0.0790729	0.0866556	0.103512	0.341936	0.0952483	0.337434	0.479123	0.383468	0.0742167	0.52129	4.40279	0.403046	0.0435008	0.164633	2.88135	4.87468	2.30551	0.074119	0.988811	0.804217	0.176079	0.0983915	0.284963	0.79424	0.312251	0.0694581	0.0389074	0.241619	0.218553	2.32701	0.396548	0.0319528	0.559402	0.021882	0.0446185	0	13.2938	0.00646509	56.0527	65.6781
INHBE	0.0476169	0.30575	0	0	0.00586756	0	0.00537708	0.0265781	0	0	0.00493922	0	0	0.00503793	0.00560903	0	0	0	0	0	0.0223342	5.5744	0.00933449	0.00740563	0.125434	0.00182877	0	0	0.081758	2.10026	0.00211521	0	0.00357334	0.0034366	0.00129232	0.00233214	0.0150872	0.00525861	0	0.931125	0.148773	0.607265	6.02808	0	0.329387	0.0966581	0.100155
IQUB	0.16777	0.0585837	0.141366	0.0523421	0.257897	0.0693004	0.105551	0.223202	0.141473	0.147348	0.246105	0.157595	0.261593	0.179763	0.205305	0.0648899	0.228515	0.820086	1.4824	0.0773624	0.448036	0.0345375	0.596617	0.116682	0.112236	0.16554	0.205375	0.15742	0.516481	0.190919	0.0796245	0.0329718	0.028871	0.0482903	5.67149	0.662461	0.202408	0.165098	0.0494809	0.0875019	0.0196825	0	0.00480761	0	0.32134	0.186427	0.101572
IRF2BPL	1.85013	3.61932	3.12325	7.09718	4.15943	2.87763	4.63869	2.07056	1.36133	1.66496	1.49274	1.09999	5.21102	4.06779	3.15658	3.78645	2.50992	6.44945	6.32636	4.55426	3.07384	1.96676	3.85985	3.75582	1.57284	1.28553	5.24487	2.02107	2.75718	1.92451	3.3483	3.38102	3.51188	2.05948	2.35552	2.66167	3.08286	2.96726	11.7114	10.4716	0.937733	0.419428	2.20426	3.55296	0.308445	3.73075	3.10967
IRF2BPL	1.85013	3.61932	3.12325	7.09718	4.15943	2.87763	4.63869	2.07056	1.36133	1.66496	1.49274	1.09999	5.21102	4.06779	3.15658	3.78645	2.50992	6.44945	6.32636	4.55426	3.07384	1.96676	3.85985	3.75582	1.57284	1.28553	5.24487	2.02107	2.75718	1.92451	3.3483	3.38102	3.51188	2.05948	2.35552	2.66167	3.08286	2.96726	11.7114	10.4716	0.937733	0.419428	2.20426	3.55296	0.308445	3.73075	3.10967
IRS1	2.94755	7.40936	2.57404	3.73114	4.42324	3.97545	8.19615	2.36752	1.44002	0.879677	1.06732	0.653594	6.93366	4.98873	7.0989	5.22257	3.63121	3.05539	6.11345	4.9283	1.48843	4.58571	3.02427	2.17779	3.06769	2.00294	10.94	1.52429	0.812408	5.51638	3.83185	4.12839	1.24749	2.83685	0.270355	10.46	10.4919	4.85159	0.328125	6.00472	0.0322709	0.0162461	6.72585	0.0894556	0.0174009	4.37865	4.86507
IRS2	1.49128	2.96139	13.4284	13.7595	9.1873	10.0142	6.38117	8.70963	11.2679	8.52584	9.3477	6.61505	15.1431	10.0162	8.85972	6.41955	4.95512	9.71963	7.46034	5.08896	2.13378	9.14594	7.76002	8.76352	6.03959	7.03959	11.4142	2.63172	11.6621	9.38503	10.9746	3.70528	2.90581	3.96242	2.13036	3.57869	9.98319	7.53314	11.3825	5.56577	0.211474	4.43127	0.0363438	1.48262	0.25873	1.97442	2.38156
ISL1	0.606449	0.717665	0.00710125	1.67443	0.0538817	0	0.409933	0.00311131	0	0	3.87181	1.13573	0.0357756	3.1771	2.1911	0.273985	0.0285087	3.73521	0.00716096	0.005927	0.00209246	0	0.025435	0.350211	0.0713659	0.00620058	0.0232183	0.991081	0.446211	3.08863	0.15986	0.135278	0.00732964	2.31416	0.570419	0.0507355	0.0204844	8.33683	0	0.227724	0	0.0392188	0	0.131014	0	0.616411	1.22684
ITGA3	110.297	73.8991	13.6839	7.30675	23.2798	23.2201	20.4513	7.10606	4.94298	2.80232	4.47755	2.71953	13.6099	9.56709	10.149	14.5164	19.8205	22.2791	13.3966	5.76911	46.0178	5.63029	43.5944	24.238	4.1487	11.6823	9.68451	9.40638	17.2807	10.029	14.9547	12.9926	14.1596	10.3613	1.25023	35.5777	7.84645	7.05595	1.46597	8.65618	1.15417	7.97918	0.246989	39.3838	0.0218284	66.6863	57.6322
JUND	17.3092	19.5105	32.0051	123.428	27.4381	62.7267	46.9752	41.1439	24.8703	38.2338	40.4357	28.0673	109.11	91.4136	82.3506	57.1205	33.7782	82.41	197.389	31.9142	48.1554	34.2672	71.1956	57.3073	33.4411	30.9342	181.583	37.6492	56.8306	34.9424	68.959	135.13	38.931	38.7063	30.0391	46.5603	49.707	48.1017	80.2916	26.8496	4.3441	5.861	24.3085	41.0681	17.1662	16.4561	19.4399
KCND2	3.50156	0.728115	0.105785	0.278079	0.233195	0.0341765	0.129695	15.0241	3.8119	1.90679	3.64241	3.71531	0.518145	0.367857	0.172469	0.0701262	0.0792645	0.125868	0.619999	0.0638003	0.0183006	0.0539725	0.0580423	0.123478	0.161645	0.0431214	0.762045	0.0735153	1.16137	0.0474009	0.0571061	0.116233	0.0414334	0.0275739	0.30549	0.125083	0.387704	0.413918	0.160503	1.49163	8.23911	0	0	0.00408301	0.00264045	2.43627	2.36768
KCNE4	2.60723	3.58176	3.48031	7.6268	1.7918	5.8154	6.71398	0.277788	0.963307	3.90133	1.14375	2.61562	6.0682	3.43275	3.57709	1.60149	1.62691	30.6679	4.25817	1.15234	1.43036	1.49725	0.742333	4.73779	2.11314	5.70947	5.79765	6.26984	3.90983	0.815026	1.30397	4.43448	1.86001	3.09743	0.405718	4.77047	5.16034	2.25221	0.252353	0.0156736	0.029402	0.00447371	0.0188513	0.0326093	0.00412025	10.4692	3.54277
KCNS3	1.63808	2.2134	2.67207	1.17531	0.712418	1.91596	5.91778	0.222685	2.07037	1.36208	2.07714	1.75143	4.61252	2.43087	2.22717	3.43959	2.03077	3.3756	1.28101	1.30707	2.6193	1.71725	12.807	4.94735	8.62967	5.11047	0.226648	4.29133	0.666481	2.90557	3.28214	2.11328	0.801168	3.43149	2.32372	1.08569	1.2343	3.94046	0.201287	7.90473	0	0	0	0.399946	0.122682	1.09936	2.38752
KCTD12	5.51099	7.44946	21.5483	25.9786	4.65271	17.4571	11.5249	14.7576	5.16218	18.1709	12.5897	11.7212	19.2996	13.0824	13.0834	10.503	13.2855	13.3609	16.2443	4.68788	5.39898	4.47135	17.0324	19.4205	9.57712	33.8725	15.7062	4.04897	1.52709	3.23855	6.4345	17.3803	20.2877	4.65202	6.97967	6.40849	16.5146	12.0748	20.3921	1.42011	0.131306	0.00189657	0.0024011	61.2294	0.160998	10.3396	14.0431
KHDC1	1.37108	1.70658	0.23923	0.328238	0.254547	0.514864	0.8787	3.14085	5.39893	4.11084	2.24498	3.61144	0.21998	1.0962	0.842047	0.591255	0.574498	1.42415	0.867308	0.938855	0.24632	0.0905471	0.504835	0.458576	0.235504	0.477378	1.56545	1.5795	3.80296	0.660098	0.201542	0.471913	0.532596	0.777121	2.69735	1.02309	1.28477	1.00892	0.175746	1.23268	0.676984	1.28188	0	2.38065	1.62963	1.49124	2.27007
KLF11	2.636	1.92593	12.8142	23.4545	6.50014	11.9893	8.66867	6.49951	1.48909	1.78454	1.54045	2.06109	11.1607	9.17781	8.52234	9.59838	4.25151	11.0172	9.26699	6.08	7.03417	10.4203	4.85681	6.91146	4.21567	6.27563	6.72853	13.7233	1.0853	4.00043	8.47128	4.36628	5.60677	4.85333	8.0918	3.81905	6.09426	6.97431	1.49031	1.54042	0.226434	13.3431	4.92406	6.78515	4.29029	4.40798	3.10003
KLF6	40.0917	54.4653	88.6594	91.6594	6.11398	60.3631	44.7768	8.09753	6.07326	7.0095	8.28868	6.31692	91.6772	34.1995	38.8861	37.5426	30.3701	54.8452	43.817	10.2403	31.5841	31.1713	58.2573	47.3562	32.0359	65.3021	19.7674	19.8879	4.76865	8.62749	77.3109	66.6407	20.4194	29.5292	4.87716	35.5737	28.0489	37.6836	77.3962	5.14497	11.3357	2.81663	24.6191	60.7914	4.91435	30.1212	54.6316
LAYN	8.36712	5.88053	1.48184	2.63463	0.406532	3.20613	3.69061	0.502255	2.22239	4.44445	5.7627	3.44094	5.44756	5.03284	5.99518	4.93993	2.32644	2.14563	6.31126	0.937494	1.00348	0.353671	3.7594	4.184	0.665187	2.32747	7.58251	0.673524	1.53293	2.82492	1.21432	8.26588	2.35811	0.97275	1.24902	4.5995	4.58588	7.21529	0.214375	0.953313	0.00827395	0.00548813	0.0551227	0.197338	0	5.93164	9.32833
LAYN	8.36712	5.88053	1.48184	2.63463	0.406532	3.20613	3.69061	0.502255	2.22239	4.44445	5.7627	3.44094	5.44756	5.03284	5.99518	4.93993	2.32644	2.14563	6.31126	0.937494	1.00348	0.353671	3.7594	4.184	0.665187	2.32747	7.58251	0.673524	1.53293	2.82492	1.21432	8.26588	2.35811	0.97275	1.24902	4.5995	4.58588	7.21529	0.214375	0.953313	0.00827395	0.00548813	0.0551227	0.197338	0	5.93164	9.32833
LIN7B	1.57405	3.13659	3.73578	1.57942	2.68229	4.07469	4.56635	4.59394	10.6131	10.6832	12.8964	10.2876	2.27481	3.30175	2.56801	3.55301	3.6585	3.29629	2.65211	10.2839	2.6179	1.80137	2.52379	3.94701	8.53394	1.54397	2.6799	3.74232	10.9674	4.54047	7.64794	4.50942	2.63849	6.36898	8.32599	3.73089	2.56686	2.51591	1.73421	2.59288	0.119771	1.66738	2.93245	1.0723	2.1562	2.33912	1.59577
LIN9	2.5781	1.44367	0.986813	0.794654	0.704474	0.9523	0.608727	1.4352	0.703654	0.632742	0.714234	0.793608	0.752909	0.637315	0.580601	0.750736	0.736592	0.800586	0.749327	4.80024	0.290673	0.442972	0.472592	0.745545	0.830308	0.636172	0.916571	0.535656	0.283185	0.60623	0.969779	0.60692	0.840738	3.7204	1.53826	0.464377	0.735455	0.95909	0.222181	1.634	4.38423	9.58766	1.09825	1.0788	10.5225	1.87108	2.01306
LINGO2	0.756604	1.91795	0.0207229	0.0167128	0.0541082	0.0135322	0.0605315	0.116526	1.77987	0.657452	2.22193	0.246235	0.073811	0.247131	0.379581	0.0378629	0.0338787	0.0196771	0.211436	0.0215842	0.163066	0.00925764	0.0260885	0.0151674	0.032488	0.0893289	0.102512	0.07675	0.404693	0.0173977	0.0343897	0.0464001	0.0377631	0.357995	0.386762	0.812879	4.22722	0.11197	0.0652567	0.591299	0	0.707585	0	0.156258	0	1.78132	1.609
LMAN1	63.0396	83.5353	11.3602	16.2587	23.0652	17.1373	9.92706	10.9108	4.52255	6.94145	8.50049	9.75206	17.0363	13.9007	17.019	10.9031	13.8153	8.45009	12.9894	14.0348	8.95974	58.7171	16.1476	15.9311	15.5213	14.6994	14.6935	30.9802	13.6859	19.5944	8.69663	10.9197	12.8741	21.337	6.05466	12.9071	13.6851	16.4303	2.25481	10.4026	42.4375	52.2047	63.8909	15.6169	45.3433	66.1632	61.1968
LOC728392	34.6908	39.8788	4.43671	2.86346	1.54622	1.46887	2.12004	6.28386	34.0742	38.0403	43.8858	15.5686	3.03924	10.569	8.85917	1.9468	1.80361	1.84519	8.82136	1.85307	2.40196	0.684817	2.54854	1.79801	1.00922	2.0001	11.0906	1.8951	99.4005	2.38305	5.43531	3.35623	6.35892	1.56679	2.7859	3.16356	10.272	11.6091	12.2736	4.22465	0.172459	0	1.07315	2.59393	1.02459	12.0244	17.7576
LOXL1	38.7512	115.599	1.87656	4.40496	1.65397	3.72479	8.98382	0.0360681	0.141679	0.524527	1.03113	0.686209	3.76422	8.78431	5.45194	1.70221	3.89828	7.23257	2.91311	4.14284	4.06349	1.29781	2.45707	8.36409	1.95039	2.78968	4.38954	1.59804	4.56824	3.3542	5.04481	4.20347	3.47675	3.05222	1.88253	2.11089	7.22636	10.3808	1.99113	2.64696	0	0.168432	0.0948919	3.74169	0.00553796	23.5831	75.286
LRFN5	0.677738	1.01001	0.0985602	1.09302	1.45161	0.0918574	3.64101	1.36961	10.7325	2.58494	5.17802	1.71056	1.54288	7.875	4.33199	1.08106	0.397178	2.25835	1.12086	0.0833733	0.123529	0.0776355	0.251198	0.293223	0.0801974	1.72019	0.554033	0.128297	0.169236	0.297374	0.176225	0.940435	0.17971	0.109441	0.292553	0.213536	0.624881	4.38723	0.122161	1.34015	0.486795	0	0	0	0.0514812	3.0343	1.81238
LRIF1	10.3191	11.6577	3.97547	2.71907	2.96057	3.05488	2.80163	4.59943	5.53361	5.19157	5.27151	6.94998	2.8477	1.84083	2.11717	3.01817	3.88417	1.96211	3.58312	4.85229	1.87819	5.43361	1.70017	3.15409	5.47763	3.40554	4.11626	1.54633	3.6825	2.94297	2.39769	2.38883	5.44402	4.97103	8.9278	2.75705	2.31719	2.77715	5.97092	2.45046	7.74187	15.0079	7.52287	1.22972	18.6842	10.2339	9.3775
LRRK2	0.26585	0.167227	1.82102	2.3398	1.76336	4.29213	2.03662	1.10774	2.89101	1.68385	1.99592	2.48505	1.43874	2.93529	2.74195	1.99179	2.32572	3.32111	2.62988	1.32642	2.43644	1.29816	13.1364	2.08889	9.67797	4.96304	2.35208	1.79461	0.607503	2.12455	1.60352	2.01912	2.4856	1.09575	0.344704	1.73842	1.85673	4.37901	45.8838	0.0133335	14.2063	0.0544345	0	0.0808104	0.0653592	0.651245	0.628714
LTBP2	95.5661	251.202	10.4742	19.1745	1.96211	25.1418	4.74954	0.806377	0.42745	0.922012	0.783789	0.806567	18.3065	43.1763	23.3098	5.26746	10.7161	19.839	9.5937	7.38914	1.47246	2.42611	38.8509	27.6458	10.0962	18.519	26.336	3.20019	1.56574	5.9175	8.84141	2.18364	1.75341	5.79295	2.34881	32.1126	7.16406	8.34451	2.67544	0.373639	0.0397866	0.0467894	0.279691	131.109	0.0376222	99.8697	112.224
MAGI3	2.19683	2.62961	1.78335	1.41274	1.44848	3.01691	1.52577	3.88443	4.27917	2.06644	3.44605	2.42394	2.25843	1.44607	1.33468	4.35746	2.92016	2.20582	1.4243	1.14547	1.59793	2.28392	5.96757	1.98656	0.99461	1.81455	2.14582	3.36393	2.28859	2.21331	1.26724	2.36575	0.729992	3.057	0.940385	4.45391	1.93684	2.65399	0.643447	1.00375	0.198438	3.89758	1.33969	1.11903	2.11402	2.22319	1.99323
MALL	23.919	2.98407	10.2834	8.53343	1.48949	54.6873	5.42862	0.150615	0.629381	1.15908	1.05566	0.527995	5.42809	2.74163	2.6258	27.6123	130.889	2.53811	3.30428	3.51408	2.97213	1.75412	16.6248	8.37701	2.61265	6.62782	0.539283	1.77128	1.04895	5.30196	13.8913	36.0113	1.80616	3.35168	2.4639	5.18597	2.55637	27.0981	0.90785	3.26412	0.010504	0	0.0195551	18.7547	0.00459629	17.5183	12.864
MAP3K6	3.90464	4.56922	36.7662	27.2586	7.19779	22.717	18.3714	10.1383	2.49684	3.39219	3.18392	3.1563	18.0493	21.3201	24.1639	8.63316	33.8201	26.1536	13.3377	19.4576	21.2688	5.35287	31.8957	18.6846	7.25842	15.3271	3.44394	7.52997	7.44588	15.5114	25.7084	10.06	13.2608	9.35962	3.55816	19.536	16.4681	21.5251	5.17763	2.35098	0.264341	1.0566	1.08212	5.41013	2.19021	2.98042	4.54586
MAP3K9	0.115621	0.0887038	0.410876	0.0510051	0.387811	0.512192	0.23433	3.23955	1.65421	1.09685	1.07519	0.515332	0.341007	0.0733753	0.0907706	0.270201	1.95265	0.264804	0.139028	0.24345	0.608671	1.25974	1.0267	0.611801	0.553201	0.0396734	0.275174	0.986038	1.14119	0.595348	0.728846	0.386167	0.244334	0.684805	1.5289	0.922509	0.128534	0.573667	0.103082	4.78675	0.880482	0.805712	2.36113	0.0411774	0.13817	0.0861057	0.0435117
MAP6	2.21185	1.09693	1.57956	1.6209	5.06936	2.59668	4.14135	14.7558	37.375	19.3503	23.4936	21.1196	1.21142	3.00792	3.61865	4.21282	2.36797	10.4606	9.26245	2.41602	4.98459	0.528873	3.35976	1.37547	0.483405	3.1932	2.80714	1.47491	30.7847	3.75066	1.9008	3.7164	0.634804	1.58441	4.595	2.19288	3.9312	3.40523	0.590559	0.297247	0.0024762	0.00328451	0	0.0376583	0	1.58871	1.56063
MAPK6	28.8032	35.4163	9.31314	6.94097	4.17098	9.40754	6.16105	10.8054	8.69567	7.96562	11.3723	11.1566	6.44722	7.4473	6.07232	6.71891	16.9472	4.07276	3.66064	3.06054	3.75439	13.6025	4.97925	7.28267	16.2929	4.53656	3.31923	3.63478	4.78861	6.30697	13.7289	7.71201	3.87465	6.63657	8.0087	4.60601	5.30969	9.39574	2.97396	19.788	58.1685	33.3453	51.4867	6.16738	39.8114	35.6274	29.3508
MASP1	20.1973	6.40334	2.41769	2.37344	0.442332	1.78581	11.4889	1.20279	0.560832	3.02028	3.09224	2.93413	1.2162	77.7532	56.319	19.7692	2.52923	3.42162	11.5787	30.3282	0.691514	31.0233	1.88266	1.2266	3.14419	1.66319	1.61905	0.208952	0.147168	14.8778	3.36046	6.40803	0.20869	14.8253	0.146913	1.803	33.0795	52.3352	0.523086	0.603234	0	2.33154	19.4008	0.0880734	0.0425031	14.6189	8.2076
MEDAG	26.0447	13.4036	24.0233	90.1189	3.94375	32.2225	2.13173	0.110674	0.350882	0.248667	0.777184	0.172828	15.8269	6.58726	10.239	4.12318	16.9554	15.2799	10.1383	1.83584	1.33123	0.72542	4.75966	19.805	4.59616	18.3413	4.75679	1.60203	1.32747	1.27082	6.34486	5.2763	0.298998	1.65579	2.77977	10.6964	4.28753	4.96274	0.703132	0.710294	0.00448529	0	0	13.1036	0	34.3662	16.5351
MEIS1	12.1603	9.50313	4.4588	11.8432	39.7088	5.76702	19.2255	18.9771	1.57037	3.40678	2.85311	4.94166	9.7298	45.484	39.7256	24.9733	12.6418	43.2485	35.8561	7.50961	4.54244	2.40864	22.1906	6.19051	1.85348	3.07308	16.4514	23.478	0.911969	7.41384	7.29542	21.22	11.356	7.56258	1.59824	2.43523	50.5773	25.2934	1.26294	0.324162	0.0876888	2.7888	0.997153	4.56881	1.55656	18.6463	10.1291
MEIS2	5.29256	3.80276	1.20122	2.82934	7.15289	1.83632	10.4754	1.93847	2.46163	2.02736	0.858831	6.38893	3.43796	4.43676	4.4761	6.95277	2.46691	5.80803	6.05692	4.41839	1.78526	1.23423	2.1062	2.76113	0.2003	0.409983	3.80172	1.69848	2.92373	2.14194	0.956804	5.70179	0.88014	2.3049	0.317071	1.19449	11.2716	4.46566	0.173047	0.25638	1.75868	1.10766	0.988016	3.17872	1.97317	3.88304	4.53626
MICA	44.1031	60.5842	15.4048	8.94486	14.5531	20.0143	11.5712	2.99498	2.04434	2.65301	1.99575	6.28202	16.9117	26.4513	27.4034	12.7891	9.36746	10.0344	12.671	8.94225	16.2641	10.7162	24.863	13.569	5.54966	13.7112	18.7691	14.3034	4.87343	11.5614	7.14007	12.3544	13.7815	11.067	7.14849	16.795	13.152	22.7714	8.47779	7.40017	3.76967	13.1605	14.5419	57.3022	13.2141	40.3928	51.6594
MICALCL	1.22378	3.97495	0.806626	0.0686534	0.0375309	0.313941	0.274378	0.120119	0.0419198	0.0577748	0.0490139	0.013139	0.227532	0.0592823	0.0338449	0.956006	0.2476	0.172957	0.0679908	0.0602207	0.022653	0.118942	0.791049	0.163778	0.0185908	0.112261	0.0328693	0.235498	0.0191554	0.233874	3.3322	0.228049	0.163507	0.229202	3.34071	0.18655	0.159935	0.211542	1.70195	0.0348844	0.00605547	0.133782	0.00981017	0.0863862	0.427997	0.788378	1.35798
MLPH	2.34043	3.57345	4.5501	2.07372	0.10355	3.06753	7.9624	0.0991093	0.0915532	0.458783	0.425563	0.235957	16.1651	33.9689	33.5601	10.0286	2.97626	2.76252	10.6	17.3885	0.42402	9.05393	32.2026	47.179	1.46744	4.85817	9.06228	13.6529	0.713549	89.6949	4.54827	6.41062	0.0849757	59.9586	0.88553	29.2267	7.90888	13.147	1.03745	1.91833	0.021692	0	0.0285747	0	0	3.95777	1.24337
MMP16	5.75743	4.8144	0.0415786	0.185972	0.0282633	0.523472	0.15199	0.654781	0.582264	0.370002	0.579261	0.284899	0.368117	0.584378	0.386274	0.197988	0.109069	0.173979	0.17196	0.0962496	0.01818	0.0401055	0.0531136	0.20702	0.0226728	0.236466	0.306716	0.0201478	0.0643465	0.0416357	0.129227	0.301211	0.081132	0.0693281	0.106016	0.0900079	0.686506	0.218364	0.00445094	4.30927	0.0368088	0.0018675	0	1.4405	0.00206395	8.40979	4.6542
MN1	7.40786	5.79074	0.98041	2.38465	0.35618	6.25224	2.84908	0.604141	1.94678	0.970444	1.60829	6.01588	1.12637	1.56258	1.29256	1.48429	2.63969	5.13173	2.78164	1.15596	0.446347	0.360987	0.996358	3.79727	7.38081	1.94671	3.91265	0.378333	0.657374	0.431041	1.06661	2.79928	0.241542	0.853307	0.408242	0.505253	2.14059	1.79682	0.179871	3.59272	0.0133823	0.96477	0.0138671	1.0876	0.00186483	5.53386	4.6994
MRC2	60.1035	147.204	3.91414	13.4973	5.3189	10.7502	6.50819	0.317517	0.724264	1.67745	1.71511	2.90041	16.0989	26.4886	20.3338	5.0838	16.0414	12.5958	18.0191	4.36656	6.03497	3.28191	18.6798	8.87912	4.14858	11.3162	31.5232	2.84581	7.41069	8.63477	23.2463	6.75065	15.0396	4.0621	5.44038	3.25942	27.8458	32.2406	3.17727	8.07206	0.0160897	0.905237	0.00748946	16.0139	0.955599	111.972	70.9615
MRPL17	4.92441	7.56824	1.09464	1.17329	2.71109	0.948258	1.02682	0.267372	0.692416	1.28039	0.777115	0.748083	0.990076	0.625656	0.892838	0.936896	1.62402	1.04712	0.729819	3.66541	2.06581	1.95567	1.72254	1.07957	1.67556	0.400955	1.08361	1.54935	2.08148	1.33335	0.938775	0.840745	1.95795	1.94698	0.869713	1.55277	0.996451	0.957557	0.769067	2.80796	4.7793	5.26314	2.6238	2.19852	3.54114	4.6577	7.29504
MSC	8.87081	36.0799	1.00817	4.83949	4.30125	2.11884	0.916125	0.0225721	1.04717	1.58605	0.115074	0.217108	1.41802	2.75209	2.47786	0.525855	1.63565	9.81133	1.55984	1.93092	3.85646	3.06982	2.99496	2.90033	1.25195	0.981293	1.76547	1.53985	1.47709	1.1801	0.812228	1.45296	2.6737	2.98549	0.954519	1.12379	3.1047	3.76993	0.496789	1.76833	9.54862	0	0	0.0211537	0	35.1062	12.4682
MT1E	67.1006	99.4489	62.7917	449.96	100.125	109.435	42.5091	15.877	31.5407	139.837	91.2568	209.308	51.1166	41.4286	43.9996	130.388	89.1457	51.7136	104.3	70.2979	97.5877	816.757	92.9037	60.1792	69.8353	47.6478	13.7219	212.847	27.3469	303.509	69.8247	69.7659	24.6503	110.789	6.98419	130.341	19.3927	46.2723	11.6563	43.3585	6.10514	12.3341	39.4156	86.9992	0.626881	56.22	71.0468
MT1M	0.11721	0.110743	118.4	413.077	11.7757	49.0077	21.8662	5.62299	16.5642	93.4568	43.8948	95.5449	24.2947	16.3448	41.3678	43.0159	87.5234	23.8574	47.8112	6.79332	30.6985	671.558	85.8197	61.8717	14.1312	23.7497	2.37513	37.788	7.67064	122.758	10.4142	36.011	16.3304	17.6587	2.16598	80.5838	15.3589	25.3346	5.12648	5.89061	0	0	0	2.79525	0	0.195619	0.200134
MYO1B	33.4709	43.0424	12.8543	15.9541	1.94413	6.953	3.03984	0.70243	4.95521	3.83955	2.467	4.9406	13.3971	4.93967	5.25618	5.22737	12.519	6.91153	4.36208	4.57901	10.3143	78.3931	28.593	9.11161	4.4196	12.4308	4.93242	16.5459	1.42667	34.7098	6.70555	3.28054	3.89852	5.15723	2.5669	7.48071	5.91901	8.41851	0.973751	8.29456	0.0475229	4.63242	15.1068	4.321	0	24.5888	42.1782
NAB1	8.84541	9.47457	12.8561	12.6399	6.20794	13.6412	5.3677	17.7482	8.09164	6.23546	7.13632	6.09087	11.8545	8.11966	8.78275	7.44078	8.9859	6.92806	8.62031	5.01441	4.16732	7.23879	5.81691	9.887	3.66517	15.7491	6.35858	5.03242	8.08847	6.72381	15.6638	6.55928	4.9459	7.74557	5.03665	8.45519	7.83872	9.26	4.0355	3.87275	20.3935	21.1566	10.2848	3.38313	7.61779	13.3645	12.2927
NAPA	16.6013	18.6714	18.6949	14.6719	28.2396	17.596	18.0583	18.9314	22.4837	18.1964	13.7978	10.5431	13.0124	15.0079	14.9007	16.0283	22.1591	24.9171	14.1866	32.2545	18.1642	27.4576	22.5592	14.9795	38.0025	8.53883	13.0814	16.6807	16.5268	24.5768	20.6664	14.9943	15.2545	19.972	16.1517	17.9788	17.5556	12.3115	69.9622	14.1488	11.2299	5.30383	9.75247	15.7164	13.6754	18.2237	16.2294
NAPRT1	1.55513	1.21648	24.0637	24.5838	17.2262	14.712	16.101	7.2868	4.00484	5.82277	4.22481	5.49849	11.2791	14.8802	13.4022	21.538	35.5329	12.6711	13.4721	15.0818	23.9824	52.3564	15.3768	17.6417	8.6971	9.59901	10.7059	15.2584	7.41689	27.6365	24.3007	30.8647	26.8214	27.8029	7.17946	9.5164	8.85846	11.9923	105.068	8.90728	2.49838	4.52167	0.866276	28.8177	5.5698	2.14728	1.5814
NFKBIA	4.20936	9.71255	33.5033	44.3374	16.1768	20.0883	15.6172	2.84987	2.80105	9.21779	6.22971	5.84868	26.5717	15.9976	14.3694	19.0168	23.1863	29.7961	23.8927	16.9787	10.452	18.5335	86.676	20.1386	18.9631	17.0213	41.2328	11.4816	9.48647	10.596	20.4207	14.7626	24.9246	15.2359	4.97862	24.653	16.586	20.3362	74.3438	5.40852	16.1491	4.46985	13.8524	9.85162	1.35888	14.5813	9.85436
NID2	20.3648	23.5213	2.03552	8.09963	4.22575	1.83823	2.63729	0.428229	0.405321	0.374783	0.666347	0.633539	4.59666	4.08242	3.30721	4.29452	1.93918	6.3842	3.69157	8.94943	2.37595	4.13611	2.8582	3.19899	2.11251	11.1169	9.7031	2.3711	0.667845	2.03285	1.31704	4.18758	1.02198	3.3912	0.452069	8.2367	4.26072	4.80576	0.397277	1.83361	0.0939473	0.82165	0.0444318	10.4455	0.0191303	30.9396	33.7851
NOTCH1	2.94289	2.35059	10.1835	15.6587	1.96313	8.65668	8.79909	1.3519	2.30088	4.48405	3.57555	5.11553	6.13283	7.11668	6.56217	9.37425	10.5251	8.40183	7.00121	5.13852	8.63936	5.44469	16.3171	7.13243	2.66007	6.64617	1.70856	7.09569	2.81624	8.23172	11.5279	9.40543	18.7118	3.32626	1.15591	5.13132	6.37053	7.75982	18.5909	17.3361	0.538973	0.14743	0.0290058	17.951	0.775788	2.4092	2.9808
NQO1	54.7204	79.2423	10.7883	16.9145	32.1873	14.4393	27.5341	1.54364	3.29342	9.84306	6.00942	18.7335	6.50156	3.42249	3.67333	8.45835	36.9183	92.0866	3.62316	3.40182	26.3364	1.96135	8.08937	6.71518	11.3504	9.29205	1.20281	2.51781	2.21923	4.50541	3.10094	6.03058	3.71349	97.6278	1.34342	14.9609	3.11451	2.43648	1.16675	5.32498	5.56475	79.6641	78.2795	52.2028	16.2942	161.386	103.416
NR2F1	8.28313	6.20042	0.720523	14.1664	11.8889	1.81239	19.0928	10.1616	11.1112	8.57756	4.3879	7.9532	9.67256	22.8385	16.874	1.56799	3.25822	5.06239	18.0494	0.230659	10.3303	6.37506	13.9459	0.699597	0.207752	8.71842	14.9929	2.46842	4.34963	4.92737	0.61206	2.28947	4.58584	1.79913	0.867747	4.87006	15.0981	18.6433	0.405256	0.593992	0.00910905	5.74896	15.0453	8.88743	0.0164021	10.5607	6.13798
NR2F2	31.6538	31.6653	25.3347	20.5905	18.2958	35.9165	12.9994	2.04824	2.32657	5.22495	6.2461	4.05156	24.3777	58.4836	47.4679	15.9473	13.3235	31.2223	39.2852	6.36776	25.833	14.0754	23.3571	27.2274	12.9386	64.9995	90.5697	8.49249	5.40703	11.9405	5.95808	15.9947	46.0195	19.5322	7.17101	11.4525	31.5932	32.5747	0.692433	0.225765	2.99264	3.17065	1.64108	51.0939	2.42294	25.6101	34.7916
NTF3	1.94309	2.94501	1.67805	1.38172	0.160484	6.94071	1.09486	1.46307	0.125834	0.44064	0.0409374	0.0131157	1.45012	3.64489	3.03195	0.550679	0.593732	0.894314	1.37552	0.21618	1.00505	1.63208	0.624811	2.64119	0.322034	2.23124	3.95162	0.0805865	0.574072	1.31391	0.752437	0.691113	2.0426	0.986238	0.317968	0.260036	0.336767	2.76791	0.0587203	0.427638	0.0397727	0	0	0	0	0.398125	2.52474
NTM	32.5262	57.3723	0.742612	1.66426	0.28478	0.902801	0.35668	42.9187	30.486	18.6497	13.9779	21.0354	1.07891	0.592736	0.265989	1.26433	1.50491	1.20367	0.494232	0.351206	0.333011	0.121568	7.01329	1.24758	0.520688	7.5573	0.0707072	0.155791	0.0680571	0.293899	1.35545	4.44786	0.280072	0.419569	0.199759	0.307788	0.41026	1.06532	0.63366	4.53874	0	0	0	0.268706	0	30.0806	42.6264
NUPR1	50.3117	97.0666	70.2887	58.4155	83.7438	48.7145	68.1525	7.80107	1.82864	27.1663	19.0185	12.6996	46.2707	63.732	55.7659	48.7638	52.8326	69.9062	44.4759	14.7349	41.6545	53.8469	81.4779	65.9134	32.5919	22.0133	41.8015	148.236	10.3573	90.5259	56.0131	34.4399	17.9693	29.3669	24.9112	141.563	56.4948	54.818	4.35917	0.0426687	0.0124857	4.73598	8.70698	0.798205	0.0621739	71.7964	73.4886
NXNL2	0.233392	0.121308	0.0821758	0.0951863	0.0513927	0.826724	0.220842	0.105345	0.11056	0.378782	0.620085	0.158544	0.427314	3.19564	3.53205	0.0673932	0.173322	0.373117	7.23813	0	1.70282	0.0798822	0.0756046	0.355958	0.0738707	0.18776	1.29403	0.107991	0.19918	0.194628	0.0982388	0.262119	0.165408	0.0313232	0.470034	0.144044	1.38969	2.10654	0.0350322	0.494831	0	0.358689	0.0102424	0	0.084894	0.102246	0.235666
NYAP1	0.340317	0.14179	0.891793	0.635933	0.911618	0.217199	0.361581	7.11341	13.3994	10.3955	6.64625	5.27998	0.660924	1.66342	1.58612	0.665101	1.76093	0.489532	1.43983	0.320632	0.41899	0.30556	0.110894	0.465748	0.15526	1.20734	2.29875	0.563237	12.0966	0.493237	1.00101	0.706755	0.795035	0.235978	5.14286	0.402969	3.15397	1.78474	0.284492	3.47531	0	0.0561508	0.329893	0.27455	0.0533548	0.268318	0.256988
OPCML	0.827349	3.43234	0.0737214	0.0778239	0.0218367	0.0514601	0.0209047	20.5324	20.8424	8.44254	8.95391	5.55408	0.0478031	0.0823657	0.0544237	0.0331244	0.0777151	0.0628109	0.0860917	0.143868	0.0584545	0.0433687	0.0611513	0.0936049	0.088775	0.669182	0.0267575	0.0447486	0.617431	0.0280757	0.0512909	0.216165	0.12066	0.127879	0.080114	0.0608756	0.0863565	0.0495163	0.263245	0.212677	0.158961	0	0	0	0	0.551221	0.900828
OXCT2	0.306709	0.343192	0.463326	0.36863	0.196508	0.677523	0.511259	0.724241	0.770273	0.585249	0.631884	0.320978	0.232515	0.403379	0.589372	0.929761	0.755845	0.963277	0.812456	3.50677	0.214997	0.457674	0.463537	0.354998	0.0908042	1.7261	4.35482	0.657719	0.424393	1.00288	13.607	1.16986	0.971511	1.40986	17.8818	1.51132	0.632564	0.821602	0.265897	1.54071	0.110874	0.162215	0.139532	2.16256	0.080596	0.221819	0.329261
OXTR	30.1306	23.6024	0.0730004	0.128848	0.086499	0.0795837	0.0757205	0.447906	0.841636	1.77227	3.78942	1.98445	12.0718	0.0950597	0.231303	0.0755093	3.14092	0.404213	0.489465	0.207447	0.289882	0.12449	0.559844	0.659392	0.13892	0.222616	0.832797	0.0453805	0.188101	0.291213	0.122654	0.119273	0.251855	0.0959241	0.122132	0.113008	0.253744	0.157082	0.16665	0.42629	2.6633	0.374775	0.215983	0.0904715	0.215352	2.63658	11.3313
PAQR9	0.298363	0.155677	0	0.0214406	0.0548886	0	0.00396927	0.112238	0.655829	0.433182	0.419003	0.558502	0.00218019	0.00661901	0	0.00470947	0.00215352	0.005928	0.013071	5.6962	0.0123022	7.5066	0.0147541	0	0.213923	0.0434419	0.00403326	0.0179315	0.331366	3.64546	0.0144939	0.00649975	0.0266164	1.93131	4.08218	0.0374114	0.00260715	0.00897328	0.247626	0.931373	0	0	3.96176	0	0.117853	0.0716849	0.118844
PCDH10	48.4782	112.091	0.0625132	0.319956	1.24449	1.61684	1.07575	0.873896	9.64061	7.59687	13.7401	10.4504	0.164556	1.23993	0.820141	0.153784	0.0895051	5.806	0.570605	0.128635	0.783869	0.0497605	0.253039	0.196735	0.0566455	1.49337	0.410125	0.0829672	1.02138	0.937957	0.0580969	0.490711	0.0208568	0.134317	0.512521	0.322478	0.448545	3.31003	0.180158	9.20383	0.0408269	2.99286	0	72.8111	0.0480341	25.7179	36.1569
PCDH7	14.9001	10.1401	0.752102	0.476801	0.414074	4.87256	10.5295	0.200476	5.28491	2.80591	4.06831	3.05629	1.17275	4.26898	2.67204	6.38515	3.28062	15.1795	3.50511	9.78239	0.335608	0.328066	0.812123	0.907664	0.0811886	0.894461	0.965749	0.127803	0.0371759	0.733541	2.8567	3.90432	2.78864	5.98396	0.191111	0.708171	4.18202	3.18001	0.179113	1.1937	0.00634242	3.5127	0	6.81092	0.0032309	9.25014	12.7341
PDZRN3	1.59938	2.75207	5.93601	10.6633	10.0607	19.6801	29.1465	0.716666	5.64793	3.82042	1.62913	3.02594	9.98327	28.4971	16.0657	26.2189	17.3242	39.5968	15.0545	41.6442	1.60801	0.862479	6.01191	8.25291	11.1788	7.61325	25.5622	2.6263	0.603557	4.99091	9.59533	16.2307	0.745202	13.474	1.99968	0.938519	33.4632	16.1679	0.592819	4.2188	0	0	0	0.00397107	0	2.05632	3.69887
PELI2	1.15701	2.24984	5.57542	3.40509	1.42214	8.59276	7.97863	6.06821	1.25361	2.03994	2.42404	2.35064	6.17805	5.20927	4.68605	3.43877	1.50739	2.13896	3.70463	0.596352	2.14645	0.703501	4.22919	2.71436	0.989243	8.13753	8.61399	9.83327	1.02766	1.17406	3.10864	2.75817	2.37014	3.51363	2.63242	2.17477	2.4596	2.61212	8.26939	2.63926	0.0121137	1.40262	0.0525299	3.03406	0.294043	3.49422	1.4633
PEMT	10.7749	15.788	22.3461	36.1477	15.7655	6.25603	9.59854	4.99821	7.66033	8.65204	8.56969	9.73743	15.0659	14.2782	21.4607	5.97127	14.5402	4.38004	14.5818	11.2577	19.295	84.803	12.8801	13.0436	13.9423	12.2373	11.957	20.4386	17.6504	46.5108	16.2808	8.82771	6.49181	12.2795	25.0131	15.8621	14.2748	10.5379	6.55997	23.1125	4.28306	5.70915	29.4063	37.4705	9.63966	10.4299	13.3951
PHLDA1	12.5319	6.92032	7.97087	8.98852	4.7063	3.85172	1.03332	3.1371	4.26452	4.22961	5.68655	4.85874	8.01508	2.08533	2.2709	1.41692	16.5234	3.83281	4.96245	1.10435	3.70259	4.76298	12.5214	8.80514	1.43751	7.67044	5.04577	2.39541	1.65	2.17809	4.62506	4.32792	7.04252	6.90358	1.38883	10.2502	2.78059	5.95294	0.659449	4.63858	4.4516	1.67553	8.21213	3.1356	0.777521	55.1885	16.6391
PLEKHA4	3.25465	3.1862	9.75122	8.48358	10.1226	6.1784	10.7913	0.261652	0.504747	2.85318	5.8063	1.09992	16.1886	8.66009	10.9	3.94997	9.71115	12.1477	8.76991	7.32898	9.95687	4.96427	9.33773	12.2567	5.54928	113.321	10.88	3.86735	8.90949	7.93903	5.86221	6.63356	7.25297	4.37779	2.70003	12.4747	16.0272	9.48746	0.796636	3.88451	0.0933609	0.015342	1.16595	1.18679	2.34163	3.54416	4.96977
PLEKHG4	2.86098	1.53088	4.52055	2.64456	2.24381	2.09734	0.793009	0.643838	0.457365	0.556468	1.61214	0.991661	5.28916	2.66652	2.81026	2.82653	2.61399	1.59489	2.6591	0.413423	1.59628	0.24695	2.32277	3.23281	1.03202	5.16914	9.22321	7.02608	2.05344	0.652219	7.34784	2.24822	4.59716	1.01089	19.0359	2.85404	6.10199	3.11385	0.660536	1.494	0.233095	4.99831	3.55594	10.6428	9.06081	1.92413	6.11711
PLEKHN1	1.99565	1.46385	4.38984	0.142392	0.796601	6.5018	4.56062	0.0186181	0.0224138	0.0755606	0.0408135	0.020293	1.56648	0.0755596	0.801053	0.133482	12.8586	0.118589	0.231841	0.11866	1.33947	0.765683	0.475771	3.35475	0.0880758	0.073813	0.0241638	0.473954	0.281245	0.955666	16.5905	0.336813	0.850657	0.526746	0.188767	0.329767	0.245906	5.54347	0.71364	0.748269	0.0178541	0.053078	0.472796	0.230844	0.0863966	1.47885	1.37231
PMP22	20.7131	18.8612	100.565	108.479	25.0197	68.1467	63.9921	11.9727	21.592	61.0048	47.3467	58.0604	85.2999	124.518	104.077	73.4607	66.9504	81.464	78.3766	70.7315	20.15	11.0115	96.0705	80.6332	59.2766	986.286	46.0619	12.7189	9.3246	11.3123	41.6944	83.9223	24.8873	52.2671	8.71791	50.4825	70.8262	114.044	4.93761	0.868815	0.00608036	11.4791	3.11323	39.4487	10.1514	20.2676	28.9715
PNMA1	3.46641	5.39788	1.06574	2.35323	2.07102	2.4005	4.36547	2.87502	4.46455	4.32877	3.67495	3.01401	0.884934	2.82895	2.1188	3.03676	2.04886	5.61449	2.60479	1.39192	1.61444	0.572284	1.35331	1.49869	1.28359	1.32003	3.75021	0.413776	2.23367	0.484686	0.668946	3.315	1.55384	1.11672	3.66146	1.14365	2.21967	2.18402	1.04388	3.11519	0.560794	0.939602	0.560487	3.20416	0.61574	5.95363	4.15177
PNPLA7	0.391173	0.309212	8.99591	6.85525	2.70708	5.29147	6.92862	4.60799	5.83927	4.33454	2.51697	4.9796	11.0015	10.7717	10.4695	7.66502	1.35441	6.01314	8.11724	6.69136	4.51707	5.74286	2.97865	5.78048	6.38151	6.44508	13.7905	13.6871	9.04831	17.1515	10.6541	5.59159	4.10217	9.88629	1.49002	16.535	10.4289	6.07001	0.786876	0.125868	0.020371	0.11655	0.571575	0.460845	0.161694	0.496687	0.357607
POLD4	3.4227	4.43119	2.83406	2.62996	3.31321	3.39232	1.9453	0.230175	0.406739	1.0369	1.08425	0.6647	1.36635	1.55192	1.64098	3.26965	4.12395	3.37647	1.54747	4.39857	4.5392	5.82272	3.15005	2.34211	2.86153	1.16849	1.44606	5.60787	1.55421	4.52857	1.9311	2.83538	3.34881	4.24515	1.28937	2.62373	1.11493	1.68677	19.8662	2.05511	1.97686	0.407069	2.49118	5.91213	1.81851	4.1342	4.51627
POSTN	723.402	1055.47	33.8502	30.2603	1.70426	30.7728	4.45938	0.0912301	0.617861	0.712832	0.465339	0.135377	17.3581	6.79608	3.59807	21.5933	27.2409	18.1876	13.548	3.20078	6.83132	2.98948	34.4317	34.5189	8.53649	16.2978	0.593432	0.671777	0.426304	2.23399	38.2573	15.2211	0.463247	61.3382	3.14889	5.29571	19.3898	6.98618	0.859997	0.314723	0	0.00886326	0	0.151003	0	702.633	795.93
POU2F2	1.30214	18.1887	0.4376	0.786646	0.32178	0.646111	1.1062	3.07755	1.03789	1.14886	2.04871	0.907255	0.755018	0.375617	0.363819	1.01309	0.580877	0.712415	0.750183	0.21666	0.513297	0.616279	1.25455	0.916438	0.255521	0.298569	0.295294	0.587497	0.452988	0.577129	0.368548	3.83571	8.38107	0.554318	1.33596	0.314557	0.479212	0.517993	17.5525	2.04014	10.6827	0.0286734	0.0750062	1.15915	0.0597923	3.08957	11.0144
PPM1K	1.702	2.98402	1.97997	2.42256	3.21748	9.68976	5.95351	12.3734	13.2223	14.25	11.9771	14.6657	2.68043	10.5425	8.12175	2.20336	3.48762	4.69759	11.4215	60.0366	3.50679	2.29341	3.77946	2.43743	3.96761	9.36612	9.98672	5.85525	5.08797	4.85672	1.76916	4.97905	4.86254	24.5024	5.33712	3.64632	7.85538	9.80965	2.04153	1.97281	20.179	1.04125	2.26379	1.09475	2.92098	1.46077	2.55307
PPP1R14B	132.46	140.874	38.6047	35.1434	43.5984	32.0245	28.8177	3.93494	5.76749	18.3943	12.6828	13.8686	18.6585	22.9478	24.7932	21.9219	64.0423	25.6844	14.2227	31.3959	47.5661	68.5717	36.1199	43.7595	99.2415	10.593	15.2032	82.538	17.7045	28.7854	55.0173	24.5962	49.7896	31.2983	18.9095	19.6846	25.4406	26.9937	16.2424	155.884	43.4557	46.5204	57.5029	163.035	81.3415	123.15	105.981
PPP1R35	4.38722	4.80492	8.92955	7.20432	13.1124	6.6833	7.69142	5.7378	2.53616	4.45881	4.68209	3.29483	10.0665	8.84601	10.324	10.0629	9.53622	11.0929	10.2116	5.93583	14.7918	10.9955	10.3485	9.50737	3.54219	4.99325	11.9881	10.5664	13.6452	11.7198	8.21968	11.4461	21.3521	8.61298	22.9297	11.4833	9.49381	8.03007	22.7737	35.0771	3.44638	6.80902	11.9879	19.1173	9.63602	4.97908	4.63501
PRDM6	0.247699	0.259304	0.228872	0.427727	0.119421	3.23357	10.5011	0.0933873	0.0878874	0.252469	0.106925	0.143883	0.726729	0.322318	0.512921	2.49881	0.282404	2.36867	0.45273	0.4441	0.671356	0.174479	2.73026	0.218133	0.112673	0.696947	1.39702	0.293776	0.194661	0.347243	0.291318	0.789259	0.0488465	0.276296	0.33128	0.771758	0.23703	0.335061	0.0456156	0.0306774	0	0.0688199	0.113801	0.0163735	0.00432513	0.560366	0.178818
PRDM8	3.43805	3.37065	2.03938	1.09418	0.324244	1.67652	9.85599	1.52977	11.2118	5.15342	1.39325	0.539304	2.11895	8.01971	5.02487	3.81561	2.04513	13.0254	2.86659	0.496901	0.294796	0.121659	0.636817	1.21104	0.996396	1.49678	2.98799	0.3498	7.31481	14.6241	0.968068	3.96594	0.947489	0.705902	0.607936	0.527477	5.68222	9.12143	3.1927	0.00748667	0.0364765	0	0.00477717	0.306515	0	4.30073	6.40913
PRKCDBP	6.20393	8.6146	4.99141	11.3401	3.22701	12.9444	13.0665	0.107561	0.14934	0.386954	0.737008	0.330727	3.25855	15.3638	11.6956	6.07866	3.95451	13.0221	7.1218	5.35677	5.30724	1.83302	3.19449	17.4014	1.17829	6.16875	5.72942	1.92094	0.49853	1.36429	3.40783	13.1884	6.05618	3.5294	1.67114	1.14961	8.83359	8.70781	1.64536	7.36951	0.0103273	0.387824	0	60.9727	0	6.7056	9.37569
PRKCQ	0.010795	0.00625351	0.110956	0.245318	0.188961	0.19145	0.221089	0.383476	1.85331	2.04012	3.10583	2.03452	0.441424	0.42165	0.521778	0.37587	0.690588	0.739564	0.703332	0.232956	2.17062	0.388398	2.00693	0.468544	28.7483	0.11891	0.430489	1.87748	0.20322	0.232647	0.143427	1.38325	1.94783	0.332046	0.45928	5.65547	0.589734	0.388255	2.11967	6.6345	3.89169	0.910725	0.0463103	0.198695	9.6984	0.0185151	0.0179962
PRSS12	9.42033	14.0517	1.05324	0.334252	0.0480259	0.461476	0.633259	0.169605	1.2363	0.467053	0.20924	0.238291	1.47989	3.87678	6.2346	3.86988	1.65609	0.187914	3.88224	0.0499687	0.0811113	0.279534	2.64194	0.553835	0.122571	0.188089	0.570626	4.9477	0.220165	0.295442	3.25081	1.24245	0.0227919	2.91688	4.55174	0.0919681	1.09509	13.4166	0.0786531	2.21795	0.240578	0.942587	0.0588235	0.113882	0.1149	5.21009	18.9051
PRSS12	9.42033	14.0517	1.05324	0.334252	0.0480259	0.461476	0.633259	0.169605	1.2363	0.467053	0.20924	0.238291	1.47989	3.87678	6.2346	3.86988	1.65609	0.187914	3.88224	0.0499687	0.0811113	0.279534	2.64194	0.553835	0.122571	0.188089	0.570626	4.9477	0.220165	0.295442	3.25081	1.24245	0.0227919	2.91688	4.55174	0.0919681	1.09509	13.4166	0.0786531	2.21795	0.240578	0.942587	0.0588235	0.113882	0.1149	5.21009	18.9051
PTGER2	1.25619	0.480532	1.47374	4.23424	0.451196	0.315131	0.554368	0.0329133	0.114941	0.0672154	0.431085	0.141927	1.02819	5.97349	5.25859	1.47435	1.19455	7.21793	1.73839	0.175611	1.30809	1.44875	1.57683	1.6095	0.30202	1.20125	6.53091	0.52458	0.176852	1.19578	0.510242	2.22493	6.90578	3.31276	1.10432	1.17488	1.62224	1.11542	30.4788	0.345042	0.105092	0	0	0	0	2.14529	0.624984
PTGIS	18.7111	1.36465	6.29913	22.6878	2.48687	20.5847	80.4217	0.0923395	0.514632	0.248908	0.408535	0.547186	15.8344	24.2218	15.205	15.6604	15.6045	21.5629	39.1609	3.59513	1.29861	3.0831	6.23592	22.8645	2.39579	7.95859	16.6617	1.78823	0.290241	4.30473	2.59401	13.3995	0.212185	3.04091	1.51708	5.48717	47.4627	10.0659	0.271607	8.90726	0.00191256	0.00633439	0	5.33746	0.00484537	8.26669	6.22617
PTHLH	0.794936	13.2356	0.431151	0.415731	0.115886	1.31035	3.08549	0.200231	1.58969	1.55494	1.29838	1.20325	3.9204	2.93429	2.85846	0.259042	1.38045	0.535953	0.375936	0.0983351	0.119193	0.125057	0.153104	1.99828	0.0549998	1.30455	1.2681	0.129578	0.222627	0.198457	2.19418	0.423661	0.584728	0.273797	0.170502	0.106995	5.97816	4.29927	0.0417367	0.0220718	0.0357583	0.00760567	0.0698774	0.260176	0.648271	6.54359	1.39422
PTK7	29.1883	82.6509	6.02866	5.44035	1.90385	4.33929	7.3621	2.18437	1.93485	0.931429	2.30902	1.31233	11.8806	24.8672	18.6674	2.75845	10.1101	1.42817	17.1795	0.762833	5.90918	1.79221	17.0487	8.59679	0.445642	1.47585	41.4346	8.56556	5.69955	6.14677	21.1521	3.51864	17.008	4.26125	7.32424	10.3043	51.8084	23.4326	0.84843	47.286	3.11776	0.0536513	52.5108	23.4168	2.31313	54.6707	32.0445
PTK7	29.1883	82.6509	6.02866	5.44035	1.90385	4.33929	7.3621	2.18437	1.93485	0.931429	2.30902	1.31233	11.8806	24.8672	18.6674	2.75845	10.1101	1.42817	17.1795	0.762833	5.90918	1.79221	17.0487	8.59679	0.445642	1.47585	41.4346	8.56556	5.69955	6.14677	21.1521	3.51864	17.008	4.26125	7.32424	10.3043	51.8084	23.4326	0.84843	47.286	3.11776	0.0536513	52.5108	23.4168	2.31313	54.6707	32.0445
PTP4A1	46.8873	45.9047	12.4983	12.103	17.1331	24.1508	15.5789	10.7198	11.147	14.6867	17.7943	13.7878	14.0913	12.5597	14.9972	22.0611	19.6242	13.748	10.6323	6.95714	13.8412	91.1602	17.4082	25.7348	55.0091	12.4678	12.6772	13.9315	10.1016	43.8677	16.586	13.0802	5.28743	21.5479	10.4335	8.61861	7.77792	6.99137	12.0009	8.85925	16.5018	131.301	46.323	7.5467	5.89636	48.061	36.8031
PXDC1	45.4984	77.1085	24.0753	34.2476	4.90293	47.8543	18.8893	1.46729	3.28828	11.467	6.90879	9.14057	28.5046	18.3368	16.8916	9.43893	17.9244	28.901	15.9931	7.73652	14.2677	52.0336	21.1308	32.6878	6.25194	16.0994	9.24859	5.74363	5.73452	24.0485	15.9228	20.1757	11.0928	10.0088	2.85669	28.3974	8.66911	17.8399	1.52241	1.55002	0.00488422	1.23225	17.5223	33.7082	0.0252066	23.3631	30.2723
PXDC1	45.4984	77.1085	24.0753	34.2476	4.90293	47.8543	18.8893	1.46729	3.28828	11.467	6.90879	9.14057	28.5046	18.3368	16.8916	9.43893	17.9244	28.901	15.9931	7.73652	14.2677	52.0336	21.1308	32.6878	6.25194	16.0994	9.24859	5.74363	5.73452	24.0485	15.9228	20.1757	11.0928	10.0088	2.85669	28.3974	8.66911	17.8399	1.52241	1.55002	0.00488422	1.23225	17.5223	33.7082	0.0252066	23.3631	30.2723
QPCT	6.39256	19.1114	4.44236	1.59823	81.6219	0.68722	4.76714	0.274223	7.85078	4.22594	17.9273	2.23659	1.5762	3.37188	5.28767	8.46642	1.80687	0.3625	1.36118	1.06488	2.65103	1.17253	2.91176	2.41517	0.838257	1.23986	0.36898	1.82006	10.3501	0.801855	10.9525	2.53784	6.06188	0.876037	0.571947	1.10873	2.19307	3.25555	194.68	1.97422	0.0748032	0.0334051	0.578494	9.80067	0.00824831	11.6713	9.30329
RAB3IP	1.3747	1.27589	0.860435	0.425139	1.87831	1.17004	0.823121	12.2215	3.25642	5.65018	6.88137	5.2752	1.10125	0.523226	0.685537	1.06099	1.06337	0.516034	0.790706	2.40721	4.02938	1.51541	1.66568	1.63917	1.56943	0.734107	0.441846	2.75724	3.29071	2.67179	1.18425	1.35296	0.880921	2.27406	2.96653	1.30735	0.398844	0.515179	1.14364	2.5606	3.43947	4.30495	1.6478	0.996	0.803516	0.831233	0.916793
RAMP2	2.48687	1.52747	74.8635	82.5686	9.21313	9.25954	6.50266	2.30581	3.66827	10.8485	7.16423	11.85	37.9246	37.5406	35.7691	13.8388	13.9491	24.2929	24.3556	22.5471	18.6998	13.747	63.0499	50.3521	16.0764	31.2261	10.913	6.55998	4.98147	9.88596	23.0241	20.114	15.5709	14.9123	5.12763	17.6392	18.1811	15.4495	1.56494	3.86972	0.0136369	0	2.947	96.4702	0	2.60273	1.53877
RBM12B	4.08126	3.19863	2.57123	1.45773	2.06026	2.87395	2.1817	2.77486	2.01399	1.70569	1.14309	1.58047	1.90976	3.70918	4.25095	2.23071	1.97633	1.69287	2.31741	2.08682	1.97301	2.01742	2.54621	2.72029	2.45657	4.57194	4.52449	2.10908	2.30259	2.40463	1.28658	1.82958	3.08989	3.00742	3.34212	2.78248	2.84411	2.97448	1.42336	8.3888	10.0521	9.79649	2.56344	1.53731	7.62572	3.63797	3.94274
RBMS3	5.89213	4.2518	6.27932	7.71092	3.33764	10.4549	3.53361	0.360639	0.618596	1.12056	1.59584	1.69069	6.51086	7.24577	6.93759	2.38973	2.68048	3.59179	4.76505	1.69744	1.87832	1.53497	7.84285	3.89724	4.38796	13.1682	4.61869	1.05923	1.21759	2.20253	2.00781	2.33325	2.531	1.72131	1.02061	8.55109	3.02709	3.9618	0.211773	0.421645	1.58284	1.53655	0	11.2391	0	2.74235	4.26342
RGL4	1.31273	0.823399	2.97936	3.42366	2.70881	2.47021	2.77614	7.89944	4.42983	2.85559	3.26364	3.21944	3.90933	2.75099	3.29781	3.05207	1.99204	2.34399	2.73661	2.28291	4.67232	1.70067	3.31903	2.8903	2.48364	4.67456	4.77328	6.16222	6.57732	2.98229	3.63673	3.47073	4.93449	2.91636	2.48888	4.34143	4.19785	2.69081	77.8611	0.6714	1.11363	0.922337	0.871764	1.66201	1.42962	2.03019	1.07206
RGS17	1.27878	0.946631	0.335457	0.301523	0.101035	0.153594	0.36814	1.501	1.11422	0.83848	1.51547	1.04062	0.135542	0.179732	0.322721	0.150809	1.20055	0.0821878	0.201519	0.0645472	0.121576	0.066982	0.118566	0.225517	0.0844773	0.192156	0.316092	0.522527	1.02211	0.621945	0.121804	0.210211	0.138428	0.0822197	0.385461	0.365861	0.289256	0.384487	0.123716	2.31611	0.2753	0.0726758	0.142934	0.172081	0.120193	3.44174	2.25965
RNF217	3.93279	4.98215	4.6537	4.17225	1.85029	5.8693	3.14351	0.907301	1.02636	0.776524	0.706599	0.932932	5.26422	2.53912	2.69522	3.02818	2.55484	2.64355	3.36133	1.4502	1.09279	3.15527	3.48993	2.61246	3.36408	4.36478	4.42771	1.71933	0.934472	1.42239	3.80793	2.10225	0.963698	1.54651	2.41678	3.95347	2.21781	2.5738	0.664192	0.461513	3.33374	2.91246	0.871531	3.60161	6.34137	3.3801	3.51661
ROR1	8.13196	4.74568	0.895946	1.65761	0.471152	4.9492	2.39266	0.441377	0.158321	0.21606	0.439704	0.429763	1.00824	4.0149	2.108	1.97037	0.909978	2.0233	1.2777	1.94755	0.368392	0.195664	2.04795	1.26883	0.314507	1.48387	2.71792	1.71436	0.190015	0.240896	1.14826	1.39217	0.496007	1.9702	0.21328	0.167912	1.98199	1.70269	0.0843705	16.3734	0.0291842	0.288982	0.304253	1.71194	0	2.15303	6.57359
RPL36AL	117.725	136.105	71.7786	80.3807	104.605	103.645	99.6925	23.5693	31.9228	60.0499	54.1094	38.5478	73.8659	130.074	121.151	116.395	110.038	105.964	88.3357	97.1161	70.8568	119.034	83.4252	73.2722	94.2146	33.7033	166.807	222.033	74.6262	88.4059	56.7885	75.79	106.64	100.301	34.709	76.6896	94.7003	92.1113	196.43	302.333	73.2912	54.5625	39.541	62.0914	50.1131	97.122	113.244
RPL6	533.681	525.446	365.272	318.409	280.464	340.98	291.228	134.622	127.638	198.796	168.506	143.394	302.813	347.964	343.571	277.041	386.727	301.524	288.823	187.717	282.165	245.462	219.243	269.814	358.642	165.848	458.214	425.418	356.481	255.375	313.077	251.306	263.548	229.243	50.7795	226.142	307.143	311.368	189.754	398.517	646.986	481.712	478.841	309.746	693.57	470.342	503.573
RPS27L	133.559	96.7668	22.6173	22.2297	76.4552	28.419	41.1233	5.6819	7.49825	17.504	15.3312	16.7014	22.2945	33.8383	32.6913	35.4807	26.1882	48.6131	25.4237	34.1929	44.2932	43.6716	25.2063	47.9565	39.5571	19.3318	19.2084	46.1249	19.1276	54.2798	15.1784	34.9169	32.0007	47.1228	8.71423	20.3878	29.2611	25.1203	5.61958	39.2158	70.818	39.5203	52.193	61.6088	25.9123	108.68	95.6777
RPS7	675.979	715.15	569.63	453.505	353.01	452.034	434.136	165.181	148.182	230.836	192.365	191.443	477.947	591.256	567.072	432.313	564.374	420.858	435.645	250.602	422.782	409.002	327.294	438.588	373.576	224.21	811.425	673.001	383.024	422.464	525.484	419.766	470.207	358.664	140.392	279.917	430.743	433.202	125.131	479.211	926.394	784.516	1498.1	323.543	986.266	632.574	706.633
RRAS	55.4218	69.3993	51.1002	87.8368	29.3966	114.256	78.2124	2.15912	3.52746	10.3033	7.64524	8.83948	40.0362	96.6284	82.3086	80.6849	36.9614	165.566	76.0903	75.6057	52.7388	20.8965	76.8721	73.7789	21.7747	64.2139	31.9758	14.9727	10.6349	29.5167	21.873	72.0207	59.4416	44.2916	20.7633	29.1808	31.8855	64.4387	26.0758	8.05041	1.10026	4.16553	6.68233	142.62	6.35733	51.0943	62.3528
RRP12	8.87988	15.1969	4.68028	5.63937	6.07752	3.20675	2.97189	2.23448	5.46602	3.23104	3.97066	4.33854	4.80427	2.83337	3.60908	2.37799	7.26034	3.56025	3.94778	7.30673	4.40231	8.21574	5.70493	3.83982	20.5781	2.47957	3.75866	10.8481	8.52645	5.51634	5.86005	2.60315	5.44517	5.07075	7.66959	3.46115	7.4706	3.36496	42.7153	11.5318	2.76134	2.4108	8.25408	5.88741	5.62191	7.05094	9.14856
RUNX1T1	1.26449	1.13626	2.95373	2.98238	0.672528	1.62306	1.89185	11.3443	2.65091	2.21745	1.77948	2.47578	3.17621	3.53778	2.61568	2.78029	1.08068	2.82571	2.65887	2.96055	0.58866	0.365192	1.79751	1.71191	1.50152	5.54911	1.08316	0.619259	1.48671	0.530486	1.52135	2.28692	0.711319	1.57524	1.22958	1.46876	2.53138	2.3541	0.163946	2.51243	0	0	0	3.19051	0.00355421	1.06928	1.65483
RUNX1T1	1.26449	1.13626	2.95373	2.98238	0.672528	1.62306	1.89185	11.3443	2.65091	2.21745	1.77948	2.47578	3.17621	3.53778	2.61568	2.78029	1.08068	2.82571	2.65887	2.96055	0.58866	0.365192	1.79751	1.71191	1.50152	5.54911	1.08316	0.619259	1.48671	0.530486	1.52135	2.28692	0.711319	1.57524	1.22958	1.46876	2.53138	2.3541	0.163946	2.51243	0	0	0	3.19051	0.00355421	1.06928	1.65483
S100A4	51.5119	44.2069	154.149	197.1	33.178	54.1219	131.111	1.22128	1.32456	6.77187	11.4966	5.66825	126.632	189.709	134.672	60.5931	95.9577	106.561	77.6538	54.7313	36.8296	44.0243	146.417	354.353	81.6557	85.6289	13.8834	14.7208	11.0975	33.4144	109.507	124.825	154.271	44.6918	10.1522	69.6115	50.169	209.793	3170.32	22.4838	4.31492	408.883	4.39796	0.18931	4.3845	62.4134	51.9531
S100A6	883.668	1044.67	407.476	356.854	207.288	411.686	588.324	37.166	40.2272	95.8689	158.456	62.1801	330.561	560.229	499.468	572.563	439.062	518.619	263.022	175.278	381.149	104.804	536.39	605.045	146.343	336.677	176.443	57.7072	172.395	101.947	255.017	368.051	211.909	208.368	30.1827	315.103	247.235	401.718	2798.16	13.3559	2.4972	215.559	34.8934	337.354	3.21387	1028.53	1227.8
S1PR1	3.52561	2.70574	39.3296	41.455	7.788	16.9612	6.50341	13.8954	8.69016	18.9785	13.2955	27.4294	33.3513	10.6	10.9528	6.81817	11.4051	12.7536	9.31104	19.2586	5.85142	7.29988	41.1803	21.1796	9.2733	16.8341	2.38921	4.69985	2.68278	7.67567	6.93521	7.28477	16.6555	10.2795	1.23426	26.6166	8.73225	12.1404	25.1383	0.724442	1.20212	0.0217389	0	161.919	0.336112	3.47678	3.67803
SCN8A	2.07717	2.95594	0.095166	0.128046	0.210914	0.0552366	0.0872246	10.122	12.3658	3.78559	3.5848	4.22136	0.302213	0.191063	0.147107	0.364641	0.099316	0.0485835	0.123099	0.141243	0.721849	1.09642	0.0831148	0.165433	0.0506768	0.173199	0.194633	1.06351	3.94367	0.586751	0.176943	0.165334	0.320383	0.221451	0.638921	0.153988	0.377799	0.198582	0.274228	1.46671	0	0.00621672	0.286435	4.13333	0.0187336	0.83625	4.62572
SEMA3B	1.10482	0.991112	3.88998	16.8623	79.4905	6.72438	10.9968	5.01014	9.73831	41.7091	34.771	28.0927	11.4693	27.1899	27.5905	20.8216	9.33591	18.4732	18.6931	11.3326	52.2678	2.4841	26.7768	13.265	1.384	98.2129	12.313	25.5801	2.54737	9.86173	5.87819	43.8979	2.36946	26.3363	5.20285	16.0074	10.9239	27.8723	1.64041	1.63065	0.0937967	21.2117	84.1891	0.432815	0.533157	0.947773	1.15464
SEMA4C	6.93047	8.10241	12.7019	23.5849	5.05276	14.4854	23.475	19.5977	9.32104	10.6896	9.67614	7.5412	17.3755	20.7495	19.1002	19.4099	11.5748	19.3256	22.9343	7.89837	9.45879	10.2394	15.2065	15.5699	4.66946	45.0902	15.4988	5.11682	8.40986	12.3687	10.4766	16.2703	27.4462	7.28304	2.28171	9.42823	31.0705	18.5622	1.84936	36.5874	3.8888	2.15019	24.0433	8.36508	24.2028	10.9984	7.5385
SEPHS2	8.27727	10.1979	3.18463	6.98871	6.78541	2.90346	5.47543	2.45996	2.71762	2.72923	3.00308	1.91547	2.9957	2.90254	2.88731	9.17148	6.21635	7.26944	3.24729	5.97955	14.3356	44.6672	4.13219	5.89562	5.36298	1.50421	2.39761	4.49571	2.83381	22.8992	4.02421	7.33171	4.35503	8.65279	1.70379	3.40571	3.29043	3.31373	25.5079	10.4324	14.5311	8.46273	36.5375	8.08405	16.6289	8.59937	9.18996
2015-09-08	20.5263	21.0946	13.6428	11.5989	8.51415	15.6225	17.2318	54.0694	70.3521	97.7837	59.1859	58.8464	13.1701	13.4155	13.8151	10.2335	18.6537	10.9063	8.33835	10.9495	13.8625	7.25609	13.0339	14.5767	4.36225	16.6129	11.082	11.7935	9.3903	8.76395	18.8944	10.841	9.04858	14.5021	2.39782	14.8858	10.8344	14.7707	2.86966	7.35972	33.1481	8.42188	18.7813	23.8885	45.4205	15.8358	22.4737
SERTAD3	0.491007	1.17509	0.312949	0.493377	0.181639	0.288144	0.298881	0.105789	0.0227654	0.0567729	0.00728576	0.0441864	0.267492	0.205783	0.164722	0.484402	0.370726	0.452492	0.359399	0.477856	0.335677	0.248778	0.56718	0.19943	0.269538	0.089093	0.290035	0.207359	0.248698	0.221958	0.154517	0.411826	0.36277	0.392515	0.396267	0.444662	0.29754	0.324455	1.52541	0.435436	0.327416	0.227768	0.0910584	0.0893979	0.302111	0.63179	0.488683
SESN3	1.81312	0.83913	3.81019	2.6208	4.59576	9.2845	2.74538	6.35483	10.7178	8.05148	8.85765	20.3153	4.48558	2.93108	4.10817	1.81463	3.8963	3.60573	2.85796	0.95834	1.8475	1.80869	4.29121	5.12554	3.96144	24.271	8.77345	1.48661	4.0619	2.45055	6.80127	4.60788	5.78583	1.42396	3.99079	4.14561	5.55291	5.21423	12.3938	3.45064	2.61349	0.283204	0.230124	0.943863	0.474327	2.07984	1.28818
SETBP1	0.270875	0.469241	2.74752	2.93559	0.644275	6.84234	5.83183	3.41302	2.15508	1.28966	1.20622	1.33259	4.75887	7.80592	6.81521	4.80384	2.06596	4.94373	3.95648	0.728868	3.43678	1.51007	4.95416	3.0252	4.41346	3.58586	3.57796	2.8819	1.11209	2.67999	2.88322	3.11402	1.61966	1.56586	0.964176	2.31985	4.50157	5.7079	0.435809	0.747745	6.80398	0.525999	0.37973	0.498759	0.0367883	0.491523	0.416555
SGIP1	4.57716	10.6031	2.62316	1.12121	0.216328	5.29191	0.386399	6.6689	10.4441	6.93615	8.76502	11.3752	1.20752	3.0905	3.72129	0.630554	0.719633	1.50622	1.40126	1.78765	3.17218	0.318334	2.51788	2.31446	1.15508	1.46359	0.560184	0.201119	2.50922	0.782495	0.739998	0.696296	0.116538	0.953624	1.75245	2.47106	4.14038	3.68724	0.449762	0.0800632	0	0.00605521	0.00956356	3.38937	0.00579254	5.11447	15.5422
SGK1	74.6905	86.3327	40.6469	114.457	42.5276	12.0836	9.53943	15.4846	14.2767	33.4627	41.0009	27.2305	24.9471	7.19374	10.2125	59.4155	33.0213	11.6978	21.4442	12.8058	52.9768	34.4794	36.3991	42.8878	9.66696	30.0827	135.694	52.9424	6.78892	37.5255	80.5716	82.2245	14.8098	79.3669	15.449	44.6407	10.5183	139.51	16.6017	3.86584	0.112698	219.043	23.5975	58.5522	1.08051	49.6639	61.9249
SHC3	6.14266	3.73955	0.540428	0.443816	5.40349	0.231107	0.772402	1.17942	25.7495	17.0005	5.64664	4.73094	0.503416	1.52173	2.1997	0.514671	0.934874	0.626099	0.845264	0.215466	0.529251	0.14451	0.829523	1.00578	0.142495	0.442707	0.0711163	2.32315	0.443011	0.190585	0.918183	0.829	0.109557	0.197449	0.0570169	0.359236	1.1248	2.54846	0.352436	1.09731	0.00219352	0.210877	0.065859	0.521075	0	4.03831	4.39246
SHISA3	1.48856	1.04132	0.839132	1.37641	0.890625	0.756392	1.44686	0.118907	0.160437	1.08862	0.581664	1.27387	0.546786	0.48788	0.764568	1.75224	2.24163	4.43449	0.391249	3.44212	6.29754	0.295061	2.44651	2.09871	0.423255	7.8373	0.0721877	0.0944135	0.379954	0.0963392	0.257713	4.65392	0.107068	1.05143	0.142925	1.61137	0.148388	0.483306	0.154605	1.12816	0.0202245	0	0	12.7441	0	0.557303	4.6157
SIX5	1.67476	2.49975	6.59126	8.20978	8.27962	7.76666	12.8188	0.414322	0.543011	1.71954	0.82296	1.72025	7.0205	13.3147	12.2924	9.53574	6.80575	16.3622	15.1911	11.2105	6.61832	6.03283	5.64739	8.44446	4.70764	6.93076	17.0486	17.9016	4.60246	9.9362	4.35815	7.3472	6.97757	8.03453	2.52219	10.7239	14.7704	9.19286	0.439588	10.6938	0.375427	0.659815	2.96651	5.54053	1.16449	3.06518	2.2726
SLC12A2	7.22403	5.713	10.0357	3.02416	6.87767	3.32742	2.46646	7.77767	6.48908	8.84798	8.48505	8.23194	8.27626	2.67212	1.88431	8.56365	4.30474	13.3176	2.0599	2.64327	1.31332	1.83409	3.09426	8.83813	3.76431	10.0135	3.14998	2.24318	2.15588	5.34933	20.1089	7.9954	1.37509	13.6754	2.48872	2.5117	2.33767	1.92617	0.6127	1.43923	9.1752	4.17131	1.82868	6.12162	3.97538	8.53354	6.65226
SLC22A4	2.53723	4.03549	0.593526	1.37426	1.18239	0.294762	0.317596	0.988857	0.799885	0.936496	1.62957	0.917541	0.947485	0.51372	0.587444	1.20048	0.300119	0.724729	4.43384	0.525573	4.49536	0.963445	1.41742	1.18775	2.2638	1.08806	0.825411	0.209375	1.22065	0.529809	0.700091	1.80728	1.95009	0.25257	0.340594	0.39235	0.755406	0.594733	74.7056	0.0926628	0.0475156	4.03775	0.32762	3.72358	2.97616	4.48099	3.28429
SLC22A5	1.17093	0.764836	3.13454	4.60805	4.67593	3.21805	3.38368	10.6922	2.87662	4.20844	3.16232	6.13258	5.40073	3.86119	4.13838	7.15442	2.45213	3.19199	5.53244	7.85219	31.9708	4.76757	2.44087	4.00129	27.4285	3.76883	4.16505	6.17738	7.30455	6.02994	6.31457	5.97759	1.87031	6.08697	1.88935	4.09719	4.16644	4.34033	1.33647	0.73864	1.14702	15.4057	4.11387	1.80101	5.09254	0.814696	0.809792
SLC24A3	4.51991	3.04486	2.73947	6.80646	1.43676	7.37481	9.54215	6.11666	4.03962	7.93592	7.8538	5.78405	2.54892	11.6863	10.0011	6.7627	6.20045	2.23525	11.602	0.530923	1.02379	0.561463	3.12777	4.89406	8.44723	0.656344	5.82385	0.549916	0.622387	0.974601	2.93482	5.65329	1.25667	1.5675	0.633881	1.31932	29.6649	10.2683	1.69327	1.22993	0.0224898	0	0.00769354	0.00425211	0	2.64505	2.61774
SLC26A6	4.46878	5.96977	4.68741	3.13704	4.04882	16.7428	4.0545	3.44658	1.86679	2.78367	2.27197	2.1669	3.74338	6.07511	6.67192	15.974	4.24089	4.08794	3.53816	4.77105	12.0121	5.74582	6.0949	5.41426	4.39575	4.23994	3.27368	7.13175	4.66605	12.7714	4.93323	13.2769	10.9948	15.8653	3.33579	4.00577	5.6835	5.04887	26.5401	12.7652	3.44375	4.64137	92.7478	12.1948	9.05253	7.02094	5.45178
SLC2A1	22.0487	35.8606	36.8916	5.93308	2.76315	21.0614	21.3827	11.907	15.1268	39.6511	28.1309	38.2174	8.7934	24.7569	18.2915	6.58134	46.2692	14.4118	11.1123	18.3315	7.08915	2.39862	3.6841	11.7834	1.27021	144.317	5.46936	1.7165	3.79201	4.12233	59.3708	4.494	6.02625	6.75025	2.87637	5.35951	6.93262	28.2105	49.8943	74.0902	11.77	4.11954	149.947	18.6936	31.6551	14.0472	16.8773
SLC38A1	37.6812	30.1605	5.6754	4.49146	2.27476	20.0417	7.47702	24.395	12.4949	8.19994	13.952	6.74535	6.83022	6.47789	5.44319	19.6262	16.3186	32.4329	7.48537	26.8134	6.02852	6.4228	5.4349	8.60242	28.9473	1.69882	3.18772	7.25579	9.40112	4.65972	9.17268	13.8101	6.40351	15.1371	0.244666	6.39304	11.4725	5.45906	6.69954	23.4382	66.7102	116.282	20.362	8.82559	14.2465	31.503	28.288
SLC4A11	0.247336	0.343068	7.79195	1.16726	3.18041	1.51665	1.27335	1.16163	0.792644	1.38423	0.736427	2.65589	1.69536	0.241461	5.00172	0.136532	7.69982	0.145593	0.46861	0.347888	7.15387	0.59119	0.794977	18.4073	1.45192	0.232847	0.145968	0.474527	2.61231	4.17688	6.38065	0.299514	0.499582	0.955001	2.45931	27.3996	0.362894	0.97475	0.595628	7.09968	0.0429712	0.206013	13.5859	3.62898	0.230309	0.438912	0.374193
SLFN11	3.93776	8.57193	6.07135	17.4734	3.32728	3.11043	1.87346	0.977003	0.885869	1.22531	1.05361	1.88388	7.42994	6.54045	9.23374	2.57703	4.77999	3.1646	7.19896	4.01377	1.82406	2.44764	7.70667	7.22251	2.75209	11.7993	7.80648	1.90421	1.67557	2.44347	1.87494	5.62949	12.7294	4.04083	0.764816	7.71859	5.04888	7.63346	3.89911	0.0405413	0.644126	11.0314	0	9.99624	0.0513866	2.61776	8.61921
SMAGP	17.0458	14.1148	7.83316	4.44861	9.23386	15.5329	4.18221	0.709215	0.260493	1.08126	0.814967	0.938823	5.66287	3.82332	4.65624	13.266	39.429	1.72603	3.34428	1.96574	9.63597	6.12341	8.44633	5.76402	1.40792	3.47457	5.0527	5.76294	1.98406	5.02563	13.8769	6.00912	7.5246	15.8307	2.61902	3.29652	2.82995	16.2296	3.48009	3.39265	0.28488	4.56291	3.52407	9.02093	18.9199	15.0476	21.0268
SMAGP	17.0458	14.1148	7.83316	4.44861	9.23386	15.5329	4.18221	0.709215	0.260493	1.08126	0.814967	0.938823	5.66287	3.82332	4.65624	13.266	39.429	1.72603	3.34428	1.96574	9.63597	6.12341	8.44633	5.76402	1.40792	3.47457	5.0527	5.76294	1.98406	5.02563	13.8769	6.00912	7.5246	15.8307	2.61902	3.29652	2.82995	16.2296	3.48009	3.39265	0.28488	4.56291	3.52407	9.02093	18.9199	15.0476	21.0268
SNAI2	34.4797	43.9903	22.7456	15.1661	5.89906	6.15968	15.6849	3.36595	0.677384	0.594095	0.480246	0.410688	18.2275	23.374	16.8402	6.43498	14.4522	5.64849	18.5494	1.74731	4.98183	4.89014	3.90921	10.547	4.72438	5.84392	9.64897	4.3042	0.87622	10.9384	10.0364	4.58498	7.06762	3.56093	1.46628	4.34244	36.905	43.4265	0.367979	0.511177	0	12.3177	0.0496782	0.316111	0.00620727	41.0261	42.1095
SNTB1	1.67505	1.63311	3.37602	4.26299	49.1059	6.83383	1.44443	1.25402	1.01555	2.90608	3.36255	4.11603	2.41416	4.03219	3.15089	2.16751	2.62385	6.15972	1.95213	0.785375	5.2861	23.3261	8.15036	8.37793	11.7743	4.39936	0.823376	7.78072	0.830116	11.4535	4.14848	2.27685	3.62941	6.00925	0.486026	16.728	0.749403	2.23519	4.42573	2.73749	5.50588	0.411243	33.7186	0.207035	0	1.54101	4.87921
SOCS2	3.22408	0.397785	10.2015	30.6526	6.65006	6.68593	12.7175	1.41844	1.75828	3.30083	2.23143	2.61597	14.8682	34.7752	28.5961	14.3493	6.21056	13.7528	11.1605	4.22211	6.67671	6.30741	14.8511	5.2333	1.98736	4.27912	5.7971	3.06471	16.0133	24.6278	2.5704	6.07821	2.82033	7.63066	2.59397	9.63288	39.5117	29.8431	1.8815	6.38955	0.852953	2.42454	0.310953	0.877887	27.9871	3.5612	1.2157
SPDYE1	0.10508	0.0436145	0.318706	0.370183	0.298375	0.322314	0.256918	0.35466	0.237957	0.181923	0.13857	0.141501	0.279121	0.339443	0.311016	0.302738	0.363528	0.260714	0.27673	0.278819	0.407836	0.378509	0.391738	0.306504	0.338428	0.294523	0.361651	0.544499	0.425264	0.449156	0.521283	0.391431	0.53834	0.299714	1.60876	0.556973	0.361173	0.348758	0.366428	0.0677616	0.647082	0.498301	0.288305	0.278604	0.45875	0.103195	0.0827289
SPRY2	10.5144	15.9135	30.4275	30.322	7.08742	22.5345	10.2794	29.6441	16.963	14.1807	9.89983	17.6894	35.1727	13.8735	17.7143	16.1331	12.3917	14.192	21.2387	13.844	6.69843	10.9814	17.2406	16.2666	17.4857	47.3888	7.70785	9.14032	4.03362	6.58715	9.53376	14.9141	13.9637	10.9251	1.93654	15.3532	11.6509	15.2911	1.85434	14.8631	30.4782	2.00475	12.2207	33.861	2.77952	14.399	12.1676
SSTR1	2.63252	1.21722	0.281158	0.784021	0.14486	0.362515	0.753795	0.168719	4.74968	2.20851	5.22747	0.901359	0.302464	0.523541	0.399159	1.33351	0.10056	0.47143	0.425486	0.244617	0.517369	2.66634	3.3936	1.37999	0.279741	0.591916	0.33625	1.04525	0.250363	1.46045	0.59489	1.39155	0.18252	10.4723	0.0521523	0.15815	0.204856	0.217992	0.113071	0.464804	0.0153813	6.61823	0.0313645	1.33374	0	0.887737	3.35608
ST3GAL5	41.5593	15.2422	6.63317	15.4479	47.8574	2.80119	16.5086	15.0307	24.8186	17.4921	20.4516	22.06	8.06816	4.84232	4.53204	3.72962	2.74463	3.65294	9.60882	1.9904	1.83835	7.15211	21.0129	6.9058	9.44918	8.53943	8.88566	3.4623	8.23261	5.38613	4.78497	7.02905	15.5108	3.45937	7.32785	26.6673	6.59343	4.89745	3.35218	0.877554	17.9551	0.600381	0.838254	4.11856	2.53171	18.1443	30.3483
ST3GAL6	1.21748	1.65165	3.92534	3.94277	3.90829	0.881468	0.467406	7.18973	4.62784	3.47114	3.44422	3.30525	2.13925	0.890132	1.26736	0.886126	0.722074	0.833591	1.86787	7.96911	3.48345	17.3498	1.8047	2.58714	1.68761	3.54722	0.862347	1.78734	1.56327	5.30208	6.29846	1.44505	1.15188	5.21833	0.572591	1.31147	0.716257	0.549872	5.33607	1.06402	5.86714	0.0240803	3.83373	3.14513	0.00447263	2.16245	1.17459
STMN3	5.88199	4.9209	8.10643	8.23531	24.0974	3.16864	7.26778	85.7874	130.791	98.9916	79.7822	74.7952	12.1232	9.97794	8.5329	7.53889	11.1563	11.9216	9.68308	4.31963	12.1657	2.3554	7.55906	10.5406	2.38228	8.14089	22.3747	8.20708	40.3477	4.79967	10.9026	13.0056	23.2057	3.74593	3.34599	27.9283	18.7726	9.90843	10.9758	31.4994	0.494329	0.211457	13.9542	4.40489	15.5346	5.9697	9.88577
SYT5	0.04969	0.0522516	0.0581037	0.0551102	0.43175	0.0541116	0	1.03712	27.8719	20.8423	13.7011	22.5322	0.030909	0.00807741	0.0041168	0.480524	0.0584361	0.0169245	0.0488268	0.279206	0.0595295	0.17116	0.137146	0.0361892	0.10478	0.0353666	0.0411689	0.614672	17.5984	0.0596344	0.173635	0.706842	0.0237231	0.189708	1.37802	0.128446	0.0789905	0.0463287	0.680383	0.261021	0.0117279	0.00647695	0.0328921	0	0.438652	0.0643282	0.0445051
TAGLN2	538.305	466.27	201.928	203.667	116.295	123.066	92.0503	8.32685	14.5328	61.4955	64.1817	38.9951	206.393	122.637	150.915	83.4945	213.395	91.8279	129.375	64.6483	175.051	195.406	339.623	291.36	50.1963	115.466	76.8131	125.333	46.7936	88.4856	212.709	121.623	324.943	259.808	89.7264	113.576	110.928	155.968	2962.79	43.1025	143.964	111.8	11.8829	867.079	229.884	392.737	365.688
TBX18	2.85712	2.05524	2.72209	1.02082	0.528795	10.2349	2.15535	0.17899	0.187493	0.363083	0.403358	0.776922	2.94491	1.03407	1.15691	0.141847	0.453619	1.49444	0.851933	0.575517	0.115067	0.114491	0.0724873	2.65383	0.683011	8.00872	0.984287	0.124569	0.214627	0.0933512	1.59728	0.217653	0.0242322	0.40535	0.346407	0.470257	0.427982	1.52469	0.045408	0.00495013	0.984253	0	0	17.0693	6.48565	1.8222	2.36862
TBX2	5.51766	6.21246	11.2553	13.8258	2.71456	23.2442	20.6961	0.678338	1.05353	1.61656	2.00808	2.70554	6.87388	12.0175	12.5647	4.10013	5.66709	10.7714	19.7125	11.1093	29.3369	5.42642	53.1216	10.2466	3.89433	11.2585	4.71589	2.83225	1.98816	10.7958	3.56776	6.19913	14.7474	9.11728	4.09469	5.90072	13.8724	11.1554	0.53521	0.029628	0	0.338756	1.8646	0	0	20.2548	7.64751
TBX5	0.0595687	0.0756811	0.859589	0.312366	0.0267596	0.411949	2.77408	0.109417	0.0266561	0.175131	0.0622976	0.042325	2.39276	0.286552	0.172446	0.0139686	1.69409	3.39391	0.0682351	19.5731	0.0124872	0.0459127	13.2591	0.0240466	0.0734088	0.0169709	0.0138932	0.0329446	0.00388502	0.212512	0.293807	0.017863	0.0146665	4.5208	0.0812341	1.01617	0.0156861	0.0279416	0.274969	0.00707241	0	0	0	0	0	0.110843	0.121968
TCEAL4	57.665	39.2418	69.3406	59.4689	97.1973	155.748	265.448	34.4061	58.0255	80.3709	62.9247	58.0428	60.9011	246.644	175.503	68.7455	77.3003	290.496	167.752	44.3667	55.5828	42.3402	47.6517	47.616	28.8243	85.9411	338.991	38.8294	63.1938	79.1972	51.5044	58.6919	51.0101	46.0576	53.0401	42.5966	165.516	141.1	6.01754	48.3292	4.09932	11.172	5.56663	6.00608	0.115935	37.8197	50.4083
TCF21	3.25659	5.2641	0.86491	14.5801	4.82368	2.81429	16.6115	0.0306919	0.0289712	0.207721	0.243513	0.0938104	0.215379	9.19699	5.22299	18.2453	23.6219	28.8037	9.73622	3.91583	18.1754	3.21302	115.202	0.171524	0.721605	0.207966	98.3779	3.32751	3.61475	5.29906	0.159631	21.3166	63.7778	12.2972	2.48378	0.477463	11.1963	17.254	0.801482	0.17071	0	0.0391431	0	0	0	3.16213	3.82665
TDRKH	1.08384	0.623366	1.19716	1.42125	1.57011	1.35891	1.05334	7.99752	6.07221	3.75122	4.3221	3.53628	1.527	0.613063	0.713207	1.39949	1.45812	1.62363	0.633537	1.8266	1.80844	2.16489	2.08026	2.03141	2.98689	1.80771	0.530962	1.85421	2.76754	3.11286	0.950401	1.69754	2.59093	1.8234	7.43835	3.53733	0.886732	1.22832	0.910547	5.60577	0.795899	0.940116	2.15923	2.10459	8.02778	0.64394	0.892787
TEAD1	28.0952	27.5439	8.22994	10.7311	3.79067	8.1368	24.3888	3.01223	2.41433	3.22311	4.96627	5.15646	8.48145	9.8476	7.01747	13.9178	9.25794	10.6141	9.14277	12.9978	4.14569	6.15152	6.06577	5.53262	21.462	19.575	9.04639	4.59152	5.3443	4.20274	5.93041	9.82809	2.65167	8.7193	2.46938	4.26369	9.61297	6.99601	0.443333	5.85014	0.0258956	50.8565	8.08233	6.54753	2.84471	22.7435	25.0353
TEAD3	23.5878	40.1491	19.1105	14.4516	4.73426	32.3882	46.9923	0.341325	0.657585	1.34892	1.67095	1.76614	22.8893	30.4502	24.9	41.8318	25.0594	53.6728	27.1474	14.7043	10.7509	8.04788	15.9311	18.9195	10.648	7.12124	16.9127	5.09718	3.90023	17.9465	21.6008	29.0494	9.73026	11.4804	4.48836	12.2001	35.6158	26.2122	1.21364	14.9089	0.0266528	1.23928	11.1716	1.03411	2.62677	20.0199	21.1994
TES	46.6034	53.0422	12.0117	14.5604	4.19399	35.8807	60.1943	0.257462	0.44712	1.16357	0.886894	1.06428	23.5372	19.8524	10.2592	52.0361	30.7496	64.6069	27.8893	4.36225	9.43527	10.2245	12.9684	19.3092	2.53514	3.44873	1.55793	8.85685	3.0376	8.84856	12.316	51.9037	12.1217	14.3429	11.6637	13.5835	30.8156	29.4929	32.0655	11.1584	24.2768	51.2958	10.0639	17.0819	11.8352	37.9399	31.0862
TGFB1I1	63.316	88.7892	28.2296	30.7855	9.68712	68.8442	134.55	2.0555	0.768708	2.20578	2.5276	2.10634	31.7839	81.7248	56.1855	95.5306	37.0522	144.843	61.0714	8.08988	14.2599	9.20041	25.0621	35.307	6.66765	20.6963	38.5801	5.69331	2.73644	17.8881	10.8774	72.5262	27.5597	11.8211	5.35671	13.5787	94.9045	54.4071	5.03073	2.57242	0.0504675	0.851264	1.21139	29.1551	0.0153268	62.2301	60.1138
THNSL2	2.83492	2.41593	4.86221	7.8793	9.65642	3.71294	10.7433	1.91063	2.65341	8.40448	7.57134	8.33966	8.55275	4.95321	7.04997	12.9045	3.33452	23.8196	9.66492	12.5255	26.1817	13.2382	4.69889	9.61941	24.0571	14.2769	11.6676	8.28308	24.4039	15.1724	6.27097	13.4089	3.38657	9.94484	13.9831	7.20335	3.47671	6.70138	1.4796	2.27544	0	0	0	0.0139543	0	3.90658	3.33127
THY1	283.006	386.221	6.58347	18.9691	5.50483	2.09273	10.6118	37.024	221.095	109.527	71.7252	94.7254	12.5552	25.8984	10.1851	9.56489	21.0545	6.05539	12.2152	2.03324	18.6485	6.49054	5.38378	13.6405	2.35642	7.35272	3.27122	6.86357	19.2224	3.93676	15.6301	27.4865	18.4858	4.08518	4.71177	19.9456	16.6246	29.8281	3.85208	173.935	2.72121	0.00493474	0.024983	0.494602	0.0109205	142.878	397.722
TIMP2	326.323	347.612	107.439	137.584	86.5173	248.718	131.486	10.4558	42.2271	66.7297	76.2141	34.0227	181.048	391.549	266.434	117.868	133.059	181.772	162.982	33.5976	37.9913	29.6062	92.9361	133.822	32.6909	259.377	418.421	33.6895	31.8967	23.7206	70.2564	96.0083	87.8754	41.7883	75.1409	61.1494	199.179	185.941	132.396	8.66991	0	5.85609	5.30715	72.7158	0.00357822	470.626	278.79
TMEM11	0.972329	1.07255	1.33074	0.919898	0.571399	0.91584	0.606664	0.360926	0.325705	0.456991	0.383819	0.36618	0.660542	0.632457	0.700564	0.866928	0.967513	0.892482	0.452239	3.12918	0.9726	1.47257	1.16135	0.674559	6.10202	0.31706	0.399112	0.508162	0.702218	1.28486	0.876853	0.443783	0.723651	1.10953	1.06949	0.759398	0.396446	0.634468	3.95777	1.20517	0.674522	1.63337	0.850624	1.37416	1.19224	0.890847	0.916443
TMEM171	3.39841	5.29293	0.184688	0.0332231	0.0414355	0.658301	0.12592	0.0491382	0.375028	0.642728	0.684556	0.774996	0.0456149	0.0445927	0.234685	8.92059	1.26934	0.025861	0.0462094	0.0805077	6.12107	0.607337	0.10141	0.13333	0.128601	0.199485	0.0174878	0.340888	0.0648378	0.224045	0.286964	4.74746	7.01576	23.6009	0.293203	6.69685	0.0204638	0.075924	0.132508	0.684878	0.00848341	0	0.0354419	5.80128	0.0429092	2.96374	16.5911
TMEM220	0.652637	0.574601	1.96622	3.42279	5.08964	3.71196	2.58717	0.926206	0.696845	1.14223	1.76469	2.47139	2.94071	2.68528	2.17406	3.95331	1.70082	2.85986	2.63334	1.5006	2.98397	15.6751	1.45208	3.0416	2.31784	2.10513	2.43003	3.47199	0.98007	9.77748	1.58477	4.39201	1.1698	3.38375	3.12081	2.72056	2.13187	1.88821	0.429634	0.792689	0.420739	0.194555	0.290148	1.00287	0.0656921	0.930656	0.787559
TMSB4X	3549.35	2776.06	1431.81	1801.32	1248.14	911.127	742.413	278.671	635.505	1584.24	1209.03	1034.48	1085.2	1600.88	1368.8	985.061	1013.31	2071.33	950.728	390.958	1032.15	801.5	1743.76	1145.01	336.18	1203.31	910.124	566.723	262.719	558.967	690.984	1052.84	3481.78	1600.45	170.615	514.205	1123.96	1103.71	8327.39	1668.58	4648.16	215.886	18.3659	1598.64	555.202	2763.72	3161.36
TNFRSF10A	3.43743	3.28147	2.1064	2.24245	1.41931	1.37083	0.804693	0.073115	0.170694	0.570236	0.219533	0.335662	2.26705	0.969028	1.20307	1.0191	3.14506	0.628895	0.790661	0.519707	1.40802	2.17842	3.48742	2.07931	0.426513	0.816492	0.206251	0.80212	0.263654	0.967498	1.3706	1.44999	1.62167	1.25618	0.0950981	1.54278	0.606378	1.95363	2.49944	3.61067	7.26272	6.97639	3.03304	4.48003	10.076	2.66295	3.45479
TNIK	14.2563	7.25595	0.325633	0.814094	3.77571	1.5932	2.31962	3.90913	5.57676	5.67759	6.55065	12.008	1.61252	0.645343	0.427317	3.4615	1.40363	5.91291	1.23988	5.61182	1.49847	3.13455	4.08685	0.769412	7.48876	1.0536	0.293308	1.42107	2.3566	1.51483	0.891482	4.51641	1.48877	3.27047	4.03841	3.6848	1.51264	1.34985	1.79227	10.5252	9.44283	0.380318	0.0189223	4.66995	6.99095	7.87403	9.0792
TOX	0.228155	0.263578	0.331258	0.516023	0.0746893	2.75936	1.62965	0.783566	6.59319	3.93201	2.96367	2.94473	0.662346	1.10616	0.66773	6.15845	0.628414	5.92965	0.435065	0.33832	1.40595	0.677868	2.03488	1.15892	0.0679872	3.23283	2.84153	0.986428	0.744135	0.275301	0.449762	4.20491	1.6606	3.30414	3.11345	0.342147	0.240528	0.826792	0.588435	2.73943	0.0044633	0.122114	0	11.0118	0.225443	0.270708	0.683625
TPBG	49.5582	53.4746	7.86007	6.93998	1.49088	6.56981	20.7708	0.136928	5.04604	0.715643	1.0506	7.80053	11.289	7.74396	11.1751	2.93449	14.9418	40.4831	6.82407	1.00234	5.00882	1.22509	2.64967	10.5455	1.49269	3.6528	2.94705	3.27577	6.50727	3.70759	9.34569	3.70466	7.66971	4.03596	1.41616	7.30646	8.09534	12.7265	0.474438	13.0697	0.292148	17.0874	0.455869	5.54079	0.145984	71.0571	71.8503
TPBG	49.5582	53.4746	7.86007	6.93998	1.49088	6.56981	20.7708	0.136928	5.04604	0.715643	1.0506	7.80053	11.289	7.74396	11.1751	2.93449	14.9418	40.4831	6.82407	1.00234	5.00882	1.22509	2.64967	10.5455	1.49269	3.6528	2.94705	3.27577	6.50727	3.70759	9.34569	3.70466	7.66971	4.03596	1.41616	7.30646	8.09534	12.7265	0.474438	13.0697	0.292148	17.0874	0.455869	5.54079	0.145984	71.0571	71.8503
TPGS1	0.249591	0.575414	2.44314	2.7404	2.90383	1.60585	2.87376	0.40459	1.0134	2.91276	1.23066	1.20822	1.76064	4.59233	4.42859	2.25583	3.31401	6.19673	2.82925	2.09121	4.42295	2.6725	1.0737	3.95785	1.6835	1.00097	3.60095	2.37155	2.4025	2.57596	2.33498	3.91371	3.25315	1.8617	2.49265	2.33316	3.97923	3.22252	6.39519	1.61478	0.232169	0.186841	0.619003	10.2881	0.363953	0.310077	0.323903
TPM2	1453.04	1312.52	146.439	213.457	148.917	1849.76	1490.69	35.7928	11.995	25.1844	21.3607	19.8694	170.265	559.455	377.627	1235.07	489.851	3063.63	460.395	482.628	108.809	54.3696	135.301	610.348	3462.5	110.118	179.999	42.119	44.5984	289.58	61.5407	1092.23	116.124	229.783	43.6811	44.629	437.021	336.7	18.2009	122.555	2.63098	27.9057	5.63072	44.9357	1.68106	604.482	856.656
TRAPPC1	42.292	43.4107	15.8026	17.5676	26.2823	13.755	16.0698	6.28195	16.5507	18.9385	16.2657	14.219	11.6715	12.5304	11.5189	18.2558	20.6047	22.8344	12.7865	32.4031	31.7273	25.8876	25.5716	17.1853	17.5547	8.60493	13.7424	16.5739	15.3694	16.7792	15.8413	19.6585	27.7312	24.4805	13.3726	14.7859	15.1229	14.4025	209.85	50.8272	13.9663	5.71761	9.87241	43.9546	7.86231	38.4474	41.7024
TRHDE	1.27833	2.32225	0.571043	2.06721	0.149385	0.191607	0.567377	2.47248	2.97878	1.35122	0.626667	0.249431	0.242612	4.01189	2.6997	0.405021	0.185739	0.186354	0.749763	0.0320321	0.72954	0.0834416	0.533474	0.882274	0.184667	0.0738689	1.67865	4.17299	0.0766368	0.0743945	0.304008	0.571522	1.19258	0.0832394	0.303471	0.0497628	0.677765	3.14463	0.0548221	0.263525	0.00857214	0	0	0	0.00959235	0.544365	1.91444
TRIM52	2.74463	2.3209	4.96382	3.72549	3.35195	6.77947	4.85637	10.4146	4.5437	4.43635	3.74347	4.65032	4.53251	5.49451	6.39468	4.85676	3.07608	4.88445	5.58912	3.90776	4.39998	3.42229	5.36594	5.34431	3.63972	9.34388	6.80121	8.00656	8.81678	5.65474	4.09586	4.87086	6.50258	4.99014	5.28676	7.79053	5.49383	5.04969	4.17713	2.061	8.6954	7.41739	5.3562	2.33432	10.7624	2.97371	2.43862
TRIM6	5.43962	2.83993	0.582111	1.19417	2.94107	1.95893	1.5582	0.0396349	0.0909196	0.161141	0.254717	0.233052	1.4043	1.04761	0.925315	1.09409	2.52343	1.10492	1.04961	0.300327	9.46578	0.686121	0.916169	1.28131	0.275898	1.40216	1.20488	0.641853	0.493255	0.606683	0.536023	1.31812	0.601871	0.223742	2.53224	0.977884	0.792568	1.72464	0.362046	5.28712	0.643631	0.00499952	0.0105041	1.97135	2.96963	2.19033	2.67154
TRIM62	0.599281	1.57314	0.363874	0.248623	0.483777	0.403547	0.424751	0.675015	0.220331	0.467663	0.483179	0.281468	0.230341	0.276821	0.284959	0.240028	0.378874	0.317167	0.246482	0.191334	0.185291	0.167051	0.280816	0.478943	0.470544	0.299632	0.300801	0.279321	0.375465	0.329031	0.874308	0.340239	0.283171	0.321573	0.166244	0.221232	0.243363	0.312409	0.613384	0.841728	0.0195193	0.0123161	0.0311791	1.00373	0.0319864	0.736145	0.654827
TSKU	8.22502	27.2458	37.6639	68.8416	5.47559	20.8362	21.1722	0.506196	0.65398	1.21568	1.191	2.6776	32.6529	94.3107	112.267	11.0715	28.6885	42.7994	27.8696	5.00931	33.6191	88.8339	5.59664	34.0174	4.6919	38.0198	16.2433	8.58965	5.98954	47.2397	25.1206	10.5756	2.6556	14.7981	5.26993	15.7879	16.3614	49.9523	0.708107	12.657	0.00396578	7.1974	13.5852	15.8805	5.11205	17.0814	14.2401
TSPAN5	27.4244	43.879	5.50552	1.37182	0.535908	3.738	3.7843	32.6902	29.401	20.4691	12.3587	13.7978	2.51301	7.53338	4.78215	2.57694	7.68331	2.07449	6.07177	1.60103	2.49538	0.739278	2.00929	3.88356	6.46235	7.78916	19.8523	0.759161	3.688	1.46274	9.7725	2.31568	5.30509	3.2974	4.25562	6.47472	6.83754	8.45379	27.4276	3.88017	3.3444	0.00766599	0.251043	29.5074	1.50353	20.7942	44.8107
TTC23L	0.0177467	0.019277	0.151862	0.00759757	0.287283	0.0730518	0.122251	0.0274003	0.191769	0.311781	0.345131	0.19307	0.21113	0.066051	0.131803	0.0572066	0.0756826	0.0243524	1.10616	0.0264932	0.0735263	0.0832177	0.270143	0.146864	0.0229824	0.752407	0.0946676	0.123055	0.646138	0.105709	0.107809	0.0256867	0.0331889	0.065176	6.88103	0.228933	0.127774	0.037974	0.0720386	0.213554	0.0078962	0	0.066335	0	0.04014	0.0285923	0.011131
TWIST1	4.08898	3.82945	8.6309	3.20356	2.32596	2.21495	3.44427	0.0721684	0.675717	0.390507	0.297834	0.259127	18.3864	2.9719	2.20209	0.784454	1.64554	1.80206	2.03687	0.348239	0.314434	0.232158	0.158533	5.65826	0.658653	2.2255	4.02558	0.127622	3.28075	0.603163	8.06414	0.446973	0.0219369	0.285227	1.80552	1.43105	9.05705	2.90147	0.167067	0.235912	0	0	0	0	0.0084543	6.16518	5.15958
TWIST2	6.09973	11.5682	12.6337	25.0333	1.36157	3.65036	8.25066	0.0889739	0.39268	0.136986	0.172128	0.0901078	17.529	43.4597	40.6966	6.09116	4.93106	4.71958	8.89533	0.741519	1.13925	0.325612	2.16366	5.65466	0.913037	5.61676	13.3057	0.632416	1.14329	4.18169	9.68087	5.20406	1.26553	1.25987	0.538245	2.53933	21.8919	27.862	0.438065	1.69039	0	0.683785	0.0932647	2.00634	0	9.41349	10.5757
UNC5C	0.936461	0.56043	0.171229	1.60524	3.5605	1.51551	1.54207	1.17595	2.11782	2.08213	2.73432	1.99445	0.589649	1.05405	0.916249	0.724496	0.204181	0.524934	1.11782	0.35054	0.261951	0.250932	0.832643	0.733358	0.0878381	0.36551	0.97944	0.124882	0.191774	0.488212	0.153231	0.72879	1.11822	0.57246	0.778736	2.78611	0.403475	0.676964	0.102068	0.273225	0.491592	0.00119752	0.00151603	0.198218	0.162602	1.11246	0.250658
USP53	23.7489	5.75152	10.7022	8.95001	6.18014	19.6223	5.86751	3.73754	1.93324	2.10872	3.38754	3.57811	21.5238	7.27697	7.02987	9.26531	12.5285	18.0659	10.2947	8.06871	3.65748	3.16235	14.5226	8.2932	17.2001	54.3218	4.09309	6.79644	3.78998	3.71139	7.36257	4.06056	3.07641	9.25876	2.43039	4.94006	4.58617	7.15598	0.782704	1.73759	0.136395	7.07509	2.4853	3.28428	3.01331	5.37712	19.4693
VAV2	9.53006	15.7636	3.82584	3.71877	12.0302	3.92438	6.63602	0.885267	3.09967	3.24967	4.21796	3.45301	5.21435	6.35521	5.73865	6.44475	5.2141	5.47127	5.05969	1.94702	14.1769	13.684	11.0339	5.20584	1.18662	4.77906	2.63762	19.6628	2.62252	10.0187	3.11419	7.66147	6.6982	3.67928	2.19092	7.73026	8.26804	5.30189	1.84932	16.119	5.34592	5.80302	17.8672	6.60924	0.508343	9.91082	8.88485
VEGFC	30.0148	31.7894	5.2696	9.68842	4.43518	2.71116	2.46052	0.190549	0.366634	1.37591	1.50962	0.880212	6.40071	6.09896	5.25278	1.43437	2.49933	3.25422	3.96951	1.70692	1.47092	1.96099	5.36044	4.72008	1.36736	3.80127	2.36933	0.73845	0.872551	1.9047	2.25138	2.60952	2.19328	1.91813	0.629266	9.60351	3.49016	5.06577	0.377399	0.230256	0.00515434	0.786911	0	11.7994	0	22.3308	43.7339
VLDLR	2.01754	2.261	2.354	11.9181	7.37845	6.63703	5.72675	5.44766	4.12775	3.88508	5.22883	3.56571	5.23768	2.68603	2.86689	2.54763	8.38568	6.04464	6.60738	33.3725	4.15456	1.87243	6.15115	6.68903	8.90495	3.43691	36.6408	12.1499	2.26451	2.36259	2.21595	2.77343	3.93507	13.9747	2.29308	4.59635	16.2692	3.00356	1.07281	8.92664	2.20075	0.735128	5.76095	0.372793	0.0484613	1.69761	2.05714
WDR90	1.49102	1.69091	4.53201	2.6326	3.77893	3.55823	4.43637	4.74527	1.77911	1.52745	1.83372	1.23345	5.86845	5.73335	5.62885	3.79363	4.1711	4.40011	11.5199	2.64318	4.86186	2.91377	4.56647	5.15685	1.98111	4.06417	7.40038	6.34909	10.7688	4.87874	5.58954	4.12416	2.9501	3.89758	11.8286	8.60204	9.53194	4.91591	0.724933	3.35872	1.12057	2.52504	2.23561	4.76346	0.503324	1.48471	1.76974
WNT5A	37.0454	51.3746	0.862892	1.90636	0.426877	3.94693	5.13692	0.802082	0.869925	1.08386	0.803123	0.436234	1.55656	1.5072	1.55209	1.07215	5.81127	0.961469	1.8304	0.56669	0.350268	0.669438	1.53498	1.97611	0.775287	0.765244	5.85915	2.16693	0.832558	0.812642	2.34064	1.2723	1.50504	2.14856	0.577332	0.638701	6.65087	9.17299	0.144547	0.736324	1.30013	6.22206	0	0.0433553	0	47.7632	30.8369
WT1	1.61109	0.874664	0.00657537	13.3063	0.129437	0.00365292	0.0280306	0.0508509	0.0378705	0.035419	0.0604383	0.516968	0.0189069	10.2576	8.70713	0.261776	0.425263	0.169986	28.5377	0.789925	6.49202	0.0672826	0.0142999	0.00744154	0.0098835	0.00143288	27.7216	0.0559087	0.0069164	0.0743737	0.00817082	0.0399923	9.98441	0.338883	16.8085	0.0242973	33.5867	7.55398	0.0116207	0.0148744	0.243371	0	0	0	8.28027	1.72684	2.21556
YAP1	42.2891	38.6339	25.3756	22.0957	18.6857	43.8787	43.8047	3.05088	2.66394	5.34676	4.52982	8.37381	22.1855	32.3987	28.4629	21.623	28.613	38.2042	26.2079	12.6591	12.8011	14.238	23.1202	27.227	18.7096	22.0064	32.0207	6.95801	2.86442	12.9257	21.5625	15.8533	5.59987	14.6963	4.75322	18.0211	24.5482	25.561	1.01388	15.183	0.032051	21.4359	14.3226	8.20273	0	37.4089	39.4757
YAP1	42.2891	38.6339	25.3756	22.0957	18.6857	43.8787	43.8047	3.05088	2.66394	5.34676	4.52982	8.37381	22.1855	32.3987	28.4629	21.623	28.613	38.2042	26.2079	12.6591	12.8011	14.238	23.1202	27.227	18.7096	22.0064	32.0207	6.95801	2.86442	12.9257	21.5625	15.8533	5.59987	14.6963	4.75322	18.0211	24.5482	25.561	1.01388	15.183	0.032051	21.4359	14.3226	8.20273	0	37.4089	39.4757
ZAK	26.0039	14.4958	9.67724	14.3651	8.92014	27.299	50.7339	1.41159	1.68826	3.10152	3.83141	4.71166	13.4079	25.0468	20.7347	31.2908	18.516	73.8254	17.2536	64.3883	2.48421	8.4191	9.94855	13.7689	84.1095	7.29403	15.5622	3.24086	1.30081	5.96861	7.08514	18.8154	2.93046	33.4354	2.69938	5.66021	19.3568	15.4896	5.49495	1.51235	0.0208553	10.0364	2.10786	3.80634	8.89125	14.0136	18.5651
ZC3H12A	3.21134	17.2153	8.20171	32.6931	4.00149	5.09008	5.56058	2.55433	0.770772	0.731675	0.497602	0.41583	14.5118	1.22679	1.96303	4.29487	9.11072	9.30532	8.32705	2.06854	6.09925	5.30774	19.0029	11.708	2.22455	2.45042	2.53991	5.41587	3.54025	9.24924	12.7466	9.80893	5.82809	22.0682	1.69044	1.96826	2.00768	2.63275	23.1222	4.36443	5.3243	3.35427	9.55248	7.10481	2.78516	12.8936	10.4362
ZEB2	7.5871	8.5391	9.48028	18.9435	11.7066	14.5562	8.78744	4.29344	13.0743	41.322	29.937	31.4232	8.97488	12.5948	11.136	3.71293	3.67134	4.86689	7.68859	7.05116	4.39142	4.61489	12.5386	8.89115	9.13948	27.5221	13.5331	1.57885	0.652889	2.25021	3.96734	6.82006	14.933	4.90658	3.10874	2.83604	4.24487	11.5061	30.3148	0.24148	0.853367	1.65745	0.0147599	4.60084	14.8823	7.96536	11.6427
ZFHX3	1.28489	1.6738	2.59563	1.8916	1.67741	7.44558	2.99218	0.130641	0.305941	0.476291	1.50808	1.09781	1.36125	1.62709	1.81563	2.15305	1.50611	2.61575	1.41387	0.988457	1.11441	1.07165	1.65668	2.44609	3.11343	2.5671	0.758261	1.45055	1.58805	2.18216	1.06837	1.22111	0.983074	0.922709	0.471652	2.52833	2.40163	1.64138	0.251895	0.199865	0.210296	1.10798	1.7686	0.965305	0.0531862	1.37454	1.26286
ZFHX4	5.60788	3.80162	0.556524	1.01083	2.11202	0.778455	1.71824	0.344569	0.707659	1.0988	2.39626	2.3551	1.24584	2.25487	1.20313	1.3992	0.578799	0.863822	0.434388	0.136039	0.0524867	1.34302	0.0572229	0.646573	1.66805	2.1507	0.383002	0.103888	2.0957	0.607761	0.193299	0.669439	0.0628652	0.167669	0.663002	0.144565	0.41423	2.21214	0.0236961	0.232067	0.0153857	0.00186612	0.00214465	0.113138	0.0199575	2.88804	5.17558
ZNF302	6.45864	4.9004	8.11743	9.6645	10.4227	8.65392	11.7621	24.4337	14.7492	16.0948	11.8792	18.4943	10.5236	9.46228	9.14001	11.9964	6.65707	10.0235	12.8185	14.0922	7.12997	9.19321	6.89567	9.35825	17.5504	13.6239	13.1654	15.2854	11.3572	10.5418	7.88309	10.1474	8.60569	10.4083	7.43996	12.4003	12.2512	8.37967	2.07155	5.23495	12.0257	19.7504	0.0287918	1.93694	0.0699787	9.91206	6.75153
ZNF503	4.54008	3.47572	3.10504	8.71979	15.0744	5.89459	8.0595	0.632478	2.24826	2.5148	1.63561	4.75228	4.79487	22.4499	17.9004	7.83821	13.4245	25.907	18.6585	3.39638	16.345	3.78808	6.05075	7.02711	1.41707	5.29179	29.589	12.4134	1.66596	5.54013	2.46274	7.41072	5.43483	5.55093	1.04716	2.79106	24.9407	10.9824	0.528893	0.2541	0.0327293	0.345304	2.2778	0.423152	0	7.39891	3.82888
ZNF528	2.04876	1.85774	2.7899	2.46338	2.7624	3.61989	3.58862	10.8972	4.15478	3.19021	3.48344	3.61818	3.27625	2.74232	2.397	2.91903	2.69419	2.92655	3.67469	2.97643	3.25301	0.91649	3.54986	4.03604	1.68202	5.89884	4.3477	2.43851	5.19737	3.30162	3.64812	2.63587	2.46162	2.43388	2.62077	4.18246	4.08919	3.77349	0.730442	0.128742	0.283341	0.026188	1.00031	1.9322	0.156548	2.61158	2.09188
ZNF582	0.632398	0.582037	0.578196	0.799534	0.851186	0.727704	1.00778	1.14664	0.797016	0.803067	1.06519	0.959387	0.575004	0.780032	0.867932	0.69864	0.515203	0.868561	0.76364	0.891579	0.740341	0.421087	0.503401	0.982316	0.723806	0.938471	1.3107	0.406038	1.15778	0.947843	0.414801	0.548477	0.650713	0.622213	1.10278	1.16648	0.902459	0.648278	0.240141	0.341705	0.175576	0	0.247465	0.378971	0.69979	0.947949	0.557189
ZNF667	0.794171	0.761211	1.16821	1.11993	1.89815	1.32658	1.99968	5.28924	8.05604	5.13517	6.49722	7.11459	2.0868	1.46076	1.93714	1.05528	0.939965	1.49577	2.87374	1.83896	1.55144	0.295341	0.758131	1.16681	1.00792	3.00691	2.82044	0.51186	13.5043	1.87797	1.65388	0.741583	0.802689	0.910901	1.89953	2.94419	2.2805	1.77025	0.241287	0.519973	0.00477306	0	0	0.147971	0	1.67422	0.701185
ZNF703	5.81832	11.4496	6.99476	6.35452	3.02051	8.39547	9.69583	1.86723	0.96081	2.00938	0.902371	2.47659	5.7417	11.0506	11.739	10.6328	6.36937	13.8543	10.1206	8.39568	1.48011	1.41447	2.63184	9.65087	20.6347	3.17279	7.63697	2.35718	0.831076	2.75483	9.86239	9.56846	7.65867	2.85918	0.834152	3.05299	8.15803	8.53616	0.829425	0.798444	0.00492556	0.069659	1.22635	2.87229	0	3.61067	8.52322
ZNF703	5.81832	11.4496	6.99476	6.35452	3.02051	8.39547	9.69583	1.86723	0.96081	2.00938	0.902371	2.47659	5.7417	11.0506	11.739	10.6328	6.36937	13.8543	10.1206	8.39568	1.48011	1.41447	2.63184	9.65087	20.6347	3.17279	7.63697	2.35718	0.831076	2.75483	9.86239	9.56846	7.65867	2.85918	0.834152	3.05299	8.15803	8.53616	0.829425	0.798444	0.00492556	0.069659	1.22635	2.87229	0	3.61067	8.52322
ZNF793	0.200109	0.099085	0.751965	0.482315	1.01187	1.2678	0.811868	3.43814	1.40203	1.20719	1.24868	1.49575	0.770271	0.815105	0.963214	0.836645	0.755314	0.710343	1.05905	0.746802	0.791795	0.249353	0.651103	0.672678	0.499466	1.01223	1.58529	0.719371	2.47888	0.779525	0.987052	0.68829	0.706802	0.681671	1.37467	1.30304	1.43552	1.07111	0.325874	1.16619	0.208562	0.0678465	0.119617	0.140147	0.131947	0.19114	0.111179
ZNF841	2.5807	3.6037	3.77544	3.567	2.88277	5.89365	2.53877	8.98453	3.24835	2.5641	2.26856	3.00836	5.34027	5.79714	5.8611	2.57748	5.98749	2.69566	4.37279	1.58328	2.78087	3.41457	5.25883	3.8055	1.89486	7.34648	5.01206	6.06986	5.61724	4.09082	3.54842	2.90019	3.78702	2.89051	1.95741	3.90206	5.38431	4.84446	1.58132	1.34179	3.33182	1.82297	2.95966	1.81114	4.41208	3.07639	2.56299
ZYX	270.548	344.579	81.5691	108.715	36.5131	133.502	184.449	35.3812	48.3107	23.7157	21.2453	14.7608	118.775	155.183	120.867	110.27	108.315	209.033	123.595	41.2485	54.7771	59.6463	121.222	90.6372	41.9695	59.6715	76.0123	34.9205	18.895	48.5632	50.2371	120.605	126.767	37.6451	58.066	44.9731	194.593	99.5867	1734.34	70.6756	1.12783	1.84318	5.00629	105.671	5.25715	172.277	215.994

## Sheet: lncRNAs
Supplemental Table S12: Expression profile of divergently paired protein-coding genes and lncRNAs that are co-expressed across 43 human tissues and cell-types.
Sheet 3: Expression profiles (in fpkm) of lncRNAs which are divergent co-expressed with protein-coding genes
loci	HSC_myofibroblast	TGFb_HSC	adipose_subcutaneous	adipose_visceral_omentum	adrenal_gland	artery_tibial	bladder	brain_cerebellum	brain_cortex	brain_hippocampus	brain_hypothalamus	brain_putamen_basal	breast_mammary_tissue	cervix_ectocervix	cervix_endocervix	colon_transverse	esophagus_mucosa	esophagus_muscularis	fallopian_tube	heart_left_ventricle	kidney_cortex	liver	lung	minor_salivary_gland	muscle_skeletal	nerve_tibial	ovary	pancreas	pituitary	prostate	skin_not_sun_exposed	small_intestine_terminal_ileum	spleen	stomach	testis	thyroid	uterus	vagina	whole_blood	hESC	GM12878	HeLa_S3	HepG2	HUVEC	K562	quiesHSC	low_TGFb_HSC
XLOC_001417	0.59292	0.218096	0.156149	0.223465	0.0983889	0.0902662	0.656657	0.087032	0.146058	1.20568	0.466676	0.208234	0.176439	0.172647	0.271906	0.856756	0.220639	0.272276	0.620365	0.170898	0.730281	0.112517	0.560356	0.113757	1.36122	0.10325	0.636705	0.164268	0.291761	2.6763	0.0788382	0.491643	0.233021	0.467088	0.4295	0.326311	0.380072	0.166863	4.36327	0.674681	0.772387	0.837372	0.17593	0.412023	2.72949	1.9581	0.621486
XLOC_003375	2.63002	3.32146	2.1549	2.78338	2.39027	1.63928	1.95564	0.796399	1.61481	2.38076	1.4905	1.26263	1.66607	2.2517	2.32587	1.71543	2.69357	2.07378	3.38732	4.10653	3.51575	3.40506	2.78488	2.26823	1.73069	1.50489	2.19664	2.12894	2.96652	2.6445	1.73964	2.78801	5.50355	3.0332	5.57161	2.87472	1.90584	2.19701	7.92952	1.42039	1.97818	1.91571	4.50155	3.15707	4.42275	2.03005	3.22895
XLOC_005470	1.19443	3.30263	0.646754	1.30106	1.54488	1.39563	1.65478	0.267881	0.259571	0.346708	0.499675	0.360968	1.03333	1.22831	1.38703	1.49338	1.41764	1.84632	1.34724	1.36457	0.89358	1.24912	1.22175	1.02826	1.08841	0.757129	1.6626	0.829727	0.516304	1.04993	1.08507	1.35789	0.8916	1.10426	1.52147	1.20316	1.6076	1.17006	0.266545	11.7917	0.400841	0.609892	0.574888	2.62579	0.593328	1.19938	1.87442
XLOC_004689	0.146339	0.169797	0.0971026	0.106628	0.0240198	0.0482434	0.117072	0.0280784	0.166166	0.0609144	0.152096	0.118855	0.0415147	0.0365477	0.0172528	0.0860632	0.066218	0.0315899	0.0723595	0.120074	0.0624215	0.480839	0.0843636	0.087613	0.0402858	0.0303796	0.0261767	0.0654849	0.206091	0.339487	0.0654786	0.0828384	0.161077	0.110833	0.159128	0.0266681	0.0614862	0.0381058	0.113414	0.20322	0.370862	0.0183348	0.0204483	0.0424193	0.0187717	0.167302	0.192145
XLOC_002302	598.957	913.116	158.544	153.498	111.435	244.004	91.5342	31.241	48.8416	79.0738	101.331	47.8239	141.37	123.968	111.514	138.917	359.049	131.232	111.355	72.498	75.6799	177.635	276.71	215.333	61.5032	85.5051	252.161	317.084	55.5328	59.3954	102.44	132.603	134.301	106.423	62.0186	236.282	162.9	146.117	785.393	245.209	19.3286	7.92422	43.8219	587.305	22.4794	399.516	477.029
XLOC_001556	0.144771	0.318891	0.0774404	0.0797709	0.0334745	0.125833	0.0842534	0.00738193	0.0124371	0.00703499	0.0107931	0.0120671	0.339778	0.225253	0.10683	0.22063	0.0586358	0.125558	0.211821	0.0348945	0.0308716	0.0417823	0.143899	0.0721586	0.0203216	0.0647936	0.107037	0.0453883	0.0486618	0.113424	0.093511	0.291653	0.082221	0.0469443	0.206627	0.0436291	0.302537	0.0898383	0.367731	0.1036	0.0346393	0.0218375	0.151253	0.225183	0.00744627	0.0659032	0.11212
XLOC_000688	0.119515	0.369999	0	0.0237812	0	0	0	0.00442666	0.0130169	0.00525229	0.0646638	0.0781851	0.0535145	0.112617	0.00917945	0.0100768	0	0	0.00823814	0	0	0.02668	0	0	0.0108477	0	0.0506727	0	0.00320585	0	0.0056226	0	0	0	0.00596606	0	0.00601151	0.00530984	0	0	0	0.114134	0	0	0	0.0964061	0.0940764
XLOC_003384	0.0985374	0.10505	0.377664	2.37496	0.101628	0.373351	0.524424	0.0419712	0.058381	0.191066	0.202482	0.0506752	0.514679	0.767386	0.745689	0.329152	0.573039	0.394724	0.88439	0.134659	0.507607	0.010083	0.0184505	0.334615	0.236478	0.610751	4.84322	0.00697208	0.00425565	0.0199484	0.187712	1.05625	0.0049023	0.260361	0.14789	0.403482	0.929551	0.547081	0	0.0626097	0	0.328596	0	0.084867	0	0.0645453	0.103502
XLOC_004338	0.0473812	0.0397916	0.013588	0.0211664	0.00841879	0.0922162	0.0293667	0	0.0766238	0.0262105	0.121222	0.106324	0.0200936	0.683668	0.248902	0.0468398	0.099318	0.0260698	0.132662	0	0.0331109	0	0.035842	0.0351712	0.0626719	0.0419453	0.103532	0	0.00200775	0.00661519	0.0686752	0.13776	0	0.0090996	0.0244618	0	1.33056	0.0506644	0.0426844	1.60473	0	0	0	0	0	0.646502	0.206043
XLOC_003896	0.529104	0.212664	0.0203688	0.123634	0.124595	0.0710069	0.0492888	0.00394958	0.0338287	0	0.0150133	0.0166112	0.166945	0.034802	0.0534144	0.0212507	0.0398884	0.0174349	0.38228	0.0193536	0.0254997	0.00475982	0.154126	0.0348904	0.0359385	0.0304721	0.154089	0.0500704	0.0105684	0.00446171	0.0101743	0.0339933	0.00547037	0.00625907	0.190397	0.116815	0.147142	0.153321	0.0533001	0.607496	0	0	0	0.0373977	0.796081	0.386365	0.433075
XLOC_003385	0.0278211	0.0166597	0.210107	0.205589	0.00407864	0.113461	0.0914079	0.169968	0	0.00545431	0.0580646	0	0.144871	0.428163	0.224216	0.0931328	0.0865012	0.127545	0.0947181	0.0138994	0.0645841	0.0844601	0.00641619	0.222396	0.0893006	0.083115	0.226103	0.0266967	0.0140119	0.0200893	0.091745	0.0724974	0.0603423	0.0179385	0.00790107	0.205516	0.400428	0.169116	0	0.0057191	0	0.0224363	0	0	0	0.0526167	0.0260459
XLOC_005400	0.0693946	0.0472924	0.00675128	0	0.125049	0.00805733	0	0	0.00512159	0.0027864	0.00465284	0	0.00518222	0.0277436	0.00973973	0.010476	0.00790361	0.0285683	0.0121576	0	0.0117437	0	0.00457808	0.044868	0	0.157575	0.0159075	0	0.185205	0.0132628	0	0.0420519	0	0.00720507	0.00372529	0.00297624	0.117359	0.0107331	0	0.0317273	0	0	0	0.0288255	0	0.0377972	0.192733
XLOC_000477	1.88059	0.676647	4.05074	16.9033	2.21522	4.22352	2.40444	1.00515	1.09657	0.808879	1.13752	1.12942	4.5987	4.73855	3.84413	2.28537	5.88497	3.59065	11.1598	1.77989	2.32193	4.74841	8.13316	4.41354	1.74212	4.80147	2.78742	4.91747	1.23504	2.61998	2.32642	4.09021	10.9722	2.10839	1.16603	2.11583	5.22447	4.49682	20.6292	0.322548	0.268727	0.457837	0.708405	3.85851	6.80198	0.882299	0.91272
XLOC_001491	1.20697	1.43692	1.70446	0.988021	0.823469	2.25114	1.22754	0.0216221	0.0340076	0.11754	0.0561356	0.214439	1.11937	3.24707	2.79101	0.364318	2.43311	0.758553	1.62918	0.954537	1.79993	0.960828	1.78871	1.70759	0.286338	1.10512	2.65362	0.77674	0.174132	2.68784	3.11968	0.441685	0.648395	1.20592	0.644382	1.52429	2.63594	2.17344	0.0786287	14.3218	0.086332	0.925339	11.3184	8.17722	0.145277	0.81497	1.36126
XLOC_001494	1.12803	0.716099	3.66785	3.23652	3.41358	2.5376	2.83694	36.8176	33.1382	33.8613	15.0948	30.4955	5.17445	5.80359	6.33575	2.61501	3.67592	2.35815	6.19127	2.04684	6.26014	6.02949	6.31352	3.66506	0.86996	2.35105	10.2078	5.55642	33.7769	21.3951	5.24087	4.874	7.27893	4.34617	2.62744	8.61139	11.9891	7.30865	8.08757	4.47341	1.82487	0.902779	3.21769	2.7306	0.456702	1.04686	0.811208
XLOC_005303	0.0615492	0.0488245	0.0184641	0.010305	0	0	0.0276259	0.168911	0.335735	0.287325	0.659646	0.371014	0.0363807	0.0679765	0.0136334	0.0522772	0.0285815	0.0218197	0.068912	0	0.0465241	0.0536651	0	0.0305428	0.0836489	0.0515079	0.0524834	0.0919728	0.46128	0.031739	0.0463871	0.0336837	0.0666559	0.00642002	0.053829	0.031333	0.124154	0.0323079	0.0282547	0.00661769	0	0	0	0.0384211	0	0.0608285	0.0695182
XLOC_003308	1.13324	3.7379	0.207928	0.0860634	0.0398412	0.0578144	1.0851	0.147802	0.0224538	0.00773005	0.0737003	0.0355264	0.988117	0.074356	0.108016	0.0533893	0.033879	0.0644875	0.0395646	0.0160374	0.811563	0.121622	0.0464674	0.836952	0.0375208	0.0749064	0.0503908	0.142154	0.116099	0.0189386	0.567304	0.0675783	0.0290279	0.097304	0.0383193	0.0468874	0.102008	0.028863	0.00664923	0.461596	0.478488	0.00835302	0.0237032	0.0302461	0.0109516	4.05275	1.7394
XLOC_004081	0.103644	0.0645624	0.0739458	0.115572	0.0472389	0.181086	0.180749	0.0116603	0.0528895	0.0267119	0.0129445	0.0156774	0.0866523	0.182493	0.0888833	0.104843	0.135207	0.402882	0.185841	0.108177	0.090173	0.0141126	0.0324967	0.0542339	0.217119	0.0559795	0.456785	0.068343	0.0199573	0.020632	0.0853563	0.0898855	0.00231013	0.0970762	0.131986	0.118975	0.121204	0.0971397	0.0116274	0.128835	0.0417129	0.0878923	0.0123469	0.0136324	0	0.0672422	0.0573582
XLOC_002475	0.588274	0.21052	0.296093	0.186261	0.540408	0.485672	0.578075	0	0.125578	0.0766028	0.0596626	0.0254643	0.399133	0.193121	0.155495	0.812944	0.546725	0.15924	0.425221	0.799071	0.165771	0.273854	0.269932	0.451385	0.329407	0.114451	0.0728675	0.227683	0.0805579	0.449622	0.204432	0.364631	0.157501	1.16823	0.0318565	0.529415	0.101114	0.313528	0	0.169372	0.0989834	0.0335971	0	0.229727	0	0.203157	0.368235
XLOC_002459	0.46903	0.349143	0.112503	0.215185	0.934392	0.0851094	0.0864016	0.891575	1.49666	0.782005	0.972292	0.793516	0.108376	0.0701848	0.0780035	0.193222	0.173575	0.18808	0.0776867	0.154186	0.146788	0.301661	0.0668918	0.314303	0.176858	0.0821447	0.121129	0.111189	0.733024	0.215393	0.18585	0.252049	0.103654	0.257	0.181802	0.0443803	0.067329	0.152253	0.0637727	0.967459	1.10856	0.237343	0.105117	0.502282	0.0242898	0.488467	0.719158
XLOC_000155	4.75674	7.85706	1.73482	1.91441	1.71835	2.07546	1.35354	0.870034	0.546754	0.769591	0.494134	0.703008	1.63627	1.01757	1.17517	2.13332	3.93956	1.1047	1.46687	0.640031	1.15944	1.46687	1.54567	1.48931	0.849345	0.789195	0.894475	1.02959	0.600774	1.08506	1.16492	1.4786	1.76562	1.72435	3.05649	1.12754	1.02244	1.73784	6.08728	5.40517	2.56406	0.880548	0.603729	2.2262	1.08649	3.80133	5.82517
XLOC_001539	0.0996247	0.0695471	0.591831	0.315554	0.232377	0.374562	0.487298	0.631759	0.196094	0.0580613	0.0251422	0.0452869	0.352388	1.20993	1.36989	0.581349	0.550845	1.30308	0.304777	0.252717	0.382025	0.0618793	0.666482	0.503987	0.201821	0.310722	0.610823	0.120759	0.0861905	0.38478	0.645821	0.567813	0.368344	0.543871	0.0912603	0.306699	0.192171	1.58876	0.0236376	0.459529	0	0	3.98069	3.24648	0	0.0127437	0.251409
XLOC_003775	0.00594158	0	0.0166359	0.0186791	0.010941	0.00447599	0.0184145	0.269178	0.258003	0.314642	0.163425	0.221851	0.0177209	0.0290563	0.0171668	0.0138546	0.00950319	0.00877342	0.0530892	0.108622	0.0623314	0.0394854	0.0315113	0.0274959	0.106491	0.0832309	0.0390957	0.107987	0.491466	0.0276571	0.00746242	0.00766425	0.017152	0.0579235	1.3181	0.0326524	0.0132967	0.0125241	0	0.157281	0.01647	0.0100074	0.0344905	0.00635191	0.0474898	0.0056534	0.00538223
XLOC_000011	0.236925	0.117219	0.32611	0.0552352	1.08477	0.140874	0.115413	2.4962	3.17026	1.0973	1.89741	1.22383	0.0816367	0.00732428	0.0630317	0.0784568	0.449542	0.0360875	0.0670055	0.157851	0.251082	0.0829078	0.192186	0.143665	0.0545802	0.164137	0.112142	0.07643	0.728359	0.0781014	0.693055	0.251861	0.578072	0.319921	0.604985	0.589218	0.0709695	0.139297	0.687929	0.291121	0	0	0.269278	0.061196	0.38743	0.354719	0.257053
XLOC_004464	0.0663797	0.0171116	0.0583492	0.00785832	0.0070828	0.0840376	0	0	0	0	0	0	0.00694743	0.0302074	0.0126779	0.00722231	0.10892	0.00657486	0.0211216	0.0716713	0.0325397	0	0	0.00898296	0	0	0	0.0888213	0.00443075	0.0069093	0.0537137	0.00948311	0	0.0381968	0.0230357	0.0601221	0.00585707	0.137766	0	0.0350733	0	0	0.11299	0	0	0.00707539	0.024511
XLOC_005483	0.0884451	0.0331604	0.720198	0.962825	0.297994	0.148774	0.164903	0.224886	0.0815006	0.122606	0.149513	0.170929	0.574841	0.392079	0.539082	0.485696	0.381389	0.092702	1.19063	0.0512389	2.06635	2.21104	0.201744	0.373095	0.101476	0.33227	0.270409	1.62754	0.588762	1.36248	0.472847	0.682039	0.191581	0.530221	2.52303	1.44185	0.546338	0.310601	0.130936	0.21963	0.0569703	0.0715937	0.0816964	0.0543903	0.206641	0.0964239	0.0641201
XLOC_001264	0.154642	0.188681	0.0512595	0.0720826	0.0285197	0.305184	0.359642	0.136197	0.708271	0.261426	0.444623	0.0925914	0.0491183	0.106269	0.0966286	0.426558	0.164519	0.320617	0.10327	0.0540285	0.0325573	0.0172788	0.0566718	0.097316	0.0333783	0.0294885	0.0319614	0.0293272	0.168969	0.0524281	0.0109322	0.290401	0.0266469	0.0209651	0.00660619	0.0141565	0.537711	0.128335	0	0.00470279	0	0	0	0	0	0.151406	0.153855
XLOC_002096	0.0729671	0.121605	0.0986881	0.0849822	0.0769171	2.85047	2.44986	0.171992	0.739704	0.284818	0.489659	0.393924	0.0716286	0.383511	0.314314	0.0934925	0.0378057	0.190945	0.113896	0.042502	0.152181	0.0317317	0.193105	2.23708	0.0521139	0.0581938	0.116067	1.95857	0.162625	0.0835122	0.229249	0.372476	0.22753	0.120485	0.155546	0.0891233	0.121325	0.155439	1.01487	0.0482998	0.00923431	0.255069	0.022479	0.0414109	0.122908	0.136238	0.0655497
XLOC_001135	3.39975	3.13071	0.488679	0.650977	0.979297	1.16187	1.47527	4.77641	2.35945	1.51328	1.83873	1.81607	1.03273	1.14778	1.39186	0.866006	0.940128	1.33154	0.990768	0.931288	0.975889	0.789006	0.846387	1.12195	0.924624	2.43797	2.79653	2.64993	2.31302	0.931333	1.24522	0.993174	0.997175	1.12336	1.62918	1.33433	2.62278	1.79314	0.275881	5.61299	0.409263	0.727848	1.54412	0.583752	0.314883	2.86044	2.99442
XLOC_003413	0.0451784	0.0351101	0.0290956	0.0269641	0	0.0167243	0.0468157	0.294289	0.078065	0.149002	0.102595	0.0953361	0.017722	0.0490631	0.0840708	0.0225076	0.0268408	0.0225768	0.0118248	0.0292784	0	0.343451	0.0311119	0.043855	0	0.105839	0.250258	0.451081	0.0728588	0.162047	0.00430696	0.0121089	0.0384678	0.0195406	0.0362752	0.119046	0.0202541	0.0564227	0.135508	0.311883	0	0.927801	0.0122222	0.0758344	0.843691	0.0432827	0.0433593
XLOC_002479	0.216802	0.226255	0.136722	0.0674102	1.00889	0.0129113	0	0.0300099	0.0275711	0.0294402	0	0	0.0795105	0.730082	0.513772	1.89841	0.0383824	0.0357464	0.305825	0.252988	0.211914	0.127668	0.440245	0	0.00790927	0	1.42444	0.0287606	0.0302878	0.0501895	0.259419	0.198509	0.0392501	0.0565664	0.0377811	0.0105651	0.130055	0.0625793	0.050821	0.217558	0	0	0	0	0	0.0414585	0.429681
XLOC_002480	0.0337442	0.0233229	0.157156	0	0.493247	0.0129609	0.00612631	0.0601027	0	0.00448858	0	0	0.0828418	0.400228	0.361785	0.671837	0.0180752	0.0116702	0.221103	0.0514016	0.092875	0.082526	0.135936	0.00558369	0.0119257	0	0.79069	0	0.023774	0.0258462	0.185475	0.0555343	0	0.0287979	0.0387368	0.00531418	0.10292	0.0090903	0	0.00626649	0	0	0	0	0	0.00872851	0.0369413
XLOC_002314	0.110576	0.0418042	0.427365	0.21042	0.570465	0.292369	0.698141	1.74477	0.272257	0.27463	0.540123	0.507338	1.07527	0.501781	0.569343	0.463516	0.27846	0.348923	0.94302	0.0880744	0.597574	0.386476	0.764591	0.531971	0.493175	0.785749	0.391711	1.37	0.677363	0.362736	0.494715	0.745526	0.512328	0.606689	1.04161	1.84128	0.886664	0.35246	1.04677	0.142815	0.157949	0.215435	0.236555	0.13554	0.481327	0.132952	0.107359
XLOC_000908	61.1188	35.4474	38.1962	59.1183	6.33307	3.19845	11.9076	0.282201	0.305761	0.414687	0.653951	0.783195	14.5241	29.3735	19.7642	7.12749	9.44267	7.90954	12.584	2.73998	4.3842	4.2673	4.15323	18.9117	4.67208	13.8202	5.69121	3.02305	1.6504	1.6802	13.4791	16.845	3.64206	3.07749	1.32731	6.46354	14.615	21.3339	0.977429	0.557655	0	0.00723869	0.0824209	0.0101122	0	43.962	51.7321
XLOC_002331	7.9731	13.9264	16.1736	42.0972	25.5812	8.64565	11.2454	2.28975	2.03255	6.57589	4.80853	4.13562	16.7976	16.3512	13.1739	11.0348	28.2254	16.746	9.42209	5.38338	22.3931	58.9035	45.9152	17.141	15.9566	12.6478	4.06398	8.79602	4.65782	13.0205	7.26153	30.8986	116.37	11.5503	2.02016	7.27889	5.59187	6.83062	140.559	6.49944	1.99749	2.76849	8.21203	2.2918	5.17198	12.1697	14.0518
XLOC_002876	0.63285	0.72209	0.454516	0.566951	0.112007	0.503442	1.25242	0.0227439	0.255059	0.166772	0.220667	0.196858	0.298281	0.834727	0.680482	0.65577	0.354537	0.924555	0.631702	1.19937	0.643069	0.206622	0.471807	0.617897	1.86462	0.346076	0.606538	0.215475	0.205545	0.239483	0.221791	0.615942	0.330436	0.632785	2.60676	0.460068	0.715527	0.512793	2.37931	2.51308	0.198611	0	0	0.443331	0.0212379	0.366565	0.604676
XLOC_002457	0.287047	0.273402	0.0121752	0.000968258	0.0623308	0.00159334	0.00829662	0.0588587	0.0841536	0.0722158	0.0492303	0.134391	0	0.0108551	0.00558642	0.00600504	0.00268981	0.0136529	0.0180666	0.531149	0.013887	0.016779	0.000692091	0.0021995	0	0.0163964	0.0112347	0	0.0242589	0.0126659	0.000491749	0.00818676	0.00587196	0.171126	0.090158	0.00403952	0.00477253	0.0144944	0.0151207	0.0136848	0	0	0.0247721	0.0239854	0	0.150571	0.161255
XLOC_003366	0.23658	0.451646	0.00967475	0.00795871	0.00144357	0.00348799	0	0.0332132	0.157467	0.178302	0.200449	0.469078	0.00786357	0.0304197	0.0186203	0.00450281	0.00694938	0.00189421	0.00213903	0.00494056	0	0.00604878	0.0163951	0.00364656	0.0193108	0.0278247	0.00859313	0	0.00561025	0	0.00157301	0.00455034	0.0152548	0.00196589	0.0169109	0.00281215	0.00673326	0	0	0.00812988	0	0	0	0	0	0.0795062	0.252983
XLOC_004282	0.0698633	0.121859	0.0232388	0.0646019	0	0.0810618	0.036471	0	0.111588	0.178298	0.0509945	0.0374424	0.0165034	0.0941461	0.0363499	0.0215323	0.041142	0.0325727	0.0567405	0.015194	0.449941	0.0338033	0.00697422	0.0809258	0.0395632	0.0423395	0.0159017	0.0177693	0	0.0267279	0	0.0248996	0.0187176	0.0240964	0.0121411	0.00916124	0.0151081	0.0589988	0	0	0	0	0	0	0	0.074081	0.0415793
XLOC_000925	20.3617	36.521	25.1483	30.3094	41.0889	44.2921	33.0608	19.2464	13.1109	42.9223	16.1284	28.9473	13.9478	23.856	31.752	27.0675	40.2182	46.4509	24.7125	56.2592	153.175	79.5641	59.4286	28.4238	17.1479	37.7612	19.6546	56.6234	31.0011	51.0449	14.3389	26.2151	66.7218	38.9289	7.85786	62.9278	17.5532	18.1566	77.8366	24.3258	6.46184	10.6891	10.8982	115.738	11.5803	25.8069	21.337
XLOC_005245	0.405267	0.484743	0.176881	0.218107	0.258678	0.278432	0.247203	0.210981	0.239233	0.18148	0.228339	0.247751	0.37043	0.222494	0.234633	6.3296	0.332328	0.288343	0.385937	0.140389	0.125115	0.236248	0.381734	0.238769	0.124768	0.250214	0.179106	0.177187	1.46076	0.265975	0.262065	5.84886	0.751107	0.17164	0.419859	0.22437	0.291521	0.453941	0.161272	0.00845338	1.14121	3.26007	0.330764	0.254826	0.150646	0.486666	0.607775
XLOC_005248	0.300532	0.689074	0.155652	0.0699414	0	0.190763	0.0323805	0	0	0.0112584	0.0346558	0.00449794	0.0235755	0.0253295	0.0275171	0.138741	0.240529	0.030776	0.00838107	0	0.00667281	0.0139638	0.224882	0.00696684	0.093245	0.031394	0.0234534	0.00906436	0.0552646	0.0367575	0.182094	0.0642803	0.0145123	0.0703128	0.117778	0.0107657	0.0415036	0.196709	0.0461768	0.00946948	0	0.189036	0.0350924	0	0	0.405023	0.159046
XLOC_005573	1.11565	2.34964	0.358132	1.47174	0.0863186	0.267592	0.0754997	11.6165	5.45494	3.33784	4.6553	5.57231	0.18593	0.162436	0.139717	0.0709012	0.0511176	0.0521736	0.0681929	0.087478	0.0506858	0.0537532	0.215014	0.363021	0.121729	0.615125	0.0462268	0.164779	24.2292	0.0908673	0.240955	0.127668	0.105422	0.184436	0.0582049	0.095192	0.136416	0.29069	0.152701	0.312785	0.0371881	0.0173089	0.0104577	0.365212	0.0138806	1.12533	1.72446
XLOC_003362	0.0078477	0	0.261867	0.0723204	0.0121856	0.0231534	0.0577064	0.0105281	0.0123129	0.0375096	0	0	0.023904	0.136754	0.0653679	0.0805649	0.0248067	0.0746955	0.0506978	0.0358798	0.0530536	0.0762022	0.295212	0.063976	0.0885469	0.00880137	0.140124	0	0.0410881	0.011348	0.0126166	0.03866	0.0615753	0	0.00706168	0.153193	0.0414339	0.0966173	1.15544	0.0261451	0	0	0	0	0.0704565	0.0121926	0
XLOC_003506	0.04065	0.207006	0.198927	0.0611863	0.0188162	0.188975	0.113051	0	0.0176992	0.00718841	0.0221558	0.00615383	0.27064	0.189131	0.310858	0.0178817	0.368782	0.0506776	0.84029	0.104195	0.745246	0.0474776	0.982595	0.597412	0	0.0270025	0.0410976	0.0186428	0.637638	0.118151	0.538564	0.0308092	0.0726145	0.135672	0.041747	0.210376	0.100697	0.16987	0.0506661	0.0728482	0	0.0668206	0.0112446	0.0740815	0	0.0646768	0.0558549
XLOC_001507	19.6373	17.8147	2.59502	4.7678	8.71333	6.62722	8.51404	2.27972	2.80258	9.36978	11.4274	5.56412	2.5831	5.05091	4.35126	7.85115	3.21889	8.33796	3.7844	29.9247	1.74268	8.52532	3.75558	4.23653	37.6849	2.44336	3.33659	1.21646	1.11015	3.98548	0.786187	7.71852	1.18364	11.6705	1.89093	2.5693	3.4906	3.84594	1.02196	0.598882	1.42868	5.99768	5.31097	1.43873	0.242411	10.7639	15.3568
XLOC_001804	0.943346	1.94149	0.0332987	1.34134	0.161871	0.00891437	0.0380998	0.178948	0.244395	0.188122	0.150164	0.0779136	0.0697733	0.0503697	0.0736143	0.0741175	1.73465	0.060145	0.140458	0.107258	0.290455	0.480324	0.354454	0.287575	2.31224	0.0308989	0.0603296	0.286582	0.291121	0.320574	0.886604	0.0781581	0.388038	0.591471	0.373855	0.0617879	0.0983091	0.079977	0.0204026	1.55917	0.212884	1.016	0.0296322	0.430361	0.15247	0.71432	0.89197
XLOC_000743	3.56314	2.74173	2.02406	1.9307	3.74277	2.67345	1.93407	1.57203	1.4631	2.09037	1.91482	1.8568	1.51236	1.72178	1.97166	2.32325	2.77456	2.15727	1.81308	4.8599	3.69123	3.48081	2.21499	2.17429	3.9726	1.23994	1.9559	2.04652	2.60759	3.69034	2.06813	2.42509	2.96034	3.38347	2.01327	2.79707	1.95974	1.71717	4.71326	10.4178	6.00573	7.63257	2.36752	1.43682	8.65473	3.6375	2.77497
XLOC_003818	0.0808056	0.176115	0.107714	0.204609	0.0517713	0.0319106	0.138262	0.174571	0.132158	0.0984181	0.253769	0.19899	0.159034	0.154129	0.113634	0.0378359	0.0234779	0.0357924	0.0745083	0.00980144	0.207357	0.0624309	0.163471	0.10275	0.0641818	0.153181	0.0373953	0.00822801	0.131285	0.043986	0.458324	0.20395	0.363357	0.0313883	0.291022	0.36315	0.118859	0.130453	0.651203	0.318547	0.0550338	0	0	0.0635407	0.405445	0.0968032	0.142416
XLOC_002959	0.162859	0.0680651	0.0328465	0	0	0	0	0	0.017534	0	0	0	0.00955993	0	0	0	0.0418765	0	0	0	0.0338124	0.0208784	0.0159029	0.0127205	0.0318193	0.0216436	0	0	0	0.159664	0.0437554	0	0.0839586	0.0814618	0.318078	0	0.0170302	0.0103938	0.0584345	0.0854959	0.0458684	0.207701	0.288548	0.363268	0.176825	0.132909	0.216243
XLOC_002049	0.171592	0.257092	0.0588752	0.0776287	0.0293677	0.0313425	0.0165994	0.0312778	0.0565639	0.0282619	0.0194686	0.0178013	0.0684158	0.171784	0.0753763	0.0234112	0.019994	0.0162373	0.0629253	0.012464	0.0360203	0.0226301	0.0664865	0.0886511	0.00657645	0.0534989	0.070652	0.0239126	0.0730417	0.0308603	0.0782446	0.0379913	0.050578	0.0715187	0.099194	0.0432464	0.0669963	0.0585261	0.224591	0.0154449	0.0474343	0	0.0694609	0.131373	0.031922	0.294404	0.296832
XLOC_000533	0.676406	1.4034	0.020906	0.0168187	0	0	0.0157042	0.00482131	0.742366	0.728582	0.0705784	0.111179	0.10467	0.107319	0.0347147	0.0330859	0.00623166	0.0273391	0.021417	0.0111487	0	0.00395365	0.0188071	0.123155	0.016183	0.0754917	0.0272323	0.848708	0.0239235	0.00313628	0.0617542	0.00508401	0.00468476	0.162705	0.312399	0.0180505	0.0258271	0.150887	0.0194543	1.23384	0	0	0	0	0	1.62886	2.32253
XLOC_003445	0.630447	0.527347	2.40335	1.98676	1.2449	2.67361	1.70747	0.226993	0.321715	0.566121	0.769814	0.575567	2.29843	5.28336	5.4322	0.508229	0.924694	0.660556	2.68088	0.494405	8.55096	0.744008	1.03207	1.85328	0.320475	0.729567	9.05282	5.26333	2.16396	1.6537	0.656566	1.18185	2.15606	0.723843	0.679528	2.56118	1.48957	1.86141	0.606278	2.41362	0	0	0.692894	5.47625	0.327619	1.03067	0.667168
XLOC_002230	230.412	527.757	3.5807	4.00639	3.02267	4.69294	9.6852	0	0.0175616	0.171131	0.143684	0.260387	2.91586	25.3159	12.0052	6.60378	4.08723	3.10625	5.04601	2.94744	1.20148	7.17546	8.50412	5.13695	0.799784	2.46706	23.9636	1.39378	3.07529	3.98106	10.2303	8.51928	3.2261	2.85997	1.10335	4.01804	42.2893	26.0536	0.513285	1.59874	0	0.278603	0.0556672	0	0	294.839	321.87
XLOC_002231	5.18448	11.0598	0.511987	0.463985	0.271667	0.444785	0.49042	0.00877022	0	0.00335935	0.0631221	0	0.257867	1.54272	0.929019	0.669093	0.299978	0.22251	0.557672	0.293373	0.092205	0.481184	1.20882	0.399	0.10574	0.33362	2.00003	0.106187	0.0542926	0.518656	0.990404	0.592875	0.344183	0.252324	0.064266	0.369153	3.71826	3.77228	0.0388813	2.31808	0	0.00828105	0	0	0	7.38815	7.56108
XLOC_004947	1.81476	3.68433	0.240735	0.490542	0.149426	0.81075	0.447472	0.090599	0.0230912	0.0270676	0.207937	0.043968	0.304983	0.877639	0.792465	0.320134	0.327251	0.736598	0.465373	0.184508	0.192761	0.149574	0.452017	0.307345	0.138587	1.41812	0.70104	0.0559177	0.581298	0.219569	0.305774	0.328982	0.300157	0.16488	0.388498	0.147919	1.22779	0.601126	0.0603099	0.225857	0.291553	0.00839793	0.0106089	0.0269345	0.366453	1.62364	2.53296
XLOC_005478	0.114951	0.151312	0.00352159	0.0184224	0.00837399	0.00937049	0.013246	0.00359399	0	0	0.00455381	0	0.0109119	0.0835876	0	0.0161989	0.00403256	0.0130425	0.0177785	0	0	0.00866065	0.00659949	0.0107379	0	0.20098	0.0203164	0	0	0.0162392	0.00431908	0.029906	0.00497955	0.0106534	0.00527688	0	0.0374622	0.0404339	0	0.0441379	0	0.0105155	0	0.0146923	0	0.0689722	0.0977689
XLOC_003446	0.414187	0.482597	0.259385	0.244347	0.0610673	0.146894	0.238973	0.003781	0.000693058	0	0.00445501	0.000649085	0.190046	0.688264	0.703192	0.289656	0.104749	0.211085	0.250653	0.0519607	0.0336016	0.0834198	0.163462	0.142157	0.0897225	0.219574	0.171168	0.0544047	0.0311899	0.137828	0.187453	0.158772	0.13462	0.085581	0.0808838	0.0671846	0.335981	0.465156	0.0193339	0.0403598	0	0	0	0	0.00238485	0.545201	0.837374
XLOC_001829	0.0864603	0.0669693	0.115584	0.131361	0.0544574	0.024496	0.0060823	0.244425	0.110599	0.0897793	0.170255	0.126974	0.0725975	0.0977506	0.0488738	0.0490255	0.0316393	0.0153469	0.715702	0.130186	0.192491	0.068608	0.0723877	0.0355428	0.0131576	0.0858444	0.199403	0.0310062	0.0367534	0.0525379	0.133141	0.0526165	0.0625787	0.0222797	0.0313598	0.0541708	0.105575	0.0626366	0.0253671	0.0625452	0.00995538	0	0	0.0460655	0	0.0853092	0.146054
XLOC_001141	0.0294875	0.007746	0.0822265	0.15825	0.124217	0.0791738	0.046956	0.0349981	0.214896	0.0942435	0.0582025	0.150792	0.066135	0.0800385	0.0404093	0.0192487	0.0522108	0.159602	0.274968	0.0188636	0.0794316	0.195542	0.0619989	0.0409533	0.151789	0.105969	0.0475894	0.0246009	0.0915674	0.0641244	0.0134161	0.0298439	0.105542	0.0373184	0.0540225	0.0976969	0.0296966	0.0697781	0	0.00914917	0.568853	0.593326	0	0.0225949	0.0180726	0.0275612	0.0300836
XLOC_000949	3.19658	5.51805	1.69372	4.99665	2.79426	1.29141	1.52933	0.0190325	0.216244	0.771324	0.537657	0.303231	1.18635	1.17059	1.70621	1.82986	3.61367	1.06553	1.81686	0.601981	2.73797	2.69744	8.17393	2.13988	0.797784	2.69278	1.08497	2.26728	0.72259	0.952492	1.26804	1.92574	9.59099	1.36669	0.516339	2.04249	1.38944	2.05278	23.6735	17.8049	9.65917	1.41483	9.06256	2.06557	8.25512	4.69583	6.06576
XLOC_000818	0.220441	0.189738	0.960478	0.227813	0.090346	0.455074	0.630153	0.0947345	0.174698	0.316406	0.794883	0.257137	1.94324	1.32624	1.22799	0.100222	0.353009	0.138327	0.59669	0.0771256	0.287899	0.190498	0.65191	0.481289	0.130479	1.87719	1.19281	0.164977	0.0508843	0.802996	2.24147	0.130958	0.160166	0.178679	0.674156	0.234168	1.26698	0.649708	0	0.96889	0.0112979	0	0	0.0348626	0.0581811	0.153686	0.206409
XLOC_002877	3.09116	0.595879	2.18497	3.22513	0.811385	1.08058	0.536886	0.0894818	0.89358	0.578207	0.427658	0.376682	2.34087	4.61317	2.91034	0.595213	1.65256	1.81088	2.20103	0.486165	1.02942	0.49007	2.27893	2.08149	0.720219	5.06095	0.711008	0.40803	0.20886	2.31754	1.73931	1.67623	2.02724	0.414208	0.56674	1.42485	3.24667	1.37414	15.1844	3.63937	0.0395603	0.315184	0.0221073	0	0.00705317	11.171	0.865642
XLOC_003497	1.06242	1.19358	2.16737	2.49956	1.55943	2.14815	2.84231	11.6017	7.20663	4.55299	2.91247	2.68316	2.47151	3.21254	3.52921	4.24553	2.31852	3.6874	4.64988	5.60042	3.47744	13.4501	2.40185	2.29341	2.12568	3.15344	7.3266	4.11769	7.16628	10.8051	4.56234	5.39437	2.59464	3.52816	7.56712	5.38346	5.46637	3.27146	1.72364	2.22849	1.61735	0.827186	1.42694	0.946519	0.947214	1.16852	1.32394
XLOC_002648	0.110587	0.12346	0.0302237	0.00781263	0.00704387	0.14174	0.107373	0.0355283	0.181351	0.173185	0.0478275	0.0371095	0.0100903	0.0842166	0.0334703	0.0367023	0.0141532	0.0847717	0.0637032	1.89648e-152	0.00759868	0.0286368	0.0170948	0.0331195	5.33638e-75	0.0211219	0.0408592	2.93026e-170	0.0130798	0.00993926	1.35331e-108	0.109589	0.0635562	0.0314581	1.1962	0.00587272	0.20954	0.0403917	1.65225e-67	0.00703489	0.0525106	5.80015e-12	0	3.77594e-10	1.10925e-08	0.205822	0.0766931
XLOC_001208	5.6816	7.77505	15.2969	21.4468	4.70812	9.99731	12.3547	0.22028	0.24885	1.09983	1.61561	1.32917	24.9298	13.5746	14.7771	8.28591	11.0701	9.91192	15.2004	13.3847	0.981641	3.183	32.5728	9.24129	9.46739	17.8309	22.1649	2.67072	0.865753	0.916812	5.66313	7.2941	0.163725	4.16489	1.36363	12.067	11.2482	20.7393	1.11263	0	0	0	0	0	0	12.4987	11.4468
XLOC_005625	0.0578309	0.0556406	0	0.0582357	0.156635	0.0241895	0.0992228	0.126322	0.064639	0.0174632	0.098607	0.0309758	0.0165002	0.0550276	0.024872	0.12289	0.0376017	0.0693327	0.0862275	0.0249995	0.0555107	0.026831	0.0680098	0.0328279	0.007733	0.0815609	0.086867	0.0140549	0.0801822	0.0253006	0.135611	0.0987163	0.053011	0.015229	0.15532	0.0103372	0.0663681	0.0521337	0.0512585	0.00609484	0.0863582	0	0	0	0.244391	0.0711821	0.113712
XLOC_000144	0.133471	0.0672051	0.00473066	0	0	0	0	0	0.0476083	0.0129249	0.0337366	0.00688741	0	0	0	0.0038151	0.00917636	0	0	0.0123412	0	0.00437746	0	0	0	0	0	0	0.00672672	0.0358053	0.0141109	0.00615212	0.0128458	0.0107617	0.132013	0	0	0.00383172	0	0.0239399	0.26987	1.04301	0.0268981	0.127982	0.502236	0.0638527	0.158466
XLOC_000127	0.877494	2.10298	0.651149	0.384283	8.3699	2.57959	0.083613	0.131942	0.251037	0.784326	0.52584	0.185665	0.254243	0.0245089	0.088965	0.336193	3.52942	0.343938	0.270652	0.488267	0.382699	3.44939	2.82064	0.658518	2.37048	0.170998	0.30312	0.538587	0.206252	3.22666	1.36879	0.199817	0.554456	1.03474	2.25743	0.288898	0.22084	0.757481	0.369604	2.8195	0.946854	0.664933	3.02105	0.661428	1.90813	0.511198	1.73292
XLOC_001398	0.336197	0.329505	1.23517	1.09695	0.203488	1.45078	0.723788	0.661882	0.404599	0.445958	0.915834	0.824099	0.837748	0.610319	0.548758	0.921706	0.812916	1.29637	1.04956	1.70343	0.810216	0.419124	0.582359	1.21058	1.0674	0.87058	0.796507	1.54823	3.42869	1.17013	0.797772	0.962153	0.353276	1.11746	1.00853	1.39144	0.846962	0.793713	3.79003	0.448224	0.28668	0.335718	0.587362	0.465431	0.310038	0.314087	0.302958
XLOC_002584	42.3668	38.4995	19.9061	73.5693	30.749	50.8151	28.7726	1084.83	67.0561	77.3704	19.7016	85.864	13.601	21.4292	20.7656	24.9582	163.39	73.4663	36.5547	20.8893	64.3569	145.594	40.1914	29.1296	15.3173	11.7414	20.0364	11.2932	28.6414	21.0585	25.7726	38.172	70.2263	26.7878	42.7262	29.3412	19.7016	43.1944	73.1399	17.1964	16.942	47.9404	48.2498	15.2507	39.288	38.3456	39.3361
XLOC_001560	0.0826206	0.0863792	0.00267413	0	0	0	0	0.0643792	0.0585999	0.00323689	0.0789706	0.0153269	0	0	0	0	0.00306316	0.0127212	0	0.0506295	0.00688988	0.00328991	0	0	0.00713557	0	0.0951067	0	0	0	0	0.00422901	0	0.021089	0.0348547	0	0	0	0	0	0.0179853	0	0	0.0321487	0	0.0149495	0.201741
XLOC_002998	0.901037	0.695179	0.515518	0.583342	0.31407	0.109915	0.0940002	0.0107323	0.561047	0.0960446	0.0232003	0.0619693	0.701549	0.19235	0.352696	0.17713	0.109983	0.129845	0.172838	1.10833	0.112253	0.233646	0.484521	0.226758	0.321738	0.946836	0.772037	0.0430506	0.0167373	9.85515	0.222312	0.279076	1.56992	0.358802	0.0703365	0.062241	0.0658455	0.0849106	0.101154	0.0374762	0.0587991	0.0794311	0.48847	0.0391189	0	0.736648	1.56262
XLOC_004230	0.184829	0.715892	0.0210703	0.0529261	0.012471	0.0216018	0.186306	0	0	0.0379224	0.0746198	0	0.032093	0.118802	0.0986928	0.0661747	0.0777811	0.0970906	0.0815802	0.0297067	0.0180762	0.017264	0.0340829	0.0265064	0.0131548	0.00394424	0.302377	0.0136768	0.00259457	0.317245	0.0390412	0.0924942	0.0253265	0.0204945	0.0188956	0.0181573	0.166159	0.0972143	0	2.41433	0.0189469	0	0	0.223068	0	0.177562	0.716859
XLOC_002458	0.0737763	0.0761012	0.015621	0.00581269	0	0.0221503	0.0036839	0	0	0	0.00450978	0	0.029015	0	0.00140411	0.00159272	0.0136714	0.000592265	0.00413485	0.0088897	0	0	0	0.00672296	0	0.00823401	0.00409279	0	0	0.0213091	0.0487235	0.0204273	0	0.0015726	0.00438673	0	0.00229835	0.0190887	0	0.00124832	0	0	0	0.00409938	0	0.0234299	0.0448525
XLOC_004601	0.299799	1.81891	1.17354	0.209423	1.37509	0.644927	0.0913905	0.0231878	0.0532368	0.151	0.0320787	0.167039	0.473893	0.101308	0.126135	0.283421	1.34413	0.0200563	0.4138	6.72716	0.872192	1.6745	0.202551	0.447005	0	0.0262183	0.0564477	0.7627	0.466914	1.10776	3.4094	0.280542	0.470236	2.86763	0.351277	0.924822	0.0688837	0.82806	0.105978	1.71032	0	0.366953	8.01047	0	0	0.359381	0.676684
XLOC_002550	1.28426	1.83167	2.79463	1.99907	1.21991	1.64818	1.77543	0.79652	0.508453	0.685056	0.721222	0.444929	2.04675	1.00507	1.254	2.09259	2.25862	1.59381	1.68421	1.97867	1.3797	1.95743	1.69775	1.91663	2.21064	0.852305	2.10263	2.46926	1.57784	2.56125	3.47583	1.69598	1.58998	1.23863	2.9317	2.19855	2.7581	1.73914	1.72428	2.71181	1.57883	0.917851	1.19703	1.45556	2.29556	1.16151	1.59013
XLOC_004240	0.291866	0.190452	6.11066	9.84013	0.528088	3.47776	2.06713	0.521949	0.123923	0.220708	0.369474	0.304321	3.61769	2.99343	1.88625	0.997064	1.25208	1.24064	2.48134	0.524112	0.707915	0.144276	0.665005	4.16099	1.16036	3.51233	0.561709	0.481654	0.251583	0.475273	1.16086	1.8365	0.439424	0.424412	0.622212	0.909968	1.31341	1.35828	0.298073	0.0298503	1.38236	0.0338464	0.0456712	0.0538858	0.0491603	0.367256	0.383535
XLOC_004180	0.108954	0.0604602	0.0601083	0.100407	0.00781814	0.113662	0.0374989	0.0966703	0.68467	0.106821	0.117214	0.158549	0.106558	0.0228979	0.0428385	0.161814	0.145579	0.0178122	0.037639	0.811921	0.0912791	0.0112144	0.0202468	0.191239	0.132381	0.0258216	0.0677565	0.00839823	0.299345	0.0382248	0.210506	0.0644586	0.020135	0.408218	0.017799	0.0371391	0.0161373	0.109269	0.049537	0.152591	0.00603932	0.0279169	0	0.0718806	0	0.202431	0.118227
XLOC_004394	0.0401667	0.0364308	0.0177695	0.016042	0.0204591	0.0187208	0.0125884	0.743154	0.42049	0.454003	0.826361	1.23529	0.0338375	0.00810245	0.0185404	0.0059091	0.0112299	0.002271	0.017274	0.0350978	0.0070405	0.241853	0.0140639	0.0372706	0.00262964	0.139573	0.0213606	0.0596849	0.0510952	0.203345	0	0.0254183	0.010407	0	5.38544	0.020053	0.0683016	0.00527689	0.0174448	0.0365474	0	0	0.236073	0	0.0250682	0.0214594	0.166932
XLOC_000780	0.0278693	0.0169249	2.49244	0.910695	0.0832492	2.28628	3.76547	0.115914	4.43717	7.53961	1.49376	11.4427	1.29788	15.5562	16.2012	0.126237	0.821784	0.629754	13.9596	0.1434	17.7043	0.0598627	0.0947428	2.1679	1.62481	0.644602	4.8983	0.0738842	0.405808	0.121638	2.57936	0.197013	0.0144242	0.0464889	0.432038	0.13726	12.416	3.77985	0.294402	0.0087342	0.0620434	0.0145215	0.063354	0.00965673	0.003823	0.0547157	0.0614363
XLOC_001386	0.0374641	0.0213481	0.0380497	0	0.0113236	0.00816729	0.0723889	0.040917	0.0854292	0.175695	0.230702	0.0310882	0.0450979	0.0583577	0.0456021	0.159355	0.00535894	0.0361683	0.074461	0.0846394	0.153139	0.0349018	0.00875397	0.00700763	0.112667	0.0814909	0.227438	0.0360256	0.0314033	0.0593218	0	0.0477843	0	0.0612643	0.0582135	0	0.0521223	0.0778199	0	0.0156962	0	0.353949	0	0	0	0.0110006	0.0707175
XLOC_003042	0.176144	0.263327	0.0974386	0.135406	0.0497113	0.162032	0.202721	0.0569558	1.27592	0.476252	0.123337	0.163517	0.0675991	0.124262	0.156285	0.361553	0.291486	0.387247	0.164907	0.17732	0.0814979	0.00679372	0.0586082	0.120903	0.0359904	0.116117	0.267546	0.0320731	0.00986256	0.0931537	0.324982	0.304825	0.0754062	0.159104	0.205203	0.160264	0.14596	0.169153	0.0190317	0.120663	0.00747613	0	0	0.129997	0	0.172256	0.104266
XLOC_003887	4.67895	2.24785	0.0287123	0.0399709	0.0231445	0.0661051	0.0494243	0.285324	1.24008	0.69541	1.30311	0.241411	0.0280609	0.633627	0.291801	0.0348322	0.0187129	0.0282657	0.0387703	0.02432	0.0445122	0.00148934	0.0136717	0.325303	0.00879778	1.12088	0.274281	0.0632752	1.34623	1.13186	0.0532371	0.108644	0.0847346	0.247485	0.0885751	0.775229	0.0478066	0.20122	0	0.122437	0	0.00354717	0	0.411857	0.0602947	2.5569	5.6008
XLOC_002816	0.129366	0.200768	1.52849	0.345807	0.042356	2.20528	0.29964	0.0256875	0.0253156	0.0217194	0.0660973	0.00983691	0.618738	0.137378	0.399022	0.315174	8.02277	0.064825	1.74724	0.0316801	0.659466	0.0667578	0.562467	0.932206	0.0156881	0.0385282	0.0831284	0.573287	0.1839	0.554447	3.14008	0.300544	0.183277	1.18224	0.181499	1.64882	0.169859	0.851613	0.163291	1.04811	0.0137508	0.0614476	0.176538	0.255849	0.511147	0.124899	0.248282
XLOC_001307	2.67738	2.92537	2.82466	4.36898	1.89404	1.88506	1.94189	0.152013	0.251785	0.548268	0.338323	0.192806	0.914948	1.50249	1.17351	1.43772	1.73161	2.98884	1.31728	2.03222	0.618374	1.24891	2.19011	1.53038	1.57864	0.464855	1.58797	2.09803	0.176236	1.39693	0.867221	1.61021	0.981338	0.762237	0.770786	1.21719	1.40811	1.33583	1.17122	1.88071	0.447219	0.547239	1.05591	1.4688	1.95992	2.09039	2.51162
XLOC_004316	0.0433214	0.250122	0.102775	0.0239897	0.00848914	0.0838411	0.0398549	0	0	0.00208493	0.0017413	0.0115285	0.0080947	0.0107832	0.0146518	0.0667229	0.00849561	0.0162066	0.0107841	0.369935	0.0352577	0.0502337	0.17089	0.0441319	0.00614813	0.00774899	0.0121606	0.021629	0.00488141	0.0161967	0.134871	0.011906	0.0200118	0.0645969	0.013596	0.0441989	0	0.00421747	0.239906	0.0407451	0	0	0.0173988	0.633121	0.0056881	0.536441	0.336785
XLOC_001024	0.0922896	0.0399524	0.0224815	0	0.00761591	0.00382123	0	0.00732976	0.00438889	0	0	0.0536964	0.0125071	0	0	0.00728529	0.0270474	0.00486054	0	0	0.00556741	0.0696731	0.0162105	0.1999	0.00530862	0	0.00241224	0	0.00228537	0.233113	0.115354	0.0938939	0.0946346	0.0313303	0.0536645	0.0060858	0.00213181	0.0156693	0.0306057	0.212338	0.451276	0.0584129	0.0182413	0.0558313	0	0.0272503	0.09568
XLOC_001429	1.89295	1.60309	0.0478243	0.231997	0.0504178	0.0926289	0.560823	0.909355	2.31496	2.1192	2.41323	0.847454	0.0732096	0.0456958	0.134213	0.0814567	0.076264	0.299475	0.120308	0.0363459	0.067368	0.00580381	0.136045	0.0816556	0.0105351	0.114636	0.129394	0.0805974	2.02354	0.0265751	0.0303676	0.144983	0.0385249	0.0481135	0.497368	0.0594762	0.203984	0.102916	0.0408244	3.35453	0	0.0676131	0	1.12508	1.13597	2.51437	3.39381
XLOC_001430	0.205032	0.0644485	0.00412944	0.00731965	0.00501916	0.0115221	0.0215576	0.144258	0.648299	0.513822	0.798703	0.21356	0.00733758	0.00261175	0.0118949	0.00741484	0.00266472	0.00668772	0.00905996	0.00881753	0.0175135	0	0.00951409	0.00422577	0.00263756	0.00515297	0.0078092	0.00498846	0.565936	0.0158191	0.000937048	0.00587328	0.0060761	0.00113783	0.158311	0.00191768	0.0183922	0.0133372	0	0.0655378	0	0.0353076	0	0.0183922	0.849568	0.218808	0.269576
XLOC_000184	0.0717002	1.5702e-12	0.102616	0.152362	0.0241384	0.185183	0.0362009	0.345451	0.420898	0.202939	0.081942	0.291024	0.141338	0.154015	0.096297	0.0363713	0.104862	0.183998	0.190095	0.369568	0.0308358	4.79157e-17	0.188258	0.110406	0.0927542	0.0834475	0.0571937	0.0288607	0.0194657	0.0498119	0.100525	0.0896366	0.0401061	0.11013	0.194099	0.0810083	0.0668991	0.118052	0.375046	0.699052	0.00576758	0.0390763	0.104616	0.0472754	0.0203723	0.0813823	0.060273
XLOC_001114	0.2771	0.469459	0.305158	0.215694	0.459608	0.405433	0.42233	1.7912	1.65603	1.56995	1.47914	1.46807	0.723713	1.06511	1.12741	0.402077	0.4464	0.477489	1.17015	0.315983	0.507575	0.449931	0.470504	0.562544	0.157036	0.630544	1.76845	1.07337	2.12694	0.720629	0.327654	0.525043	0.540079	0.287793	0.464389	0.994669	1.52572	1.11255	0.332696	0.286007	0.817561	0.0796887	0.154245	0.325781	1.23522	0.177922	0.384277
XLOC_004204	0.363239	0.432258	0	0	0.101183	0	0.0153553	0	0	0	0.0171109	0.00327441	0	0.0240408	0.018051	0.00725399	0.0116305	0.0244794	0.00423166	0.0923996	0	0	0.00634159	0	0	0	0.00373805	0	0.012096	0	0.0135266	0.0128342	0	0.0357481	0.0244284	0.00875535	0.0196566	0.00820808	0	0.258783	0	0.0121365	0	0.0794985	0	0.167391	0.508929
XLOC_001535	7.50031	23.8775	1.58845	2.72777	0.37522	3.18888	2.61172	0.530921	0.205534	0.855245	0.635036	1.32588	0.988717	1.28178	1.30557	3.00002	1.72234	4.14142	1.06504	3.75902	0.561528	1.38546	2.99644	1.47375	1.61703	1.30633	1.32992	0.42501	0.206136	0.524906	0.175531	3.13584	0.546007	0.761106	0.365712	1.65827	2.24473	1.458	0.14679	3.4391	0.267613	3.81406	1.81999	7.28329	0.0345943	5.17577	8.88076
XLOC_004043	0.469777	0.304768	0	0	0	0	0	0.0293873	0.0537552	0	0	0	0	0	0	0	0	0.0647062	0	0	0.0068662	0.039228	0	0	0.00199217	0	0	0	0.0172295	0	0.0254899	0.21723	0.00350694	0	0.00129266	0	0	0	0	0	0.00431324	0	0	0	0.0384767	0.121606	0.444341
XLOC_001014	1.34215	4.14864	4.02527	2.19149	0.627856	6.66528	1.85147	0.237987	0.301499	1.05452	0.772458	0.524566	3.23128	4.54952	4.77164	2.02799	4.94848	6.83862	4.91798	1.73393	1.36889	0.401649	4.82536	3.09697	3.69058	6.29487	2.78983	0.333788	0.15433	0.396875	2.11802	2.1324	1.9021	1.16254	0.209141	1.65681	0.965637	13.4738	0.0792078	0.0606401	0	0.0113164	0	0	0.0125368	1.95179	2.99436
XLOC_001096	0.155992	0.331786	0.160138	0.256506	0.0296368	0.0859718	0.0390234	0.00873343	0.032791	0.140958	0.0931743	0.0503123	0.191222	0.101698	0.0872124	0.0346019	0.0770866	0.0731532	0.119794	0.0632353	0.0519549	0.0814223	0.157468	0.0936894	0.0836799	0.112515	0.022618	0.0317633	0.0175479	0.0424452	0.0486956	0.0762216	0.716672	0.0556611	0.0149895	0.0626529	0.0758437	0.0711109	0.994887	0.00422288	0.00487117	0	0	0.402534	0	0.0609754	0.163981
XLOC_005582	0.750814	0.846133	0.788394	0.20617	0.0729179	4.7621	1.58719	0.361187	0.0721572	0.0688718	0.130651	0.0872892	1.38572	1.26882	0.644294	1.45879	0.336488	0.916552	0.687423	0.105101	0.118891	0.129032	0.287001	0.391706	0.130008	0.401244	0.815392	0.649952	0.145982	0.259437	0.509828	0.738278	0.293462	0.0988721	0.23336	0.145485	1.46877	0.466341	0.175698	0.148407	0.229424	0.119511	0.374323	0.149763	0.165059	0.410846	0.496335
XLOC_005583	0.287655	0.292037	0.20979	0.125349	0.0668922	0.546456	0.690954	0.223892	0.0857655	0.115762	0.0771121	0.0598997	0.346454	1.08531	0.390103	0.529865	0.205048	0.580304	0.377295	0.0927835	0.0762701	0.0370306	0.2052	0.237694	0.0294886	0.143675	0.613771	0.107577	0.149774	0.0766937	0.110994	0.376375	0.275286	0.123213	0.120614	0.216511	0.930373	0.267803	0.314231	0.126296	0.0710196	0.0470654	0.0424489	0.0931559	0.063843	0.183314	0.205553
XLOC_004973	0.0838107	0.0245865	0.0347944	0.0580313	0.0175517	0.174438	1.51921	0.061112	0.0247061	0.0461158	0.0516319	0.0313667	0.0174877	0.115363	0.101588	0.7417	0.0636494	0.291884	0.158244	0.396735	0.0186403	0.0271136	0.0580671	0.10638	0.311994	0.0742432	0.0688884	0.0252945	0.0119693	0.106469	0.0394289	0.420978	0.0163457	0.0685959	0.0691519	0.0329458	0.165006	0.141016	0.0508999	0.0182662	0.0294845	0.00882033	0.0111702	0.133298	0.96106	0.101238	0.13818
XLOC_001661	0.362713	1.14922	0.216977	0.2262	0.226508	0.176878	0.156574	0.0562958	2.17872	0.867491	0.68348	0.840722	0.244029	0.175112	0.196816	0.107993	0.0893023	0.141285	0.220179	0.020319	0.0476173	0.0354046	0.264467	0.250987	0.420179	0.797994	0.825351	2.38942	0.0293697	0.0515494	0.230275	0.216435	0.185848	0.0464107	0.174661	0.197922	0.0498985	0.28413	0.0864818	0.0808253	0	0	0	12.4962	0	0.489603	0.866925
XLOC_000552	0.435867	0.271104	0	0.0455287	0.055974	0	0.10923	0.0590807	0.405502	0.402575	0.339718	0.22081	0.0815422	0	0.0218828	0.41521	0.0265102	0.138081	0	0	0.0464873	0	0	0.0696096	0	0.146498	0.0252196	0	0.18826	0.0254846	0	0.183413	0	0	0.132177	0.0165862	0.0666394	0.0544898	0	0.0195584	0	0	0	0	0	0.0830338	0.45084
XLOC_003036	3.45933	7.79978	0.622054	0.35554	0.169578	1.52592	0.90958	0.412382	0.234457	0.335953	0.405146	0.225921	0.462483	0.53519	0.356413	0.809983	0.34134	1.1148	0.30914	0.503231	0.290833	1.53303	2.41747	0.579115	0.285259	2.77527	0.444576	0.49704	0.328358	1.10288	0.421572	1.37213	0.471854	0.364192	0.321302	0.449397	0.768466	0.439822	1.68474	0.527818	0.301114	0.116735	6.55124	5.9313	0.237621	2.85717	5.01776
XLOC_002078	1.84906	2.08324	0.232545	0.103621	0.123991	0.615377	0.0142749	0.00251496	0.0205447	0.0157448	0	0.0850439	0.132261	0.0997418	0.160501	0.0371561	0.0201655	0.0483149	0.111607	0.171423	0.130396	0.00790391	0.113602	0.281567	0.0300342	0.333875	0.0348505	0.0188323	0.0388218	0.0555531	0.0412939	0.021944	0.0111034	0.065457	0.367079	0.087865	0.0718928	0.046221	0	0.0126433	0	0.427517	0.0537971	0.830373	0	1.64298	1.28331
XLOC_000420	0.233035	0.124013	0.104948	0.213681	0.147499	0.839294	0.0615861	0.0179326	0.0393577	0	0.14971	0.0844686	0.0955665	0.197705	0.431731	1.10189	0.160515	0.124629	0.0966778	0.110863	0.427663	0.381939	0.252921	0.255178	0.0315709	1.0148	0.0189454	0.0172391	0.129082	0.2987	0.0548437	0.0789695	0.423619	0.0731184	0.0605579	0.0367707	0.150463	0.211096	0.188816	0.037158	1.52699	1.12574	0.901243	0.182744	2.97436	0.0616953	0.291299
XLOC_002076	2.80751	1.10911	0.0528179	0.15626	0.0381824	0.888979	22.5051	0.263997	0.458175	1.47706	0.669303	1.15822	0.0198945	5.29383	3.31576	16.148	3.56085	18.3246	0.247589	0.148679	0.0393793	0.475346	29.2218	0.15456	0.0545465	0.0298897	0.0212669	0.365814	0.022194	2.55881	0.0398096	15.1859	0.0497569	4.96367	0.108283	0.369215	0.120145	2.31537	0.276429	0	0	4.51484	0.00605747	0.0314188	0	15.4197	4.4619
XLOC_001274	2.9151	2.64239	1.64947	1.66126	1.72702	3.38143	3.38959	1.52588	0.437582	0.936743	1.02866	0.811721	1.73127	3.06702	2.5452	2.37355	1.79061	3.09919	2.12108	3.65746	0.762297	0.63112	2.76717	1.923	3.26718	1.55705	2.89935	1.41018	1.10416	0.970578	1.62023	1.89124	0.895208	2.04203	1.49251	1.48688	3.46801	2.79145	2.4383	5.93631	0.360121	0.306143	0.315744	0.729018	0.719435	2.36845	2.26116
XLOC_001377	0.075399	0.0157468	0.179637	0.325694	0.0662107	0.066267	0.0769881	0	0.00964889	0.0453786	0.00445043	0.00665931	0.115515	0.142173	0.123219	0.0250694	0.0551271	0.166617	0.16087	0	0.0148182	0.00846707	0.0390965	0.0516573	0.644883	0.0818855	0.190679	0.0445383	0.163815	0.0501423	0.0859744	0.0594676	0.0893901	0.029544	0.0867468	0.0687094	0.171996	0.0931317	0.0482077	0.0375019	0.00931047	0	0.0519873	0.104418	0	0.0686419	0.014055
XLOC_001378	0.0538918	0.0390412	0.196985	0.32532	0.0367804	0.0570548	0.0787647	0.0557645	0.0395527	0.0359046	0.0713616	0.0294296	0.147616	0.0976486	0.0659452	0.043209	0.0826526	0.173525	0.0999197	0.0295274	0.0331126	0.0437236	0.0855703	0.0863886	0.792971	0.104881	0.193385	0.0548973	0.110128	0.0582225	0.0304362	0.0759194	0.0576226	0.0441708	0.0682354	0.0706185	0.127286	0.0770762	0.140824	0.0217286	0.0237052	0.0408474	0.0799311	0.192101	0.0328551	0.0698585	0.0220122
XLOC_001624	1.35561	1.31403	0.137132	0.0807106	0.125866	0.209218	0.322983	0.141544	0.200361	0.191299	0.311605	0.105319	0.290539	0.600165	0.411942	0.12725	0.307098	0.256243	0.199724	0.0469918	0.0807946	0.0878851	0.0754405	0.364495	0.125775	0.515649	0.426904	0.252055	0.179263	0.160749	0.427259	0.181747	0.128695	0.0962948	0.936909	0.177179	0.61852	0.31926	0.0371702	0.171614	0.0488913	0.137187	0.0939334	0.575869	0.0185075	0.663381	1.27885
XLOC_004902	0.0682017	0.0499189	0.0091795	0.0131327	0.00565523	0	0	0.00468437	0.00976267	0.0055575	0.0460853	0.00444067	0.0104889	0.0455115	0	0	0.012064	0	0.00871702	0	0.0117096	0.0338735	0.0344094	0.00687813	0	0.0630942	0.0101486	0	0	0.0101039	0	0	0	0	0.0137512	0	0.0327766	0	0	0.0231169	0.0248359	0	0	0.139271	0.0151498	0.0299506	0.0441578
XLOC_004300	1.29165	0.600324	0.339806	0.121813	0.184733	0.348453	0.0593074	0.00226034	0.00470828	0.00883549	0.0165106	0	0.149094	0.0224033	0.0843251	0.14866	0.0793578	0.0796973	0.0793688	0.0230292	0.0434963	1.23276	0.0782999	0.109686	0.453334	0.1248	0.125784	0.0340353	0.0423473	0.0883574	0.0901459	0.0909127	0	0.0719159	0.0436237	0.0295654	0.0951531	0.0547133	0	0.223037	0	0.0343362	1.18889	0.0213593	0	0.352715	1.71998
XLOC_000875	20.7952	66.4082	150.223	145.796	127.303	85.4393	190.593	15.0335	36.252	143.547	131.63	56.4898	101.845	133.026	107.497	169.259	396.517	342.609	67.3613	284.053	208.533	149.74	304.378	138.44	104.919	79.1709	75.1368	78.2109	33.9551	63.0004	33.4218	190.922	92.7959	87.0244	28.0603	138.306	81.9651	84.8298	1796.96	504.038	1.04996	5.14321	17.9022	60.601	2.08675	77.935	66.7271
XLOC_002767	0.944217	1.32868	0.25494	1.78696	0.0511753	0.121398	0.125602	0.0229019	0.39678	0.481712	0.250555	0.149342	0.382807	0.429744	0.983161	0.0649341	0.640401	0.166505	0.450932	0.0880203	0.0405813	0.153831	0.307045	0.193505	0.0485929	0.359671	0.170795	0.0805886	0.124231	0.0602857	0.154619	0.136274	0.288948	0.0287344	0.0371658	0.0713249	0.445723	0.81903	2.766	1.92886	0.595222	0.249766	0	0.562216	1.92479	0.83567	0.992752
XLOC_004945	0.0970018	0.0871082	0.12986	0.101571	0.0141547	0.238605	0.0524852	0.254687	0.0391801	0.0677134	0.0362988	0.0537328	0.0941272	0.101193	0.0730347	0.065127	0.0726336	0.0300233	0.0979592	0.133137	0.0759013	0.0218722	0.147799	0.0624601	0.0203034	0.163623	0.190721	0.0259708	0.0321779	0.101679	0.18473	0.0412316	0.00834898	0.0365789	0.0516836	0.329015	0.0744016	0.200767	0.0258925	0.0422597	0.017727	0.0352993	0	0.0204331	0.00487168	0.0649201	0.135244
XLOC_002378	0.437989	0.959477	0.0314143	0.0523759	0.15021	0.0848993	0.0931608	0	0.0051118	0.0668229	0.00554344	0	0.0369282	0.143329	0.146834	0.108352	0.0555021	0.0610116	0.119943	0.0471809	0.0437464	0.0316403	0.556204	0.180696	0.0428695	0.992258	0.113763	0.0193813	0.0293122	0.0199615	0.0545259	0.0956717	0.153928	0.0565937	0.0656481	0.115663	0.241971	0.151383	0.208513	1.00782	0.0746919	0.0461587	0	0.0593576	0.0587546	0.418593	0.706011
XLOC_003210	0.0619493	0.0242231	0.274788	0.0974673	0.0391831	0.212117	0.56342	0.564655	0.0744305	0.178136	0.0882574	0.135565	0.616722	0.994458	0.697498	0.239247	0.10802	0.377211	0.4959	0.0234232	0.242272	0.0405839	0.310919	0.410559	0.468318	0.348505	0.879918	0.0228211	0.406778	0.200616	0.315688	0.301175	0.070428	0.191129	0.157078	0.385879	0.36077	0.604738	0	4.46457	0.0344661	0.027975	0.0353151	0	0.032057	0.0381906	0.0671255
XLOC_000586	0.720496	3.44196	0.284786	1.41423	0.144277	0.345662	0.105093	0.0108588	0.24294	0.357993	0.337758	0.453279	0.460328	0.292732	0.39961	1.23434	0.340952	0.533581	0.885989	0.600917	1.08855	0.388001	0.492304	0.699649	0.36891	0.823751	0.327163	0.551101	0.0971288	0.275605	0.854857	0.574509	1.76377	0.849833	0.494544	0.85004	0.530723	0.311187	0.035399	3.24096	0.167029	0.311878	0	0.909735	0.0397148	0.859718	1.41819
XLOC_005325	0.0886262	0.0325486	0.659762	0.647951	0.446433	0.193184	0.938213	0.350561	0.212565	0.140299	0.159461	0.0966818	0.544429	0.564207	0.616651	0.838264	0.267064	0.694524	0.844932	0.301964	0.501307	0.111913	0.176487	0.688638	0.532546	0.0764867	1.69272	1.28312	0.752007	1.12051	0.869759	0.48135	0.246585	0.294163	0.167148	0.20637	0.778208	0.511837	0.0298527	0.00793924	0	4.18985	0	0	0	0.0592361	0.138709
XLOC_001440	1.44321	1.92679	0.260991	0.347911	0.11651	0.389658	0.791001	0.094266	0.328918	0.222714	0.283655	0.269155	0.324937	0.52713	0.574171	0.12966	0.254965	0.532732	0.499249	0.431189	0.200287	0.164571	0.252298	0.394736	0.223907	0.472109	0.232361	0.196228	0.222958	0.232611	0.240811	0.109653	0.164739	0.339989	0.344308	0.48779	0.300611	0.799033	0.311947	0.0761914	0.0220803	0.188673	0.0277329	0.143382	0.069756	0.408056	2.11565
XLOC_002506	1.87933	0.814133	0.471539	2.40984	16.6357	1.02831	3.05238	0.00867169	0.0070707	0.0494405	0.0605298	0.0132019	0.712286	1.81571	1.11218	3.9697	0.313415	0.497866	4.93872	14.5733	1.79963	2.94688	3.54792	0.445649	0.125717	0.231146	7.74743	4.25252	0.233896	1.53675	0.336801	4.89222	18.2335	51.773	1.69168	0.846492	3.55908	0.565829	0.140248	1.36846	0	0.233535	0.0878708	0.612719	0.0297755	1.82994	0.969019
XLOC_004773	0.0747514	0.0693795	0.233173	0.113054	0.0370094	0.12998	0.198733	0.00633853	0.00641558	0.0174098	0.00803138	0.0533182	0.338176	0.800312	0.302726	0.249587	0.161168	0.253317	0.421147	0.0252409	0.0475173	0.0154623	0.201422	0.215204	0.0943261	0.176835	0.536126	0.0842303	0.096781	0.133692	0.259917	0.36634	0.0611911	0.0325604	0.131287	0.228546	0.672098	0.489003	0	0.537958	0	0.0185406	0	0.0859323	0	0.0714921	0.189262
XLOC_004774	0.050824	0.0259649	0.192759	0.147966	0.00431317	0.0673229	0.078917	0.00714438	0.0175953	0	0	0.0270873	0.272054	0.503193	0.263038	0.187279	0.108312	0.112542	0.260955	0.0263489	0.0190497	0.012912	0.1261	0.100402	0.081893	0.283927	0.485955	0.0465053	0.0408188	0.0590796	0.21131	0.151599	0.0455782	0.0169742	0.0809933	0.206108	0.422737	0.214307	0.0248847	0.0353618	0	0	0	0.0437177	0	0.0338853	0.112609
XLOC_000153	2.45186	4.23404	2.20364	2.32769	1.66921	2.00374	1.73195	0.346339	0.291977	1.54002	1.35133	1.21523	1.55826	1.9125	2.13245	2.22478	3.47572	3.11517	1.43015	9.3919	3.96981	3.79844	5.4988	2.35626	5.1788	0.7938	1.61341	1.80228	1.81934	2.48586	1.69284	1.92576	5.14281	3.89984	2.16751	3.12775	1.74737	1.76823	39.6334	9.10694	0.489461	0.1675	0.708975	2.84423	0.820569	2.88314	2.98712
XLOC_001464	0.199824	0.19728	0.163124	0.446766	0.0610566	0.32353	0.228271	0.0978416	0.0821424	0.0582823	0.196269	0.0947659	0.103228	0.159079	0.177971	0.342402	0.189182	0.545693	0.27342	0.0403833	0.0573565	0.537558	0.134406	0.174628	0.0893085	0.424066	0.24588	0.0681011	0.166068	0.205093	0.154324	0.231252	0.142854	0.0912705	0.0772469	0.0646006	0.152226	0.198064	0.0575692	0.19807	0.0168804	0.0176179	0.338376	0.027951	0.0963202	0.31868	0.252418
XLOC_001465	0.0370537	0.130555	0.0637741	0.278443	0.0397587	0.074273	0.146204	0.0195271	0.00357461	0.0609828	0.032856	0.0128708	0.0136287	0.0676468	0.106054	0.120234	0.128606	0.473039	0.0755529	0	0.0888731	0.547508	0.0171986	0.0858476	0.0203545	0.114097	0.103118	0.0154145	0.0560304	0.144196	0.0345919	0.118204	0.0709452	0.0423781	0.0702382	0.032276	0.041003	0.0712082	0	0.602579	0	0	0.351082	0	0.0106633	0.090694	0.142999
XLOC_003870	0.137274	0.158613	0.0413422	0.126243	0.0750893	0.0502484	0.147018	0.057769	0.133016	0.282255	0.145719	0.189235	0.0475438	0.180066	0.137351	0.260654	0.0769652	0.0385136	0.258712	0.215151	0.0802254	0.164629	0.0474131	0.0758093	1.09213	0.135622	0.179476	0.0878905	0.0947689	0.0785219	0.0876895	0.069702	0.0176243	0.172083	0.276529	0.165125	0.205108	0.064161	0	0.357107	0.168595	0.0516263	0.322359	0.122896	0	0.298257	0.223214
XLOC_000449	0.0458472	0.0220066	0.271002	0.544403	0.125098	0.347836	0.0137734	0.0331157	4.04844	1.68034	2.27117	0.518253	0.318832	0.110271	0.056109	0.166604	0.0692332	0.0819855	0.162827	0.20874	0.226052	1.65804	0.0463499	0.268584	0.708077	0.266576	1.09871	0.0337648	0.151714	0.572992	0.0269573	0.137273	0.587702	0	0.126608	0.187521	0.043455	0.0638923	0.0861447	0.00295179	0.0188918	0	0	0.0483334	0	0.0559801	0.137879
XLOC_000956	0.0269169	0.0117774	0.120555	0.07423	0.0652665	0.0330184	0.0158648	0.578703	0.164044	0.0465737	0.241316	0.113495	0.192277	0.815307	0.456237	0.0331751	0.0501077	0.0356117	0.367194	0.0649929	0.0764747	0.0112065	0.0568654	0.0447767	0.0374097	0.0467084	0.0733294	0.607605	0.0366681	0.0335344	0.0400133	0.0108094	0.17731	0.0240586	0.0707158	0.0186276	0.87053	0.323578	0.0237338	0.0171492	0	0	0	0	0	0.0330173	0.111137
XLOC_003986	7.93533	2.91538	2.67239	6.32076	1.43302	4.52956	21.3674	0.431353	0.0373992	0.109546	0.112958	0.108558	3.69601	31.9566	22.314	48.6373	8.21055	17.566	12.3852	52.1495	0.291248	6.93399	0.347771	3.7474	0.646217	0.730077	17.1132	6.84222	0.114757	2.36177	1.70689	23.7542	1.07432	25.3052	1.38661	2.0831	50.2204	12.9278	0.598785	0.0523495	0.0115831	0.0176399	0.0697647	0.0470145	0.687123	11.0815	5.44758
XLOC_005104	3.97074	3.98245	0.365309	1.67167	0.073297	0.123588	0.0796185	0.0466738	0.15019	0.183982	0.40224	0.122772	0.178707	0.109178	0.121746	0.400659	0.126164	0.127052	0.119768	0.0853295	0.0471881	0.128935	0.165285	0.499618	1.0806	0.867652	0.0295245	0.0139511	0.119	0.0903118	0.176644	0.287041	0.0116585	0.117173	0.935065	0.0317788	0.051484	0.215312	0	1.87582	0	0.0867242	0.00904739	0.00678422	0	3.06781	5.96834
XLOC_005579	1.18356	2.50163	0.265035	0.567945	0.873886	0.776979	0.834476	0.299433	0.183678	0.442409	0.361221	0.212044	0.391367	0.709905	0.525485	0.437372	0.919685	0.825819	0.512045	1.14151	0.476303	0.532105	0.664818	0.643739	1.51796	0.196095	0.814331	0.650292	0.498807	0.618491	0.492223	0.532098	0.627234	0.93212	0.506128	0.61026	1.23478	0.931561	0.507121	23.3065	0.0775496	0.078757	0.508684	0.767701	0.406592	1.31631	1.88941
XLOC_000757	0.0818002	0.265703	0.403821	0.244312	0.442579	0.0565577	0.152258	0	0.024078	0.100465	0.0919249	0.0327103	0.188619	0.143934	0.157618	0.141545	0.241685	0.195229	0.0621112	0.305367	0.100015	1.26194	0.408019	0.320776	0.0993596	0.0702151	0.0259236	0.48123	0.00563257	0.545185	0.049953	0.25887	0.565676	0.0675743	0.170237	2.05102	0.118	0.202856	6.00568	0.262294	0.253815	0.182166	0.230034	26.1972	0.443175	0.0372799	0.466503
XLOC_000758	0.386601	0.338902	0.129564	0.15642	0.901005	0.246295	1.10494	0.0285307	0.03048	0.0762419	0.0786814	0.097082	0.160366	0.106388	0.10693	0.497621	0.250183	0.625519	0.124527	0.0580592	0.0788747	1.52934	0.297751	0.193287	0.0602038	0.104286	0.0952635	0.739955	0.0408681	0.751994	0.0652439	0.333084	0.441505	0.127998	0.0809047	1.29992	0.104486	0.118532	1.28887	0.0538193	0.0237057	0.111594	0.455382	0.456452	0.814975	0.349089	0.841916
XLOC_004406	0.0430579	0.0632279	0.113616	0.0277716	0.12208	0.242649	0.0221651	0.0375339	0.025626	0.0376393	0.135778	0.0158467	0.232427	0.167894	0.253265	0.0973491	0.246096	0.0552619	0.115904	1.22118	0.267964	0.298183	0.566266	0.0681964	0.296748	0.0196512	0.0931999	0.0903452	0.0232913	0.666664	0.1565	0.0288988	0.102116	0.126333	0.148885	0.505941	0.0195641	0.183975	1.39722	0.0343724	0.595681	0.122274	0.0463798	0	0.96351	0.0790374	0.0289462
XLOC_004430	11.7803	129.595	186.649	180.536	115.957	72.1023	45.5325	18.2848	13.1465	36.9334	37.0108	40.8823	148.276	151.055	156.309	148.798	76.4818	83.4132	94.9723	43.0104	110.568	92.0499	278.966	121.026	66.9065	136.56	44.8179	39.8507	30.2012	91.3368	152.619	193.741	639.152	100.987	31.96	88.1534	83.1149	114.653	2218.75	12.1125	306.243	27.5153	32.6146	24.4705	0	27.7402	110.791
XLOC_004431	68.1231	380.858	205.473	337.287	175.865	78.759	62.6711	8.47223	10.8547	71.7662	59.4142	30.0213	243.945	188.287	190.189	226.633	95.99	185.451	129.501	130.798	212.474	216.159	539.913	166.581	31.8838	169.576	127.431	67.1418	54.6255	179.702	252.742	271.117	1053.29	204.574	43.4761	159.774	133.173	201.331	5222.45	53.6924	161.64	82.4082	179.166	55.1985	0.907357	116.104	309.179
XLOC_004430	11.7803	129.595	186.649	180.536	115.957	72.1023	45.5325	18.2848	13.1465	36.9334	37.0108	40.8823	148.276	151.055	156.309	148.798	76.4818	83.4132	94.9723	43.0104	110.568	92.0499	278.966	121.026	66.9065	136.56	44.8179	39.8507	30.2012	91.3368	152.619	193.741	639.152	100.987	31.96	88.1534	83.1149	114.653	2218.75	12.1125	306.243	27.5153	32.6146	24.4705	0	27.7402	110.791
XLOC_004431	68.1231	380.858	205.473	337.287	175.865	78.759	62.6711	8.47223	10.8547	71.7662	59.4142	30.0213	243.945	188.287	190.189	226.633	95.99	185.451	129.501	130.798	212.474	216.159	539.913	166.581	31.8838	169.576	127.431	67.1418	54.6255	179.702	252.742	271.117	1053.29	204.574	43.4761	159.774	133.173	201.331	5222.45	53.6924	161.64	82.4082	179.166	55.1985	0.907357	116.104	309.179
XLOC_000531	0.359023	0.524383	0.518121	1.10871	0.119391	0.870139	0.786827	0.114341	0.0954109	0.355944	0.261646	0.173894	0.722875	0.451692	0.438809	0.476792	0.177672	0.774984	0.673164	0.349481	0.222296	0.53479	0.720469	0.30185	0.50878	1.29286	0.294319	0.212687	0.109777	0.409607	0.401434	0.748134	0.417678	0.273805	0.194935	0.244761	0.19342	0.616179	1.20566	0.0124561	0.0303986	0.32598	0.0636939	0.204332	0.0662736	0.484947	0.511245
XLOC_002596	0.255351	0.177723	0.0765849	0.138675	0.146009	0.078384	0.206377	0.212185	0.0690116	0.106318	0.0986713	0.0845667	0.138355	0.39992	0.319882	0.085793	0.122334	0.102574	0.138677	0.0354877	0.228301	0.114759	0.220072	0.167818	0.804929	0.162664	0.069603	0.0722256	0.0444015	0.137832	0.16024	0.150366	0.757881	0.110997	0.0646961	0.240468	0.173076	0.118866	0.494762	0.199408	0.0299719	0.0132374	0.0334598	0.707967	0	0.173782	0.222868
XLOC_004753	6.49391	3.85806	4.68309	9.51754	5.47001	6.86558	7.19738	0.0317064	0.0411332	0.118172	0.222833	0.0403339	10.4455	3.07812	5.75526	6.04973	9.92171	21.7959	13.235	0.322571	11.1627	1.95756	9.87083	0.4356	10.18	5.9299	3.14164	1.65567	0.190425	4.47908	3.25162	10.0149	9.82665	2.48754	1.65373	1.43817	5.12271	2.77858	4.4672	0.0346271	0.84621	0.636798	3.71036	4.18566	0.21626	8.4859	4.08452
XLOC_004754	0.206409	0.0984787	0.305678	0.245508	0.0547077	0.4399	0.5374	0	0	0	0.00365257	0.014279	0.289137	0.287976	0.266568	0.464679	0.172919	0.382134	0.50783	0.028251	0.40161	0.03135	0.0856566	0	0.119052	0.489859	0.0534983	0.0275279	0	0.141497	0.247727	0.498432	0.204645	0.104096	0.0194114	0.0539138	1.02502	0.154546	0	0.00238553	0	0	0.0532604	0.230139	0	0.242433	0.136288
XLOC_004753	6.49391	3.85806	4.68309	9.51754	5.47001	6.86558	7.19738	0.0317064	0.0411332	0.118172	0.222833	0.0403339	10.4455	3.07812	5.75526	6.04973	9.92171	21.7959	13.235	0.322571	11.1627	1.95756	9.87083	0.4356	10.18	5.9299	3.14164	1.65567	0.190425	4.47908	3.25162	10.0149	9.82665	2.48754	1.65373	1.43817	5.12271	2.77858	4.4672	0.0346271	0.84621	0.636798	3.71036	4.18566	0.21626	8.4859	4.08452
XLOC_004753	6.49391	3.85806	4.68309	9.51754	5.47001	6.86558	7.19738	0.0317064	0.0411332	0.118172	0.222833	0.0403339	10.4455	3.07812	5.75526	6.04973	9.92171	21.7959	13.235	0.322571	11.1627	1.95756	9.87083	0.4356	10.18	5.9299	3.14164	1.65567	0.190425	4.47908	3.25162	10.0149	9.82665	2.48754	1.65373	1.43817	5.12271	2.77858	4.4672	0.0346271	0.84621	0.636798	3.71036	4.18566	0.21626	8.4859	4.08452
XLOC_002221	28.9045	26.6866	11.1983	26.7766	11.544	6.44438	7.1392	0.653719	0.0890156	0.252981	0.367092	0.45856	16.8038	11.7342	20.9394	22.9839	10.6787	35.4088	30.606	2.80011	25.8493	3.78395	9.08088	1.0586	2.82037	12.763	1.15554	4.18261	0.233082	5.25901	8.56179	21.5013	22.5078	4.01498	8.73757	3.19236	6.7489	10.1477	1.53654	1.36554	3.39535	1.13424	0	6.72681	12.8192	30.0948	38.0521
XLOC_002223	9.33916	8.25962	0.698089	5.45327	3.97172	0.138381	1.62737	0.0122748	0.00166865	0.0572712	0.0289955	0.00199651	0.802989	1.1955	7.30625	20.6988	1.26978	3.98642	4.58472	0.132594	22.7991	0.789556	5.08183	0.0961321	0.41369	0.651801	0.123435	0.815215	0.06178	0.79155	0.889436	11.5665	3.9462	1.04588	1.31916	0.205091	1.17804	1.70167	0.0659379	0.0402941	0.00650332	2.32244	0	3.52725	1.86608	9.94531	14.9811
XLOC_002223	9.33916	8.25962	0.698089	5.45327	3.97172	0.138381	1.62737	0.0122748	0.00166865	0.0572712	0.0289955	0.00199651	0.802989	1.1955	7.30625	20.6988	1.26978	3.98642	4.58472	0.132594	22.7991	0.789556	5.08183	0.0961321	0.41369	0.651801	0.123435	0.815215	0.06178	0.79155	0.889436	11.5665	3.9462	1.04588	1.31916	0.205091	1.17804	1.70167	0.0659379	0.0402941	0.00650332	2.32244	0	3.52725	1.86608	9.94531	14.9811
XLOC_000799	7.19665	7.61949	12.4038	3.66534	3.00506	6.94759	5.57859	4.90439	5.42287	9.01513	8.1541	6.98752	6.21285	3.2615	3.71554	3.78695	7.74021	5.50843	3.18573	11.8465	5.3516	3.30394	9.39825	4.21413	7.46315	3.37184	2.97786	4.36797	6.28845	7.59748	15.4462	3.19795	4.13194	4.0769	2.41656	5.69774	4.65894	6.56653	4.36472	9.10355	1.91945	1.33489	2.35451	3.28917	2.87063	6.11554	6.50938
XLOC_002133	2.25807	10.1846	0.0816632	0.081401	0.46204	0.42724	0.139789	0.00454265	0.0245935	0.00491184	0	0.0529465	0.111666	3.43929	3.17438	0.241618	1.1757	0.700312	0.389939	0.517808	0.332432	0.38156	0.33509	0.245881	0.0594298	0.146058	3.0527	0.0530376	0.18367	0.283636	0.391127	0.880717	2.79297	0.138495	0.180441	0.0771473	1.37449	2.08086	0.0288585	3.49451	0.0298119	0	0.0460049	0	0.477489	2.88072	2.30572
XLOC_002134	0.269644	0.969241	0.0252523	0	0.0447217	0.0576445	0	0	0.00421482	0.00213984	0.00228585	0.0420435	0.00299225	0.187707	0.0972059	0.0247018	0.0658884	0.0446777	0.0366777	0.00718288	0.0141823	0.0261909	0.0103432	0.0106987	0.0104172	0.00150282	0.24866	0.00344538	0.0209399	0.0441904	0.0248496	0.070458	0.116427	0.00746831	0.0738186	0	0.0956659	0.113486	0	0.0297109	0	0	0	0	0.00628352	0.365184	0.206316
XLOC_002337	0.10549	0.235556	0.0140245	0.0638311	0.020283	0.0203817	0.0431887	0.00484603	0.0340498	0	0.0257845	0.138601	0.0439324	0.116788	0.102932	0.0105603	0.0296223	0.0365496	0.0237934	0.00970523	0.0222184	0.329783	0.014347	0.0565969	0.00768291	0	0.0606745	0	0.0420899	0.0536436	0.0334627	0.0483684	0.0831472	0.0443263	0.0519101	0.0136135	0.026408	0.0700588	0.59163	0.259094	0	0	0.109586	0	0.0197669	0.142475	0.203846
XLOC_002338	1.68714	5.12728	0	0.102567	0.00972854	0.050745	0.0286725	0.0839189	0.0183252	0	0.0106465	0	0.0703781	0.0881247	0.231828	0.019128	0.0618124	0.0343144	0.074775	0	0.0630277	0.619553	0.624832	0.185923	0.0102849	0	0.14416	0.0160543	0.0138636	0.170924	0.0426828	0.0747263	0.0606503	0.0124573	0.0253437	0.0190657	0.0912874	0.0578692	0.775012	4.22546	0.0222841	0	2.26773	0	1.65881	1.27904	2.03238
XLOC_000982	71.091	47.4002	7.13347	15.347	12.2083	13.2193	9.7672	41.0025	16.1884	25.6318	15.3094	18.8825	3.70015	4.00645	6.30692	10.2292	19.592	18.6808	5.65288	84.0007	13.4477	18.4452	14.2009	9.24514	62.7921	4.18714	10.7893	38.8032	11.3768	21.5445	5.14997	7.58813	20.6359	22.1317	11.5147	15.577	11.0439	9.66376	29.7438	6.20093	73.9392	58.2106	8.8713	8.57386	69.1726	64.729	53.8168
XLOC_002608	64.9956	48.7612	71.9967	231.73	79.6652	81.3334	144.231	1.89086	4.00416	9.90832	6.8895	19.9075	48.2904	211.623	203.495	76.9281	48.8331	113.543	100.175	650.849	15.1592	13.6291	28.754	88.1525	230.608	42.9577	94.2981	12.7469	1.89187	8.02255	6.93084	190.126	4.0028	183.432	13.2581	17.1631	98.9192	81.3103	6.32669	0.625625	0	0.0871256	0.0972222	1.63477	0	35.8196	53.9183
XLOC_004494	0.207865	0.616542	0.288855	0.130629	0.0388	2.54018	0.369867	0.0931654	0.351699	0.152497	0.186099	1.1056	0.0691416	0.504123	0.452666	0.0122469	0.0709413	0.684389	0.174001	0.0148985	0.146175	0.0128912	0.146998	0.803527	0.0328701	0.0625121	0.0933503	0.0271523	0.118295	0.0830693	0.0165989	0.078847	0.0354883	0.191842	0.141909	0.0283028	0.0692865	0.148971	0.0143518	0.307276	0.113672	0	0	25.2806	0	0.152725	0.538453
XLOC_000783	0.0405293	0	0.0646267	0.0953303	0.0501598	0.0391207	0.0361835	0.00746796	0.261155	0.0700728	0.129967	0.0872609	0.10372	0.460419	0.221205	0.0546677	0.0329544	0.0468751	0.141968	0.0437926	0.00501352	0.198214	0.0134889	0.0860339	0	0.0478365	0.80277	0.0886786	0.372535	0.0957104	0.194479	0.0677782	0.0153682	0.00528288	0.0535948	0.0501658	0.43214	0.161955	0	0.00585932	0	0.060609	0	0.226787	0	0.0892579	0.0247089
XLOC_000995	41.5648	60.9888	52.4071	85.4205	42.5719	19.3711	14.7364	1.31339	2.00832	27.5598	25.9567	8.70093	84.133	46.4739	72.6677	14.8729	54.853	35.6068	53.2683	39.3382	56.6472	93.4641	168.436	40.4302	15.8455	32.2261	50.8087	19.7771	13.2322	33.1928	13.3184	28.8655	110.841	13.5682	17.8409	47.557	88.4279	62.202	3842.98	138.578	3.43312	10.2952	31.8594	30.4074	31.5792	28.3434	59.0969
XLOC_000796	112.396	291.684	131.389	183.467	126.445	73.3523	109.673	3.37828	7.15587	90.5324	63.2001	47.01	172.553	130.506	194.118	66.0666	178.201	157.09	151.548	79.3826	192.904	238.348	297.944	152.691	37.7679	78.0035	121.026	61.1925	44.7749	112.373	34.4117	107.647	196.427	37.2926	48.435	125.855	222.467	144.912	818.567	240.861	0.115627	9.11686	32.734	36.0837	4.5369	93.9209	259.088
XLOC_002396	0.052748	0.0226564	0	0	0	0	0	0	0	0.0262551	0	0	0	0	0	0	0	0	0	0	0	0	0	0	0	0	0	0	0	0	0	0	0	0	0.261217	0	0	0	0	1.08831	0.017741	0.0471005	0.373552	0.0360353	0.854712	0.0345774	0.0500618
XLOC_004748	0.208945	0.269599	0	0	0	0	0	0	0	0	0	0	0	0	0	0	0	0	0	0	0	0	0	0	0	0	0	0	0	0.00828367	0	0	0	0	0.0337445	0	0	0	0	1.77133	0.225678	0.180469	0.189941	0.0900472	0.169567	0.289341	0.238063
XLOC_003034	0.106476	0.12659	0.869815	0.180594	0.0916765	1.24958	0.370424	0.644119	0.360975	0.873058	0.634099	1.02906	0.499983	0.555816	0.619661	0.254158	0.511902	0.301611	0.461512	0.394826	0.194238	0.137912	0.259553	0.476006	0.684025	1.25592	0.381372	0.537904	0.648582	0.304345	0.452068	0.184304	0.203217	0.502481	0.680021	1.30352	0.160808	0.588278	0.098649	0.47274	2.92835	0.0931061	0.0199792	0.0268633	0.0304782	0.0932228	0.170167
XLOC_002684	0.362968	0.919149	0.0918138	0.0596553	0.0349553	0.107824	0.0535672	1.21863	0.241452	0.0908037	0.0845984	0.0853091	0.125113	0.0376185	0.0295339	0.086227	0.142523	0.0320035	0.0624396	0.0203948	0.22723	0.0557179	0.150763	0.0523958	0.0461107	0.174677	0.0916154	0.202143	0.282088	0.117893	0.453588	0.0623254	0.119646	0.111268	0.181775	0.0472715	0.10294	0.08308	0.144725	0.108094	0.0327626	0.253807	0.0450214	0.060416	0.0272576	0.743897	0.33637
XLOC_004073	0.276014	0.530051	0.013186	0.104993	0.0986309	0.0652591	0.0336044	0.0270182	0.000729671	0.000855167	0.0126871	0.00508155	0.0255416	0.0317219	0.0328533	0.0615453	0.0216876	0.0375658	0.0487492	0.00287139	0.0357447	0.0365489	0.0123419	0.0756453	0.0367158	0.0554578	0.0181947	0.0246352	0.00948316	0.0131493	0.01732	0.223606	0.0769846	0.0230157	0.00797585	0.117913	0.0269931	0.0550896	0.0170971	0.0142649	0.0566446	0.181138	0	0.0899018	0.0048393	0.153216	0.297499
XLOC_004907	0.52083	0.811222	0.258709	9.93393	0.0463272	0.308631	0.0840193	0.00640798	0.0264948	0.102449	0.278286	0.108607	0.774543	0.0403042	0.105214	0.13914	0.501774	0.243387	0.939114	0.0625973	0.0992028	0.0644339	1.00022	0.468541	0.702175	0.300173	0.0501911	0.117443	0.443762	0.041565	0.0928905	0.546154	0.454453	0.0708094	0.0354334	0.112815	0.206857	0.226111	0.111483	0.0938385	0	0.747409	0.0225804	2.04666	0.272686	2.41867	0.893207
XLOC_004772	0.609222	1.41195	0.101568	0.0053782	0.025088	0.0999181	0.0482041	0	0	0.03806	0.0308617	0	0.0317513	0.0191967	0.00712142	0.0177441	0.0441256	0.138097	0.035859	0	0	0.168137	0.273831	0.0692343	0.00517072	0.0387293	0.0331734	0.0080707	0.00433468	0.0679449	0.052668	0	0.00706566	0	0.0159525	0.0149412	0.0661131	0.0239427	0	0.0348806	0	0	0	0.606667	0	0.43304	0.587736
XLOC_001309	0.285441	0.988409	0.128104	0.110419	0.119074	0.0935437	0.189678	0.952119	0.182855	0.109264	0.233266	0.116621	0.0959173	0.184401	0.288201	0.136117	0.161172	0.173547	0.178196	0.104469	0.320474	24.1765	0.309962	0.184558	0.943618	0.553136	0.0932117	0.20253	0.724498	8.74874	0.219309	0.234307	0.309616	0.146102	0.359289	0.191056	0.2101	0.401093	0.310165	2.3906	1.06762	2.02102	10.4905	0.10713	0.867487	0.592696	0.467138
XLOC_004848	0.143756	0.0236321	0.277877	0.153174	0.582542	0.318478	0.466195	0.763994	0.337323	0.331579	0.3264	0.284126	0.380354	0.677332	0.620307	0.397097	0.427434	1.32557	0.518665	0.218859	0.778233	0.151779	0.306282	0.261704	0.279682	0.481642	0.618315	0.332864	0.865883	0.512507	0.376571	0.348934	0.447843	0.306208	0.893565	0.837043	0.638675	0.721736	0.413685	0.138566	0.0386927	0	0.0566702	0.0137482	0.489589	0.0959159	0.0694381
XLOC_001570	7.20271	11.3297	11.0775	23.9511	13.4373	10.2638	15.244	9.59196	6.67404	7.2127	7.59622	5.57912	17.9949	13.2505	9.87037	12.2551	7.6767	18.3515	20.3664	13.4184	10.2899	7.45803	12.0444	10.9632	5.54725	6.2934	16.0088	7.49596	10.7024	6.95744	10.8316	9.55788	11.9831	7.53258	7.92988	9.0078	9.79058	8.66305	34.9546	28.1533	5.35899	1.926	3.01921	2.89505	0.845707	15.8009	10.2346
XLOC_001571	2.29875	4.68288	3.73717	10.0346	4.99079	4.67595	7.31668	10.1756	3.44056	3.14982	3.38199	3.23511	7.75528	6.24257	5.24492	5.26156	3.79048	7.6144	9.1491	5.41447	3.8941	2.90593	5.56912	5.95396	2.93207	3.23063	5.92863	3.8326	6.21145	3.01536	4.88263	5.37219	5.19805	3.46632	3.25998	5.47011	4.29502	4.25574	20.2022	24.6704	0.946497	0.815213	1.24455	2.24515	0.507577	4.37973	3.81281
XLOC_003045	0.170048	0.270085	0.0980119	0.308015	0.38283	0.067026	0.255993	0.237475	0.0403187	0.043395	0.0248637	0.0394821	0.548972	0.132777	0.290131	0.1646	0.204818	0.0578004	0.432318	0.0595875	0.0592785	0.270109	0.209253	0.0297719	0.231137	0.0765892	0.645091	0.105255	0.105426	0.47141	0.159563	0.173664	0.0221708	0.1048	0.0210344	0.739306	0.567823	0.218452	0.0659257	0.0406431	0.00443538	0.00294272	0.0279252	0	0	0.297852	0.186672
XLOC_001432	0.190965	0.218838	0.965695	1.19299	0.287339	0.886873	0.387361	0.473508	0.488588	0.380888	0.670528	0.442071	0.886425	0.701352	0.892263	0.280326	0.214152	0.438476	0.314859	0.225614	0.195679	0.319983	0.431966	0.471984	0.202322	0.72052	0.492133	0.10181	0.835157	0.314241	0.215986	0.184707	0.256133	0.299593	0.302998	0.303483	0.505229	0.472174	0.751706	0.630492	0.0649719	0.294513	0.00446374	0.0425948	0.165811	0.235767	0.31624
XLOC_004297	0.0515335	0.0147456	0.00155788	0.234054	0.00598246	0.000850515	0.0152045	0.000331194	0.000276308	0.00638147	0.310338	0.0487341	0.0043398	0.179545	0.251754	0.109946	0.00427756	0.139383	0.000936044	0.00121415	0	0.00228259	0.0123461	0.00211469	0.0268532	0.00251825	0.00516149	0.0981564	0.163355	0.349309	0.0153957	0.00685088	0.00041958	0.190714	0.0860686	0.0219782	0.00364601	0.835224	0	0.0113557	0	0.000886553	0	0.00823928	0	0.00429749	0.0413854
XLOC_002397	0.664109	0.715875	0.504653	0.102412	0.42553	0.560468	0.445899	0.25114	0.189946	0.251495	0.154069	0.130677	0.429955	0.325232	0.289933	0.330619	0.409934	0.670393	1.17869	0.394414	0.776573	0.0646853	1.05069	0.584491	0.672169	0.625949	0.332175	0.173036	0.554323	0.437292	1.26515	0.261167	0.4108	0.248935	0.0690982	0.671739	0.24766	0.454378	0.0376826	1.03265	0.0593311	0.238335	0.0208795	0.255151	0	0.449015	0.530393
XLOC_002594	14.8411	11.4228	13.7211	31.7076	8.57616	20.8404	13.718	15.7759	10.8904	21.749	23.0288	20.6175	42.2429	19.042	18.695	15.0508	10.721	20.344	44.4464	11.3924	19.1553	13.7977	42.6897	13.7736	13.0848	8.50848	51.5766	16.343	23.6517	15.6811	18.4632	36.3188	12.615	11.7603	10.6626	28.4596	19.7396	15.5425	32.9059	1.95052	2.10562	1.09548	1.14772	2.26653	3.28699	15.228	13.4691
XLOC_004969	0.0938938	0.022321	0.0289562	0.00778096	0.00235014	0.00389024	0.0249082	0.581533	0.0545576	0.0319472	0.0173907	0.0446367	0.0171737	0.083578	0.084385	0.0087453	0.00712904	0.0150891	0.0342984	0.00498343	0.000949117	0	0.00503467	0.013934	0.0187863	0.00803962	0.284516	0.00510219	0.0874605	0.00387345	0.0041977	0.00209281	0	0.00314049	0.0191342	0.0101481	0.101628	0.089518	0.00689441	0.0511215	1.2907	0	0	0	0.00218476	0.0563407	0.0490737
XLOC_003224	0.069481	0.0273404	0.0036835	0.0491577	0.0220011	0.0149495	0.042515	0.00375884	0	0.0161888	0	0.0193721	0.0253731	0.0128824	0	0.00789302	0.00464989	0.0717616	0.0138146	0	0	0	0.0139158	0.011253	0	0.0348446	0.0376379	0.026115	0.0285858	0.0127388	0.0188478	0.0440027	0	0.00595663	0.010904	0.0200783	0.0424459	0.00870894	0	0	0.0171237	0	0	0	0	0.0260395	0.0300693
XLOC_003066	0.0748358	0.101846	0.0668555	0.0202219	0.0427028	0.0405355	0.0765338	0.0111179	0.0808731	0.0551414	0.139456	0.0496305	0.0688469	0.0965055	0.079047	0.0827505	0.0340751	0.0636519	0.0630334	0.0362698	0.0848463	0.0227254	0.152629	0.0887209	0.248599	0.246721	0.0144921	0.114391	0.0194234	0.0714044	0.0558032	0.0623928	0.0254682	0.0513313	0.370155	0.0422422	0.0762434	0.18901	0.0235099	0.1551	0	0	0	0.00699724	0	0.0626981	0.13844
XLOC_001408	0.187965	0.485589	0.194351	0.199204	0.0387123	0.0850677	0.185709	0.905192	0.837265	0.584083	0.173658	0.289872	0.217777	0.166614	0.12034	0.151216	0.138339	0.164129	0.30349	0.0636236	0.0618589	0.0417438	0.135425	0.197373	0.0649726	0.601483	0.492749	0.0998064	0.034784	0.0401234	0.11934	0.179069	0.211153	0.0613427	0.156484	0.0827984	0.442539	0.123308	0.702936	0.0456417	0	0	0	0.641347	0	0.339789	0.498515
XLOC_004485	0.257008	0.182636	0.0343598	0.0272131	0.0459693	0.134768	0.167775	0.632324	0.365168	0.209429	0.16598	0.196794	0.0557403	0.073822	0.102802	0.0615202	0.0801111	0.146992	0.194892	0.0477156	0.0748588	0.0479278	0.137535	0.0680149	0.0383379	0.162007	0.129343	0.129609	0.180336	0.0480945	0.0844134	0.0562258	0.0276309	0.0891189	0.0628155	0.258646	0.197849	0.12786	0	0.165432	0.129318	0.718	0.0450373	0.111341	0.150635	0.251848	0.256632
XLOC_003062	0.839337	0.40349	4.16225	3.08674	3.45892	4.42867	3.60701	2.73942	2.35764	1.27087	1.77037	1.4314	4.82742	7.25961	6.23713	4.08156	1.80998	5.68382	4.8229	1.98854	2.76493	2.24532	2.37914	3.52759	1.85632	5.30886	4.54724	5.27215	1.99786	2.00572	5.6139	3.67535	4.46179	1.68263	3.34828	4.16043	4.18551	3.90874	1.51444	1.48598	0.0140717	2.53041	0.442881	3.62495	1.04282	1.27436	1.15767
XLOC_000564	1.58822	1.66778	2.13022	9.30258	0.529947	2.56417	3.65558	0.641144	0.347434	0.416091	0.311439	0.263552	4.16152	2.78741	2.59591	2.94116	3.60181	2.21302	2.46067	0.926769	2.24069	3.53632	3.90067	3.35511	0.99391	3.16106	1.31026	2.31763	0.427004	0.847169	4.07935	5.602	1.05539	2.25178	0.743699	2.59768	1.59568	2.14454	1.56766	0.0925477	0.899945	0.199834	1.65062	6.46621	0.430597	0.834253	1.71781
XLOC_001078	0.504947	0.326477	0.0669044	0.141551	0.00756504	0.0885695	0.0315041	0.0152111	0.0430774	0.231364	0.413701	0.134476	0.0962502	0.102705	0.136511	0.08573	0.0434384	0.0479463	0.996935	0.0224252	0.0328688	0.0146056	0.369263	0.154484	0.033676	0.0505013	0.124764	0.0272048	0.0333593	0.0246594	0.0331654	0.246997	0.11293	0.0163665	0.239022	0.079705	0.0572919	0.0836833	0.0129076	0.00988896	0	0	0	0.00498543	0	0.189437	0.513736
XLOC_001079	0.48932	0.51282	0.0293743	0.0788826	0.0231186	0.0600917	0.0525936	0.0079671	0	0.0841251	0.05103	0.045861	0.0663744	0.114664	0.0668578	0.0637655	0.0757836	0.0528673	0.132336	0.0294086	0.0399304	0.0240029	0.0816021	0.146765	0.00418537	0.0475293	0.218778	0	0.0197176	0.0359718	0.0497866	0.468897	0.0392425	0.00631409	0.0286949	0.0981458	0.0820661	0.193854	0	0.0556371	0	0	0	0.0162844	0	0.185745	0.663583
XLOC_002804	0.0664364	0.0260722	0.0222346	0.0198506	0.0179561	0.219081	0.170125	0.696578	0.162008	0.1612	0.162575	0.202402	0.0151913	0.135194	0.0564795	0.0801894	0.0937822	0.136146	0.158132	0.135692	0.0389809	0.0188444	0.058464	0.0807201	0.106757	0.0981082	0.119769	0.0995848	0.235884	0.0782051	0.204674	0.177637	0.0841293	0.12236	0.136563	0.229663	0.105795	0.134175	0	0.0637916	0.0408449	0.0271064	0.057315	0	0.131003	0.0993776	0.0377168
XLOC_000313	0.219569	0.123769	0.138231	0.177852	0.154588	0.0327811	0.035404	0.157872	0.181607	0.190116	0.298793	0.132489	0.10795	0.114638	0.0321849	0.128294	0.079023	0.108694	0.165881	1.12622	0.0702921	0.0935607	0.112038	0.0530533	0.154707	0.0250441	0.173064	0.019965	0.102109	0.122954	0.141857	0.112916	0.17695	0.870578	1.1543	0.0881257	0.155862	0.0411255	0	1.33458	0.298868	0.377709	0.375304	0.209715	2.15758	0.13154	0.208657
XLOC_005250	0.398489	0.393735	0.00107265	0	0.00783838	0.00187894	0.0058079	0.00797573	0.229405	0.0497607	0.552366	0.00726648	0.0012435	0.0319653	0.0272413	0.00479126	0.0180469	0.0143877	0.218357	0	0.0585747	0	0.0106744	0	0.00805557	0	0.0150665	0.00761179	0.0155545	0.00123672	0.00571002	0	0.0301007	0.0608699	0.146986	0.0944511	2.57001	0.023429	0	0.647527	0	0.023123	0	0	0	0.855451	0.274303
XLOC_002478	0.953368	2.82277	0.084469	0.13187	0.242162	0.258274	0.0944939	0.0452131	0.0737571	0.0861214	0.0546186	0.0758054	0.141101	0.109723	0.241862	0.102907	0.225847	0.0930142	0.839208	0.346596	0.130494	0.407453	0.376783	0.230108	0.345825	0.0285049	0.209444	0.612526	0.117326	0.41955	0.0942983	0.081876	0.15232	0.354541	0.0845644	0.345461	0.181287	0.210711	0.021388	9.77241	0.498702	0.491135	0.522335	0.286784	1.05526	0.976883	1.58454
XLOC_002111	75.5294	78.302	12.5224	7.4802	3.52518	3.7848	4.75919	14.0103	85.11	110.87	117.414	50.6425	7.48383	25.7615	22.1889	5.26731	4.40877	3.79828	20.7796	4.46223	7.78381	2.11085	6.55978	4.97114	2.43624	4.1422	23.1291	4.24333	306.31	7.60004	13.9138	7.97081	18.3223	4.67818	12.1097	7.9472	23.035	24.9867	32.7458	4.33637	0.451903	0.0647968	2.07008	3.70585	2.04259	25.9079	33.6929
XLOC_001837	7.58357	19.7911	0.720039	1.84456	0.758624	2.19206	4.94112	0.106751	0.20238	0.48009	0.774983	1.11918	1.77141	4.14878	3.02526	1.00971	2.16449	3.80923	2.01313	2.1346	1.94813	0.530365	1.34479	4.09117	0.647054	1.03321	2.61659	2.04755	1.65186	1.49795	1.99284	2.08604	1.43594	1.52984	2.23562	1.96198	3.05061	4.80118	1.42771	4.79457	0.172337	0.229293	0.0977288	2.57996	0.271587	4.82713	13.257
XLOC_001615	0.688856	0.409735	0.136459	0.266228	1.22581	0.134275	0.622822	0.264429	1.01416	0.588797	0.899018	0.513132	0.587295	1.85325	1.43923	0.379573	0.188785	1.01152	0.714477	0.181826	0.191906	0.0867654	0.471669	0.170234	0.102763	1.3732	0.964964	0.237613	0.164571	0.233675	0.124545	0.218733	0.319699	0.0859823	0.30688	0.337719	0.59893	0.941131	0.951257	8.89858	0.274132	0.0114543	0.00611431	0	0.327098	1.11014	0.697012
XLOC_000183	0.869681	1.71104	0.235673	0.203987	0.219302	0.17036	0.240014	0.1998	0.253667	0.297749	0.282566	0.338092	0.263199	0.150526	0.137413	0.181698	0.335426	0.160074	0.29081	0.645123	0.112242	0.40529	0.175686	0.23542	0.490034	0.160391	0.342964	0.128425	0.146134	0.205493	0.179934	0.206925	0.218896	0.339177	0.987943	0.241166	0.224623	0.1838	0.37372	4.21794	0.516858	0.966512	2.48714	0.357813	2.48499	0.828953	1.21257
XLOC_001289	0.0240271	0.0273992	0.441106	0.385635	0.47979	0.596133	0.492702	0.115968	0.590483	0.154583	0.56944	1.02833	0.318231	0.671769	0.449588	0.392928	0.338472	0.928682	0.650773	0.130585	1.45169	0.351563	2.29333	0.395285	2.48779	1.07648	0.6949	0.37574	0.384183	0.377384	0.282156	0.57135	0.480616	0.232647	0.17186	0.72454	0.730844	0.642811	4.76688	0	1.71058	0.0322472	0	0.0125037	0	0.083071	0.0939798
XLOC_001565	1.79152	7.11142	0.289739	0.68545	0.118956	0.707781	0.290459	0.0395087	0.0226564	0.061415	0.0716571	0.0451821	0.498527	1.33535	0.952423	0.334131	0.621486	1.08409	0.430416	0.383988	0.0970219	0.134637	1.49669	1.33619	0.3538	0.339656	1.25377	0.313858	0.0820078	0.289978	0.484499	0.226213	0.085224	0.275819	0.147609	1.83195	0.340747	0.447449	0.515039	0.134494	0.0413653	0.0497805	0.100944	15.6459	0.065638	1.9631	3.45279
XLOC_000462	0.13105	0.15093	0.0955541	0.0510923	0.0557022	0.154884	0.0875178	0.185073	0.381681	0.165501	0.245374	0.228152	0.150046	0.0900564	0.051519	0.25858	0.152622	0.125977	0.120266	0.084884	0.0986098	0.116529	0.237638	0.222151	0.162689	0.194393	0.120043	0.20492	0.295645	0.130426	0.0890589	0.144188	0.040222	0.150503	0.212522	0.244978	0.140416	0.0836976	0	0.0777	0	0.28121	0.135407	0.0350311	0.221445	0.133522	0.112868
XLOC_002950	0.0104464	0.0126421	0	0	0	0.021074	0.00734739	0	0	0	0	0	0.00451869	0	0	0.0143464	0.0463637	0	0	0	0	0	0.0546199	0	0	0	0	0	0	0.00883316	0.00492012	0.0132826	0	0	0	0.00574847	0	0.00965623	0	0	0	0	0	0	0	0.00946252	0.0105609
XLOC_000066	0.430707	0.429344	1.87563	1.65978	0.45976	1.35076	0.889736	0.343528	0.113711	0.142967	0.151213	0.15994	1.09757	1.29101	1.36431	0.516786	2.08118	1.35711	0.761789	1.09783	1.04373	0.375685	2.52885	1.19495	0.363208	0.784381	0.214713	0.541873	0.446236	0.646694	1.49188	0.499881	0.610856	0.602375	0.239012	1.30618	1.08428	1.65182	0.202506	0.242828	0.0052466	0.0869385	0.0952312	0.230584	0.110404	0.315485	0.497435
XLOC_001557	0.0483656	0.0189047	0.200975	0.0285596	0.194118	0.850731	0.0805106	1.47706	1.87249	0.868769	1.19739	1.00815	0.0934182	0.0121021	0.0396725	0.128206	1.92533	0.0352602	0.0450848	0.150156	0.313984	0.251928	0.174723	0.149594	0.122108	0.00310786	0.0854227	0.177283	0.704785	0.0844461	1.04138	0.0980251	0.0973453	0.161283	0.289803	0.125874	0.0635896	0.292386	0.0641042	1.73696	0.872239	0.504192	1.75548	0	0.150699	0.00761434	0.00861621
XLOC_000940	0.317853	0.129908	0.283347	0.479124	1.31018	0.355583	0.690049	1.02656	1.54015	1.29972	1.59886	1.09228	0.278905	0.627621	0.795267	0.849609	0.483452	1.90379	1.02466	1.18382	0.788204	0.235385	0.537343	0.288454	0.128183	0.544764	0.537157	0.238109	2.75092	0.837698	0.277516	0.817858	0.114781	0.701459	2.59214	1.03187	1.04895	0.862688	0.0861659	0.0616277	0.0223055	0.0430815	0.0163215	0.0418294	0.0102286	0.213166	0.227386
XLOC_001814	0.227807	0.168519	0.158023	0.140815	0.129306	0.0785287	0.144248	0.380404	0.287328	0.338974	0.242021	0.261971	0.0877628	0.242995	0.115524	0.0423464	0.296994	0.067657	0.0582937	0.0282463	0.100657	0.274779	0.0991574	0.0669986	0.258803	0.132489	0.109046	0.0494387	0.17489	0.0943924	0.153657	0.0458919	0.166732	0.11398	1.32899	0.117624	0.107747	0.151439	0.0516859	0.35908	0.791491	0.724885	0.807813	0.174372	1.30779	0.281039	0.311497
XLOC_003720	0.667322	0.162986	0.362123	0.173041	0.0525624	0.192856	0.737937	0.194351	0.155919	0.478023	0.518445	0.637573	0.190132	3.89061	4.11287	1.40338	0.344458	0.423169	0.912474	0.809605	0.0761024	0.858523	0.224877	0.271241	0.290672	0.844765	0.25211	0.0736942	0.0465529	0.540586	0.714338	0.419571	0.0477825	0.353606	0.0359801	0.222544	2.50914	8.19001	0.154298	0.0442219	0.0418365	0.0294456	0.242464	0.0253932	0.0446856	0.477285	0.332971
XLOC_001446	0.304333	0.155401	0.706452	2.98728	0.163458	0.874617	0.13488	0.00566347	0.0389788	0.00839795	0.0636733	0.0283376	0.511318	0.450036	0.571097	0.170042	0.940385	0.837954	0.491684	0.101393	0.0523097	0.0376202	0.14482	0.895219	0.173198	0.366524	0.400979	0.0565105	0.0376317	0.0489646	0.285661	0.299005	0.0197701	0.0453024	0.479138	0.376627	0.204435	0.190626	0.0434435	0.00933039	0.0150061	0	0	0.842789	0.0243012	0.554555	0.253964
XLOC_003107	0.149916	0.107091	0.020691	0.0797848	0.118486	0.015972	0.136152	0.116066	0.0105454	0.0142669	4.08226e-05	0.00892536	0.0265977	0.34083	0.392639	0.0791274	0.172995	0.450765	0.267433	0.00976297	0.0341641	0.0106768	0.041643	0.116675	0.0127123	0.0453255	0.0686768	0.0721372	0.0171989	0.0605448	0.0234119	0.142156	0.0301741	0.0126051	0.0204668	0.0362983	0.286687	0.300979	0.0183416	7.59907e-07	0	0.0373069	0.0937714	0.02149	0.0145826	0.326621	0.193533
XLOC_001700	1.94225	1.67091	0.356054	0.918072	2.02292	0.988854	3.47446	1.19918	0.6882	0.942764	0.463718	1.46907	1.02242	1.75129	1.76446	1.92014	0.964016	1.78643	2.40326	1.11638	0.746839	0.557394	0.888103	1.24753	0.0890296	0.307585	2.32138	0.942209	2.08767	1.01762	0.507651	1.57901	0.694848	0.917938	0.205592	0.348823	4.09996	1.80222	0	0.224076	0.889841	0.297689	0.343157	0.178832	0.604984	1.62982	1.77235
XLOC_004633	7.49748	5.88551	2.22972	2.76919	5.122	6.76991	3.39539	1.47416	0.541441	0.487426	0.320791	2.00496	4.56638	4.51296	4.59936	3.17141	2.63188	1.73152	3.25696	4.34264	4.13525	3.95686	6.9335	1.92846	1.29074	3.8257	3.61565	7.31505	0.957129	2.80954	1.49975	4.09922	3.87345	3.56439	1.05122	5.02317	4.22773	3.7553	1.04888	1.44691	2.96869	3.7951	2.06617	4.79187	2.34718	4.13043	5.98997
XLOC_001010	3.09746	3.81284	0.231128	0.110824	0.110663	0.677529	0.379972	0.0785952	0.0175381	0.0301469	0.0411189	0.0403423	0.117248	0.225709	0.152894	0.661556	0.422756	0.747371	0.326697	0.14466	0.0563007	0.229195	0.738646	0.250998	0.147694	0.132551	0.208115	0.29561	0.00443489	0.179388	0.648081	0.566476	0.08534	0.211574	0.915775	0.21017	0.439744	0.169806	1.68422	0.00619052	0.0171693	0.0172385	0	0.446904	0.480716	2.49121	2.65274
XLOC_003233	0.168842	0.213015	0.44291	0.0898312	0	0.097585	0.16384	0.0126158	0.0179246	0.0198587	0.0470108	0.0173415	0.703331	5.93804	5.06024	0.423055	0.168108	0.126859	0.378007	0.765633	0.0584192	0.259666	0.946291	2.90224	0.174602	0.416785	0.364964	0.307534	0.0246872	1.45661	0.201358	0.299338	0	2.73372	0.0431931	1.90846	0.45624	1.384	0.107686	0.0907282	0	0	0	0	0	0.311761	0.0725355
XLOC_005059	0.07197	0.156583	0	0.0581034	0.0464457	0.12089	0.175464	0.132966	0.150537	0.0827352	0.102633	0.0217874	0.0357949	0.140846	0.09292	0.092003	0.0335566	0.138113	0.122533	0.0488156	0.0140029	0.0240098	0	0.058714	0	0	0.140662	0	0	0.0675563	0	0.0154452	0	0	0.0303128	0	0.0907109	0.0581428	0	1.55787	0	0	0	0	0	0.25024	0.345264
XLOC_003472	0.133826	0.102277	0.0649634	0.0614548	0.00962465	0.476927	0.0952677	0.0302069	0.23571	0.198818	0.16361	0.989101	0.0457486	0.0330247	0.0442095	0.0520294	0.0532572	0.184225	0.070326	0.0914999	0	0.00998716	0.0766692	0.152854	0.114525	0.0451009	0.246435	0.00791388	0.056685	0.0959626	0.0465311	0.0561111	0.00692803	0.0212844	0.0217316	0	0.0415327	0.0707866	0.0288895	0.102317	0.0188804	0.468088	0	0.0507964	0	0.173693	0.122608
XLOC_002411	1.68622	3.40066	0.78035	2.02855	0.243392	1.7604	0.878668	0.0931147	0.219302	0.531677	0.477613	1.69093	4.01618	8.73025	6.14261	1.10838	1.38439	1.58594	5.13058	0.561977	0.96984	0.131245	1.68393	1.47636	0.471145	5.45233	14.0114	0.51801	3.92166	3.25296	3.15611	1.49328	1.84996	0.581049	4.20307	0.601111	10.0409	5.35443	0.191423	0.408683	0.00794285	0.0377257	0.0686857	0.248825	0.0240156	2.3591	1.65552
XLOC_000815	7.2773	14.4873	2.49305	2.94869	5.09078	2.00842	2.04922	0.876784	1.07455	2.1232	2.07801	1.31338	2.29753	1.69788	2.28207	2.25178	3.63374	2.23751	1.48089	9.91119	4.38573	4.48632	3.86499	2.17346	4.14557	0.614478	2.32784	3.52014	4.17098	3.23623	2.38292	1.88505	4.32448	3.75813	2.16567	3.53871	2.72277	2.48143	1.6168	50.3376	5.71121	4.22327	3.37492	2.39722	5.99575	7.1022	12.4361
XLOC_005052	3.31777	5.66289	0.480225	0.963699	0.641483	2.10145	0.736845	0.0236697	0.511028	1.11266	0.136149	0.112784	0.659024	1.59321	1.26971	0.295409	0.424314	1.70498	0.529332	0.305049	0.503975	0.279832	1.08144	0.994783	1.04034	0.776745	0.74723	1.11471	0.355811	0.27377	0.361023	0.478123	0.442133	0.488813	0.429379	0.367586	0.73449	1.21677	0.146838	0.084582	4.05483	0.112184	0	0	0.0425453	6.5875	3.79495
XLOC_002043	2.34077	4.13828	28.2196	209.921	20.0804	51.2945	6.09972	2.30778	2.30105	14.7055	16.7948	16.283	19.3374	7.26959	15.8631	14.1786	25.648	7.39466	101.258	11.828	12.364	186.352	72.6708	8.39379	39.5105	10.4671	6.45029	20.7189	8.89653	36.2413	18.7671	11.1577	5.17627	7.26173	2.47224	26.8538	5.76054	13.3162	7.79616	0.586252	0.116863	0.323223	1.64684	9.79329	0.293928	2.73396	2.69392
XLOC_002043	2.34077	4.13828	28.2196	209.921	20.0804	51.2945	6.09972	2.30778	2.30105	14.7055	16.7948	16.283	19.3374	7.26959	15.8631	14.1786	25.648	7.39466	101.258	11.828	12.364	186.352	72.6708	8.39379	39.5105	10.4671	6.45029	20.7189	8.89653	36.2413	18.7671	11.1577	5.17627	7.26173	2.47224	26.8538	5.76054	13.3162	7.79616	0.586252	0.116863	0.323223	1.64684	9.79329	0.293928	2.73396	2.69392
XLOC_003200	0.286024	0.259488	0.408333	0.45776	0.0704434	0.257782	0.168861	0.0341557	0.106029	0.0673284	0.106816	0.215015	0.658442	0.243585	0.253255	0.163352	0.172513	0.200168	0.192459	0.240053	0.477698	0.634423	0.531145	0.368092	0.337897	0.437563	0.367435	0.505128	0.0753723	0.54478	0.184697	0.159066	0.165806	0.27777	0.315863	0.192085	0.223268	0.418108	0.0185041	0.366498	0.00852377	0.120292	1.10177	0.2761	0.0213673	0.327084	0.385978
XLOC_003196	0.103534	0.134483	0.266037	0.125534	0.0430044	0.28596	0.0275596	0.350114	0.0922921	0.0777715	0.180189	0.0753082	0.122066	0.079726	0.0882687	0.0677327	0.0488745	0.0758429	0.117445	0.0809588	0.0893979	0.0654752	0.0759058	0.0911623	0.034154	0.204176	0.0687072	0.0572868	0.361342	0.0755461	0.265869	0.0848507	0.0472945	0.111176	0.199896	0.0989337	0.0787207	0.076613	0.0522867	0.029313	0.208303	1.05921	0.064257	0.0596469	0.042412	0.155501	0.159571
XLOC_002653	35.2355	40.2849	66.2682	52.2767	85.2902	56.147	51.0976	70.6182	72.5417	58.0699	39.9499	35.2066	46.5581	49.9746	46.5637	50.7913	64.2207	81.0999	45.7509	100.026	66.0149	88.4235	81.5983	47.6343	118.677	30.383	46.2446	57.5815	67.7826	87.806	74.2402	49.0036	52.5843	65.9387	51.7206	62.9826	58.9763	42.6527	235.798	43.8084	22.0393	11.8325	27.6206	76.8742	25.6504	36.822	33.8464
XLOC_005120	0.167759	0.119933	0.256124	0.522645	0.140947	0.133361	0.272781	0.134933	0.0985235	0.249286	0.0518387	0.0798426	0.16327	0.177628	0.160614	0.222778	0.582234	0.201709	0.176951	0.281919	0.484672	0.770946	0.395227	0.274081	0.0528168	0.058362	0.0897465	0.225539	0.39384	0.743231	0.336727	0.378977	0.665099	0.324104	1.91655	0.232567	0.183227	0.265476	2.0473	0.185946	0.021886	0.0399088	0.0382439	0.226225	0.069012	0.0938715	0.113303
XLOC_001512	6.15438	14.8126	66.7254	76.4828	26.4305	33.8662	25.6939	5.48321	5.481	19.3238	13.5229	10.7755	45.694	21.7157	22.5378	30.3552	35.4416	44.3937	38.38	32.3895	17.6254	33.2878	202.164	28.3038	32.8744	27.7937	69.8052	20.8581	19.8402	19.371	32.8879	24.5443	43.6577	26.1796	8.02614	52.5236	26.9295	32.1386	137.259	2.36342	27.4814	10.506	18.5936	17.9073	2.2908	21.3138	15.2021
XLOC_001533	0.262478	0.29712	0.0906643	0.32635	0.154087	0.0847706	0.0486171	0.0266099	0.0157492	0.0331465	0.160962	0.0299682	0.187818	0.284537	0.133425	0.411896	0.113252	1.02727	0.274581	0.655514	0.195389	0.106817	0.062266	0.100173	0.0462231	0.762759	0.405929	0.121968	0.0551012	0.140919	0.0505305	0.203629	0.0292962	0.202335	0.0335696	1.05186	0.170794	0.164732	0.0316528	0.0549441	0.00530765	0.478431	0	0.0998218	0	0.495513	0.426879
XLOC_005382	0.492348	0.186582	1.12408	1.31782	0.427225	2.05337	11.3595	0.0776317	0.105774	0.248802	0.615837	0.892743	1.94859	3.53959	2.4575	13.2987	3.3744	8.81292	3.67542	0.438142	1.02217	1.70054	1.21568	1.15512	0.402832	1.30002	0.997155	1.31264	1.01904	3.1968	1.88698	13.9909	1.74406	0.743451	0.511787	2.82537	4.80295	3.22887	1.32009	6.47303	0.338732	0.949244	0.0276923	0.886241	0.357588	0.513072	0.419597
XLOC_001952	0.396407	0.729693	0.201677	0.251987	0.403216	0.282183	0.430207	0.0299337	0.0919673	0.315889	0.20264	0.307243	0.0828384	0.0995148	0.10303	0.108608	0.439865	0.865505	0.0616427	0.113952	0.290906	0.0572331	0.294485	0.143903	0.274432	0.17834	0.0287558	0.103166	0.123104	0.119977	0.0572256	0.0634403	0.10975	0.935393	0.0456989	0.328485	0.109452	0.0843718	0.0366891	0.816234	0.119591	0.512726	0.700952	0.521255	0.257408	1.03411	0.900519
XLOC_004320	4.97658	4.56658	0.576022	3.77552	3.40074	0.985457	4.71456	7.85044	13.5365	6.47752	4.80973	5.88271	2.69722	4.57289	3.68071	0.871399	1.01745	2.7347	3.2659	0.45522	2.30938	1.19166	4.1997	0.411306	0.245835	4.62696	5.45156	0.746521	1.0712	1.67799	0.46484	1.21766	1.76626	0.657259	2.68865	1.4343	4.02957	3.78095	0.583658	0.214273	0.144235	4.62918	3.25991	2.1595	0.0586687	5.53014	5.11406
XLOC_001859	2.5234	1.82182	0.943869	1.52625	0.934715	1.38073	0.610206	0.131074	0.0870766	0.189839	0.205785	0.324068	1.15615	3.92375	2.97139	0.882396	0.520406	1.47336	1.69055	0.490916	1.94844	0.636728	1.09882	1.50412	0.744947	3.79685	5.5213	0.642714	0.34814	0.9211	0.438011	1.0767	2.61076	1.34542	0.587866	0.701818	2.02062	2.0023	0.0607084	0.00997408	3.45181	0.0288399	1.09907	2.78234	2.97754	1.78522	2.21908
XLOC_001267	0.158123	0.0458531	0.0134226	0.0134195	0.00403208	0.0889129	0.0619964	0.0422879	0	0.0508217	0	0	0.0544701	0.0537947	0.0867635	0.012655	0.0218861	0.01982	0.0300371	0	0.0609817	0.522039	0.02677	0.0461268	0.00366046	0.209854	0.193873	0	0.10973	0.390052	0.0265234	0.0505824	0.187508	0.0729463	0.0376919	0.00488891	0.0382486	0.161471	0	0.0487177	0	0	0	0	0	0.0179743	0.109054
XLOC_001097	1.58568	2.6864	0.0136834	0.0610037	0.00481183	0.0747021	0.012171	3.08926	0.41857	0.108153	0.194751	0.158577	0.0719856	0.019905	0.00979392	0.0630064	0.112936	0.0631927	0.0256141	0.00468009	0.0219264	0.00353056	0.0919913	0.378974	0.0172635	0.300259	0.00489058	0.0146634	0.00287918	0.15504	0.0400982	0.293441	0.0171872	0.017768	0.0230799	0.0170653	0.0122566	0.0314027	0.0130459	0.202152	0	0.00324862	0	0.00714907	0	1.20055	2.37767
XLOC_001912	59.171	96.2777	107.784	67.2389	90.6658	53.4901	83.5696	7.61655	2.46782	42.1188	30.5179	16.5549	66.0535	74.2483	67.0367	60.9885	64.4609	91.7567	54.673	21.9676	60.2042	64.7959	127.431	76.6126	39.0552	20.5189	52.5523	181.995	16.5969	121.336	67.7552	45.1012	24.0667	34.8674	34.234	250.008	76.5778	64.3355	7.23854	0.114859	0.164321	7.46638	11.7158	0.135012	0.0833368	83.4588	78.9256
XLOC_005442	0.24437	0.105628	0.0167927	0.0189385	0.0149317	0.212379	0.114717	0.0265779	0.0143629	0.0329787	0.0771173	0.012656	0.102228	1.90405	1.68596	0.0266426	0.0403507	0.119497	1.81817	0.0195809	0.361254	0.0308007	0.026731	0.0366689	0.0085291	0.213011	0.42193	0.123339	0.049582	0.0785105	0.0260818	0.0848983	0.0558286	0.0315821	0.172306	0.0221873	0.402968	0.773267	0.0153347	0.0817045	0.0166708	0.467054	0.0193122	0.0188238	0.115719	0.0783834	0.126793
XLOC_004950	0.0457018	0.0136817	0.325648	0.0622624	0.257468	0.0508152	0.0673721	0.284824	0.245858	0.0591526	0.311116	0.0792132	0.194921	0.300693	0.264492	0.0514593	0.103309	0.0529849	0.284724	0.0176584	0.106667	0.0645261	0.0518612	0.0988658	0.0318193	0.408109	0.173492	0.103991	0.422536	0.154024	0.281673	0.0731916	0.0673694	0.0643789	0.696553	0.0675186	0.238926	0.154151	0	0.18255	0	0.16607	0.0327936	0	0.0596347	0.0358424	0.0547707
XLOC_000992	0.610398	3.6117	0.0281009	0.0189926	0.00575875	0.00848613	0.0102223	3.07608	1.03029	0.976016	1.11683	0.394745	0.0166822	0.0330429	0.0357796	0.0330761	0.0285424	0.0159352	0.0242363	0.0242534	0.0250024	0	0.0181652	0.0438932	0.026839	0.252108	0.0321048	0.0188982	0.0624525	0.0111666	0.0296742	0.236248	0.119526	0.0890279	0.047782	0	0.0194467	0.0170702	0.0334056	0.0407158	0	0	0	0	0	0.460844	1.02762
XLOC_000105	0.471179	0.423178	0.314707	0.251868	0.0602777	0.394843	0.246655	0.435995	0.432586	0.306942	0.735229	0.140076	0.0870119	0.268869	0.280076	0.689826	0.426441	0.448927	0.748077	3.38088	0.171293	0.282988	0.442054	0.213521	0.059206	0.697896	2.35591	0.65631	0.40162	0.798166	8.09442	0.725147	0.705122	0.86723	14.2306	1.33128	0.286385	0.534921	0.178401	0.96465	0.128068	0.0913727	0.0963432	0.282312	0.0875146	0.235535	0.417214
XLOC_003548	0.504421	0.522842	0.0263251	0.0247886	0.0245747	0.0173203	0.0269062	0.0881406	0.145459	0.10901	0.116041	0.132464	0.209275	0.00725645	0.026374	0.017151	0.0263406	0.00825681	0.0851943	0.0433832	0.0323684	0.014108	0.100613	0.0218773	0.0274008	0.0502045	0.0648001	0.0108453	0.0364987	0.064845	0.019532	0.0122508	0.0591782	0.0184323	0.0268797	0.0385788	0.0257165	0.0383011	0.129326	0.0598901	0.187534	0.0696598	0.0337989	0.0112238	0.0591614	0.109011	0.244084
XLOC_003684	0.143536	0.0886429	0.00358608	0.0102205	0.137603	0.00326841	0	0.646887	2.46109	1.67125	1.88354	2.04977	0.0123536	0.00440462	0.00616627	0.00432197	0.00979075	0.0127736	0.00356546	1.35454	0.00915436	7.40272	0.0123954	0.00539659	0.218401	0.0498098	0.0254332	0.0564374	1.31172	3.78078	0.00879326	0.0226059	0.00806827	0.520816	0.334413	0.0421704	0.0148454	0.0193485	0.0246897	0.35554	0	0	0.150537	0	0.0996439	0.0452686	0.104962
XLOC_004068	1.42143	1.95651	0.0253657	0.0239288	0.0778625	0.13779	0.0811848	0.262413	1.85614	2.02348	2.84753	3.02443	0.0498129	0.146707	0.0564553	0.0213551	0.00446283	0.276443	0.0421607	0.0385382	0.0509739	0.0152058	0.0665094	0.0202584	0.0128679	0.474995	0.0646791	0.0175283	0.124482	0.139883	0.00882018	0.0262066	0.0294137	0.0172171	0.0826657	0.0407746	0.0598167	0.152764	0.0388146	0.256149	0.00449848	0.157062	0.0107491	0.843612	0.0193538	0.674836	0.910606
XLOC_004019	0.595308	0.553177	0.0323827	0.00753748	0.032343	0.132634	0.324344	0.00268869	0.428497	0.421106	0.134416	0.180645	0.0233017	0.113025	0.171537	0.217099	0.184397	0.5121	0.266751	0.275472	0.0475381	0.0214409	0.0256757	0.0328334	0.00658696	0.0563726	0.110693	0.0248646	0.0091049	0.0871333	0.122507	0.159229	0.249835	0.196973	0.100917	0.0906875	0.163392	0.119774	0.0482766	0.347918	0	0.119643	0	0.258708	0	0.514138	0.623257
XLOC_003621	0.1976	0.154233	0.336453	0.728295	1.16279	0.999789	2.04336	0.0616868	0.379622	0.253732	0.183958	0.196833	0.472179	1.06902	0.792452	0.908819	0.645319	1.44932	0.940718	10.7437	0.121806	0.057136	0.175881	0.500619	0.715535	0.407439	1.69773	0.267916	0.04139	0.566534	0.262816	0.657601	0.0240524	3.69559	0.186138	0.0597029	1.1604	0.58384	0.0563307	0.066527	0	0	0	0	0	0.231789	0.355718
XLOC_001632	0.131309	0.263559	0.389547	0.438609	0.212768	0.316875	0.502724	0.352168	0.157718	0.272385	0.380423	0.648644	0.369073	0.548817	0.471398	0.216822	0.207478	0.192128	0.414901	0.0761117	0.27363	0.112506	0.477234	0.347725	0.103906	0.796335	0.691959	0.297584	0.317111	0.0682776	0.180263	0.247461	1.09943	0.222138	0.167993	0.451603	0.260502	0.48079	2.33901	0.316908	0	0.0259061	0	0.383949	0	0.460874	0.16888
XLOC_002143	0.655303	0.823287	2.46759	3.22095	2.57665	1.06639	1.14272	1.21685	2.05518	1.59771	1.5489	1.86132	1.81513	1.87614	2.38943	0.805369	2.26574	0.631977	1.80819	1.811	2.01928	2.16959	1.60368	2.04302	3.17484	2.73298	1.58027	2.72016	2.03434	2.07193	2.55518	0.975045	1.05212	1.85239	1.62109	1.92713	2.09903	1.7366	1.07768	10.9053	0.0825192	0.723054	3.07903	18.0611	0.295357	0.817297	1.00137
XLOC_001192	4.60219	4.54599	3.52087	5.58523	2.57358	2.26577	0.723979	1.01152	0.982821	1.63827	1.03918	1.25397	2.768	1.23038	1.51347	0.73849	26.3571	4.02036	2.61815	0.886616	2.4967	3.97324	7.66459	5.88709	1.116	2.39635	3.48833	1.32667	1.02697	1.02451	1.38101	3.10622	3.29539	3.70966	1.11151	6.85156	1.1734	3.75659	0.270449	8.08379	3.07661	0.917895	16.6625	10.0008	0.573896	13.0701	7.79664
XLOC_002660	9.25634	6.71398	10.2145	7.77934	12.6394	8.66417	10.4744	0.245175	0.313771	2.58206	5.92716	1.15838	22.009	6.26081	8.67255	4.16037	13.4221	12.7715	7.80567	7.50572	6.42619	7.44258	8.97128	13.1622	9.09038	123.154	13.3039	3.43205	6.26446	9.07371	5.06243	7.49381	4.43192	4.88805	3.07033	9.81484	21.66	10.8839	0.411919	4.38918	0.152008	0.0247172	0.624677	0.057464	1.05413	10.1542	13.8851
XLOC_002053	0.339874	0.0871765	0.259879	0.262051	0.175779	0.178375	0.238193	0.100528	0.029245	0.0557302	0.168754	0.057903	0.491218	0.417334	0.428833	0.393227	0.493375	0.269543	0.272172	0.0998684	0.377438	0.088715	0.306002	0.725547	0.0531639	0.592861	0.742083	0.525999	0.196715	0.266655	0.494691	0.409923	0.406606	0.226525	0.318297	0.638834	0.611129	0.541373	0.259758	0.0663515	0.466096	3.62021	1.50929	0.818567	2.25104	0.14477	0.377356
XLOC_000349	0.240038	0.156038	0.338032	0.0315719	0.0696103	0.36986	0.38963	0.00298477	0.00304077	0.00825169	0.00297609	0.015483	0.409752	0.0427727	0.211344	0.0377229	0.440145	0.0927708	0.109496	0.11115	0.292391	0.0760343	0.175521	0.321676	0.0977916	0.0352087	0.00325295	0.103048	0.0525894	0.571864	1.08733	0.121279	0.173168	0.0786922	0.150749	0.047344	0.148884	0.40606	0.0209481	0.056813	0.0398017	0.0193496	0.244507	0.0647132	0.16069	0.300273	0.310265
XLOC_002135	1.16334	2.10654	13.4002	14.1084	2.54025	8.02573	7.36519	0.50198	0.915068	7.72097	8.67385	3.85562	8.36081	11.5781	10.7166	10.9776	9.64962	10.717	8.96232	16.9521	1.48524	1.13804	23.3774	7.0477	9.22336	31.9825	7.76902	1.58057	1.09122	1.25406	3.25833	8.72148	1.54022	4.36237	1.101	10.7527	11.2839	13.9323	1.05097	0.302602	0	0.445282	0	2.00326	0.937303	1.37168	3.12346
XLOC_001561	22.737	30.255	9.46216	20.8389	18.0328	22.1835	37.9228	43.9242	77.7187	50.4377	50.9595	45.7944	9.54636	26.2134	20.7911	25.7284	14.0202	46.571	23.3598	8.23649	17.9417	5.58381	8.13815	14.5911	11.5432	18.6331	29.1531	4.24693	30.3486	7.3614	6.43977	27.1735	16.0765	9.18978	29.8144	9.35845	18.4567	19.215	9.43603	20.7197	4.17287	10.1734	4.81705	15.5762	5.07511	39.4727	24.4054
XLOC_005388	0.137824	0.137888	10.331	9.69479	3.22701	4.1375	9.59325	4.26155	8.89534	18.8472	10.8549	18.7659	10.5525	11.0748	11.8437	8.9057	2.98078	9.56761	11.2321	11.5399	5.71039	6.70166	2.61706	8.13459	1.96604	6.50635	16.7285	4.99398	6.54834	28.968	8.72285	11.1789	10.0821	9.89712	1.45798	5.17579	7.15499	7.06216	2.15032	0.478745	0.0426526	0.127261	0.238938	0.697942	0.0261204	0.21646	0.132397
XLOC_000920	1.53078	1.32227	2.3154	1.94231	2.489	2.44165	1.64919	0.2726	0.382822	0.782398	0.670299	0.455135	1.27239	1.0466	1.3254	2.65566	3.18792	2.45283	1.35203	2.9287	3.3798	5.03191	2.5812	1.76437	1.82563	0.801743	1.46608	3.28847	1.41408	3.02611	1.23877	2.06467	3.04819	2.79573	0.906263	1.99235	1.04667	1.71033	11.6218	1.1184	0.363394	0.0591199	0.327643	0.561286	0.281289	2.30388	1.39743
XLOC_001373	25.0737	61.6386	0.357415	0.433491	0.0493359	0.258917	0.0991126	0	0	0	0.0258186	0	0.264701	0.100772	0.0388733	0.434776	0.749371	0.461702	0.111067	0.132628	0.0366603	0.0555994	1.42631	0.474261	0.0798056	0.0802599	0.0188082	0.0185775	0	0.0320966	0.467592	0.218465	0.0211632	0.709494	0.057956	0.110922	0.364081	0.161614	0.02467	0.011702	0	0	0	0	0	24.6829	41.2175
XLOC_002634	0.197536	1.13339	0.0515722	0.105834	0.0466547	0.0598592	0.0220005	0.141583	0.0459219	0.164449	0.873456	0.160935	0.0842977	0.049266	0.0477302	0.112741	0.0349529	0.100703	0.0488055	0.0613747	0.0446291	0.129884	0.141811	0.0876737	0.0211366	0.20034	0.0401298	0.171952	0.038355	0.133569	0.0323338	0.61179	1.11302	0.068202	0.136071	0.0167346	0.038868	0.0821507	1.49151	0.216351	0.393921	0	0	0.095583	0.00705679	0.622452	1.30693
XLOC_003919	0.132234	0.305441	0.0588691	0.0542669	0.122246	0.431743	0.33488	0.628605	0.379369	0.378099	0.60102	0.576641	0.066593	0.530019	0.286295	0.113658	0.110821	0.301875	0.343729	0.943579	0.134804	0.117684	0.0674774	0.0851005	0.228338	0.427811	0.23086	0.209492	0.216738	0.149639	0.0766779	0.125389	0.0878149	0.247623	0.236925	0.188851	0.262126	0.281857	0.245995	0.0482809	2.34504	0.0204913	0.0730644	0.0101438	0.0791946	0.104463	0.189735
XLOC_000890	6.60525	7.08987	1.49543	0.846982	3.69264	3.16482	0.928068	0.225854	0.356445	0.766471	0.404565	0.571499	0.261502	0.378681	0.55284	0.614142	5.15964	0.574	0.312211	0.534586	2.74781	1.86522	1.16897	1.42131	3.36367	0.171161	0.243313	2.37093	0.552499	0.680899	2.82498	1.04215	1.61119	0.823393	5.66459	0.810691	0.652461	1.23608	0.351343	1.61102	0.558192	5.22847	1.24109	5.56557	2.19221	6.50408	5.99631
XLOC_004827	0.0367801	0.0601415	0.0686137	0.176345	0.129156	0.0666859	0.0454342	0.0285109	0.0114522	0.0475679	0.0124098	0.0315193	0.136408	0.0872754	0.00926746	0.056044	0.0660343	0.0337047	0.200032	0.114451	0.112292	0.126326	0.226369	0.131725	0.056734	0.0305689	0.0914584	0.107136	0.264198	0.0682305	0.0421096	0.127129	0.72035	0.0836952	0.774286	0.19589	0.0686638	0.0827721	0.112464	0.195079	0.043658	0.0675163	0.203521	0.163178	0.110825	0.0502432	0.0644677
XLOC_004333	0.316275	0.33449	0.0731845	0.267264	0.0276105	0.859918	0.979951	0.0705501	0.0282016	0.0342959	0.052907	0.0366664	0.306954	0.204322	0.297341	0.924376	0.23668	1.54255	0.338175	0.238431	0.162467	0.0414579	0.259585	0.101298	0.0770288	0.201979	1.11669	0.128664	0.0506211	0.273708	0.118396	0.703358	0.0222658	0.110408	0.418128	0.267659	0.229554	0.135889	0.0198384	0.0128995	0	0.0162108	0.0443255	0.0453992	0.0125624	0.738413	0.256189
XLOC_004042	0.39286	0.314059	0.134518	0.157864	0.0356589	0.0808005	0.600283	0.0943474	0.491306	0.242796	0.112511	0.0682422	0.102246	0.507025	0.362206	0.582929	0.222978	1.12451	0.23247	0.165074	0.0321934	0.0167658	0.0735315	0.0763423	0.0742517	0.213437	0.271211	0.0749025	0.510653	1.25094	0.0685746	0.543264	0.142654	0.062823	0.264831	0.0361251	0.577681	0.663732	0.377667	0	0.00633828	0	0	0.0131732	0	0.42012	0.583413
XLOC_000811	37.1281	51.5703	18.734	34.8952	10.3395	41.9242	38.4069	1.68831	0.584988	1.97665	3.24188	1.66239	11.4886	46.6956	32.0514	17.5393	10.3567	39.3823	23.4583	24.4657	16.9741	6.22865	12.2541	43.7213	6.88091	33.212	18.3076	9.93968	2.30089	7.22586	12.5218	34.4745	17.1561	16.162	30.1719	5.5328	27.1202	26.355	4.99349	11.6765	0	2.13743	0	50.5945	0.0265166	36.2869	56.7052
XLOC_000568	0.0696175	0.0567272	0.136815	0.197351	0.294891	0.144018	0.189321	0.352659	1.2777	1.86926	2.5294	2.5228	0.344528	0.334165	0.493388	0.489467	0.36974	0.193865	0.51168	0.0846911	1.97726	0.251666	0.450289	0.182424	8.50678	0.0583986	0.554417	1.00945	0.121782	0.222484	0.133984	0.87906	1.09749	0.310913	0.537007	1.45299	0.46452	0.254031	1.40423	3.88069	1.12952	1.20483	0.578586	0.541286	7.57593	0.0439929	0.065568
XLOC_003939	0.125601	0.295477	0.013663	0	0	0.0494368	0.0265661	0	0	0.0281887	0.0526494	0	0.0647968	0.0851827	0.110049	0.065642	0.100551	0.0154758	0.07462	0	0.010134	0	0.125026	0.0219042	0	0	0.0156091	0.147432	0	0	0.0358928	0.0467561	0	0.0335308	0.204448	0.0101172	0.048283	0.183678	0	0.416166	0	0	0	0	0	0.0524624	0.231887
XLOC_003940	0.0900824	0.113166	0.0112516	0.00733732	0	0.00989057	0.00983478	0	0.0444522	0.0980134	0	0.00546455	0.00317984	0.0564637	0.0659593	0.0782484	0.0282891	0.00449657	0.0397905	0	0.0162205	0.0034744	0.0939856	0.00437888	0	0	0.00302798	0.0145271	0.00742301	0	0.0466767	0.00446699	0	0.0430325	0.250109	0	0.0165511	0.0396905	0	0.0118089	0	0.0101428	0	0	0	0.0230451	0.188668
XLOC_001626	0.0415922	0.00505988	0.331782	0.748501	0.0380541	0.113109	0.0707478	0.00362885	0.0127112	0.00430216	0.123082	0.0118208	0.154968	1.06032	0.751454	0.26759	0.371107	0.523509	1.16927	0.0677151	0.256766	0.560263	0.496438	0.199311	0.133958	0.258828	0.457143	0.0931963	0.072426	0.203077	0.0727603	0.767052	2.29419	0.455609	0.149054	0.217793	0.425894	0.285428	10.683	0.0268388	0.0164925	0	0	0	0	0.0537175	0.0209229
XLOC_003301	0.847965	0.334404	0.416237	0.590054	0.152317	3.47966	3.66468	0.00652171	0.362046	0.0423395	0.286089	0.0637137	0.554423	1.84736	1.45136	1.12523	0.997037	4.9405	2.26933	0.0655199	0.16998	0.17244	0.427153	2.23671	0.0725941	0.412171	1.75566	0.147809	0.0779616	0.657926	0.196079	0.752059	0.0619027	0.426422	0.432642	0.166716	1.86694	0.574692	0.101873	0.104311	0	0	0	0.172159	0	0.976072	0.611278
XLOC_001132	0.0416772	1.46135	0.0497487	0.0512142	0.0189814	0.132558	0.275049	0.0203489	0.0711529	0.13087	0.0733981	0.0869062	0.566019	0.244249	0.203108	0.0713	0.168157	0.0615217	0.0561566	0	0.0249062	0.0153717	0.00621531	0.242772	0	0.0229766	0.119148	0.00803382	0.0449147	0.0218979	0.317261	0.0575621	0.0533648	0.0214372	0.00962887	0.0485421	0.597434	0.432911	0	0.0104592	0	0	0.0235928	0.0130334	0.0555245	0.579693	0.129819
XLOC_004649	0.0467913	0.0661969	0.0288067	0.00519606	0.0193443	0.0106276	0.0608793	0.0614743	0.0122384	0.0159556	0.061519	0.00386934	0.13679	0.0482866	0.0677052	0.0234166	0.0461009	0.00369932	0.0911219	0	0.0421304	0.00983257	0.0528036	0.0785588	0	0	0.0829073	0.108744	0.0499414	0.114935	0.07413	0.0144065	0.0594099	0.0241745	0.0391044	0.261564	0.139371	0.0833686	0	0.34635	0.0185541	0	0.0604477	0.0219144	0	0.160052	0.107262
XLOC_004650	0.162904	0.30195	0.119152	0.0291487	0.0205584	0.0285415	0.257403	0.287767	0.032927	0.027519	0.0477169	0.00830234	0.337487	0.13284	0.284319	0.0352756	0.0985333	0.0139084	0.443982	0.0389156	0.27549	0.0316703	0.304093	0.195621	0	0.00753333	0.327563	0.601732	0.198129	0.201439	0.296829	0.0754019	0.0956749	0.149132	0.105886	0.421474	0.513788	0.208558	0	0.262809	0.0116128	0	0.161901	0.0236048	0.0141576	0.431406	0.179517
XLOC_004657	1.49104	0.957976	0.229426	0.0627174	0.354734	0.239733	0.157132	0.0536343	0.190985	0.0616566	0.154281	0.12437	0.249389	0.045259	0.283036	0.893121	0.284602	0.0835636	0.218655	0.0445225	0.114147	1.29983	0.134064	0.770488	0.148861	0.0450218	0.0191697	0.825161	0.183889	0.976124	0.376598	0.201667	0.0699244	0.524022	0.350938	0.153001	0.0590475	0.0973813	0.371344	0.143619	0.27275	1.19801	1.37567	0.126973	0.0256471	1.76622	1.12034
XLOC_004386	0.862424	0.736795	0.343847	0.432592	0.150448	0.398792	0.348935	0.0109894	0.0111228	0.110895	0.0922479	0.118313	0.410538	0.395368	0.452205	0.171593	0.620456	0.615435	0.506731	0.0325378	0.336927	0.703387	0.258909	0.815742	0.0173053	0.129545	0.264951	0.0429455	0.253081	0.128082	0.306598	0.3401	0.165991	0.124865	0.11798	0.771338	0.25166	0.535707	0.0247191	0.284096	0	0	0.203338	0.842778	0	0.404006	0.551474
XLOC_004387	3.89929	2.53335	1.53971	1.57344	0.508737	1.61077	0.917011	0.121161	0.322679	0.68189	0.697426	0.477904	1.77025	1.31894	1.11439	0.513562	1.30088	1.44803	1.39711	0.347757	1.01138	1.70986	1.50299	2.16049	0.547709	0.958335	0.807219	0.444819	0.821739	0.793335	0.979238	0.8375	0.74089	0.640571	0.313069	3.42785	0.754771	1.63761	0.162224	0.201795	0.00687322	0.0523539	0.717391	1.44808	0	2.59516	2.79241
XLOC_003078	0.041875	0.396401	0.0453612	0.00490804	0.274739	0.0285217	0.0277239	0.00328872	0.0449204	0.0102878	0.077573	0.011384	0.0258819	0.0561344	0.0325685	0.0896758	0.0176963	0.00731256	0.00857595	0.014117	0.0193148	0.0316928	0.0207674	0.00671211	0.0210686	0.0385234	0.0191335	0.0458763	0.0844284	0.00385237	0.0628983	0.0333849	0.0377198	0.0162422	0.0274983	0.00998898	0.0496228	0.0368727	0.196881	0.0442263	0.00634697	0	0	0.0645258	0.00877316	0.0632368	0.0880295
XLOC_001320	0.099562	0.113693	0.0574287	0.0100211	0.133675	0.0172916	0.0325409	0.15573	0.189499	0.142196	0.355608	0.211933	0.0448219	0.0067877	0	0.0473658	0.0148062	0.0107149	0.0280538	0.0483607	0.0859057	0.0476718	0.0362627	0.147311	0.0330519	0.0302576	0	0.0606785	0.12797	0.0616203	0.0552721	0.0205585	0.0193926	0.0481967	0.563805	0.0388907	0	0.00472205	0.0265731	0.0129907	0.138988	0.0484023	0.0145736	0	0	0.074916	0.0563504
XLOC_002371	0.269176	0.134328	13.4562	11.4538	0.474157	1.81568	0.684699	0.521507	0.692071	1.57191	1.16566	1.42001	6.41305	7.01203	6.23929	1.90249	1.46067	5.74745	2.95572	0.779101	1.06927	0.714334	2.5352	6.60877	2.15032	6.39096	1.89565	0.569802	0.593464	1.91599	3.16361	1.97163	0.926865	0.768098	0.575474	1.7487	0.785978	2.08268	0.239452	0.425145	0.041489	0.0394596	0.83243	1.52672	0.00953317	0.26418	0.204839
XLOC_005064	0.706036	0.633181	0.340393	0.228555	0.381824	0.593111	0.520787	0.439259	0.396465	0.354423	0.240836	0.154089	0.274769	0.738431	0.651149	0.512337	0.443429	0.536813	0.342343	0.570566	0.545252	0.392363	0.736508	0.628427	0.678607	0.556619	1.13313	0.482038	0.577061	0.464388	0.214052	0.305813	0.773334	0.684918	0.519589	0.856885	0.870675	0.847036	0.291487	1.62772	2.16152	2.5414	1.20318	0.903199	3.1628	0.60053	0.640296
XLOC_003757	0.656223	0.400576	0.187427	0.522021	0.388431	0.418411	0.23209	0.0993992	0.0509928	0.163514	0.0796461	0.110108	0.204675	0.265617	0.325065	0.278494	0.167018	0.300344	0.39112	0.484549	0.364541	0.117232	0.498314	0.318203	0.985845	0.482359	0.30936	0.0907422	0.184278	0.183352	0.0951481	0.20813	0.511023	0.211553	0.0522903	0.41812	0.107532	0.242393	0	0.102448	0.0305375	0.107371	0	0.127253	0	0.411356	0.539923
XLOC_003519	2.04204	1.283	7.5415	5.91034	6.54903	5.47133	5.03528	15.6598	5.40701	8.12772	4.73066	5.9545	7.63226	7.97454	9.86884	5.78494	3.74068	4.57668	5.55837	3.43565	22.6962	4.90486	7.16959	6.01003	4.421	6.44384	8.81849	14.7917	14.7892	11.7884	8.07634	9.40065	11.5206	6.44675	5.3883	11.8219	9.57871	5.55317	32.5129	1.90061	7.51963	5.70561	6.86467	6.38776	4.68949	2.51269	1.39433
XLOC_004574	0.183172	0.0907944	0.251022	0.145723	0.0192338	0.0178419	0.0968804	0.0914617	0.161477	0.210483	0.288081	0.13473	0.0984914	0.128328	0.15083	0.0704133	0.0281459	0.0463352	0.0630077	0.0398751	0.0233072	0	0.0504109	0.0927488	0.066316	0.00460479	0.078758	0.307563	0.438391	0.226084	0.0169681	0.084929	0.0175351	0.0989588	0.484427	0.225272	0.127111	0.0580227	0	0.447401	0	0	0	0	0	0.268227	0.29207
XLOC_004680	1.22332	2.14102	2.29227	2.4367	0.834712	3.22867	2.53663	0.588483	0.448252	0.412382	0.668272	0.603821	2.14561	2.11843	1.88812	1.80798	1.70562	2.00132	1.60612	0.8289	0.705186	1.86524	1.5623	1.65835	2.08283	1.40129	2.84059	0.491745	0.409397	0.861921	2.20533	1.96763	0.424381	0.82733	0.97265	1.72238	1.4911	1.22905	0.705452	1.39037	0.681264	0.476095	0.114446	3.03691	1.55249	0.889008	1.31943
XLOC_000431	0.285326	0.0898368	0.0209118	0.0705741	0.017676	0.208585	0.077351	0.0254901	0.0208753	0.029709	0.0619532	0.0189888	0.0685506	0.202306	0.0980902	0.0359327	0.0525361	0.0936721	0.0947798	0.0569395	0.0450129	0.0120729	0.0683376	0.00735246	0.0227841	0.120656	0.0979604	0.0887508	0.0566113	0.0454692	0.0503562	0.103875	0.0462746	0.0856492	0.122149	0	0.131812	0.0570572	0	0.824472	0	0	0	0.0679908	0	0.111354	0.203979
XLOC_001522	73.5384	73.5551	40.6785	36.7353	50.342	41.8924	48.0909	9.95075	12.5322	32.1645	27.9194	20.1057	34.8804	66.5963	57.7017	55.194	51.4285	51.4112	45.4851	52.3187	38.9206	61.6818	49.6318	37.1709	42.7845	14.2234	81.3901	105.848	49.1367	47.4066	27.5516	39.9388	55.5913	44.8161	17.2087	46.5364	48.153	40.182	109.15	42.6985	39.1242	14.5388	3.87247	1.54276	14.7624	62.316	66.0735
XLOC_001230	36.006	33.2784	31.2858	32.6575	29.1066	33.6341	27.7574	10.7417	12.5702	17.3308	15.4119	11.1228	28.6148	30.6714	29.5092	29.0125	37.5697	28.4539	26.7051	18.694	26.2359	25.7732	22.4454	24.717	35.3393	13.5566	46.3848	40.1936	34.2881	25.3549	29.6098	23.4314	24.2007	23.4687	5.674	20.9949	31.8325	33.3785	18.1142	94.7238	55.7778	36.2414	29.3724	5.63219	52.4135	33.2131	32.675
XLOC_001735	1.39859	2.05903	0.78463	0.128313	1.35342	0.693738	0.447154	0.23465	0.223702	0.169067	0.242306	0.239822	0.540154	1.69223	1.77593	0.462503	0.316026	0.58163	0.650258	0.656444	0.608599	0.613193	1.36015	1.11395	0.862245	0.717661	0.646429	1.23162	0.479982	0.676135	0.5005	0.4083	0.740151	0.911107	0.345006	0.989742	0.613325	0.738152	0.160151	0.795552	2.08923	0.845615	2.19722	3.93833	0.441652	1.77358	1.74457
XLOC_003058	0.4748	0.370141	1.19901	1.25792	1.76051	0.890229	1.25569	2.08828	1.93401	2.17216	1.2954	1.60578	1.1311	1.23232	1.20846	1.09194	0.893279	1.05961	1.57016	1.50418	1.54786	2.70722	1.46885	1.03841	1.74343	1.27515	1.35555	1.23179	1.52792	1.93669	1.62339	1.37086	2.68962	1.22028	3.88801	2.7762	1.38136	1.24656	5.04062	1.30568	0.55202	0.621251	0.741273	0.798438	0.57637	0.521926	0.436335
XLOC_002663	0.363507	0.208877	0.660156	0.761373	0.446314	1.0905	0.660457	0.0892394	0.134355	0.172046	0.206587	0.30445	0.36977	1.08965	1.06035	1.22585	0.616766	2.23166	1.12922	1.07178	1.14655	0.300371	1.29135	0.85174	0.17208	0.772767	0.500244	0.302627	0.396284	0.492324	0.227357	1.02185	1.31787	0.67968	0.428509	0.719365	0.599169	1.23572	0.436828	0.273415	0.0240056	0.0769783	0.00585188	0.484821	0.0374325	0.302791	0.276364
XLOC_000647	1.26237	3.37265	0.311785	0.357936	0.60731	0.410079	0.367385	0.0859621	0.21509	0.182219	0.2166	0.252938	0.440766	0.277921	0.297992	0.392966	0.729446	0.328204	0.390235	0.947017	0.316664	0.627834	0.76622	0.390763	2.15869	0.134568	0.701074	1.13829	0.92453	0.412088	0.354974	0.18597	0.294703	0.587595	1.04122	0.366973	1.19611	0.555822	3.64211	4.05282	1.57495	0.432801	1.59389	0.435711	2.24415	1.33897	1.91264
XLOC_005062	0.0754836	0.0351933	0.431457	0.569618	0.0649233	0.263113	0.260194	0.0864571	0.0757102	0.0399952	0.0987554	0.105497	0.672911	0.833739	0.552389	0.395464	0.218234	0.440382	0.471823	0.183362	0.130212	0.0191407	0.199428	0.313448	0.324904	0.394049	0.181149	0.129811	0.0545133	0.0650351	0.181877	0.42839	0.0754662	0.0967973	0.096154	0.255265	0.40788	0.49584	0	0.552481	0	0	0	0.26061	0	0.0502392	0.120388
XLOC_005063	0.103868	0.0746204	0.599102	0.802656	0.150997	0.475018	0.314535	0.280911	0.0953035	0.10841	0.120776	0.0761429	0.971087	1.05616	0.78134	0.472873	0.295941	0.52518	0.658951	0.141487	0.122055	0.031815	0.275284	0.456006	0.44325	1.057	0.167691	0.13277	0.0543074	0.050958	0.210076	0.34422	0.0595206	0.106438	0.105185	0.274235	0.448535	0.772964	0.0101905	0.135725	0	0	0	0.0774044	0	0.100749	0.115457
XLOC_000226	0.067953	0.0739218	0.310267	0.246965	0.0113612	0.102518	0.136139	0	0.00861365	0	0.0687314	0	0.279268	0.442553	0.583737	0.158495	0.312641	0.318762	0.195968	0.420874	0.113358	0.0113385	0.231477	0.346551	0.110306	0.115754	0.0615616	0.0416634	0.0348331	0.0212619	0.190763	0.13664	0.135824	0.0538508	0.022089	0.1495	0.24276	0.735573	2.17795	0.108821	0	1.47004	0	0	0.0304674	0.112005	0.137106
XLOC_000225	1.5525	1.66073	0.874933	2.54318	0.307554	0.561856	7.22608	0.590236	0.185698	0.317743	0.405222	0.151713	0.884595	1.8611	2.35021	1.51951	0.842649	1.23836	0.921429	0.607739	1.34242	0.311062	2.32907	0.761441	0.216576	1.03525	0.54672	0.524827	3.67456	0.688392	0.506633	1.14785	0.89306	1.0653	0.0547534	2.10933	0.897224	1.54628	4.6167	0.270088	0.056787	2.9126	0.176629	0.536033	0.0591451	1.79075	2.38949
XLOC_000450	0.188475	0.137836	2.13626	1.72803	0.396039	0.602597	0.301	0.553362	0.19978	0.668577	0.646358	0.854821	1.20999	0.494792	0.358896	0.29075	0.286187	0.37117	0.384263	0.908133	0.20645	0.501241	1.08182	0.725257	0.374181	0.987837	0.0672895	0.148311	0.163006	0.425988	0.317666	0.334602	1.18389	0.681188	0.047597	0.637853	0.259181	0.404361	0.767727	0.0294682	0.0124056	0.00888776	0	1.79652	0	0.110165	0.169085
XLOC_001301	0.79171	1.09884	0.0557422	0.0255131	0.404399	0.0583402	0.00645201	2.53999	2.38762	1.44518	2.32854	0.875019	0.150496	0	0.134075	0.0798997	0.0368578	0.0658444	0.179658	0.0195438	0.129037	0.0361373	0.17678	0.0526258	0.0181482	0.0555193	0.751048	0.22414	1.52474	0.0702759	0.0222283	0.143988	0.0952692	0.130941	1.41647	0.0183818	0.0601423	0.0109345	0.110636	0.496599	0.0863903	0	0.0124679	0.149459	0	0.318836	1.92744
XLOC_003777	0.202784	0.107813	0.168049	0.302352	0.501255	0.276295	0.200805	0.29376	0.27374	0.723766	0.731863	0.496662	0.253029	0.25976	0.188861	0.252237	0.19812	0.389304	0.353766	0.516788	0.800951	0.176273	0.442349	0.37581	0.0832888	0.420704	0.417551	1.09798	0.244986	0.346102	0.173917	0.249909	0.140845	1.27763	0.702435	0.89048	0.366866	0.340161	0.246433	0.238979	0.0493466	0.552894	0.420438	0.0632187	0.0940046	0.23501	0.23564
XLOC_002940	0.423828	0.213822	2.18321	1.87626	0.797311	3.48329	4.86564	2.17276	1.01725	1.71227	3.47471	2.01566	3.30933	5.76113	5.07635	3.97609	1.32647	2.98663	4.52379	0.84512	1.02813	0.889182	1.64121	2.12476	0.696725	10.825	3.43784	1.18936	1.03798	1.94488	1.32016	3.18815	3.21712	1.09061	0.723817	1.58848	7.42186	4.33927	0.309646	2.62139	0.916071	0.44331	0.253735	0.0629422	8.65582	0.546842	0.377572
XLOC_001925	30.7793	27.8802	13.4081	22.1513	24.5634	10.2346	16.9314	14.2959	19.7089	13.5	17.8692	15.0638	12.7875	9.42105	9.84164	30.9629	17.4788	22.3015	12.1798	16.5448	57.2206	185.87	13.666	17.8756	18.5625	8.45051	7.40648	18.7327	15.0165	82.1067	15.6793	32.1698	20.3279	35.9056	6.86376	13.1301	11.3685	9.4387	73.4799	16.7127	54.9747	25.2085	69.343	9.75761	39.4566	32.7018	30.2569
XLOC_004209	0.130471	0.162029	0.0063015	0	0.0449035	0.0731931	0.0635586	0.865185	0.788685	0.743029	0.846529	1.03694	0.0554631	0.0942705	0.0371772	0.0742932	0.100699	0.0975239	0.0901643	0.150436	0.166051	0.0313705	0.0944447	0.151377	0.0427729	0.196993	0.243856	0.0876609	0.160818	0.0296267	0.0569919	0.128805	0.0651632	0.107288	0.023763	0.0995824	0.15708	0.0750235	0	0.0316656	0.282705	0.0225962	0.214133	0.313973	0.764857	0.0965951	0.14689
XLOC_002628	15.3091	23.1637	12.825	26.732	8.79221	14.2198	13.4113	4.89951	2.60252	3.67458	3.99019	2.82625	13.6349	9.59301	10.9881	15.621	13.5817	23.8898	18.5237	9.63187	13.5883	9.20159	15.9468	11.779	11.8528	12.3756	9.82976	5.57104	8.65052	10.5543	8.47384	19.2607	16.6237	12.2225	8.5794	13.3208	12.3591	12.5023	36.7736	6.56069	5.89274	7.22725	5.95185	12.5282	10.2062	18.6274	13.997
XLOC_000951	0.0854991	0.0703782	0.472122	0.462974	0.585732	0.870154	0.423685	0.847005	1.0631	0.606884	1.29999	1.3345	0.64442	0.554436	0.493288	0.256371	0.251998	0.439822	0.722382	0.183072	0.43598	0.216351	0.256524	0.906188	0.395778	1.9759	1.05698	0.437958	0.931	0.463099	0.713647	0.696026	0.991884	0.345434	4.79644	0.578185	0.670214	0.487419	0.267868	0.272888	1.51446	0.0941433	0.031285	0.332594	0.0313892	0.157332	0.112683
XLOC_002512	0.072675	0.0658397	0.440585	0.886457	0.405404	1.09652	1.04107	0.195391	0.857015	0.122754	0.158438	0.0922053	0.687134	1.05883	0.987103	0.908572	0.372379	0.946696	1.13047	0.12442	1.31359	0.368663	0.907232	0.884708	0.62482	1.45441	0.496093	0.61958	0.187287	0.733939	0.43405	0.553964	0.488277	0.546617	0.294599	0.378324	0.642377	1.39348	0.0586113	0.0208385	0.254173	0.111664	0.00780727	0.0433486	0	0.0762016	0.0431144
XLOC_000432	0.0893096	0.219567	0.050349	0.0255536	0.00313295	0.0627202	0	0.00541178	0.0551732	0.0417511	0.0506608	0.0840833	0.0155569	0.0903333	0.0872925	0.0101317	0.0070014	0.0123468	0.0097012	0.0451247	0.049427	0.00178708	0.0384386	0.0536461	0.0302253	0.0445766	0.0115069	0	0.0491132	0.0318748	0.00715868	0.0243072	0	0.0054197	0.0206239	0.0265674	0.110568	0.0739777	0.0182453	0.00727932	0	0	0	0.137824	0	0.0740839	0.274471
XLOC_004543	0.753064	0.771297	0.602452	2.89081	1.10665	0.370181	0.218392	0.5459	0.330125	1.09835	1.52408	0.917326	0.754337	0.0549413	0.333696	2.98217	1.38824	0.35328	0.783957	0.595688	1.27738	1.28687	2.01693	2.68593	0.107462	2.19633	13.6934	2.85877	0.246624	1.02458	4.17222	1.44133	0.559245	2.43042	0.330159	1.6444	0.257687	11.363	0.315934	0.0430419	0	5.87779	0.289695	0.140743	0	0.427477	0.877945
XLOC_005326	1.05827	0.515449	0.0616386	0.0764711	1.47886	0.0197877	0.118216	0.0424026	0.983127	0.636194	0.409064	0.291221	0.0775289	0.181487	0.259734	0.0488363	0.144577	0.0486313	0.0613356	0.0335121	0.146686	0.0481002	0.312554	0.268214	0.00681518	0.0529116	0.0043676	0.124762	0.0829628	0.0740312	0.182813	0.0976388	0.0187608	0.042015	0.0319039	0.0618946	0.105684	0.430271	0	0.49549	0.00814594	0.588221	0.0669398	0.0531159	0	0.709806	0.709146
XLOC_004022	0.143024	0.0766771	0.0282407	0.0704918	0.0342928	0.0213306	0.0748332	0.00266383	0	0.0181453	0.0633667	0.0319759	0.0323926	0.0239944	0.0276587	0.101262	0.101086	0.206804	0.00903994	0.25679	0.357573	0.00585522	0.128887	0.0686883	0.0238009	0.153265	0.00518302	0	0.0381199	0.0147808	0.0120044	0.22087	0.00673386	0.0575651	0.0546661	0.0722855	0.00735468	0.0114528	0	0.406396	0	0	0	0.28632	0	0.0433206	0.288967
XLOC_002645	9.22186	5.75276	15.4404	16.4275	23.4972	27.4843	38.2988	9.07189	9.70182	14.0264	10.8326	13.4149	13.8599	25.5329	24.7579	30.6154	14.9165	89.7069	46.0736	89.1318	25.2192	9.07261	18.1391	29.8249	83.6114	16.9857	24.4127	28.44	35.9796	41.3194	10.3445	28.9553	20.9039	35.3625	10.5475	28.6092	24.5508	22.6239	6.57122	16.7056	0.993421	1.47743	3.67934	10.5148	1.99148	6.75841	5.44069
XLOC_004336	6.91105	6.56005	6.66634	4.47684	7.0334	5.09094	6.36894	9.91269	9.96896	8.45374	9.6892	8.23185	6.35076	4.33806	3.94412	6.18222	5.47684	8.76838	4.44705	5.8133	4.63062	6.61964	4.39385	5.49997	5.37138	6.60118	4.4212	3.72409	4.99108	4.98731	6.7524	5.92416	5.30797	9.59225	2.33308	4.30786	3.86013	4.29073	1.68734	3.59354	10.0347	2.51423	2.32274	7.40266	7.53611	6.57957	8.02651
XLOC_004340	0.217413	0.374985	0.0664508	0.220799	0.130969	0.0521117	0.0766793	0.234966	0.0655977	0.189441	0.156639	0.108874	0.131975	0.068511	0.0847079	0.115882	0.0336838	0.0848472	0.672329	0.160151	0.202956	0.18468	0.261653	0.172169	0.181815	0.100403	0.122358	0.0508084	0.422489	0.0732631	0.0306997	0.0904679	0.561287	0.072811	0.117877	0.0740647	0.109958	0.0507957	8.93136	0.137948	0.0240312	0.563228	0.13602	0.325917	1.26472	0.359479	0.265412
XLOC_004342	0.206674	0.0990074	0.928774	1.73445	1.55885	1.88974	1.96206	9.41238	4.07392	2.27898	2.8628	3.4385	2.11193	2.38733	2.47998	2.81985	0.962834	1.48909	3.71118	3.11409	4.78736	2.40722	1.93723	1.71912	3.81287	2.45479	3.91122	4.38221	9.29548	4.88439	2.31398	2.16913	0.780093	2.48065	1.19035	4.30764	2.28189	2.389	0.574369	0.157593	1.01612	8.4249	1.73925	0.31336	2.54515	0.13803	0.171754
XLOC_003338	0.0566012	0.0223209	0.142625	0.19887	0.220518	0.218143	0.239789	0.568931	0.146276	0.337722	0.264543	0.404137	0.337869	1.06694	1.08511	0.315147	0.353347	0.057872	1.49488	0.0198291	0.067334	0.0362207	0.120272	0.229225	0.921903	0.0959501	1.06046	0.0631083	0.319385	0.192644	0.182249	0.66309	0.0359633	0.131083	0.0620937	0.207186	8.78369	0.936971	0.0625137	0.0614302	0	0.00485904	0	0	0	0.025812	0.0147541
XLOC_003581	0.632305	0.536654	0.307556	0.211553	0.506467	0.694958	0.340423	0.409441	0.130836	0.177173	0.120722	0.159609	0.225601	0.324096	0.443814	1.76378	0.515458	0.368328	0.248435	0.442858	0.976042	0.772579	0.445988	0.52606	0.134498	0.373846	0.300224	1.07368	0.471891	1.10791	0.473878	0.924394	1.09246	2.14812	0.315568	0.368058	0.488459	0.507506	1.0219	1.58814	0.435874	0.406845	4.15213	0.593249	0.878766	0.862586	0.647258
XLOC_000109	1.17807	2.43594	1.45051	0.309184	0.205897	1.26116	1.14415	0.381341	0.481746	2.34598	1.6235	1.17988	0.538491	1.53841	0.922034	0.677579	2.40235	1.01863	0.716996	1.83349	0.49422	0.153629	0.241611	0.64471	0.0812817	1.99485	0.414273	0.0763221	0.536015	0.261753	2.43455	0.293981	0.537276	0.302039	0.289398	0.475466	0.674646	1.89775	6.07614	24.3852	1.04404	0.249167	4.05009	0.513265	3.02242	0.66642	1.1623
XLOC_001146	0.851358	0.699077	0.101493	0.091116	0.0685907	0.286611	0.321613	0.533084	0.252856	0.326836	0.326274	0.180645	0.19895	0.118723	0.0837381	0.546499	0.372114	0.437473	0.434001	0.60605	0.25337	0.235975	0.18875	0.212748	0.567971	0.0509321	0.137327	0.303915	0.429248	0.168656	0.148881	0.689755	0.354362	0.187823	0.0386397	0.459766	0.162811	0.201648	0.277084	6.58274	3.30273	1.97151	0.40485	0.815122	0.225941	0.681451	0.97674
XLOC_003251	0.0681985	0.0745682	0.16034	0.0918983	0.324334	0.126707	0.0809074	0.0592331	0.0263162	0.0328158	0.0763574	0.0851802	0.105688	0.0261311	0.234997	0.021059	0.666023	0.0205068	0.110642	0.0619358	0.104654	0.0291436	0.0406729	0.394362	0.104366	0.0449578	0.0263799	0.0186648	0.0848376	0.107673	0.233201	0.0306966	0.0333552	0.0599991	0.119658	1.1438	0.0166443	0.0830692	0.0274204	0.492141	0.00710891	0.00943406	0.119352	0.512635	0	0.0607912	0.0594144
XLOC_002173	0.0861615	0.139361	0.321357	0.326349	0.0528331	0.238271	0.127969	0.0500947	0.0187046	0.0340396	0.0383446	0.0558408	0.566025	0.815201	0.565499	0.106535	0.130871	0.124562	0.555226	0.0782389	0.053453	0.0420526	0.387897	0.864524	0.121881	0.61459	0.642816	0.0794947	0.0977906	0.255708	0.104441	0.258774	0.284247	0.0974121	0.0899757	0.775881	0.359735	0.371782	0.106772	0	0.0409199	0.156763	0	0.324904	0	0.090844	0.26818
XLOC_001160	0.95425	0.804147	0.739361	0.209391	1.53182	1.03629	0.500191	0.18027	0.086253	0.135423	0.121807	0.379965	0.710625	0.337771	0.591883	1.95319	1.91055	0.102167	0.177012	0.137992	1.15625	1.09646	0.766444	0.571344	0.096465	0.508715	0.556975	1.1329	0.676014	0.926181	1.25533	0.975188	0.320834	1.6916	1.05647	0.183944	0.177223	1.11764	0.493916	1.20099	0.0423296	1.21652	0.93892	0.215492	1.9313	1.07218	1.21499
XLOC_001161	0.27859	0.137118	0.0145236	0.0225121	0.27864	0.191003	0.0239777	0.0147236	0	0	0.108242	0.028094	0.0336655	0.0673478	0.107398	0.402851	0.316961	0.0226222	0	0	0.228309	0.178994	0.332028	0.0660364	0	0.0123414	0.169145	0.102941	0.0459165	0.0327263	0.266773	0.196499	0.086318	0.455861	0.228018	0.0583568	0.0141786	0.0876766	0	0.0981047	0	0.0520559	0.0547748	0	0.202873	0.305308	0.505531
XLOC_005037	0.149027	0.216538	0.106367	0.257327	0.132422	0.0992288	0.316087	0.0555098	0.0235263	0.0126354	0.00569648	0	0.247544	0.374139	0.177571	0.131973	0.161523	0.110368	0.280844	0.0488037	0.114343	0.0667224	0.0551007	0.241704	0.0786416	0.0748922	0.141046	0.0390078	0.0289733	0.112868	0.19866	0.145167	0.102782	0.0798221	0.0214407	0.0546231	0.485195	0.49754	0	0.0403107	0	0.0530073	0	0	0	0.233962	0.259023
XLOC_005103	0.146261	0.0652835	0.467752	0.432627	16.4861	0.510909	0.112588	0.0256734	0.0102705	0.264037	0.177447	0.102025	0.136939	0.177507	0.108387	0.301566	0.475777	0.508467	0.263653	0.123414	2.37533	4.14838	1.01558	0.793063	1.04808	0.744636	0.0786948	6.78941	0.0760817	1.54591	0.323206	0.3838	0.657529	1.42859	3.44991	2.68235	0.0770171	0.109928	0.416286	1.02635	0.200252	0.0376851	16.8636	0.0445873	0	0.149867	0.409443
XLOC_001327	0.455196	0.0621553	2.06987	3.84174	0.910727	1.05405	3.54693	0.515578	0.996685	0.98265	0.525709	0.755636	2.48549	12.6708	11.2829	3.91847	1.40555	4.09641	2.02222	0.746842	1.79678	0.910208	1.92164	1.33438	0.36416	1.01293	1.01805	0.607306	7.57723	14.514	0.554761	1.24645	0.894622	1.31918	0.873889	2.01136	8.46242	12.8552	0.822199	1.57376	0.243104	0.0833577	0.0438257	0.14695	2.56822	0.484609	0.115555
XLOC_004919	3.56206	3.35082	5.26728	5.11743	3.87256	7.27724	4.88544	5.20304	4.42005	4.62386	4.04905	3.90329	4.92426	6.46395	5.39761	5.07793	20.1516	5.05267	6.31727	4.8122	7.28173	5.41667	7.1785	5.50338	6.01893	4.76726	6.09329	7.37821	6.276	7.87616	6.34212	5.20123	8.12981	5.9154	4.06562	6.99592	6.3078	8.76219	9.58104	4.0224	10.2844	8.77727	8.34216	6.10367	10.3264	3.53443	3.09006
XLOC_001412	1.30205	2.1062	2.8486	3.54874	0.983639	2.01302	1.5359	3.49796	1.41066	1.34433	0.843116	1.56883	3.2488	1.50983	2.24023	2.59757	2.07181	2.20179	2.53409	2.16114	0.975245	1.87851	2.84673	1.89349	1.89171	3.85915	1.05279	1.67914	0.531089	0.89657	1.21719	1.87536	2.13387	1.66235	0.246101	2.24616	1.62255	2.06754	0.199322	2.1389	2.58449	0.113234	0.391378	0.643109	0.123302	1.82524	1.57094
XLOC_001612	0.341442	0.170464	0.0244601	0.0840594	0.00526687	0.0382627	0.252643	0.0256656	1.6184	0.872413	1.42501	0.186555	0.0888332	0.0614792	0.0233596	0.120179	0.0141716	0.0312154	0.0317584	0.0201441	0.0448914	0.147578	0.249892	0.316214	0.0632181	0.0375135	0.0294682	0.12195	0.119177	0.13548	0.118898	0.0663487	0.0316771	0.41334	0.00465376	0.026815	0.0150214	0.0316556	0	0.264506	0	1.47694	0.0210431	0.0718889	0	0.102977	0.585587
XLOC_002929	0.499302	0.237295	0.41834	0.479896	1.69183	0.622022	1.2642	0.339049	0.541888	1.47631	1.92218	1.27454	0.332059	0.392985	0.251086	0.23081	0.115237	0.23898	0.54469	0.178513	0.0547338	0.296208	0.570056	0.464833	0.337101	0.939469	0.638112	0.321546	0.354472	0.224355	0.398375	0.409808	0.529472	0.228612	0.366268	5.30604	0.755283	0.351725	0.214119	0.010026	0.449863	0.0903134	0.0287464	0.0340079	0.0679028	0.251543	0.424935
XLOC_003791	0.189662	0.246709	0.366084	0.550339	0.3321	0.222301	0.1219	1.0026	0.806285	0.765786	1.04362	0.846671	0.233468	0.233569	0.159699	0.296189	0.207295	0.292342	0.450436	2.14324	1.36924	1.14814	0.212824	0.538225	0.356637	1.5279	0.231847	0.543937	0.309112	0.372836	0.448628	0.930277	0.0674987	1.00434	0.582162	0.370905	0.123017	0.149962	0.312175	0.313118	1.32677	0	0.661266	2.02596	0	0.193343	0.311507
XLOC_003315	0.0641541	0.0200285	0.187922	0.0499282	0.212894	0.0894931	0.0676591	0.288301	0.330134	0.199371	0.522736	0.977884	0.0999417	0.0813849	0.128952	0.0591532	0.177352	0.103552	0.236747	0	0.194815	0.0391417	0.155033	0.0955868	0.131911	0.0504165	0.299508	0.0783824	2.10527	0.0934705	0.0904978	0.128299	0.927504	0.069363	3.39729	0.420246	0.227351	0.109032	0.197682	0.966972	0.0762796	0	1.13098	0	0.304488	0.0869879	0.0692031
XLOC_002682	0.936387	0.654568	0.0312935	0.00655998	0.205849	0.0044413	0.00833696	0.140823	3.28173	1.90973	1.35548	1.67054	0.0170021	0.0127259	0	0.0599252	0.0143133	0.00895269	0.00959013	0.0666795	0.0141885	0.0313741	0.0328354	0.00817773	0.0413849	0.00637511	0.00567701	0.110781	3.46246	0.016684	0.0191876	0.0911987	0.00683855	0.0626825	0.432921	0.0161198	0.0324443	0	0.242389	0.0271882	0.0130845	0	0.0286194	0.0105387	0.17903	0.564655	1.24017
XLOC_000249	0.543553	0.537016	0.188836	0.875125	0.128418	0.156084	0.530179	0.0168694	0.0539734	0.0891292	0.0832084	0.0678293	0.320312	0.178907	0.117635	0.198467	0.209454	0.217721	0.979788	0.238173	0.139546	0.276478	0.771521	0.324932	0.0853333	0.0848749	0.195267	0.36946	0.133024	0.075142	0.409216	0.391067	0.389635	0.734394	0.276051	0.109257	0.200717	0.171774	4.83603	0.0532857	0.487909	0.253794	0.0682793	2.4735	0.498144	0.345215	0.442091
XLOC_004500	0.25244	0.308572	0.152256	0.0632615	0.0494825	0.437472	0.0671054	0.0120006	0	0.0305817	0.00297217	0.0148611	0.173805	0.0581093	0.04785	0.0133852	0.0624746	0.14732	0.0573152	0.121478	0	0.014637	0.0110168	0.208378	0.0288862	0.162308	0.0672511	0	0.0150887	0.00970755	0.154046	0.0139493	0	0.0381795	0.043488	0.0374898	0.0284045	0.0627371	0	0	0.0216169	0	0	0.361546	0.182887	0.163342	0.250661
XLOC_002408	0.789625	0.622793	3.04854	4.08071	0.536712	7.06471	6.48947	0.225636	0.307556	0.590576	0.709624	1.15093	2.43647	4.86567	4.40081	1.40775	1.34843	4.60979	6.49721	3.03063	7.08894	0.849087	7.9851	2.231	0.999496	3.36935	2.02156	0.89787	0.903671	3.41215	1.0212	1.41334	3.05212	2.32183	1.34452	2.14668	2.93777	3.78373	0.253681	0.0449548	0	0.708649	4.40948	0.0259434	0	2.86407	0.972124
XLOC_001231	0.0831367	0.103471	0.173139	0.0234311	0.0116346	0.2627	0.318803	0.0213636	0.00787393	0.0469535	0.0144381	0.0360284	1.28105	0.0722382	0.0458024	0.00802523	1.52077	1.29842	0.0485178	5.34896	0	0.0309946	6.43794	0.0148676	0.0250916	0.00692966	0.00233319	0.00424562	0.00319719	0.129634	0.252182	0.00376209	0.010732	1.53594	0.0359371	0.174191	0.016631	0.0445026	0.0568595	0.000919597	0	0	0	0	0	0.159958	0.171707
XLOC_005615	0.0715671	0.0462011	0.318821	0.109147	0.21095	0.398317	0.641068	0.159431	0.116492	0.119852	0.129689	0.116202	0.337061	1.17317	1.1411	0.141853	0.166824	0.427901	0.504033	0.0473066	0.130072	0.0360517	0.112817	0.219098	0.105151	0.59514	1.07099	0.1716	0.334923	0.118283	0.328319	0.173051	0.131165	0.0883491	0.172148	0.31683	0.740135	0.660871	0	0.0904763	0.113632	0.0994715	0.0651594	0.13298	0.0413291	0.0681196	0.0667585
XLOC_004683	0.174489	0.275252	0.181755	0.991344	0.175759	0.340369	0.570626	0.0556783	0.0380423	0.343371	0.114686	1.49807	0.147705	2.83753	1.80285	0.884012	0.369265	0.973126	0.409089	0.259658	4.31673	0.0793948	2.04494	0.119458	0.65067	0.143736	3.00813	0.245454	3.56976	0.519987	0.0168238	1.00747	5.1406	0.332239	0.651324	0.276468	0.951337	3.5603	0.0381368	0.00555729	0	1.84957	0	0	0	0.215747	0.192428
XLOC_000222	0.156977	0.109294	0.277974	0.134585	0.281423	0.330166	0.300365	2.036	0.743078	0.666338	1.1259	0.873031	0.681982	0.128962	0.230111	0.677877	0.268938	0.421716	0.156253	0.236078	0.506139	0.590699	0.852579	0.775111	0.616283	0.686835	0.121213	1.16628	0.853146	1.07082	0.270733	0.401089	0.719888	0.612026	1.79809	0.886477	0.167386	0.269607	0.204398	2.90884	0.473342	1.23931	1.88127	1.20661	2.90308	0.067437	0.0914187
XLOC_001013	0.52016	0.523533	0.10472	0.136895	0.0275898	0.133632	0.515508	0.0744568	0.00570454	0.00702064	0.0586867	0.026733	0.2151	0.211128	0.164758	0.334473	0.204933	0.199984	0.0905091	0.125485	0.103508	0.0999366	0.342419	0.127889	0.330805	0.347147	0.289078	0.0683733	0.064578	0.199594	0.178284	0.222411	0.0287108	0.116728	0.0593038	0.0667438	0.269556	0.136725	0	0.228944	0	1.28474	0.142142	0.152401	0.138993	0.59758	0.531472
XLOC_004455	0.206687	0.21686	0.15107	0.049029	0.0138437	0.314223	0.282184	0	0.00344916	0	0.0253094	0	0.357354	0.397125	0.346026	0.125967	0.530233	0.100156	0.302204	0.0362556	0.0974374	0.0534558	0.099327	0.192469	0.0717886	0.0297454	0.275125	0.0243533	0.0475273	0.461266	0.396646	0.127505	0.0408135	0.0473071	0.0742868	0.273464	0.575716	0.432706	0	0.16037	0	0.153719	0.15294	0.0241158	0.423399	0.160166	0.176031
XLOC_004963	2.27916	3.35008	0.87358	1.17404	0.208652	1.8066	2.31125	0.0371942	0.118275	0.180553	0.175053	0.0876503	1.61144	1.33804	0.854666	2.36018	0.978838	1.69871	1.09688	0.712643	0.506949	0.689204	1.3631	1.55508	0.188747	1.52036	0.334863	0.7039	0.356517	0.675156	0.853358	1.78469	1.11671	0.848339	2.49521	1.99048	1.44731	1.39196	0.733593	0.0447361	0.778383	1.44689	0.189334	6.51476	0.625101	1.41579	3.64839
XLOC_002037	0.468382	0.256321	0.248003	0.234904	0.153783	0.436909	0.440086	0.216237	0.0577697	0.0678535	0.109012	0.0802613	0.246924	0.553163	0.420067	0.520856	0.216362	0.571422	0.37855	0.138353	0.287755	0.117139	0.215802	0.334317	0.11342	0.429068	0.504791	0.146002	0.146602	0.129842	0.172974	0.42818	0.172173	0.21624	0.203357	0.179755	0.704454	0.329471	0.129926	0.079682	0.0822379	0.0846103	0.126484	0.337381	0.0444143	0.386872	0.462976
XLOC_003134	0.192737	0.185524	0.104544	0.246703	0.368931	0.0973345	0.507819	0.0353932	0.0441683	0.199701	0.328344	0.142739	0.285752	0.193704	0.352871	0.611255	0.175424	0.96928	0.338897	0.4752	0.998438	1.0829	0.142659	0.563667	1.29866	0.443737	0.536134	0.392065	0.753284	0.663048	0.206064	0.475852	0.162388	0.53944	0.524708	0.382451	0.223738	0.36235	0.350381	0.347618	0	0	0	0	0	0.305728	0.336417
XLOC_000973	1.2231	1.20409	0.016223	0.395849	0.01665	0.00812505	0.0326753	0.903818	2.09525	0.56507	0.403302	0.87159	0.038918	0.143463	0.0557124	0.0609615	0.0867268	0.0399362	0.160133	0.0224603	0.0933201	0.0339923	0.0259778	0.107899	0.0128291	0.0256098	0.0187459	0.0255886	0.28794	0.0407048	0.0495158	0.242715	0.0502815	0.0242148	0.0284587	0.0511966	0.210526	0.0725607	0.0287984	1.20553	0.123997	0	0	0	0.00982574	0.522703	1.25812
XLOC_002286	1.90436	4.09555	4.01872	9.06192	6.31615	12.0497	11.2132	0.331766	0.786003	2.51069	2.66786	0.896855	9.16329	28.114	19.4782	7.89498	13.0409	15.6978	9.84422	1.18153	1.83549	1.68337	4.27836	10.6585	1.02918	7.40416	31.0221	1.89269	1.36376	0.62643	4.01168	7.97451	6.64807	2.55739	5.41393	2.90677	12.3642	11.858	20.8716	1.47833	0	0.0969259	0.409407	4.64242	0	2.12434	2.35657
XLOC_002149	3.5141	5.50997	4.40609	3.65885	2.39498	2.85044	2.75447	1.90345	2.22138	2.21197	1.81556	2.2714	2.68513	2.54119	2.74279	2.89729	3.88809	3.56199	2.28848	5.49867	3.80439	3.99326	3.1628	3.12627	10.661	1.74753	2.18641	2.52984	2.50057	3.54369	3.47255	2.7129	3.58491	3.95879	2.94547	2.85002	2.61719	2.27699	9.27068	4.75596	3.71714	6.50785	5.78696	16.276	4.45784	3.47678	4.27232
XLOC_004314	0.106267	0.0901082	0.044544	0.017818	0.00376555	0.112764	0.0501303	0.0170225	0.1331	0.204878	0.0875032	0.264358	0.0298403	0.0064547	0.0734861	0.360931	0.0713606	0.00951412	0.00608628	0.014884	0.460179	0.860243	0.051828	0.0303552	0.259599	0.0854356	0.00980848	0.0270416	0.0947168	0.537563	0.130774	0.252505	0.395176	1.09654	0.094686	1.55008	0.0289004	0.0380897	0.0192876	0.102522	0.00429518	0.0113602	0.0043999	0.0519787	0	0.0685497	0.214869
XLOC_002131	0.247492	0.11375	0.702502	1.0818	1.91419	1.11806	1.21627	0.193541	0.435334	0.694484	1.30441	1.12427	1.31645	1.84752	1.08533	1.874	0.538297	1.20635	1.30393	0.407835	1.31483	7.92831	0.497323	1.10615	1.71694	0.592811	1.78411	2.03172	0.312918	6.23415	0.465943	1.96488	0.559381	3.90733	1.16324	1.23028	1.23686	0.721261	0.169339	1.37034	0	0	0.21934	0.462813	0	0.462073	0.33442
XLOC_005591	2.30548	1.87918	4.06896	3.62959	1.16204	1.80525	1.49142	0.877108	0.404981	1.17459	0.908802	0.574619	3.38917	2.29712	1.65391	2.51017	1.54393	2.03372	1.98688	0.810788	1.16546	0.67832	2.50458	1.21992	0.548099	1.42555	1.61127	2.59069	0.626909	0.598817	1.77976	2.87859	3.74547	4.7838	0.420226	0.864458	2.33507	2.62746	7.38802	1.86373	5.00669	0.349653	0.0271741	1.77601	0.792376	2.46322	2.4116
XLOC_005015	0.421332	0.515126	0.595433	0.476772	0.490792	0.609675	0.214082	0.0259974	0.0369867	0.124733	0.079859	0.108844	0.702055	0.15391	0.310071	0.624521	1.06125	0.152432	0.371377	0.1927	0.692088	0.987436	0.874894	0.505503	0.106019	0.209834	0.0975246	0.318455	0.0960014	0.584455	0.513192	1.0163	1.84556	0.58755	0.167116	0.385243	0.184987	0.50992	1.38437	1.77536	5.27094	3.00768	1.51158	1.38648	4.53163	0.457018	0.664263
XLOC_003705	2.12763	1.19678	0.07926	0.15566	0.245907	0.178292	0.657967	0.317262	0.667772	0.562018	0.78072	1.74056	0.10893	0.089686	0.0612213	0.332671	0.214969	0.752048	0.236916	0.326202	0.156305	0.277515	0.278544	0.139329	0.177921	0.0769314	0.0381664	0.131945	0.553393	0.115751	0.126009	0.654274	0.249344	0.460214	0.590966	0.272925	0.122982	0.161098	0.572301	1.47984	2.01551	0.272891	0	0.917848	3.24899	1.10505	1.16814
XLOC_005043	0.236997	0.413933	0.174147	0.231497	0.0789668	0.905521	1.09436	0.874785	4.27277	2.17676	1.83102	3.25334	0.22221	0.498471	0.344931	2.93783	0.485011	2.22462	0.155503	0.304621	1.01859	0.614554	1.02425	0.898949	0.0655846	1.57029	1.64382	1.06506	0.375961	0.245626	0.254371	1.71354	1.41623	1.74869	1.75381	0.663184	0.197196	0.682708	1.34441	2.82569	0	0.401905	0.0150398	3.15999	0.080017	0.543237	0.823741
XLOC_004667	1.39052	1.83574	0.0352053	0.205864	0.0614026	0.189748	0.56644	0.00471579	0.201039	0.0296229	0.0407647	0.071605	0.210346	0.102691	0.22007	0.0865336	0.352422	1.21128	0.168414	0.0559881	0.156796	0.0227289	0.0367514	0.13094	0.0115397	0.0326805	0.0462365	0.121582	0.346406	0.0958741	0.102101	0.0894258	0.370985	0.082043	0.145705	0.154891	0.191777	0.187773	0	1.15263	0	0.0413429	0	0	0	1.89947	2.3024
XLOC_004668	0.329268	0.294785	0.118284	0.0913212	0.00931644	0.0389019	0.199255	0.0251581	0.362229	0.0560615	0.0806733	0.156543	0.107605	0.152254	0.123139	0.00483236	0.108353	0.265557	0.105477	0.0192975	0.0844631	0.00949316	0.0734367	0.100605	0.0144581	0.116496	0.0169178	0.0324863	0.175158	0.0855739	0.0993225	0.0255489	0.0295294	0.013988	0.141647	0.0604885	0.0937716	0.0831053	0	0.220441	0	0.108386	0	0	0	0.536663	0.341921
XLOC_002708	0.953105	1.63925	2.7604	3.51932	3.44981	2.56144	3.49668	0.653614	2.33536	3.59696	1.74585	1.69954	2.03012	4.11695	3.42377	2.79186	3.27737	5.61882	2.84894	3.15843	3.75309	2.94712	1.43858	4.48605	2.69226	1.45488	3.37	3.43302	2.42374	2.28531	2.6082	3.0954	3.82534	2.55527	3.07946	2.51291	3.04913	2.86961	8.06501	14.5556	0.234079	0.594419	0.658763	7.32509	0.310051	1.21309	1.51201
XLOC_005274	1.23827	0.836587	1.57189	1.33654	2.06597	18.311	7.8859	1.11523	0.235188	0.664296	0.329627	0.384077	2.48705	4.76801	4.12269	2.90921	1.57334	10.1931	2.53569	1.61632	2.10909	0.424009	1.45637	2.82632	2.41936	2.39449	2.75636	1.29617	1.85048	4.43461	1.28544	3.60747	2.36447	1.90436	0.650979	1.08596	2.44897	2.43571	0.231491	0.948652	0.0192778	0.262058	0.26667	0.384188	0.131152	0.479909	0.477874
XLOC_002121	28.5774	31.0829	14.5463	13.9537	20.4626	10.9294	13.7006	4.86434	11.9486	20.1737	14.2231	16.0466	9.58729	11.6467	10.457	15.9228	16.8458	19.9723	10.657	25.1149	33.3932	21.7215	22.1545	15.1397	13.4986	6.95284	10.9792	16.607	16.8156	16.4271	14.3164	18.5842	26.4303	21.0891	11.6279	15.0464	13.7239	11.5909	163.637	9.07566	5.25872	2.24806	4.62372	12.454	3.02374	24.6218	27.2523
XLOC_001322	0.575323	0.737232	5.3779	8.5757	0.204687	0.191105	0.849514	11.1415	2.59299	1.30837	0.961006	1.2328	4.22463	7.61769	5.62516	0.499131	0.291638	0.355484	0.810411	0.104312	3.4467	0.208897	0.938891	0.970681	0.429178	0.561382	3.13154	5.19205	0.400512	0.497102	1.48639	0.607757	0.9469	0.0821118	0.987742	0.0699702	1.62941	5.95183	0.23052	0.541774	0.0219616	0	0	0	0.0159035	0.184862	0.709409
XLOC_004268	8.21127	7.78707	15.1447	13.5688	8.16811	19.7345	17.4167	22.7064	11.9782	12.361	13.0651	15.1557	17.5399	19.5401	18.4996	16.438	9.57456	18.3694	15.2815	17.5356	12.7404	7.70753	14.3212	14.0281	35.4692	22.7352	22.4723	22.3978	18.1471	14.6534	13.0894	16.633	14.6212	15.4707	12.7185	19.9088	16.6375	13.7931	16.1895	15.14	16.6453	17.0211	21.4661	11.9958	30.459	9.51867	7.93569
XLOC_001002	1.33862	0.746628	0.0940125	0.259788	0.521488	0.518932	0.157929	0	0.0246223	0	0.118088	0.0892531	0.254232	0.234124	0.199365	0.110868	0.639522	0.185887	0.303982	0.100336	0.962172	0.199255	0.299276	0.299959	0.0318189	0.287248	0.322153	0.0723154	0.0386611	0.131493	0.12868	0.198597	0.0699213	0.0388987	0.499621	0.426322	0.158128	0.281028	0.07873	0.197508	0.248054	0	0.0280294	0.0619139	0.266775	0.448758	0.558249
XLOC_000083	1.1407	3.60612	0.689758	0.592039	0.897347	0.684682	1.1471	1.27021	0.358862	0.946252	0.944421	0.416821	0.498522	0.691947	0.826206	0.521652	0.729198	0.768254	0.581625	0.57261	0.42433	0.253049	0.764037	1.13825	0.939098	0.518631	0.714494	0.509859	1.06404	0.540726	1.72137	0.649205	0.579417	0.669109	0.433096	0.795113	0.544113	0.801522	1.90133	4.35644	0.0488899	0	0.0227768	0.930698	0	1.19457	1.42994
XLOC_001062	0.199173	0.255218	0.777802	0.75064	0.257008	0.770381	0.658043	0.00893599	0.045327	0.128554	0.1384	0.283994	0.929556	4.6138	4.51834	0.418974	0.649474	1.2941	0.946191	0.292181	0.580362	0.509772	0.207206	0.702112	0.162546	0.800584	0.649483	0.532677	0.651413	1.42349	1.46828	0.682837	0.198334	0.549817	0.298008	1.1299	1.19338	2.17393	0.0626733	0.929588	0	0.648678	0.236489	0	0.213922	0.47574	0.278373
XLOC_003925	0.475231	0.802927	0.156704	0.0269426	0.0485633	0.263396	0.125882	3.85142	1.64844	1.19287	0.980657	0.764949	0.0591196	0.0774206	0.0788176	0.08825	0.197343	0.090022	0.119218	0.183359	0.160601	0.129851	0.0846135	0.261354	0.67966	0.329234	0.38955	0.0623745	0.518678	0.0817306	0.330645	0.18937	0.35877	0.457381	0.54951	0.472599	0.122046	0.191405	1.38826	0.189141	0.139712	0	0.00379428	0.250434	0.0100999	0.301193	1.25349
XLOC_004286	0.0739978	0.0537472	0.288205	0.183217	2.31438	0.293385	0.597668	0.143714	0.617215	1.27755	0.996317	1.92349	0.408064	0.197844	0.346822	0.464035	0.262869	0.291775	1.21312	0.294014	0.909715	0.248398	0.437695	0.746025	0.0925792	1.24834	0.778191	1.11539	2.11759	0.599805	0.504479	0.376214	0.237554	0.510717	1.59877	0.974164	0.440867	0.274572	0.0564676	0.171104	0	0.026875	0.239636	0.0145362	0.158532	0.18291	0.0717539
XLOC_004745	0.516804	0.593413	0.835118	0.250463	0.318461	0.239799	0.227064	0.0194269	0.0893982	0.0629055	0.0215316	0.060165	0.461791	0.466176	0.29942	0.0585024	0.170676	0.13596	0.2422	0.0501683	0.0501408	0.0156418	0	0.303986	0.149047	0.351341	0.96143	0.0180353	0.296482	0.0837747	0.721984	0.0611484	0.00793535	0.0264003	0.426766	0.075945	1.06537	0.353713	0.0361949	0.0256718	0	0	0	0.0106061	0.00904025	0.722743	0.809008
XLOC_003240	1.10218	1.64703	0.717167	1.048	0.0982356	0.300463	1.3518	0.0296729	0.627377	0.174478	0.0346147	0.0158757	1.68925	3.96033	2.68228	1.06393	0.497752	0.777158	1.20394	0.101356	0.0611052	0.0549053	0.137189	0.60254	0.100399	0.582388	1.35273	0.122424	0.179343	0.448522	0.809807	0.651896	0.157012	0.119635	0.192943	0.10478	2.72597	2.6364	0.031672	0.186161	0	0.14359	0.00420552	0.0444948	0	1.88982	2.16876
XLOC_003923	0.0882531	0.0277822	0.142336	0.479104	1.02132	0.95124	0.82766	0.979305	1.95941	2.81228	2.18336	1.84697	0.421157	0.588903	0.436781	0.202254	0.122262	0.280196	0.458801	0.134469	0.171705	0.102106	0.302711	0.476181	0.0432943	0.227912	0.340178	0.0663844	0.0850948	0.0783385	0.0920712	0.296699	0.388038	0.124548	0.568775	1.48666	0.232133	0.303873	0.0649146	0.172302	0.194507	0	0	0.0432071	0.0239047	0.190893	0.0395647
XLOC_004059	0.15476	0.116461	0.164857	0.160129	0.0565921	0.281311	0.0878705	0.042789	0.0346273	0.0341071	0.0417238	0.0370263	0.603491	0.110747	0.108628	0.12068	0.129032	0.195478	0.195711	2.15123	0.0126635	0.052238	0.592441	0.119657	0.245482	0.81833	0.0982428	0.12256	0.0864381	0.0662812	0.120814	0.0616688	0.031344	0.196556	0.122413	0.186213	0.0938821	0.102427	0.0202282	0.0799227	0	0.0492049	0.0667506	0.115255	0.0801476	0.072843	0.266336
XLOC_005373	0.517014	0.718191	0.12682	0.144044	0.370646	0.0681031	0.158564	0.0110139	0.0532142	0.0218084	0.134936	0.0515682	0.113101	0.188658	0.148548	0.11265	0.101066	0.0970052	0.132899	0.0199364	1.1198	0.391912	0.198569	0.126594	0.0306684	0.147541	0.0766716	1.21474	0.121867	0.169115	0.09897	0.179849	0.143893	0.0585448	0.127274	0.181624	0.201203	0.160353	0.0632511	0.118977	0.0241665	0.165018	0.367084	0.127738	0.0127988	0.548428	0.651244
XLOC_003988	0.0724756	0.0996768	0.0785917	0.0427419	0.0732307	0.0180476	0.0202105	0.00475796	0	0.0127623	0.0261978	0.00779973	0.037913	0.0421429	0.0606352	0	0.0248776	0.040081	0.103435	0.00813241	0.016126	0.00288374	0.0269792	0.0783618	0.0150865	0.00597597	0.0456911	0.00913962	0.00467279	0.052132	0.0328988	0.0155265	0.0260806	0.00990813	0.0353195	0.281922	0.0366594	0.0508622	0	0.00391403	0	0.0588241	0	0.0192958	0	0.0653483	0.126319
XLOC_005391	0.142836	0.159595	0.108671	0.910614	0.227583	0.251026	0.251404	0.768849	0.465909	0.402272	0.784601	0.298943	0.21652	0.107104	0.104368	0.24565	0.725879	0.105922	0.359806	3.29444	0.336025	0.0755969	0.584272	0.302086	0.223305	0.718162	5.65353	0.80742	0.626515	0.236883	0.0914609	0.120268	0.113266	1.71909	0.144522	0.60872	1.67415	0.104304	0.0894249	4.57059	0.144603	0.0401666	0.409436	0	0.034098	0.166827	0.15885
XLOC_001990	0.319458	0.317602	0.312984	0.273009	0.230358	0.232249	0.350839	0.250852	0.0424894	0.196063	0.163469	0.136234	0.492321	0.624373	0.574286	0.292389	0.385965	0.331484	0.484508	0.0701617	0.310959	0.27244	0.452024	0.352639	0.217888	0.347899	0.629858	0.470497	0.760251	0.487073	0.379425	0.515202	0.496627	0.16433	0.696009	0.860107	1.02521	0.419641	0.356171	0.181866	0.139047	0.063375	0.24646	0.106742	0.0269363	0.413328	0.294998
XLOC_003607	0.546299	0.951769	0.0190087	0.0312241	0.0205808	0.240367	0.373994	0.00269753	0.0207138	0.011197	0.0138604	0.00439395	0.060569	0.0331728	0.045076	0.037082	0.243794	0.0454667	0.0390515	0.0455414	0.00866787	0.045579	0.129257	0.0319186	0.0309146	0.0161216	0.189746	0.129567	0.0106923	0.0642376	0.0609903	0.0182681	0.052803	0.0673622	0.0456865	0.0294325	0.20338	0.558629	0	0.170616	0.084242	0.123851	0	0	0	0.867797	0.640125
XLOC_000845	0.135335	0.0671996	0	1.88683	0.0155508	0	0.00559447	0	0.00198872	0	0	0	0	2.75988	2.8562	0.080987	0.0565993	0.155075	4.69891	0.469526	1.63984	0.0110983	0.0108825	0	0	0	6.11345	0.0273411	0.0049696	0.0153228	0.00401094	0.0134995	2.24452	0.213716	1.08114	0.0074696	3.87949	2.25028	0.0200872	0.00756731	0	0	0.0338528	0	1.14056	0.1645	0.177744
XLOC_001071	0.400015	0.439985	0.361406	0.285811	0.235895	0.489225	0.609352	0.0376613	0.00471109	0.185355	0.0907314	0.154184	0.612014	0.79833	0.502832	0.321707	0.38506	0.732504	0.747459	0.285377	0.384666	0.16909	0.725064	0.367866	0.416228	0.16759	1.04633	0.167145	0.104432	0.34152	0.358682	0.460294	0.0555702	0.245249	0.399616	0.510627	0.62408	0.48904	0.0324458	2.93756	0	0.177041	0.67154	0.359394	0	0.447407	0.606756
XLOC_001072	0.112043	0.143718	0.169841	0.19397	0.127317	0.281882	0.15926	0	0	0	0	0.0404015	0.484539	0.635091	0.475094	0.0885531	0.090438	0.358035	0.429382	0.203785	0.0274547	0.0655177	0.508107	0.241954	0.35966	0.219391	0.676487	0	0.0424499	0.157428	0.38486	0.125764	0	0.0611257	0.161658	0.300531	0.345708	0.187631	0	1.40762	0	0.0699933	0.0805797	0.0585043	0	0.254722	0.237619
XLOC_003186	0.671416	0.268487	0.299542	0.177106	0.18981	0.234801	0.389269	0.0630853	0.0331221	0.0306825	0.136507	0.14078	0.250435	0.479974	0.269809	0.286802	0.230217	0.824293	0.290496	0.617396	0.050858	0.204219	0.174328	0.190142	3.72383	0.188321	0.200905	0.0331118	0.0542741	0.14823	0.236347	0.222727	0.0341824	0.230237	0.344237	0.0767584	0.384938	0.126788	0.0411033	0.0446174	0	0.0529377	0.0222296	0	0.0274055	0.195793	0.504517
XLOC_000402	0.803005	2.0444	1.02737	4.37609	0.646675	0.797607	1.50443	0.542579	0.098823	0.117006	0.0821669	0.0462011	4.46612	0.256429	0.33161	0.581901	1.32038	0.787899	0.96993	0.133088	0.927005	0.929038	2.70455	2.45549	0.238902	0.657331	0.41744	0.966749	0.402075	2.31896	3.55801	0.813933	0.465245	2.58614	0.0869356	0.439107	0.376239	0.902363	0.768798	0.175967	1.65723	0.852906	0.430164	0.287771	0.435149	1.51096	1.22116
XLOC_002986	0.066116	0.0477686	0.362668	1.18803	0.776524	0.526116	0.254097	0.275741	0.883746	2.80318	3.81156	1.77355	0.412456	0.763211	0.58881	0.204486	0.231508	0.277674	0.267145	0.370189	0.465742	0.274221	1.42976	0.390094	0.288926	1.56644	0.568229	0.0655279	0.0261981	0.0758946	0.143403	0.493624	1.1098	0.27835	0.301938	0.287887	0.193877	0.655966	1.76949	0.0697967	0.160687	0	0	0.688908	0.853583	0.102024	0.283992
XLOC_001960	0.604157	0.39079	1.34778	0.642237	0.334326	5.25589	1.10802	0.10478	0.193075	0.494415	0.704494	0.766163	0.594244	1.25002	1.47741	0.893284	0.367272	0.970829	0.960688	0.327802	0.450792	0.367227	0.924906	1.18294	1.43381	3.2594	0.514025	0.584586	1.18489	1.16469	0.289624	0.505415	0.879682	0.431081	0.193542	1.26971	1.12274	1.03758	0.274305	0.0141118	0.0190611	0.186192	0.0594082	0.0693815	0	0.592572	0.392549
XLOC_005185	1.46795	0.618999	0.0450238	0.0487719	0.191262	0.0594559	0.0574975	0.01062	0.138165	0.26473	0.840203	0.620302	0.078625	0.133877	0.161056	0.0847973	0.0274767	0.050253	0.0148355	0.0151976	0.00915308	0.0885486	0.0274719	0.0383498	0.188573	0.0511211	0.0239487	0.032017	0.0714176	0.0283209	0.032857	0.0906715	0.0286733	0.0367578	0.243508	0.0268984	0.0548039	0.277322	0.0864292	0.0485028	0.0383607	0.0236053	0.0155024	0.0167352	0.0209092	0.620518	1.05631
XLOC_002765	0.240431	0.263084	0.529369	0.579952	0.969246	0.399314	0.671824	0.859962	1.61205	1.24139	1.41398	1.50822	0.555441	0.325094	0.348054	0.75636	0.354831	0.584071	0.609081	0.932079	0.504986	0.721282	0.460164	0.620587	0.960978	0.625948	0.343019	0.714698	1.08705	0.815278	0.610662	0.548356	0.525384	0.732005	1.11043	1.06319	0.436871	0.402644	0.164305	0.487011	0.721432	1.15255	0.0229788	0.216707	0.0154765	0.380916	0.295195
XLOC_000627	0.534626	0.366739	0.430601	0.654401	2.43632	0.587277	0.503586	0.0252469	0.32126	0.333253	0.214624	1.38491	0.300901	0.898071	0.738123	0.610603	1.43713	1.60149	0.987153	0.630012	1.88145	0.765945	0.528333	0.630109	0.133147	0.299685	1.35296	0.874103	0.987324	1.00439	0.563072	0.462075	0.530124	0.733383	0.145946	0.769258	0.967056	0.678825	0.267224	0.071595	0.00847273	0.148888	1.23136	0.150979	0.0114417	0.946047	0.360585
XLOC_002812	0.913092	1.05501	1.71849	1.30077	1.36983	1.75603	1.7337	3.32564	1.6935	3.17448	3.79435	3.46341	2.17557	2.06524	2.07466	1.30977	1.14044	1.99355	3.27704	2.08825	2.1012	0.368141	2.23417	3.07188	1.73759	3.06529	3.81907	1.55834	2.67901	3.07003	1.88096	1.69056	1.95101	1.59768	2.9755	4.97423	3.3134	2.39159	0.741925	0.305114	0.272953	0.017575	1.48442	1.3994	0.0628646	2.07825	1.15552
XLOC_002689	0.627982	0.696537	1.1151	1.19411	1.48885	1.2495	2.43828	4.31992	5.67274	4.67046	3.77966	4.55729	1.70225	2.1551	2.82113	1.29629	1.26294	2.72015	2.23399	1.57763	5.1719	0.760439	2.48278	1.77958	0.93071	2.21615	3.95623	0.950569	4.98594	3.83021	0.783205	1.54039	2.97829	1.1347	2.79014	4.06294	2.34569	2.5413	0.566561	1.16654	0.0997123	0	0.282004	0.462868	0.520689	1.26041	0.609435
XLOC_002690	0.225084	0.294157	0.55441	1.27729	1.06234	0.953573	1.81453	10.3434	11.9161	21.3275	13.9387	11.5968	4.24147	0.419716	1.91897	0.571627	0.375325	2.58074	0.719215	0.368357	5.52546	0.189663	1.72736	2.17233	0.334073	3.86574	2.15667	0.560441	10.2719	1.44757	4.57086	0.495757	0.565985	0.490507	9.56454	4.05259	1.27043	1.8843	0.586241	0.288651	0	0.00671617	3.49454e-06	6.87293	0.143121	1.06802	0.504136
XLOC_005165	0.767126	0.975793	0.60335	0.468663	0.803682	0.593283	0.372826	0.262576	0.343446	0.595738	0.175727	0.410101	0.417382	0.570206	0.564085	0.300935	0.195013	0.795794	0.598063	0.499467	0.186458	0.209915	0.340127	0.882853	0.571041	0.45569	0.545426	0.444508	0.181704	0.343729	0.885316	0.52559	0.638522	0.405309	0.241172	0.435704	0.422834	0.421816	0	0.0476132	0	0	0.160722	0.136979	0	0.65218	1.22742
XLOC_005166	0.0893906	0.19256	0.108423	0.108492	0.195057	0.0645091	0.127652	0.0132676	0.0313797	0.0268415	0.015623	0.0330803	0.0638038	0.117021	0.132515	0.130356	0.0853238	0.21073	0.11287	0.15915	0.0638693	0.0543439	0.0644114	0.142409	0.156591	0.0447242	0.158767	0.059482	0.0155135	0.0219596	0.159186	0.105187	0.157383	0.076532	0.055361	0.0516897	0.155798	0.100254	0	0.0109559	0	0	0.0164146	0.0165404	0	0.0860125	0.185484
XLOC_002780	0.167709	0.0860942	0.575817	0.242367	1.07934	0.416097	1.07683	0.96303	1.97271	2.91358	2.40723	2.41989	0.512872	0.690547	0.493062	0.797299	0.501198	0.897934	0.920872	3.51738	1.87004	0.118658	0.403523	1.07103	0.63964	0.786867	1.20229	0.443127	2.6683	1.77156	0.570533	0.693142	0.604914	2.53313	7.99148	1.48611	0.656075	0.669378	0.356534	1.38217	0.0704812	0	0	0.190576	0	0.401942	0.0809015
XLOC_002671	1.17868	1.54579	1.4596	1.51993	1.2878	3.24339	1.27805	3.72857	1.06164	0.882863	0.875328	1.01334	2.86325	2.58238	2.91285	1.33692	3.51711	1.49719	2.0113	0.795298	1.12956	1.74501	2.82749	1.88019	0.775396	3.22496	2.97062	3.51475	2.34952	1.7347	1.86598	1.52123	1.16999	1.35789	0.916251	2.04504	3.62083	2.8616	0.236443	1.18274	1.15934	0.433806	1.37871	1.33741	1.25968	1.14453	1.254
XLOC_004980	4.24024	2.70502	2.50794	4.33014	0.89591	3.1933	2.72513	2.63582	1.45496	0.806142	0.498103	0.729361	6.52312	3.68497	2.01335	2.36467	2.11513	3.20703	3.32213	0.945563	1.31231	1.92761	4.24623	1.9545	1.09963	1.94003	2.02079	1.32608	0.747345	1.28807	2.16208	4.21456	3.41342	0.786182	1.39007	1.2439	6.5765	2.99843	11.2556	1.05067	0.456848	0.418696	0.32582	2.34251	0.699451	1.62955	2.03028
