# Supplementary material for: Long noncoding RNAs expressed in human hepatic stellate cells form networks with extracellular matrix proteins
Source: Genome Med. 2016 Mar 23;8:31. doi: 10.1186/s13073-016-0285-0 (PMC4804564; doi:10.1186/s13073-016-0285-0)
Supplement: Additional file 14: Table S13. — The mean expression levels in FPKM of lncRNAs in adult HSCs, PSCs, dermal fibroblasts, and livers. (XLSX 328 kb) [file 13073_2016_285_MOESM14_ESM.xlsx]

## Sheet: SuppT.lncHSC.adultHSC_PSC_fibro
Supplemental Table S13: The mean expression levels in FPKM of lncRNAs in adult HSCs, PSCs, dermal fibroblasts and livers.
Loci	adult HSC	PSC	fibro	liver
XLOC_000001	1.57834	1.76355	3.37926	2.72059
XLOC_000002	0.183462	0.06548	0.0279215	0.078411
XLOC_000003	0.784909	0.431953	0.231654	0.635969
XLOC_000004	1.7097	0.378451	0.256054	1.35626
XLOC_000005	41.8253	57.3703	7.30661	2.2949
XLOC_000006	1.45536	11.7836	1.8608	1.73936
XLOC_000007	42.101	89.0263	44.6923	62.9594
XLOC_000009	13.0437	16.2898	5.92071	12.9187
XLOC_000010	0.485659	0.362962	0.681992	0.373604
XLOC_000011	0.423067	0.114363	0.0614772	0.0860363
XLOC_000016	0.575644	0.337168	0.361509	0.517291
XLOC_000019	0.482468	0.274771	0.209627	0.327726
XLOC_000020	12.31	19.157	7.47488	6.43356
XLOC_000023	0.0702274	0.105786	0.0139688	0.129852
XLOC_000024	0.0762256	0.206082	0.0845964	0.167331
XLOC_000030	2.09885	1.45062	3.83285	1.05249
XLOC_000031	0.173472	0.0407744	0	0
XLOC_000032	0.139803	0.0448659	0.0783852	0.0728865
XLOC_000035	0.597079	0.248572	0.0780313	0.580784
XLOC_000039	0.0988206	0.0642728	0.0486569	1.92943
XLOC_000041	1.33505	0.953481	0.0342516	0
XLOC_000045	7.68124	10.1013	4.34065	2.95886
XLOC_000049	1.11506	3.52682	1.31774	0.742823
XLOC_000051	0.0773579	0	0.038638	0.0850047
XLOC_000052	0.100842	0.0388418	0.06892	0.186131
XLOC_000054	1.19099	0.719292	2.77507	2.18574
XLOC_000056	0.174458	1.37525	0.168236	0.0568272
XLOC_000060	0.394531	0.0468593	0.268689	0.400266
XLOC_000061	0.304086	0.0772144	0.216785	0.342478
XLOC_000062	20.218	32.0584	1.76238	1.42785
XLOC_000063	0.576015	0.344387	0.144612	0.268702
XLOC_000066	1.08429	0.830266	0.19551	0.382813
XLOC_000070	0.311781	0.266875	0.0527304	0.71066
XLOC_000071	0.0145206	0.00719591	0	0.136005
XLOC_000072	0.318554	0.254344	0.0341762	0.0110598
XLOC_000074	0.887713	0.198126	0.20872	0.539236
XLOC_000075	0.0165568	0.00362847	0.0142117	0.0213303
XLOC_000076	0.0226681	0.262238	0.0922712	0.0866863
XLOC_000077	24.6976	25.6554	3.18808	0.778643
XLOC_000079	0.498868	0.12261	0.204917	0.0476888
XLOC_000081	1.41297	3.20489	1.71448	1.39051
XLOC_000083	1.32553	2.72977	1.1898	0.257717
XLOC_000084	0.386702	2.50904	0.541503	0.184267
XLOC_000085	1.36216	1.15583	2.48548	3.59048
XLOC_000086	0.041504	0	0.0168993	0.0207949
XLOC_000087	16.374	17.2917	0.606763	0.491769
XLOC_000088	0.293123	0.866392	0.104341	0.186821
XLOC_000099	1.16443	2.25281	1.3508	0.575534
XLOC_000100	0.13096	0.0310431	0.514004	0.160064
XLOC_000101	2.90102	1.90959	1.91479	4.47738
XLOC_000105	0.685161	1.59167	0.540717	0.28821
XLOC_000106	1.08374	1.39568	0.687459	0.64435
XLOC_000108	0.257663	0.15273	0.223334	0.550756
XLOC_000109	1.99898	21.7729	0.835101	0.156564
XLOC_000111	5.31432	7.47266	0.733284	1.41337
XLOC_000113	0.979429	0.654851	0.226281	0.197769
XLOC_000114	1.86221	0.935757	1.3842	1.44753
XLOC_000117	102.667	151.88	17.5408	31.5883
XLOC_000121	0.353829	0.382918	0.179635	0.212901
XLOC_000122	0.183933	0.0144446	0.0917988	0.114803
XLOC_000123	0.298824	0.800654	0.132738	0.153593
XLOC_000124	0.0336043	0.116395	0.0387481	0.0411862
XLOC_000125	0.0635473	0.239413	0.0792206	0.140057
XLOC_000126	5.04288	6.26601	4.2001	2.89001
XLOC_000127	1.0083	7.8091	0.87894	3.51372
XLOC_000129	0.298677	0.147671	0.465694	0.343062
XLOC_000132	0	0	0.152669	0.0401771
XLOC_000133	5.49131	20.4682	45.449	13.8645
XLOC_000134	0.0893113	0.090831	0.10824	0.458819
XLOC_000135	0.88754	0.293358	0.435802	0.0680695
XLOC_000138	3.48693	2.00948	0.147557	0.127023
XLOC_000139	2.13331	0.409727	0.0796404	0.0815957
XLOC_000140	0.10718	1.91998	0.614572	0.157251
XLOC_000141	68.4712	90.1485	32.8174	16.6479
XLOC_000142	7.06182	15.7157	3.88053	2.21083
XLOC_000144	0.024479	0.0754063	0	0.00445811
XLOC_000146	0.203879	0.167175	0.0829894	0.0572248
XLOC_000148	0.0421816	0.100525	0.163151	0.0161452
XLOC_000149	0.05919	0.00871937	0.0190206	0
XLOC_000150	0.0195062	0	0.0178977	0
XLOC_000151	0.433937	0.142906	0.214383	0.164246
XLOC_000153	1.94883	15.649	2.7233	3.86919
XLOC_000154	0.0600544	0.00394931	0.0256071	0.142966
XLOC_000155	4.38405	4.3888	5.98489	1.45281
XLOC_000157	7.02633	8.51973	12.412	1.86518
XLOC_000163	0.0302458	0.131033	0.381879	0.0564431
XLOC_000165	5.57982	2.15066	1.35869	6.20213
XLOC_000166	0.472355	3.22847	0.602636	0.781301
XLOC_000168	5.87159	2.78971	0.557691	0.00491079
XLOC_000169	0	0.0179715	0.0570081	0
XLOC_000171	0.308019	0.138199	0.0587134	0.00765217
XLOC_000173	5.49745	4.35908	8.15066	6.65246
XLOC_000174	0.0586445	0.1409	0.211435	0.322723
XLOC_000175	0.0359996	0.0950929	0.153448	0.0297398
XLOC_000176	0.00782145	0.0425318	0.305971	0.0263465
XLOC_000180	0.242279	0.0311862	0.101307	0.173495
XLOC_000181	34.55	47.3514	27.2073	37.8507
XLOC_000182	0.256136	0.0224374	0.136007	0.0516828
XLOC_000183	0.921909	0.794357	1.21542	0.41295
XLOC_000184	0.504849	1.05028	0.0138696	5.28206e-32
XLOC_000186	0.267638	0.132287	0.56377	0.090839
XLOC_000188	1.39747	1.11819	1.80121	0.707649
XLOC_000190	0.375518	1.03056	0.370031	0.588255
XLOC_000195	0	0.054915	1.1867	0.641693
XLOC_000196	3.33356	1.77034	4.2699	2.93299
XLOC_000199	0.0159081	0.00576979	0.0314132	0.0104265
XLOC_000200	0.165018	0.194838	0.101372	0.466921
XLOC_000201	0.698231	2.27785	1.30174	4.48129
XLOC_000204	10.5817	3.80682	5.41086	0.540664
XLOC_000205	0.0782586	0.0486657	0.146363	0.768622
XLOC_000209	0.985094	0.430555	2.15349	1.63989
XLOC_000218	0.0321198	0.0149241	0	0
XLOC_000219	2.93612	1.47546	1.03013	1.87802
XLOC_000220	0.482126	0.272958	0.123636	0.161579
XLOC_000222	0.0448883	0.234324	0.0398218	0.602293
XLOC_000223	0.0549061	0.0288461	0.0272177	0.014149
XLOC_000225	3.6538	1.67554	1.95039	0.317826
XLOC_000226	0.519224	0.202814	0.938824	0.0115496
XLOC_000227	0.2501	1.33935	0.37668	0.268389
XLOC_000232	1.88267	0.266317	0.352026	1.10346
XLOC_000235	0.0257304	0.0233062	0.0221008	0
XLOC_000236	1.40539	0.495748	1.58897	1.69112
XLOC_000238	0.893179	1.20061	0.395578	0.141247
XLOC_000241	0.119901	0.131791	0.0111561	0
XLOC_000244	0.532148	1.32642	0.608612	0.134892
XLOC_000247	0.480727	0.0977934	0.192494	0.270794
XLOC_000249	0.450451	1.38405	0.253609	0.281673
XLOC_000250	8.91647	2.84678	5.69726	2.36581
XLOC_000252	0.915177	0.165745	1.66756	1.25804
XLOC_000253	0.401456	0.0986319	0.497785	2.9874
XLOC_000255	0.107728	0.0460565	0.0126497	0.0857266
XLOC_000259	0.174918	0.0508079	0.0466967	0.11465
XLOC_000260	1.67572	4.35527	0.203871	4.63175
XLOC_000262	0.0866257	0.00798936	0.0684254	0.189222
XLOC_000267	0.269483	0.164083	0.086127	0.146306
XLOC_000268	0.225604	0.116719	0.0586761	0.177945
XLOC_000270	1.03071	0.338018	0.59147	0.946481
XLOC_000274	0.252748	0.551343	0.321444	0.065132
XLOC_000275	0.166584	0.133866	0.0419948	0.0782648
XLOC_000276	0.252616	0.0131947	0.104297	0.051041
XLOC_000280	0.114516	0.00961209	0.0541936	0.244343
XLOC_000282	0.0675029	0.0661092	0.0176819	0.0304389
XLOC_000283	0.384624	0.282157	0.23454	0.963901
XLOC_000286	0.281949	0.117045	0.0342927	0.0450734
XLOC_000287	0.140998	0.0983837	0.0976505	0.0708562
XLOC_000288	0.296858	0.0943739	0.127406	0.153538
XLOC_000290	0.213776	0.105633	0.0161666	0.037717
XLOC_000291	0.318933	0.196269	0.3228	0.169676
XLOC_000293	0.152069	0.702239	0.245583	0.142156
XLOC_000296	0.409878	0.0396353	0.456833	0.279616
XLOC_000298	0.21286	0.186009	0.200399	0.283681
XLOC_000299	0.0356763	0.00915563	0.110082	0.0625621
XLOC_000302	0.0993594	0.0786135	0.023337	0.199476
XLOC_000303	0.0612409	0.033927	0.109715	0.0192348
XLOC_000304	0.174161	0.0808404	0.0674527	0.20251
XLOC_000305	0.165047	0.202315	1.82559	1.01279
XLOC_000306	0.408811	0.638739	4.31556	1.11079
XLOC_000307	7.18597	0.811085	6.36129	4.07783
XLOC_000309	0.224438	0.101032	0.255753	0.0343131
XLOC_000310	0.0937466	2.10139	0.311225	0.0753886
XLOC_000313	0.087014	0.19949	0.150074	0.0953605
XLOC_000315	0.473315	1.26358	0.274181	0.0400194
XLOC_000316	0.301159	0.0874902	0.055466	0.0337936
XLOC_000317	0.0364983	0	0.0206699	0.0492245
XLOC_000319	0.493323	0.308682	0.160824	0.460325
XLOC_000323	0.873188	0.288866	0.169621	0.140248
XLOC_000324	0.311082	0.0266817	0.0302288	0.0166878
XLOC_000325	2.72983	0.996156	0.623769	0.119844
XLOC_000326	0.287358	0.104878	0	0
XLOC_000335	6.42553	4.67334	2.10505	0.76422
XLOC_000336	0.415781	0.264331	0.943742	0.0472051
XLOC_000339	0.202989	0.0584903	0.0856686	0.00615405
XLOC_000341	0.386912	0.157077	0.32522	0.356653
XLOC_000343	1.89231	0.74501	0.474895	0.446588
XLOC_000345	6.10226	1.21625	5.99138	14.6095
XLOC_000346	6.43807	1.41276	4.26067	7.12698
XLOC_000347	0.167428	0.0946107	0.200128	0.296577
XLOC_000348	0.496691	0.313086	0.106364	0.0948028
XLOC_000349	0.26042	0.160021	0.0424915	0.0774835
XLOC_000350	0.553948	0.81638	0	0.216963
XLOC_000351	0.108959	0.0218042	0.00678783	0.050361
XLOC_000355	0.516315	0.00538775	0.09526	0.333295
XLOC_000356	3.1969	2.74798	2.868	2.51723
XLOC_000357	0.367757	0.429044	0.337281	0.121533
XLOC_000358	0.39194	0.140784	0.12208	0.0730189
XLOC_000359	0.155058	0.025817	0.0522195	0.0759172
XLOC_000360	0.137915	0.0512488	0.336502	0.19514
XLOC_000361	0.0322662	0.0112523	0.0513055	0.142467
XLOC_000362	1.0015	0.5583	0.566762	0.402279
XLOC_000363	0.262659	0.109429	0.103434	0.0859435
XLOC_000365	0.0746688	0.103515	0.0111001	0.0173628
XLOC_000366	0.0974887	0.117746	0.226208	0.403234
XLOC_000367	0.329568	0.0977272	0.048761	0.101493
XLOC_000369	0	0.0235156	0.0675395	0.187451
XLOC_000370	1.06204	0.646469	0.0599573	0.84093
XLOC_000371	1.82453	1.69048	3.01079	11.1971
XLOC_000372	0.177196	0.0531907	0.175945	1.18063
XLOC_000373	0.0323868	0.0252082	0.0958619	0
XLOC_000374	2.36764	0.37386	0.574878	1.13099
XLOC_000375	0.200605	0.175648	0.367926	0.513061
XLOC_000376	0.0909826	0.0271675	0.0544062	0.00442238
XLOC_000377	7.89568	8.07961	12.3241	9.78367
XLOC_000378	0.280131	0.0458015	0.434663	0.152395
XLOC_000379	0.0471622	0.0153267	0	0.0147807
XLOC_000381	0.0614739	0.0180774	0	0
XLOC_000382	0.968086	0.399523	0.119612	0.194638
XLOC_000385	0.0434133	0.031982	0.00898372	0.0108757
XLOC_000386	0.0661785	0.0502491	0.0246122	0.0049123
XLOC_000388	0.0299339	0.162356	0.244555	0.284378
XLOC_000389	0.264817	0.179738	0.213235	0.190231
XLOC_000390	1.12574	0.635764	0.0484238	0.0476385
XLOC_000391	0.138836	0.196968	0.0250225	0.0240791
XLOC_000392	0.222862	0.171933	0.0485439	0.0728107
XLOC_000393	0.240268	0.0288235	0.142329	0.117777
XLOC_000394	12.1979	6.46086	9.02495	12.0473
XLOC_000395	0.336431	0.157185	0.143898	0.283194
XLOC_000397	0	0.184067	0.0184275	0.00739037
XLOC_000398	0.236472	0.0520971	0.373019	0.258865
XLOC_000399	0.056767	0.0376773	0.029093	0.0354673
XLOC_000400	0.270993	0.0804353	0.0272334	0.111233
XLOC_000401	0.0603137	0.0377122	0.00524149	5.95333e-08
XLOC_000402	0.714446	0.266304	1.59223	0.946407
XLOC_000403	3.76725	1.015	3.01027	2.39456
XLOC_000404	0.54673	0.597157	0.120516	0.113315
XLOC_000405	1.50007	0.610924	2.03436	1.9182
XLOC_000406	0.0746367	0.414623	0.161541	0.065976
XLOC_000407	0.254058	0.23825	0.215575	0.254304
XLOC_000409	1.65787	0.456009	1.76893	2.72937
XLOC_000410	0.517608	0.714655	0.418538	0.995547
XLOC_000411	0.0731781	0.0116439	0.0355757	0.0681602
XLOC_000413	0.0976378	0.113092	0.108634	0.204738
XLOC_000414	0.401677	1.01718	0.114774	0.129455
XLOC_000415	0.133419	0.0204285	0.0482049	0
XLOC_000416	0.149349	0.0403866	0.0716592	0.411789
XLOC_000417	0.130879	0.100104	0.0557393	0.118643
XLOC_000418	0.395605	0.228096	0.0824641	0.152373
XLOC_000419	0.0501854	0.00915861	0.00662022	0.00990493
XLOC_000420	0.663121	0.113453	0.321215	0.389259
XLOC_000421	0.23977	0.0948595	0.211108	0.20446
XLOC_000422	0.26422	3.4664	0.101973	0.213663
XLOC_000425	0	0.00694089	0.0437348	0
XLOC_000426	0.204511	0.284238	0.327465	0.284581
XLOC_000427	0.272741	0.116221	0.333434	0.237256
XLOC_000428	0.141706	0.0299738	0.0804803	0
XLOC_000430	0.25543	0.0711697	0.176788	1.16179
XLOC_000431	0.402836	0.132393	0.142243	0.0123081
XLOC_000432	0.0385058	0.144012	0.0834954	0.00182078
XLOC_000433	0.353153	0.227444	0.271593	0.0325021
XLOC_000434	0.560662	0.154384	1.06784	1.16048
XLOC_000437	0.514062	0.205268	0.77118	0.160528
XLOC_000438	0.0887033	0.0502263	0.0675534	0.0330216
XLOC_000439	0.421093	0.194568	0.470732	0.136126
XLOC_000440	0.104254	0.0660867	0.0565641	0.150128
XLOC_000442	2.27724	0.385293	2.50546	2.41403
XLOC_000444	0.807855	0.706515	0.854387	0.891033
XLOC_000445	0.0680143	0.104283	0.150131	0.167485
XLOC_000447	8.32915	1.69394	2.35892	4.97816
XLOC_000449	0.0179579	0.00372446	0	1.68926
XLOC_000450	0.151179	0.0915779	0.255794	0.524623
XLOC_000452	0.156291	0.207604	0.36079	0.368501
XLOC_000453	0.151188	0.0148364	0.245905	0.256044
XLOC_000454	1.24869	0.846578	0.610055	0.679242
XLOC_000455	0.0930037	0.0423964	0.159293	0.209848
XLOC_000458	0.0526796	0.111225	0.0186593	0.0877791
XLOC_000459	0.662305	0.296669	0.629472	1.17296
XLOC_000460	0.26929	0.0930808	0.100594	0.0862755
XLOC_000461	0.060106	0.0672876	0.0386556	0.0378979
XLOC_000462	0.094825	0.0430325	0.0368683	0.114878
XLOC_000463	30.124	12.4856	1.18602	1.62948
XLOC_000464	0.353129	0.16128	1.02773	0.492532
XLOC_000465	0.645311	0.150787	0.163152	0.181298
XLOC_000466	2.07461	6.18267	1.72774	0.493406
XLOC_000467	0.820622	0.241615	1.14775	0.5474
XLOC_000468	0.0852623	0.0902676	0.00880577	0.0542786
XLOC_000470	0.0372741	0.0106103	0.0327676	0.0266529
XLOC_000472	0.0197056	0.166065	0.0455691	0.193928
XLOC_000473	0.0781804	0.0807485	0.0529792	0.124986
XLOC_000474	1.19579	1.03731	5.38013	1.33675
XLOC_000475	0.44357	0.788624	0.662875	3.75814
XLOC_000476	0.0551791	0.308681	0.0636038	0.0874186
XLOC_000477	2.98378	0.473943	1.30893	4.7257
XLOC_000478	0.22597	0.0814612	0.167672	0.162296
XLOC_000482	0.61563	0.633477	0.0627281	0.390439
XLOC_000483	0.260976	0.12619	0.0531934	0.0374126
XLOC_000484	0.165755	0.0550636	0.177117	0.497268
XLOC_000485	0.195824	0.262889	0.129805	1.14415
XLOC_000486	0.275303	0.22249	0.136982	0.566144
XLOC_000487	0.0697081	0.0753764	0.133585	0.0258208
XLOC_000489	0.310087	0.271794	0.558414	0.282594
XLOC_000491	0.179391	0.120097	0.14918	0.0575315
XLOC_000492	0.0799665	0.0869472	0.22904	0.144693
XLOC_000493	0.284199	0.128497	0.854309	0.0658828
XLOC_000494	0.0755949	0.0536668	0.00707362	0.117701
XLOC_000496	0.0184168	0.00877527	0.0104797	0.0712561
XLOC_000498	0.210005	0.0825763	0.0446862	0.423418
XLOC_000499	0.109057	0.0849623	0.0920151	0.133054
XLOC_000501	0.0540874	0.055516	0.085805	0.201985
XLOC_000502	0.0781841	0.0759553	0.0354584	0.0152186
XLOC_000503	0.237303	2.7248	0.032727	0.0161244
XLOC_000504	0.0636687	0.0555474	0.0970421	0.0525827
XLOC_000505	0.0824708	0	0.0499126	0.0221889
XLOC_000506	0.625723	0.29985	0.203797	0.231322
XLOC_000507	0.156832	0.125688	0.190852	0.0682343
XLOC_000509	0.137951	0.440946	0.287781	1.04897
XLOC_000511	0.159966	0.0680925	0.147943	0.839343
XLOC_000512	0.195189	0.119865	0.0817378	0.583496
XLOC_000514	0.200094	0.0712074	0.642697	0.0194146
XLOC_000516	0.102375	0.384556	0.0975555	0
XLOC_000517	0.0577071	0.0164606	0.0936823	0.292989
XLOC_000520	0.0895079	0.0145221	0.350246	0.112787
XLOC_000521	2.52982	13.5442	5.79348	1.86096
XLOC_000522	0.123013	0.0313148	0.0304663	0.281905
XLOC_000523	0.105318	0.020622	0.171288	0.0512564
XLOC_000524	0.46307	0.260705	1.65021	1.00324
XLOC_000525	14.8863	0.779486	0.0250858	0.155711
XLOC_000527	0.279423	0.0894952	0.0763885	0.169325
XLOC_000528	0.189585	1.33884	0.283459	0.280752
XLOC_000529	4.77493e-85	8.44024e-47	3.18902e-35	5.6751e-22
XLOC_000530	0.830124	0.237535	1.39528	0.152248
XLOC_000531	0.521067	0.17324	0.635686	0.540235
XLOC_000533	0.0965914	0.0332387	0.159416	0.00402746
XLOC_000534	0.107721	0.777728	0.204807	0.0267485
XLOC_000535	0.072847	0.055998	0.00693332	0.0378785
XLOC_000536	0.141243	0.0330393	0.0390984	0.184322
XLOC_000537	0.0949204	0.00991467	0.00274897	0.0790336
XLOC_000538	0.114162	0.127905	0.0973055	0.0273845
XLOC_000539	0.273842	0.0782807	0.0357784	0.125219
XLOC_000541	0.271081	0.0636061	0.0836724	0.166561
XLOC_000542	0.240089	0.439014	1.01083	2.35061
XLOC_000543	0.376724	1.17812	3.02569	2.15471
XLOC_000545	1.04526	0.380467	1.65881	1.20614
XLOC_000546	0.203714	0.70683	14.4087	0.952715
XLOC_000547	0.0268663	0.0186926	0.0416599	0.295925
XLOC_000549	0.0391709	0.136852	0.0705787	0.151755
XLOC_000552	0.245595	1.2608	0.260335	0
XLOC_000553	0.678946	0.161835	0.279106	0.543325
XLOC_000554	0.338899	0.236593	0.316393	0.145957
XLOC_000555	0.220267	0.109819	0.343065	0.189369
XLOC_000557	0.227948	0.0492694	0.348671	0.378771
XLOC_000558	9.35451	1.74256	10.2204	14.4157
XLOC_000559	0.492233	0.332417	0.0951607	0.345758
XLOC_000561	0.378296	0.0452342	0.0748342	0.109715
XLOC_000563	1.52025	1.50168	6.41818	3.07576
XLOC_000564	0.814807	1.29243	7.03091	3.52388
XLOC_000565	0.0771514	0.437923	3.03954	0.0622449
XLOC_000567	0.463755	0.209523	0.24224	0.347914
XLOC_000568	0.0158226	0.0227564	1.32886	0.405407
XLOC_000571	3.80908	2.20466	0.757189	0.79931
XLOC_000572	0.281943	0.0854536	0.0497634	0.011996
XLOC_000575	0.268888	0.103463	0.0174499	0.00523874
XLOC_000576	0.25528	0.332621	0.325268	0.209318
XLOC_000577	0.0126374	0	0.0774486	0.111261
XLOC_000578	15.585	27.7918	15.2389	9.55924
XLOC_000579	0.277275	0.193653	0.264641	0.101176
XLOC_000580	0.431343	0.0446772	0.275171	0.111945
XLOC_000581	0.790241	0.529339	0.450445	2.4428
XLOC_000582	0.53175	0.668181	0.937806	0.112033
XLOC_000583	0.129441	0.025471	0.0277816	0.0136581
XLOC_000584	0.445071	0.0611991	0.0608705	0.168462
XLOC_000586	0.468935	4.6516	0.258727	0.395266
XLOC_000588	0.229173	0.114415	0.279348	0.545961
XLOC_000589	0.154187	0.364508	0.0788865	0.0879387
XLOC_000590	1.30433	1.62806	0.805231	1.24928
XLOC_000594	0.395396	0.416129	0.596016	0.101668
XLOC_000595	0.0294211	0.0638334	0.340042	0.0361834
XLOC_000599	5.59377	3.23197	1.28671	0.85585
XLOC_000600	0.453146	0.13544	0.17862	0.3044
XLOC_000601	4.30613	2.1715	1.01135	0.243245
XLOC_000603	0.0854007	0.0220183	0.00595564	0.536572
XLOC_000604	0.0482565	0	0.0127392	0.0156914
XLOC_000606	1.04234	0.78843	1.04996	1.39709
XLOC_000608	0.107853	0.0325412	0.0457171	0.0373226
XLOC_000610	1.56514	0.707192	1.36744	0.7791
XLOC_000611	1.17635	0.376741	0.664534	0.704325
XLOC_000613	0.226116	0.20483	0.0220004	0.0304432
XLOC_000616	0.15372	0.0428091	0.0626055	0.376805
XLOC_000617	0	0	0.0772057	0.00469406
XLOC_000618	0.226971	0.370517	0.0405564	0.55439
XLOC_000619	0.803119	1.07565	3.93353	7.77994
XLOC_000621	0.0392255	0.0387358	0.190856	0.120512
XLOC_000622	0.652531	0.657182	2.04332	0.507771
XLOC_000623	0.256218	0.317332	0.567344	0.310977
XLOC_000624	1.10912	0.287609	1.44595	1.15033
XLOC_000625	3.03005	1.45377	0.892117	2.48908
XLOC_000627	0.90896	2.06736	0.225848	0.780917
XLOC_000628	0.0141222	0	0.00559218	0.0068881
XLOC_000630	1.07489	0.737513	1.40292	1.08928
XLOC_000631	4.156	1.57065	1.27683	0.853903
XLOC_000632	0.217333	0.0691145	0.233987	0.347848
XLOC_000633	1.00035	1.68244	1.27296	1.16508
XLOC_000636	0.592648	1.36911	2.55841	0.965197
XLOC_000639	7.25445	10.1186	1.25909	0.713774
XLOC_000641	0.0800056	0.0864061	0.131475	0.190294
XLOC_000645	0.186826	0.0789616	0.177687	0.178161
XLOC_000647	0.998375	2.28868	2.01068	0.63967
XLOC_000648	0.502896	0.404005	0.241566	0.240741
XLOC_000649	0.689293	0.99366	0.700796	1.31792
XLOC_000651	0.137677	0.073533	0.105004	0.0984465
XLOC_000654	6.30502	6.12838	6.36625	10.3679
XLOC_000655	0.486007	0.471067	0.362694	0.459681
XLOC_000657	0.869576	0.634385	0.360638	7.32442
XLOC_000659	2.37292	12.6934	2.15279	1.1749
XLOC_000660	0.235315	0.0571478	0.41781	0.23719
XLOC_000664	1.23148	0.502224	0.681062	4.47255
XLOC_000665	0.919442	6.32239	2.20386	0.829172
XLOC_000668	0.761548	6.2554	0.953816	0.206577
XLOC_000669	0	0	0.420458	0.0309157
XLOC_000675	0.0860295	0.19722	0.383007	0.1363
XLOC_000676	3.36094	6.14154	1.3687	0.823837
XLOC_000677	2.19131	8.816	1.57517	0.66767
XLOC_000678	3.55343	0.371101	0.063337	0.154324
XLOC_000679	0.142236	0.0998076	0.0934936	0.197165
XLOC_000680	0.458486	1.2647	0.547775	0.197806
XLOC_000681	0.407268	0.429857	1.27328	0.428885
XLOC_000682	0.583415	0.404933	0.972892	0.862139
XLOC_000684	0.142306	0.079753	0.0998835	0.332476
XLOC_000686	1.112	7.93763	2.68458	0.615921
XLOC_000687	0.0884854	0.0410998	0.0896907	0.0410383
XLOC_000688	0.199932	0.176333	0.0635155	0.0271978
XLOC_000689	2.86746	16.1406	0.747949	0
XLOC_000690	0.483563	0.14616	0.0504134	0.00556299
XLOC_000691	0.0682922	0.033686	0.0809544	0.0813731
XLOC_000693	0.226027	0.101484	0.381026	0.507373
XLOC_000697	0.0980872	0.00727351	0.0685464	0.0490346
XLOC_000698	0.270082	0.0261192	0.296165	0.162575
XLOC_000699	0.171054	0.0594654	0.256476	0.0701375
XLOC_000700	0.430143	0.121309	0.386235	0.116758
XLOC_000701	0.752511	1.36402	3.01803	0.185736
XLOC_000702	0.141567	0.0429598	0.317068	0.152619
XLOC_000703	0.187767	0.141274	1.07852	0.0297419
XLOC_000704	0.042044	0.0247153	0.00703445	0.0370857
XLOC_000705	0	0.00511906	0.154228	0.0297329
XLOC_000706	9.6653	10.4596	5.4536	7.58219
XLOC_000708	2.43554	2.04381	1.76186	1.18264
XLOC_000709	0.247465	0.0319338	0.452331	0.218315
XLOC_000710	0.340876	0.0264272	0.416177	0.150261
XLOC_000711	0.0499276	0.00889425	0.246537	0.276198
XLOC_000713	0.038233	0.00893889	0.0326871	0.00789623
XLOC_000716	0.292212	0.162777	0.551256	0.0345801
XLOC_000717	13.1356	12.3856	13.2384	9.33258
XLOC_000721	1.04278	0.878258	0.653304	0.239063
XLOC_000722	0.241941	0.0857309	0.0706847	0.46184
XLOC_000723	0.0422682	0.0441258	0.00600888	0.0297838
XLOC_000724	0.173509	0.101983	0.0517926	0.116975
XLOC_000725	0.335666	0.276988	0.345545	0.241485
XLOC_000726	0.128626	0.0395835	0.130218	0.238105
XLOC_000728	0.222654	0.0791694	0.220783	0.158283
XLOC_000729	0	0.0078277	0.0111531	0.0137148
XLOC_000731	6.54998	2.87603	0.0803289	1.3116
XLOC_000732	0.765986	0.27176	0.0649216	0.0560213
XLOC_000734	0.601393	0.730361	0.811672	0.330417
XLOC_000735	0.143375	0.0397901	0.0682853	0.0558639
XLOC_000736	3.57975	8.22295	11.237	0.418082
XLOC_000737	2.26041	3.14319	2.01605	0.188073
XLOC_000738	0.0344314	0.0696311	0.0779751	0.0564356
XLOC_000739	0.0726366	0.222524	0.0552527	0.0307621
XLOC_000741	0.0629499	0.448875	0.202346	0.0153518
XLOC_000742	3.72596	1.60665	2.58845	2.40578
XLOC_000743	3.12422	4.47644	4.74614	3.54715
XLOC_000744	0.449625	0.416955	0.70585	0.763769
XLOC_000745	0.0333427	0.00365358	0.01409	0.0736552
XLOC_000746	6.82774	10.5949	7.30333	8.41716
XLOC_000747	0	0.0500286	0.073211	0.0771073
XLOC_000749	0.433034	0.251655	0.197142	0.11354
XLOC_000750	1.62499	0.639574	0.42171	0.616071
XLOC_000751	8.34447	9.41745	9.20436	8.98649
XLOC_000752	0.248886	0.433668	0.372896	0.3218
XLOC_000756	0.169234	0.0599443	0.936796	0.155004
XLOC_000757	0.23775	0.675731	0.0393427	1.28585
XLOC_000758	0.603968	0.52438	0.0423153	1.55844
XLOC_000760	0.287604	0.357968	0.179804	0.665758
XLOC_000762	0.0668373	0.191893	0.0347858	0.0118526
XLOC_000763	0.528511	0.272515	1.54126	0.323468
XLOC_000764	0.276441	0.112504	0.186023	6.10648
XLOC_000766	0.415695	0.134266	0.0208826	0.0887929
XLOC_000767	0.0741529	0.0316962	0.0620685	0.0108316
XLOC_000769	0.35668	0.141808	0.0891637	0.0989499
XLOC_000770	0.26717	0.116474	0.286743	0.323646
XLOC_000771	0.296759	0.256754	0.057719	0.0651012
XLOC_000774	1.19079	0.934422	0.712842	0.148476
XLOC_000775	0.0850821	0.0207524	0.0483559	0.0327265
XLOC_000776	0.46398	0.316751	1.62652	0.564912
XLOC_000777	0.83461	0.274495	0.689945	0.510306
XLOC_000778	4.63653	1.08113	0.696753	0.581292
XLOC_000780	0.146565	0.0916152	3.05527	0.0610042
XLOC_000781	0.38088	0.0594013	0.094491	0.104302
XLOC_000782	0.381356	2.18281	0.306369	0.104023
XLOC_000783	0.076958	0.0376823	0.079537	0.202151
XLOC_000784	1.8898	5.12703	2.68666	0.703189
XLOC_000785	0.434521	0.784147	0.574903	0.496901
XLOC_000786	0.638009	0.0813053	0.583295	0.142512
XLOC_000787	0.917688	0.821583	0.752825	1.13824
XLOC_000788	0.230323	0.0258491	0.073641	0.306413
XLOC_000789	0.221028	0.00195083	0.259847	0.0485023
XLOC_000790	2.98707	1.89036	1.7162	1.90829
XLOC_000791	0.357001	0.0646923	0.117024	0.0775904
XLOC_000792	0.0475864	0.00936395	0.0123709	0.0347264
XLOC_000793	0	0	0.00266683	0.0627164
XLOC_000794	0	0	0.00405712	0.0729818
XLOC_000795	379.672	87.6267	5.0833	8.4111
XLOC_000796	275.258	246.88	163.882	242.8
XLOC_000798	1.37033	0.278532	0.755548	0.778381
XLOC_000799	20.6403	40.1808	6.18069	3.40121
XLOC_000800	0.89692	0.251038	0.173757	0.148798
XLOC_000801	0.582171	0.187044	0.0302053	0.116498
XLOC_000802	6.15682	5.54152	3.03507	8.15503
XLOC_000805	0.203326	0.0823983	0.0906742	0.0513166
XLOC_000807	0.700967	1.05822	1.82394	0.583608
XLOC_000808	2.45038	3.09932	0.756515	0.831954
XLOC_000809	1.61144e-07	1.08411e-07	0.0213284	6.84156e-08
XLOC_000811	64.3315	118.417	7.14635	6.34708
XLOC_000812	0.606622	0.151882	0.0488005	0.0669126
XLOC_000815	6.54068	31.0966	5.90758	4.57037
XLOC_000818	0.261699	0.309264	0.38033	0.194236
XLOC_000821	1.22002	0.705412	4.0013	1.48947
XLOC_000822	0.0944471	0.00818073	0.138717	0.00788933
XLOC_000823	3.00128	3.10644	8.59066	1.83907
XLOC_000824	0.544741	0.0755185	0.447732	0.245868
XLOC_000825	0.240703	0.0657114	0.511979	0.0374121
XLOC_000826	0.836797	0.116108	0.0549197	0.135783
XLOC_000827	3.49395	12.1478	2.09381	1.16504
XLOC_000828	6.17706	2.54329	5.48687	6.31245
XLOC_000833	1.75959	0.553722	2.8122	2.42871
XLOC_000835	4.67664	4.76652	7.19422	4.29755
XLOC_000836	0.0241753	0.218651	0.0110909	0.159103
XLOC_000841	2.71904	8.89051	1.16082	1.11063
XLOC_000843	0.00951707	0.0462585	0.0079752	0
XLOC_000845	0.0652058	0.0563794	0	0.0113094
XLOC_000849	2.69234	3.65623	2.11648	1.21573
XLOC_000851	0	0.0122112	0	0.0298061
XLOC_000853	0.31035	0.0362822	0.617875	0.73384
XLOC_000854	0.0323484	0.0288623	0.00478287	0.0709677
XLOC_000857	0.416917	0.118389	0.0997535	0.187425
XLOC_000862	14.5172	4.35689	21.5421	21.128
XLOC_000864	28.9758	28.3367	21.5785	6.43254
XLOC_000866	12.6618	17.3816	10.8422	11.5226
XLOC_000867	12.2448	14.2023	4.39448	4.01829
XLOC_000870	0.143202	0.138161	0.0357975	0.080578
XLOC_000871	0.133908	0.0787441	0.0461438	0.599543
XLOC_000875	165.003	2394.7	314.402	152.579
XLOC_000877	0.295587	0.175299	0.0523168	0.0578277
XLOC_000879	4.59714	6.66661	5.64691	5.27243
XLOC_000883	3.96579	7.67456	1.35901	2.25884
XLOC_000884	10.3466	9.45266	4.14411	8.65188
XLOC_000888	0.299145	2.02067	0.137075	0.210965
XLOC_000889	0.0477115	0.0615053	0.0106203	0.0557786
XLOC_000890	7.09773	18.5897	0.889896	1.89905
XLOC_000891	0.631174	2.48435	1.1535	0.532704
XLOC_000892	9.2028	9.43046	14.1933	15.5277
XLOC_000896	194.235	23.3495	1081.93	585.543
XLOC_000897	2.61738	0.48096	0.58563	3.06564
XLOC_000898	0.352538	0.219296	0.0206504	0.0406198
XLOC_000899	3.5391	2.05665	0.961776	0.655833
XLOC_000900	51.0641	40.4046	24.451	26.5019
XLOC_000901	17.8952	17.693	15.4524	15.0837
XLOC_000902	2.37434	1.04836	0.508645	3.24134
XLOC_000904	0.297616	0.0515742	0.105846	0.0972261
XLOC_000905	28.6911	28.1562	38.7552	8.04596
XLOC_000906	0.0671487	0.0543864	0.0272662	0.102799
XLOC_000908	145.643	118.817	66.6499	4.34802
XLOC_000909	24.5567	22.2651	18.6115	17.4242
XLOC_000911	0.670488	0.83204	0.0310061	0.154949
XLOC_000912	0.245461	0.117567	0.0678082	0.0431856
XLOC_000913	0.239234	0.0520836	0.323462	0.136996
XLOC_000914	0.137686	0.141835	0.22285	0.0628329
XLOC_000915	0.439133	0.191652	0.215651	0.102888
XLOC_000917	0.585188	0.63465	0.181849	0.734345
XLOC_000918	0.197648	0.226162	0.14478	0.155534
XLOC_000920	4.10153	5.43471	0.960672	5.12473
XLOC_000922	0.298745	0.0931153	0.306473	0.203654
XLOC_000925	17.7588	32.6771	4.94969	79.0911
XLOC_000926	0.507103	0.190303	0.040661	0.0956741
XLOC_000927	1.62187	0.542917	0.0209664	0.119125
XLOC_000929	0.17975	0.0214302	0.0351554	0.0481733
XLOC_000931	0.482763	0.268773	0.15791	0.320037
XLOC_000932	2.34017	4.53126	2.74461	1.41704
XLOC_000937	0.0984615	0	0.00670804	0.0186353
XLOC_000938	0.214353	0.157571	0.0473177	0.0976903
XLOC_000940	0.276847	0.872905	0.122377	0.239971
XLOC_000942	1.09811	0.498541	0.546165	2.3214
XLOC_000943	106.196	192.814	16.1874	48.2751
XLOC_000944	1.48924	0.68944	2.63436	1.87393
XLOC_000945	2.03694	3.10906	1.3969	1.19481
XLOC_000949	11.9594	62.9913	12.574	2.73133
XLOC_000950	0.104912	0.0525361	0.106367	0.20365
XLOC_000951	0.206044	0.0322699	0.529401	0.223399
XLOC_000956	0.0443037	0	0.018935	0.0114169
XLOC_000957	0.17176	0.353116	0.206693	0.101769
XLOC_000962	1.51533	2.42613	4.99045	2.87557
XLOC_000964	1.33258	0.625983	0.389353	1.10017
XLOC_000965	0.200257	0.0635203	0.0319056	0.234067
XLOC_000969	0.204498	0.120798	0.10395	0.328564
XLOC_000970	4.08435	7.63107	8.53469	18.5577
XLOC_000971	0.293986	0.101023	0.0904788	0.333592
XLOC_000972	0.0922844	0.181304	0.240665	0.282683
XLOC_000973	1.15578	3.35888	2.86105	0.0346325
XLOC_000975	0.0322609	0.0262925	0	0.00543956
XLOC_000976	0.107497	0.522324	0.953431	1.8016
XLOC_000980	80.8765	60.7663	14.8437	27.5676
XLOC_000981	346.754	444.614	78.7079	94.5687
XLOC_000982	136.022	154.292	25.7762	18.7947
XLOC_000983	0.583608	0.246134	0.959877	1.11887
XLOC_000984	3.108	13.0776	1.49502	0.473157
XLOC_000987	0.638205	0.348171	0.68698	0.40955
XLOC_000988	0.0513577	0	0.04833	0.035516
XLOC_000989	0.0410431	0.0081679	0.0802125	0.0680268
XLOC_000992	0.102808	0.187785	0	0
XLOC_000994	0.160201	0.00771423	0.0516231	0.0879331
XLOC_000995	146.226	91.9282	77.6746	95.2218
XLOC_000996	3.10355	0.474223	1.6932	2.08865
XLOC_000998	0.09785	0.0565824	0.068327	0.117196
XLOC_000999	0.358802	0.228981	0.765989	3.50595
XLOC_001000	0.174927	0.0807565	0.159496	0.765295
XLOC_001001	0.394639	0.0877428	0.000705614	0.361443
XLOC_001002	1.3938	0.898844	0.264692	0.200483
XLOC_001003	0.278152	0.17253	0.147728	0.284861
XLOC_001004	0.31561	0.174566	0.178255	0.348072
XLOC_001006	0.76905	0.21287	0.133362	0.0396782
XLOC_001008	0.426885	0.198411	0.513674	0.191482
XLOC_001009	0.0847816	0.127604	0.0384121	0.0100551
XLOC_001010	18.5042	22.641	0.203969	0.231446
XLOC_001011	0.130015	0.365154	0.769884	0.0717783
XLOC_001012	0.168206	0.169379	0.0124047	0.00758445
XLOC_001013	0.612773	1.40829	0.355324	0.101882
XLOC_001014	2.4152	9.73155	8.83501	0.409126
XLOC_001015	0.0688253	0.00355257	0.478558	0.0709692
XLOC_001017	0.128902	0.0368754	0	0.0219961
XLOC_001018	1.95265	14.9326	3.43432	0.811204
XLOC_001019	0.128107	0.0263504	0.134178	0.00680785
XLOC_001020	0.0961507	0.125531	0.170372	0.0474627
XLOC_001022	0.409525	0.260043	0.236789	1.26762
XLOC_001023	0.0796364	0.322014	0.270793	0.010261
XLOC_001024	0.00501098	0.0307745	0.0134243	0.0721894
XLOC_001025	0.0499299	0.136809	0.0456987	0.0260327
XLOC_001026	0.199147	0.161175	0.473902	0.102855
XLOC_001027	31.0529	48.0219	23.5499	15.9627
XLOC_001028	6.344	4.32961	1.73595	0.512491
XLOC_001030	0.630027	0.630602	0.964298	0.398022
XLOC_001031	0.232495	0.106149	0.011136	0.0269043
XLOC_001033	1.38689	0.757151	0.118081	0.900046
XLOC_001035	1.20895	4.30145	1.47338	0.403564
XLOC_001036	1.18865	1.47526	0.931146	2.10298
XLOC_001037	0.493285	0.158207	0.117462	0.138367
XLOC_001038	2.09699	1.45521	0.430387	0.659327
XLOC_001039	0.134234	0.0741404	0.0506045	0.198588
XLOC_001041	0.109063	0.0325743	0.0389663	0.0772499
XLOC_001042	44.0137	116.493	3.16481	1.27402
XLOC_001043	0.357365	0.157932	0.56055	0.907912
XLOC_001044	0.986524	0.83211	0.451907	0.35865
XLOC_001045	0.800417	0.541649	0.320922	0.287932
XLOC_001046	0.209162	0.0520413	0.316745	0.083979
XLOC_001047	0.808071	0.356299	0.101578	0.24271
XLOC_001048	0.692225	0.154311	0.429264	2.24415
XLOC_001051	0.0190718	0.0169203	0	0.00491318
XLOC_001053	0.291167	0.207323	0.155656	0.65046
XLOC_001054	1.32636	0.854024	1.1472	0.796783
XLOC_001055	0.622287	0.324906	0.360976	0.258553
XLOC_001057	0.338749	0.0817548	0.155249	0.245316
XLOC_001058	4.09489	2.00501	0.133668	0.270108
XLOC_001059	0.0122381	0	0.00484611	0
XLOC_001060	6.85673	25.4058	1.68875	0.262388
XLOC_001061	0.749436	0.554692	0.350228	0.647489
XLOC_001062	0.352127	0.21985	0.183481	0.521177
XLOC_001063	3.74169	3.43304	2.10193	1.95094
XLOC_001064	0.041682	0.0429328	0.0518824	0.0385422
XLOC_001065	0.0128562	0.00715562	0.0103562	0.0188118
XLOC_001066	0.24501	0.24731	0.170281	0.20816
XLOC_001067	0.0979886	0.00906518	0.137365	0.102789
XLOC_001068	0.41597	0.0167446	0.145023	0.0230634
XLOC_001071	1.01055	3.6249	0.652708	0.172265
XLOC_001072	3.06047	10.3232	0.318672	0.0667432
XLOC_001074	0.520099	1.48221	2.96534	0.988783
XLOC_001075	0.450089	0.055034	0.165781	0.183645
XLOC_001078	0.297123	0.282952	0.0755632	0.0148862
XLOC_001079	0.7774	1.01312	0.137043	0.0244615
XLOC_001080	8.89444	8.205	3.19818	9.01629
XLOC_001083	3.51538	2.0673	0.389927	0.437585
XLOC_001084	0.156143	0.15474	0.098318	0.0196023
XLOC_001085	1.12818	0.958993	1.03968	1.23627
XLOC_001086	0.211378	0.160411	0.182615	0.188222
XLOC_001088	0.0115943	0.0057457	0.00514282	0.0128218
XLOC_001089	0.146419	0.106896	0.0454046	0.0368046
XLOC_001090	0.226797	0.221786	3.16355	0.361804
XLOC_001091	0.134113	0.134278	0.283801	0.0207318
XLOC_001092	0.418056	0.0896154	0.290864	0.164912
XLOC_001093	3.48389	3.5293	1.60672	3.74238
XLOC_001094	0.0985783	0.0131708	0.0523227	0.101919
XLOC_001096	1.09799	0.126385	0.466153	0.449108
XLOC_001097	0.270972	1.13721	0.104901	0.00364153
XLOC_001098	0.339063	0.00958732	0.00401482	0.0839407
XLOC_001099	1.16112	0.145936	1.56489	1.85268
XLOC_001100	7.28678	3.17652	3.76616	4.15884
XLOC_001101	0.959004	1.08719	1.34175	2.93456
XLOC_001102	4.06659	9.94674	2.91639	0.724218
XLOC_001106	0.429323	0.134579	0.153976	0.178028
XLOC_001108	3.76314	4.9423	2.217	2.20393
XLOC_001109	10.9942	9.64157	37.0959	18.2088
XLOC_001110	0.151987	0.0554753	0.0276994	0.0860904
XLOC_001113	2.83137	1.67652	0.52293	0.175952
XLOC_001114	0.688026	0.351523	0.36089	0.457995
XLOC_001115	0.108671	0.118819	0.0989522	0.121007
XLOC_001116	1.43421	0.431993	0.137343	3.9323
XLOC_001117	0.885828	0.783895	0.320415	0.115289
XLOC_001119	0.725015	1.15102	0.612429	0.88626
XLOC_001121	3.00997	2.69998	0.759257	1.42322
XLOC_001124	0.692777	0.552782	0.109072	0.0130693
XLOC_001126	0.0669275	0.0111564	0.248378	0.521232
XLOC_001128	0.091223	0.0182269	0.0560584	0.0976983
XLOC_001129	0.118041	0.0370106	0.0281106	0.0959394
XLOC_001132	0.0607951	1.4791	0.039365	0.0156642
XLOC_001133	0.106933	0.0088946	0.0330451	0.00446612
XLOC_001135	2.35441	0.434209	1.2499	0.803888
XLOC_001136	0.474009	0.00575357	0.00833817	0
XLOC_001137	0.0667575	0.00422929	0.018363	0.127073
XLOC_001138	1.04962	0.679962	0.795045	0.0790358
XLOC_001139	0.0341703	0.110895	0.0362345	0.0352222
XLOC_001140	0.173785	0.145563	0.210399	1.19653
XLOC_001145	0.0431253	0.104276	0.204645	0.201384
XLOC_001146	0.809587	5.15152	0.485269	0.240454
XLOC_001147	54.524	24.1843	7.93145	3.5821
XLOC_001148	58.0067	21.8707	3.01424	1.88816
XLOC_001150	7.3443	1.57051	3.73759	7.46352
XLOC_001151	0.190974	0.333514	0.413977	0.582583
XLOC_001152	0.0232479	0.00289886	0.0438331	0.120117
XLOC_001155	0.135377	0.0716551	0.0243413	0.17487
XLOC_001156	0.267106	0.0732984	0.0404221	0.0925772
XLOC_001157	0.989562	0.635546	0.978179	1.41136
XLOC_001158	18.5148	9.80297	1.02305	0.0204375
XLOC_001159	0.13979	0.0749592	0.0639845	0.251206
XLOC_001160	0.964547	1.52688	2.02047	1.14231
XLOC_001161	0.639343	0.303227	0.253807	0.182343
XLOC_001167	9.36708	4.13713	5.96509	14.8681
XLOC_001169	0.721575	0.383482	1.9425	1.62801
XLOC_001170	2.16927	2.21541	0.701553	3.48272
XLOC_001171	0.441755	0.384192	0.146787	0.634909
XLOC_001173	0.435238	0.561283	0.282811	0.468864
XLOC_001174	0.368065	0.0522419	0.0581833	0.082976
XLOC_001175	0.0729435	0.105511	0.0423167	0.0148693
XLOC_001176	14.2012	13.4345	5.53221	8.83761
XLOC_001177	9.6959	26.8858	7.37954	9.53193
XLOC_001179	6.07044	3.73934	2.58069	2.22199
XLOC_001182	0.321356	0.144728	0.168972	0.00953845
XLOC_001183	1.07616	0.0856878	0.172872	0.0508264
XLOC_001184	0.621769	0.304039	0.877825	0.246544
XLOC_001186	1.40414	2.10354	0.572085	0.0327415
XLOC_001187	0.00899991	0.00446003	0.0161159	0
XLOC_001188	0.13517	0.0694204	0.0885049	0.136402
XLOC_001192	12.2082	34.2845	18.7146	4.04676
XLOC_001193	5.22662	3.59531	6.98501	4.71239
XLOC_001195	0.337668	0.0855722	0.615009	0.374976
XLOC_001197	0.0427626	0.0450762	0.316573	0.0085232
XLOC_001198	0.978987	0.399902	0.233944	0.333426
XLOC_001202	0.118574	0.0792425	0.106068	0.439646
XLOC_001203	0.296678	0.0202151	0.102316	0.148389
XLOC_001204	1.1451	1.33187	0.514328	0.764608
XLOC_001205	0.514628	0.803637	4.91921	0.329588
XLOC_001208	41.7185	142.594	53.024	3.23411
XLOC_001211	0.012136	0	0.0109508	0.013257
XLOC_001216	0.132417	0.0339824	0.0443059	0.864034
XLOC_001217	0.337108	0.0960562	0.105222	0.148322
XLOC_001219	0.800581	0.203282	0.147085	0.13085
XLOC_001221	0.737893	0.053608	0.321474	0.780904
XLOC_001222	0.510315	0.197787	0.239617	0.316246
XLOC_001226	1.48974	28.1177	0.565266	0.463783
XLOC_001227	0.44262	0.148002	0.176354	0.102944
XLOC_001228	0.410051	0.235691	0.128435	0.117548
XLOC_001230	48.7331	43.808	27.8612	26.2602
XLOC_001231	0.00779604	0.00968414	3.0682	0.0315908
XLOC_001233	0.0743701	0.0350742	0.0254387	0.0349831
XLOC_001234	0.0908494	0.00991807	0.186414	0.0965431
XLOC_001235	1.84023	1.41714	1.37903	2.5475
XLOC_001238	1153.09	1051.69	54.872	28.4355
XLOC_001239	42.8342	34.8454	18.8247	14.9027
XLOC_001242	0.0251799	0.0147963	0.00577586	0.00687856
XLOC_001249	1.59946	0.423756	0.363958	2.18668
XLOC_001251	0.0772901	0.174532	0.0997923	0.136777
XLOC_001252	472.424	510.649	135.854	154.96
XLOC_001254	0	0.00853392	0.0175229	0.0642725
XLOC_001255	0.0267765	0.0760696	0.00758214	0.08632
XLOC_001256	0.252971	0.13881	1.03747	1.27794
XLOC_001257	0.232847	0.0640706	0.181649	0.193447
XLOC_001258	0.0500762	0.0166753	0.126863	0.0490452
XLOC_001260	0.0158499	0.00392732	0.0249777	0.109283
XLOC_001261	0.149305	0	0.0401498	0.0197491
XLOC_001263	0	0.00801486	0.00382936	0
XLOC_001264	0.241903	0.281442	0.0800387	0.0176077
XLOC_001265	3.85623	7.73843	1.12459	4.00588
XLOC_001266	0.478462	0.447334	0.222948	0.15533
XLOC_001267	0.921902	0.472042	0	0.532308
XLOC_001270	6.78606	2.58023	5.63229	3.33749
XLOC_001272	0.425999	0.645288	0.150767	0.138897
XLOC_001273	0	0.023204	0.012856	0.0785921
XLOC_001274	5.24638	6.78504	2.08023	0.643037
XLOC_001275	0.851064	0.677884	0.202601	0.269761
XLOC_001276	0.965741	0.409982	0.499923	1.59206
XLOC_001277	0.156226	0.145853	0.0677748	0.25634
XLOC_001278	0.378118	0.0795294	0.232484	1.25387
XLOC_001279	1.21382	0.341516	0.826763	0.798709
XLOC_001280	0.465101	0.0567013	0.140196	0.460548
XLOC_001281	0.708653	0.253583	0.35322	0.0778867
XLOC_001282	0.198386	0.0278311	0.0243469	0.0074235
XLOC_001283	0.280668	0.083692	0.0579873	0.295105
XLOC_001284	4.17527	2.56045	5.28242	3.53723
XLOC_001285	0.602214	1.26082	0.552553	0.596283
XLOC_001286	0.125259	0.0945511	0.0915025	0.203635
XLOC_001287	0	0.12844	0.171504	0
XLOC_001288	0.430571	0.186328	0.998012	1.51662
XLOC_001289	0.168758	0.0451176	0.8051	0.358464
XLOC_001291	0.0423185	0.00477236	0.0278162	0.0224467
XLOC_001292	0.105796	0.00596544	0.0346061	0.0561121
XLOC_001293	0.682031	0.0909088	0.103226	0.818385
XLOC_001294	0.45435	0.0503354	0.0808648	0.152011
XLOC_001295	0.397304	0.0856834	0.0242536	0.00534287
XLOC_001296	1.04353	0.362411	0.058378	0.0642596
XLOC_001297	0.982318	0.762995	0.472157	0.257353
XLOC_001299	0.119846	0.16005	0.0258396	0.143781
XLOC_001300	0.267908	0.194069	0.180125	1.208
XLOC_001301	0.999645	0.881965	0.587838	0.0368212
XLOC_001303	6.45488	6.78721	1.47259	2.34361
XLOC_001304	0.577778	0.360636	0.275841	1.69555
XLOC_001305	0.163437	0.175221	0.107538	0.0566082
XLOC_001306	13.7013	2.02766	6.60889	15.2798
XLOC_001307	11.6722	43.7213	1.68339	1.27241
XLOC_001309	0.544268	2.02953	1.16426	24.6416
XLOC_001310	0.022101	0.100428	0.126833	0.0115279
XLOC_001311	0.512623	0.682734	0.337319	0.21115
XLOC_001312	2.22052	2.84277	3.41214	0.948317
XLOC_001313	0.0476716	0.0492093	0.01979	0.0861174
XLOC_001315	0	0.0217781	0	0
XLOC_001316	0.285751	0.0555771	0.0932035	0.061598
XLOC_001318	0.232982	0.0923428	0.234794	0.316852
XLOC_001320	0.0463818	0.00877244	0.0121817	0.0485877
XLOC_001321	1.70517	1.31839	2.30563	1.58256
XLOC_001322	0.991505	2.4755	0.114407	0.214616
XLOC_001323	0.651887	4.70473	0.0459221	0.0976148
XLOC_001324	1.18869	0.3489	4.11608	0.128288
XLOC_001327	0.862513	0.969695	0.218702	0.906541
XLOC_001332	0.0936299	0.928636	0.0709597	0.0375465
XLOC_001335	0.305182	0.209024	0.260411	0.863117
XLOC_001338	0.144645	0.069404	0.359113	0.0424584
XLOC_001339	0.09829	0.344241	0.00927736	0.0276179
XLOC_001340	3.73443	4.16339	4.65767	4.13164
XLOC_001341	0.556986	0.400909	0.501787	1.78396
XLOC_001342	0.152935	0.024269	0.289379	0.136908
XLOC_001343	0.873752	0.524641	0.0908559	0.0761824
XLOC_001347	0.309686	0.157999	0.180905	0.310864
XLOC_001348	0.0787457	0.0295511	0.144116	0.0921065
XLOC_001349	0.527711	0.271601	0.98586	0.894113
XLOC_001350	0.372675	0.333919	0.336349	0.164632
XLOC_001351	0.00566348	0.0060152	0.0330158	0.0279211
XLOC_001352	0.309146	0.171441	0.0519339	0.108561
XLOC_001353	0.198578	0.291243	0.358009	0.253024
XLOC_001355	2.06655	0.846449	0.631153	0.998987
XLOC_001356	0.363655	0.659697	0.790876	0.398204
XLOC_001357	0.220022	0.165779	0.0946959	0.0575925
XLOC_001358	1.96217	2.82932	1.71538	0.838981
XLOC_001359	0.0062208	0.0138637	0.0463934	0.00484783
XLOC_001360	0.298393	0.339355	0.149601	0.0136152
XLOC_001367	0.0949359	0.0162632	0.0861893	0.0958725
XLOC_001370	0.543877	0.13959	0.431024	0.208847
XLOC_001371	0.188714	0.0407105	0.139667	0.0498407
XLOC_001372	1.69501	1.15822	0.463306	0.0606139
XLOC_001373	31.5055	50.3327	1.55424	0.0566888
XLOC_001377	0.00789742	0.00492377	0.0857915	0.00862957
XLOC_001378	0.252722	0.08386	0.154088	0.0445702
XLOC_001381	0.0955723	0.125237	0.104894	0.267771
XLOC_001386	0.0107066	0	0.0334452	0.0355206
XLOC_001387	8.87809	10.672	4.66434	0.467095
XLOC_001389	23.192	50.4118	1.72165	1.74301
XLOC_001390	9.99277	114.587	14.5944	18.4002
XLOC_001391	0.0289256	0.0146859	0.0887395	0.646999
XLOC_001393	0.15363	2.1527	1.71906	0.286713
XLOC_001394	0.146459	0.0597087	0.0669342	0.0974341
XLOC_001396	0.317517	0.0543827	0.249887	0.0278457
XLOC_001397	0.992871	0.268621	1.78896	1.06218
XLOC_001398	0.352757	0.222535	0.0958708	0.427162
XLOC_001400	0.321692	0.417388	0.315611	0.17959
XLOC_001401	0.521577	0.0254813	0.0251594	0.172272
XLOC_001402	0.0444101	0.00970602	0.0505738	0.00473886
XLOC_001403	0.0686654	0.00673073	0.0289085	0.0473208
XLOC_001404	0.222888	0.00427917	0.0622896	0.0609838
XLOC_001406	0.12858	0.0267352	0.633293	0.1855
XLOC_001407	0	0	0	0.0409572
XLOC_001408	0.132234	0.16213	0.47368	0.0425422
XLOC_001411	0.796577	2.11974	0.880566	0.726824
XLOC_001412	0.764261	2.05297	3.55237	1.91579
XLOC_001413	0.105821	0.416337	0.20776	0.228982
XLOC_001414	0.0827552	0.0864488	0.190114	0.572568
XLOC_001416	0	0.0998466	0.0184114	0
XLOC_001417	0.749919	1.57485	0.209705	0.116775
XLOC_001421	0.400421	0.0706362	0.0823906	0.222916
XLOC_001422	0.0895443	0.040021	0.0172898	0.328861
XLOC_001423	0.288007	0.269498	0.156231	0.381585
XLOC_001424	0	0.0501732	0.224654	0.397818
XLOC_001428	0.0288073	0.00847126	0.0307869	0.0374754
XLOC_001429	2.14558	2.68691	0.140112	0.00591227
XLOC_001430	0.108317	0.103332	0.00659504	0
XLOC_001431	0.0787097	0.00748376	0.444437	0.000767982
XLOC_001432	0.102186	0.123393	1.95634	0.326167
XLOC_001433	0.0320866	0.0731024	0.0323624	0.0652089
XLOC_001435	0.275269	0.0782001	0.146251	0.14436
XLOC_001436	0.171699	0.0586958	0.022385	0.0986676
XLOC_001439	6.75829	20.6311	2.36981	1.03184
XLOC_001440	2.2596	3.56358	14.3285	0.796649
XLOC_001441	0.10311	0.275877	0.0105574	0
XLOC_001442	0.0848774	0.0244008	0.345625	0.0588024
XLOC_001445	0.506429	0.0677298	0.06695	0.222482
XLOC_001446	0.423848	2.17853	0.471361	0.0383365
XLOC_001447	0.0321522	0.00774211	0.0676824	0.0277239
XLOC_001448	1.26373	4.40896	0.697988	0.775043
XLOC_001450	0.474622	0.231241	0.266258	0.371596
XLOC_001453	0.040719	0.0206777	0.110276	0.0963169
XLOC_001454	0.230355	0.232704	1.01603	0.520393
XLOC_001455	0.444661	0.378908	0.333999	0.512527
XLOC_001456	0.16549	0.0425032	0.0198274	0.0801638
XLOC_001457	0.0734225	0.0259446	0.00428476	0.153662
XLOC_001458	0.914794	0.486311	1.5118	1.12209
XLOC_001459	0.298744	0.191616	0.126783	0.0831734
XLOC_001460	0.346018	0.155518	0.186456	0.00603854
XLOC_001461	0.452153	0.0143341	0.566554	0.475013
XLOC_001462	5.90013	8.41796	0.693765	0.319714
XLOC_001463	0	0.0160145	0	0.300164
XLOC_001464	0.385502	0.152853	0.231604	0.547889
XLOC_001465	0.383424	0.603676	0.242144	0.557743
XLOC_001466	0.308864	0.0789299	0.177654	1.35611
XLOC_001467	0.12007	0.0297973	0.0557272	0.103659
XLOC_001469	0.433941	0.197323	0.75406	0.959635
XLOC_001470	0.0853497	0.156302	0.218527	0.181997
XLOC_001471	1.33191	2.14872	3.3634	7.19379
XLOC_001472	0.323549	0.0395904	0.114953	0.338302
XLOC_001473	0.115062	1.09851	0	0
XLOC_001474	0.151392	0.408295	0.0411679	0.0586924
XLOC_001475	0.563702	0.741778	0.0659035	0.383323
XLOC_001476	0.260458	0.290232	0.0700727	0.132579
XLOC_001477	0.286152	0.153137	0.128606	0.0692814
XLOC_001478	0.411988	0.151022	0.203768	0.0991719
XLOC_001479	0.192672	0.202024	0.132937	1.49364
XLOC_001480	0.498059	0.386498	2.21703	2.14767
XLOC_001482	0.0451398	0.0326702	0.120053	0.054662
XLOC_001483	0.136319	0.0145749	0.0327248	0.101415
XLOC_001485	0.924256	1.01466	0.678396	0.549055
XLOC_001486	0.887611	3.52218	0.513523	0.207936
XLOC_001487	10.5343	9.88641	8.4696	10.3504
XLOC_001491	5.42348	14.3685	8.08088	0.978506
XLOC_001492	1.05652	0.65965	0.720152	1.02971
XLOC_001494	4.38316	1.15771	2.3916	6.14344
XLOC_001495	4.36519	4.55108	0.355615	1.39599
XLOC_001498	0.950894	1.01852	1.55253	1.66182
XLOC_001499	0	0	0.0681791	0
XLOC_001502	0.117928	0.0561067	0.474816	0.0141044
XLOC_001507	22.0407	33.0609	7.17492	8.68953
XLOC_001508	0.655516	2.81724	1.16942	0.267379
XLOC_001509	0.65309	0.979539	1.54098	0.758991
XLOC_001511	4.90279	3.52744	26.2149	24.7702
XLOC_001512	31.035	18.4193	45.235	33.8941
XLOC_001513	0.210639	0.0322805	0.0457887	0.175865
XLOC_001517	0.0471697	0.00548619	0.0312995	0.0290777
XLOC_001518	3.38229	11.0521	0.580527	0.374832
XLOC_001520	0.0998753	0.105933	0.0435817	0.171532
XLOC_001521	6.49867	5.15956	0.935018	2.26172
XLOC_001522	125.097	66.6888	32.5042	62.8624
XLOC_001524	0.217165	0.193777	0.125376	0.170714
XLOC_001525	0.418699	0.108089	0.155662	0.465805
XLOC_001526	0.103221	0.110743	0.00962401	0.125601
XLOC_001530	0.0990789	0.0059585	0.0588924	0.0265933
XLOC_001531	0.0359768	0.0152091	0.0038837	0.00965637
XLOC_001533	1.49964	0.877956	0.316339	0.106132
XLOC_001534	0.022839	0.0127787	0.0103042	0.137991
XLOC_001535	23.4316	76.7314	7.50919	1.41201
XLOC_001536	0.13445	0.073969	0.0244592	0.14346
XLOC_001539	0.438135	0.381754	0.0116979	0.063015
XLOC_001542	0.0673383	0.124237	0.0409299	0.0231769
XLOC_001547	0.175331	0.231897	0.933122	0.0208827
XLOC_001549	0.0202013	0.0414037	0.0859234	0.109569
XLOC_001550	0.562069	0.580119	0.275331	0.455468
XLOC_001553	0.19926	0.491624	16.8146	6.25681
XLOC_001556	0.174001	0.179402	0.0868459	0.0424596
XLOC_001557	0	0.0581068	0.00756653	0.256551
XLOC_001558	0.066227	0.278305	0.0630812	0.282369
XLOC_001559	0.354485	0.658561	0.335896	0.221214
XLOC_001560	0.00854915	0.0257379	0.00677072	0.00335109
XLOC_001561	21.9444	29.1864	19.6612	5.69028
XLOC_001564	0.52403	0.714342	0.256455	1.17893
XLOC_001565	5.2292	15.2266	0.805903	0.138793
XLOC_001568	0.458956	0.262619	0.0270962	0.0485873
XLOC_001569	0.0447179	0.0726953	0.0144931	0.0202276
XLOC_001570	10.6843	27.4742	15.3796	7.59781
XLOC_001571	10.0959	17.9945	5.42405	2.96771
XLOC_001573	0.120143	0.0686152	0.255286	0.362063
XLOC_001574	0.252059	0.210329	0.0843185	0.273629
XLOC_001577	0.0978697	0.243287	0.568733	0.291658
XLOC_001578	0.166562	0.133334	0.261128	0.140673
XLOC_001579	0.0716057	0.133549	0.0348724	0.0298384
XLOC_001580	2.45633	3.60063	3.67958	1.17117
XLOC_001582	1.33714	1.503	0.775197	0.500424
XLOC_001583	1.51813	0.342195	0.329359	0.383802
XLOC_001585	1.25158	0.260199	1.21253	1.61659
XLOC_001586	0.0701012	0.0291478	0.0298203	0.21077
XLOC_001587	3.85697	4.41776	1.42674	9.10373
XLOC_001588	0.114073	0.512717	0.030663	2.95596
XLOC_001589	0.174224	0.0765593	0.0130927	0.0314643
XLOC_001590	0.197603	0.153532	0.0627253	0.059794
XLOC_001591	2.00203	2.93127	0.566015	1.25399
XLOC_001593	0.676213	0.264709	0.122995	0.570292
XLOC_001595	0.170287	0.218133	0.0503824	0.0093878
XLOC_001596	0.063744	0.0360778	0.0228597	0
XLOC_001597	0.556753	0.103406	0.296703	0.190771
XLOC_001599	0.371812	0.0992417	0.109036	0.63575
XLOC_001600	0.272535	0.128846	0.0321575	0.0566366
XLOC_001601	0.884638	0.456944	0.0908096	0.196236
XLOC_001602	0.575805	1.65033	2.33241	6.86519
XLOC_001603	1.87815	1.43957	0.430095	0.637557
XLOC_001604	0.11905	0.03676	0.0651393	0.112252
XLOC_001605	0.143726	2.49515	0.334892	0.544672
XLOC_001606	0.865548	1.26884	1.19294	4.94037
XLOC_001607	1.27145	0.860872	0.99546	1.31016
XLOC_001608	0.388028	0.22526	0.0550479	0.652333
XLOC_001609	0.777901	0.493199	0.252779	1.03757
XLOC_001610	0.99298	0.515199	0.71793	1.36933
XLOC_001612	0.429923	0.47841	0.0586761	0.150854
XLOC_001613	1.01262	0.510564	0.0684333	0.107052
XLOC_001615	0.18978	0.096595	0.658569	0.0856523
XLOC_001616	0.180902	0.0611168	0.0944986	0.142786
XLOC_001619	0.574481	15.8152	3.94171	18.5489
XLOC_001620	3.71783	27.1972	13.4046	43.1701
XLOC_001624	1.5763	0.463692	0.180482	0.0895757
XLOC_001626	0.0263927	0.0925966	0.423429	0.570351
XLOC_001627	0.491256	0.534418	0.18663	0.228488
XLOC_001628	0.204021	0.0566879	0.30441	0.131304
XLOC_001629	0.244075	1.84606	0.216619	0.155723
XLOC_001630	0.247702	0.238493	0.0782203	0.0190103
XLOC_001631	1.54349	1.01219	1.2147	0.705338
XLOC_001632	0.376365	0.334112	0.125499	0.114607
XLOC_001633	4.62629	2.24769	6.61084	7.23323
XLOC_001635	2.21065	4.83749	2.81268	0.300815
XLOC_001636	0.109199	0.0743632	0.145335	0.0201475
XLOC_001637	12.4153	17.065	8.82196	1.01143
XLOC_001638	16.1084	31.943	41.8612	21.9611
XLOC_001639	0.114052	0.0823219	0.0221957	0.229773
XLOC_001641	0.768871	1.18727	2.0916	2.25868
XLOC_001642	0.0724271	0.0526464	0.0182663	0.0764741
XLOC_001644	0.903205	0.309482	0.443123	0.838779
XLOC_001646	0.0789889	0.0552845	0.045957	0.0449053
XLOC_001648	1.14966	0.679909	1.07694	0.892014
XLOC_001649	0.162862	1.16751	0.0798929	0.154551
XLOC_001650	0.635827	0.845824	0.114154	1.03832
XLOC_001651	0.903107	2.52175	0.564607	0.470035
XLOC_001652	0.504499	0.56124	0.326963	0.236057
XLOC_001653	0.904023	0.81765	0.74516	2.61943
XLOC_001654	0.00909121	0	0.361724	0.0177341
XLOC_001657	0.194627	0.191353	0.127373	0.276395
XLOC_001658	0.488844	0.116676	0.197548	0.382698
XLOC_001659	0.0113908	0.0123945	0.0768828	0.0499297
XLOC_001660	0	0.0124221	0.178743	0.00532868
XLOC_001661	0.0925258	0.412336	1.21328	0.033682
XLOC_001662	0.058456	0.0947932	0.0134089	0.0482913
XLOC_001663	0.290893	0.16857	0.388204	0.290728
XLOC_001664	0.179518	0.180064	0.28713	0.479142
XLOC_001665	0.136573	0.0651536	0.0700995	0.0506955
XLOC_001666	0.283515	0.340956	0.0506571	0.0779484
XLOC_001667	0.973577	8.70337	2.38354	0.642695
XLOC_001669	0.30725	0.203407	0.17905	0.16379
XLOC_001670	0.909936	0.160137	0.169006	1.52425
XLOC_001671	0.441311	0.163316	0.088047	0.173173
XLOC_001672	0.750191	0.0843037	0.114396	0.371808
XLOC_001673	0.136682	0.315084	0.713578	0.627527
XLOC_001675	0.708986	0.0679447	0.0586021	0.0390455
XLOC_001676	0.588191	0.0425001	0.00691363	0.0200368
XLOC_001677	1.13952	0.760503	0.481723	0.465471
XLOC_001680	0.416448	0.0649161	0.172148	0.310587
XLOC_001682	0.0661143	0.0146771	0.033027	0.0540582
XLOC_001683	0.0296088	0	0.0661531	0.0870533
XLOC_001685	0.182295	0.0848294	0.391627	0.38692
XLOC_001686	0.0518783	0.0946383	5.62311e-11	0.112604
XLOC_001687	9.0832	12.0395	18.4985	6.02908
XLOC_001689	0.718692	0.442948	0.244439	0.328844
XLOC_001690	5.25308	1.3352	11.8131	22.6506
XLOC_001691	0.282742	0.192628	0.231625	0.102865
XLOC_001692	0.879951	0.103661	0.262601	0.329831
XLOC_001695	0.300625	0.0893884	0.0187146	0.018869
XLOC_001696	0.0829505	0.0552155	0.0755947	0.0404525
XLOC_001698	0.225965	0.205803	0.102016	0.170399
XLOC_001700	2.17188	1.3297	0.951459	0.568557
XLOC_001701	0.34747	0.024175	0.158016	0.351845
XLOC_001702	0.289104	0.00532339	0.145137	0.328148
XLOC_001704	1.34971	3.08591	0.365815	1.814
XLOC_001705	15.0856	19.0714	9.09623	4.01538
XLOC_001708	0.128189	0.195011	0.0211725	0.0561788
XLOC_001709	4.45382	13.686	13.3527	10.7977
XLOC_001711	0.19194	0.0829849	0.0784055	0.126518
XLOC_001712	0.13754	0.449275	0.650807	0.363429
XLOC_001716	0	0.0124908	0	0
XLOC_001719	0.322871	0.265046	0.568058	0.00822261
XLOC_001720	2.09594	0.725067	5.69132	1.98293
XLOC_001721	0.024005	0.0211706	0.0142067	0.0839033
XLOC_001722	0.541408	0.165126	0.0704769	0.159201
XLOC_001723	0.2244	0.0589337	0.0393496	0.0282743
XLOC_001724	0.493586	7.6212	0.979217	0.406484
XLOC_001725	0.774247	1.03609	0.182275	0.0859807
XLOC_001726	0.139836	0.061206	0.333744	0.11107
XLOC_001728	0.100368	0.0622884	0.0340164	0.0495442
XLOC_001729	0.0454513	0.048556	0.00489314	0.133162
XLOC_001730	0.263861	1.33987	0.471675	0.34246
XLOC_001731	0.0545951	0.0744377	0.265076	0.332613
XLOC_001732	0.126616	0.564232	0.219181	0.222217
XLOC_001733	0.510049	1.01943	1.39709	18.2218
XLOC_001734	0.110124	0.149805	0.152745	0.0417813
XLOC_001735	1.8469	6.38326	2.98009	0.624733
XLOC_001736	18.7779	101.67	15.8033	16.6415
XLOC_001740	882.559	977.877	69.0278	71.2791
XLOC_001741	0.219853	0.0475777	0.117895	0.0825695
XLOC_001742	0.41659	11.7102	1.01409	0.813298
XLOC_001743	0.211436	0.0212076	0.285504	0.342047
XLOC_001744	0.0596792	0.0128954	0	0
XLOC_001749	1.0624	7.19372	0.74813	0.23311
XLOC_001751	0.527666	1.08068	0.244082	0.850548
XLOC_001753	2.84965	3.33678	8.00969	5.38226
XLOC_001758	0.161463	0.0370891	0.00734299	0.0268882
XLOC_001761	1.20787	1.0379	0.583071	3.15326
XLOC_001762	0.460631	0.195331	0.228383	0.0693436
XLOC_001763	0	0	0.00493841	0.00301339
XLOC_001764	0	0	5.80576e-08	0
XLOC_001765	0.697022	0.273147	0.0958544	0.130775
XLOC_001767	0.315801	0.156828	0.164328	0.339539
XLOC_001768	0.123533	0.105596	0.0371932	1.36739
XLOC_001770	0.458822	0.153275	0.0808699	0.0722964
XLOC_001772	0.863657	2.97708	0.967664	0.687817
XLOC_001773	0.348044	4.73291	0.130664	0.0713746
XLOC_001775	2.21991	0.729393	1.89818	0.919016
XLOC_001776	0.0712676	0.165771	0.337398	0.0457081
XLOC_001777	0.534919	0.244119	0.387442	0.0314295
XLOC_001778	0.227992	0.0266916	0.228427	1.45451
XLOC_001780	0.385552	0.254716	2.58431	0.330744
XLOC_001781	2.28992	0.52192	5.02199	5.30418
XLOC_001784	1.31918	0.611213	3.62053	1.95819
XLOC_001785	0.406297	0.157423	0.366818	0.310308
XLOC_001786	0.177623	0.557582	0.0499895	0.0230701
XLOC_001787	0.133419	0.0307014	0	0
XLOC_001788	1.17415	1.26058	0.0975464	0.114034
XLOC_001790	1.02153	0.282171	0.581558	0.974747
XLOC_001791	0.274565	0.186316	0.22042	0.179201
XLOC_001792	0.276143	0.11322	0.132173	0.515828
XLOC_001794	4.86634	1.68026	5.06464	6.68358
XLOC_001795	0.700657	0.175935	0.372474	0.378146
XLOC_001796	0	0.00876389	0.110571	0.164685
XLOC_001799	0.064549	0.0305836	0.0967479	0.0470035
XLOC_001800	0.295298	0.24911	0.218361	0.363961
XLOC_001801	0.559297	0.383177	0.704029	0.0230665
XLOC_001802	3.09937	0.262124	2.73364	3.19248
XLOC_001803	0.298365	0.112051	0.374471	0.274147
XLOC_001804	1.85944	5.36487	3.15964	0.494195
XLOC_001805	0.136775	0.143874	0.37032	0.284256
XLOC_001806	0.456225	1.84383	0.535145	1.20304
XLOC_001807	1.24225	0.784296	0.52035	1.18395
XLOC_001808	5.24631	0.352263	1.81212	4.48327
XLOC_001809	0.635215	0.245198	0.369823	0.0600294
XLOC_001810	0.198263	0.0841899	0.185017	0.437644
XLOC_001811	0.0624713	0.0117653	0.247301	0.449403
XLOC_001812	0.143511	0.501335	0.0925276	0.134424
XLOC_001813	0.0398611	0.0172165	0.109013	0.208679
XLOC_001814	0.386716	0.225916	0.206581	0.27991
XLOC_001815	6.31966	3.57035	6.75378	6.64103
XLOC_001816	2.11078	1.7897	2.3401	2.34399
XLOC_001817	0.55545	0.858291	0.0820863	0.278531
XLOC_001818	0.0704645	0.0441653	0.253142	0.0388298
XLOC_001820	0.0790989	0.0939557	0.127088	0.0113959
XLOC_001821	0.575592	0.193886	0.135041	0.224395
XLOC_001822	1.59971	1.5723	3.16718	3.19157
XLOC_001824	0.143132	0.0470451	0.0473421	0.31246
XLOC_001825	1.80395	0.825878	8.75033	1.19818
XLOC_001826	0.407531	0.201601	0.500123	0.537143
XLOC_001827	1.42559	13.0559	1.45358	0.624792
XLOC_001828	0.138413	0.0224557	0.0450275	0.0945417
XLOC_001829	0.349213	0.0857007	0.011262	0.0699004
XLOC_001830	2.89871	4.17464	0.772894	0.261487
XLOC_001832	0.289876	0.098448	0.0238483	0.0799743
XLOC_001834	0.03993	0.0421567	0.00792733	0.0978358
XLOC_001835	0.22887	0.137973	0.0517004	0.057038
XLOC_001836	0.54361	0.405228	0.227899	0.428054
XLOC_001837	14.0913	38.8053	2.27413	0.513002
XLOC_001839	0.973654	0.261415	0.546341	0.191044
XLOC_001840	0.277391	0.110073	0.0689577	0.0908863
XLOC_001841	0.694481	0.277197	0.199695	0.282515
XLOC_001842	0.322419	0.039918	0.157526	0.0383744
XLOC_001843	0.670484	0.735079	0.661957	0.704548
XLOC_001845	0.093339	0.0183887	0.0994056	0.127151
XLOC_001846	1.65968	0.518299	0.306545	0.303668
XLOC_001847	0.136097	0.02773	0.0115199	0.0212842
XLOC_001848	2.25028	1.99686	3.01453	3.22582
XLOC_001849	7.39911	0.933889	1.54963	2.15529
XLOC_001850	0.314254	0.0743202	0.104365	0.0918424
XLOC_001852	0.210206	0.0774904	0.0837942	0.224433
XLOC_001853	0.106036	0.0561345	0.979567	0.0344854
XLOC_001854	0.180996	0.12514	0.095347	0.0356273
XLOC_001855	0.0928975	0.0371636	0.0327649	0.0495514
XLOC_001856	0.0565513	0.0359452	0.123101	0.121404
XLOC_001857	0.154335	0	0.0196287	0.378832
XLOC_001858	1.38086	0.6028	0.00605252	0.310498
XLOC_001859	4.29324	1.96656	0.741119	0.619215
XLOC_001860	0.0871334	0.101565	0.0391142	0.00338076
XLOC_001861	0.101169	0.0272991	0.0375766	0.0562193
XLOC_001862	0	0.00329769	0.00305284	0
XLOC_001865	4.67389	5.16357	1.75672	1.34497
XLOC_001866	0.125766	0.0547544	0.0301017	0.0365092
XLOC_001867	1.02762	0.335982	1.14985	0.18924
XLOC_001868	0.449405	0.224013	0.0930867	0.129187
XLOC_001873	45.9207	66.9158	17.3377	23.8429
XLOC_001874	1.15225	1.7449	1.15877	0.82689
XLOC_001875	0.279708	0.173947	0.159721	0.0929533
XLOC_001878	0.215812	0.0777386	0.0319396	0.072425
XLOC_001879	0.111223	0.0222246	0.0641454	0.0389516
XLOC_001882	0.0937319	0.0951046	0.0924458	0.074968
XLOC_001883	1.72009	1.7469	1.64393	0.769961
XLOC_001884	0.290119	0.0968697	0.29915	0.175777
XLOC_001885	0.901115	0.485776	0.255754	0.375226
XLOC_001888	0.273374	0.0742703	0.213615	0.204828
XLOC_001889	0.410483	0.0548834	0.0395539	0.265782
XLOC_001891	18.2868	14.0794	23.9127	25.6044
XLOC_001892	0.149331	0.313274	0.18801	0.169584
XLOC_001894	0.141711	0.0837333	0.079868	0.235474
XLOC_001895	0.475743	0.126665	0.138439	0.278733
XLOC_001897	0.187444	0.0650889	0.15549	0.33019
XLOC_001898	0.228739	0.0499139	0.201934	0.255265
XLOC_001901	0.0526445	0.113534	0.347677	0.0628456
XLOC_001902	0.172563	0.073402	0.218582	0.0786143
XLOC_001903	0.188569	0.0559856	0.54661	0.610536
XLOC_001904	0.156709	0.0278614	0.323136	0.603167
XLOC_001907	0.132761	0.532967	0.452053	0.167356
XLOC_001908	0.331186	0.0867827	0.0624849	0.129252
XLOC_001909	0.294372	0.106693	0.33261	0.342527
XLOC_001912	297.796	260.53	128.413	66.0254
XLOC_001913	0.533223	0.795674	0.967237	0.380208
XLOC_001914	0.265477	0.0489727	0.247783	0.39777
XLOC_001916	0.0477308	0.0653262	0.135402	0.0703231
XLOC_001918	0.531128	0.301274	0.0301768	0.148371
XLOC_001919	0.390048	0.375201	0.0314077	0.22996
XLOC_001920	0.345263	0.304393	1.51656	0.579571
XLOC_001921	0.253782	0.0850335	0.0331289	1.26629
XLOC_001923	7.76308	12.729	10.466	6.89096
XLOC_001924	0.380326	0.173512	0.0532838	0.200872
XLOC_001925	23.4089	22.4558	49.0178	189.412
XLOC_001926	2.82276	2.72018	0.0509709	1.00749
XLOC_001928	0.357549	0.389336	0.215678	0.147057
XLOC_001929	0.110056	0.137554	0.0593571	0.215254
XLOC_001930	0.584349	0.362119	1.73117	0.798561
XLOC_001931	4.7254	6.15833	2.5663	2.09917
XLOC_001935	0.0622655	0.062772	0.0491878	0.26349
XLOC_001936	0.0178583	0.0101174	0	0.00975696
XLOC_001937	0.153074	0.0547996	0.0679637	0.047426
XLOC_001938	0.132167	0.0918078	0.0491611	0.0436016
XLOC_001939	0.0760374	0.0151937	0.0995092	0.268849
XLOC_001940	2.9616	6.86079	2.86018	1.94056
XLOC_001942	0.421312	0.291122	0.0810961	0
XLOC_001943	0.136432	0.0122264	0.124745	0.0790172
XLOC_001947	0.233577	0.291909	0.0594638	1.21426
XLOC_001949	0.172197	0.35043	0.132964	0.00749964
XLOC_001950	0.346181	0.159955	0.126964	0.232495
XLOC_001952	1.61699	11.8986	1.05201	0.0583107
XLOC_001954	37.3429	46.7506	31.3317	42.8343
XLOC_001956	0.943943	0.178698	0.0223995	0.0380537
XLOC_001958	1.37518	5.12465	2.16941	0.70093
XLOC_001959	5.80392	6.88956	3.63395	0.749767
XLOC_001960	0.481844	0.111843	0.55507	0.374193
XLOC_001961	0.0904955	0.0118977	0.0272622	0.0259024
XLOC_001963	0.15816	0.112802	0.174999	0.171903
XLOC_001964	0.0056812	0.0455084	0.0305921	0.0279356
XLOC_001966	0.104819	0.0485788	0.130976	0.0353474
XLOC_001967	3.57836	3.197	1.31274	1.67172
XLOC_001969	0.806096	0.756611	2.59011	1.33719
XLOC_001971	0.238344	2.91611	0.221237	0.0739609
XLOC_001972	0.0906116	0.275124	0.0075621	0.0162176
XLOC_001978	0.758208	1.40291	0.486492	0.604596
XLOC_001979	0.0718755	0.0295122	0.0530421	0.0902898
XLOC_001980	0.189818	0.0792843	0.0616834	0.147999
XLOC_001981	0.300236	0.188836	0.0725614	0.0573189
XLOC_001982	0.17198	0.0246324	0.0989065	0
XLOC_001983	2.43801	1.09355	3.04635	4.49131
XLOC_001984	0.515842	0.0495228	0.21726	0.264356
XLOC_001987	0.141574	0.0440296	0.0810562	0.211289
XLOC_001988	0.820765	0.334695	0.26574	0.363346
XLOC_001989	0.692617	0.291003	2.78523	2.08808
XLOC_001990	0.519775	0.1833	0.134401	0.277656
XLOC_001991	0.691284	0.227926	0.109512	0.226938
XLOC_001992	4.0679	5.55209	3.56881	1.07217
XLOC_001993	0.325694	0.0124508	0.00345214	0
XLOC_001994	0.992906	2.60538	0.0552702	0.201062
XLOC_001996	3.03541	1.85636	2.83977	2.22185
XLOC_001997	0.80684	0.563363	0.172942	0.854414
XLOC_001998	0.0788461	0.0603096	0.338749	0.110021
XLOC_001999	0.398721	0.274416	0.0821249	0.0633173
XLOC_002000	0.381768	0.433098	0.117677	0.072361
XLOC_002001	0.137213	0.123617	0.0348448	0.0809266
XLOC_002002	2.52179	1.3663	0.66999	3.58859
XLOC_002003	0.0689329	0.195894	0.0859234	0.33931
XLOC_002004	6.4586	3.67616	2.26376	4.6611
XLOC_002005	0.248683	0.099167	0.0344529	0.0833348
XLOC_002006	0.109089	0.0166838	0.0151891	0.00919688
XLOC_002007	0.401524	0.235375	0.0539271	0.373102
XLOC_002008	0.686691	0.445234	0.529665	1.53715
XLOC_002009	0.266977	0.0455244	0.00530521	0.0132267
XLOC_002010	0.144084	0.199611	0.128608	0.324936
XLOC_002011	0.0309181	0.0726725	0.0425528	0.0675583
XLOC_002012	0.352117	0.134932	0.0609949	0.124738
XLOC_002013	1.70946	0.361391	0.781854	2.00784
XLOC_002014	0	0.0535332	0.0302831	0
XLOC_002015	0.48263	0.27878	0.23688	0.202308
XLOC_002016	0.177188	0.131603	0.0120701	0.0372046
XLOC_002017	1.86645	0.408646	8.51116	4.01842
XLOC_002018	0.598683	0.0526331	0.444816	0.715432
XLOC_002019	0.189185	0.0209751	0.263932	0.0979581
XLOC_002021	0.909107	0.820633	0.816441	0.629121
XLOC_002027	7.12201	5.22797	6.1579	5.41493
XLOC_002028	57.5533	79.4665	5.15493	7.2821
XLOC_002029	0.509191	0.0177573	0.264155	0.143502
XLOC_002031	1.25827	0.896204	0.427227	2.75329
XLOC_002032	0.215624	0.138104	0.0225431	0.234632
XLOC_002035	0.610426	0.136046	0.316852	0.376532
XLOC_002036	1.51024	1.39614	2.10334	1.57496
XLOC_002037	0.645527	0.352984	0.158998	0.119405
XLOC_002038	3.31884	2.73319	1.97148	1.88285
XLOC_002039	0.191969	0.241563	0.223556	0.312592
XLOC_002040	0.800226	0.73501	0.484743	0.274665
XLOC_002041	0.0915783	0.122398	0.0971545	0.0184785
XLOC_002042	0.99091	0.105768	3.23298	0.208564
XLOC_002043	2.31838	166.119	52.2697	190.375
XLOC_002044	0.0567516	0.0356529	0.0497977	0.430834
XLOC_002045	0.41528	0.0361117	0.0900349	0.0719878
XLOC_002046	0.0808042	0.0724452	0.195786	0.147511
XLOC_002047	0.266857	0.0593371	0.16506	0.0697769
XLOC_002049	0.425541	0.147371	0.0506157	0.0230609
XLOC_002050	0.163375	0.175502	0.0285203	0.0689309
XLOC_002051	0.407537	0.265017	0.0328841	0.0879132
XLOC_002052	1.48882	0.897243	1.72716	0.0912848
XLOC_002053	1.00679	0.198153	0.311037	0.0904128
XLOC_002054	0.872804	1.02618	0.164095	2.00704
XLOC_002055	0.193043	0.0035255	0.0879243	0.0916981
XLOC_002056	0.0547528	0.134806	0.0625365	0.164373
XLOC_002058	5.7827	1.10066	3.47678	6.79962
XLOC_002060	3.15486	2.50561	1.70118	2.80371
XLOC_002061	0.455609	0.385756	0.0608876	0
XLOC_002062	0.515585	0.30741	0.0767813	0.0945005
XLOC_002063	0.308814	0.12839	2.50964	0.0743652
XLOC_002066	0.674518	0.0927925	0.415716	0.396666
XLOC_002067	0.286689	0.0731236	0.280321	0.248574
XLOC_002068	0.109497	0.019298	0.0501685	0.207134
XLOC_002070	0.312475	0.223444	0.0671779	0.199791
XLOC_002071	0.413595	0.030328	0.178781	0.23409
XLOC_002072	0.0289139	0.0192944	0.0353993	0.029032
XLOC_002073	0.00943499	0.0315118	0.114656	0.0387193
XLOC_002074	0.224149	0.0374941	0.0328194	0.0135293
XLOC_002075	1.10651	3.30188	0.11747	0.0654009
XLOC_002076	1.33947	9.02704	0.593025	0.490527
XLOC_002077	0.39626	0.210008	0.0547521	0.0264843
XLOC_002078	6.52894	10.9778	0.510461	0.00816669
XLOC_002079	0.790601	0.493532	0.501265	0.0687492
XLOC_002080	2.71533	3.35063	0.483244	0.190852
XLOC_002081	0.112284	0.188051	0.0116333	0.0210989
XLOC_002082	0.484329	0.286935	0.0835647	0.253742
XLOC_002083	0.53343	0.0896005	0.246303	0.212088
XLOC_002084	0.739365	1.3758	0.333402	1.96389
XLOC_002085	0.440576	0.14835	0.0900959	0.0795108
XLOC_002086	1.80045	3.66554	1.80691	2.45263
XLOC_002087	0.376549	0.14521	0.09969	0.341428
XLOC_002089	4.50941	60.7589	6.88841	4.33234
XLOC_002090	19.8501	18.1062	15.8284	14.9702
XLOC_002093	0.00633442	0.0243999	0.00571577	0.00346085
XLOC_002096	0.0198579	0.0687538	0.0205629	0.0323411
XLOC_002097	0.119838	0.0166288	0.0484463	0.0686291
XLOC_002100	0.118233	0.555026	0.0583498	0.162967
XLOC_002101	640.902	968.705	32.5868	43.5394
XLOC_002102	3.27352	8.92385	3.75023	6.25649
XLOC_002104	10.5309	5.4099	3.81721	2.39177
XLOC_002107	0.867643	1.4033	1.21594	1.22544
XLOC_002108	1.77244	0.674392	0.84985	1.25507
XLOC_002109	1.31342	1.56204	5.00765	3.57591
XLOC_002111	32.9943	40.9309	1.09464	2.1506
XLOC_002113	14.851	14.5981	11.93	8.70203
XLOC_002114	48.816	52.9776	4.26705	6.67573
XLOC_002115	17.5098	27.5392	2.1283	3.23474
XLOC_002116	15.0911	14.6851	3.07479	5.23459
XLOC_002121	34.6639	55.0498	14.6765	22.1341
XLOC_002123	0.704122	0.865289	0.0430042	0.0844282
XLOC_002125	0.427851	0.285834	0.726277	0.286945
XLOC_002127	1.17942	0.311888	1.53795	2.41046
XLOC_002129	0.0410314	0.0222566	0	0.0362323
XLOC_002130	0.326596	0.170187	0.201517	0.0186853
XLOC_002131	1.60556	0.905054	0.0614418	8.058
XLOC_002132	0.176121	0.0405204	0.108372	0.0522084
XLOC_002133	1.38264	3.51125	4.14781	0.388644
XLOC_002134	0.0924497	0.156291	0.271384	0.0266855
XLOC_002135	9.49342	44.4584	14.5918	1.15924
XLOC_002136	0.0803007	0	0.0989476	0.0853403
XLOC_002138	0	0.0116672	0.0334443	0.0274297
XLOC_002140	29.4462	34.9726	20.5623	19.2947
XLOC_002141	0.0378431	0.00375075	0.0309051	0.0166403
XLOC_002142	0.253401	0.156189	0.0379849	0.0887275
XLOC_002143	0.15077	5.53985	1.30846	2.17356
XLOC_002145	0.0860225	0.0109833	0.014582	0.0392399
XLOC_002146	0.930337	0.683183	0.543779	0.215725
XLOC_002147	0.732662	4.62431	8.3124	0.678895
XLOC_002149	4.16162	5.45606	8.01011	4.06842
XLOC_002150	0.331717	0.0806283	0.105197	0.226176
XLOC_002151	0.195688	0.287615	0.051005	0.0379399
XLOC_002155	0.472122	1.15362	0.0534717	0.319625
XLOC_002159	2.10883	2.74321	0.418427	0.478754
XLOC_002160	0.130873	0.044544	0.0258199	0.0470234
XLOC_002161	0	0	0	0
XLOC_002163	3.45808	5.33656	3.07066	1.20131
XLOC_002164	1.88883	0.802271	2.77874	3.34785
XLOC_002166	3.22712	2.0412	2.9754	1.51078
XLOC_002168	0.5313	0.0166839	1.48318	0.408566
XLOC_002171	0.0484833	0.0867671	0.119123	0.0374739
XLOC_002173	0.545432	0.118874	0.492388	0.042837
XLOC_002178	0.992179	0.382363	1.0513	1.12636
XLOC_002179	0.230307	0.146814	0.0651269	0.182125
XLOC_002180	0.0165294	0.0165128	0.0331935	0.113648
XLOC_002182	4.19737	2.4898	6.70623	8.25118
XLOC_002183	488.552	328.505	4.91775	10.6822
XLOC_002185	6.47558	5.68712	12.5347	4.16821
XLOC_002188	0.107921	0.299778	0.294735	0.043995
XLOC_002189	1.14927	2.62828	2.63523	1.21832
XLOC_002192	0.832059	1.01025	1.70586	1.0402
XLOC_002194	0.311135	0.96633	0.0257394	0.00648449
XLOC_002195	0	0.0282217	0	0.0408708
XLOC_002196	25.8838	46.2748	19.2717	16.9058
XLOC_002198	0.127048	0.0899008	0.0345305	0.892694
XLOC_002200	18.8774	27.5367	29.3063	49.912
XLOC_002205	0.097007	0.148232	1.14402	0.108928
XLOC_002206	2.25749	1.94083	2.22731	1.19697
XLOC_002207	0.768871	0.142112	0.28893	0.75738
XLOC_002208	0.35432	0.203783	0.141611	0.214108
XLOC_002209	1.31275	2.90012	1.07493	0.345637
XLOC_002210	1.46072	1.01998	1.14951	1.73954
XLOC_002212	0.0834395	0.081505	0.0309806	0.0471223
XLOC_002213	0.282423	0.179441	0.292291	0.221408
XLOC_002215	0.64714	2.64892	1.18841	3.38758
XLOC_002216	0.0447568	0.0124555	0.140313	0.260568
XLOC_002218	0.106333	0.884297	1.66401	0.323074
XLOC_002219	0.420699	0.508091	2.58973	0.682604
XLOC_002220	101.044	61.97	6.96291	9.04163
XLOC_002221	26.2991	10.2666	9.05826	3.81431
XLOC_002222	11.3832	8.46328	2.5673	1.27542
XLOC_002223	5.00612	10.9541	2.021	0.814076
XLOC_002225	0.624935	0.294236	0.264789	0.570248
XLOC_002228	3214.07	4176.8	62.6027	7.48219
XLOC_002229	165.528	213.925	0.602057	0.336849
XLOC_002231	69.2154	1020.9	4.19427	0.487306
XLOC_002232	2.498	0.866997	0.589683	0.0901366
XLOC_002233	16.6911	68.2312	15.8485	12.3381
XLOC_002234	0.137803	0.243474	0.0599187	0.662959
XLOC_002238	0.624542	0.404609	3.91482	1.34207
XLOC_002240	0.0109016	0.0189908	0.0701529	0.160273
XLOC_002242	20.165	18.1546	8.66528	4.8097
XLOC_002244	10.4873	21.9049	6.30324	5.43861
XLOC_002245	7.55555	8.28674	9.18441	6.92614
XLOC_002248	0.284126	0.284006	0.10916	0.121785
XLOC_002249	0.103319	0.111239	0.387578	1.54418
XLOC_002250	0.673866	0.101765	0.123484	0.148998
XLOC_002252	0.216176	0.0666825	0.0282048	0.0170663
XLOC_002256	0.128503	0.155506	0.0885191	0.157135
XLOC_002257	0.176533	0.0804991	0.0110031	0
XLOC_002258	0.0193403	0.0150628	0.00443635	0
XLOC_002268	4.57541	0.460447	3.11144	1.86017
XLOC_002270	0.0505772	0.0109817	0.0416797	0.0302485
XLOC_002271	0.227945	0.418167	0.152046	1.37556
XLOC_002273	6.29631	11.4227	5.03239	5.12
XLOC_002282	1.62923	1.9313	0.781271	0.787141
XLOC_002283	0.507992	0.204385	0.166543	0.416497
XLOC_002285	0.720035	0.201178	1.65292	0.507532
XLOC_002286	3.63721	140.788	19.3082	1.71459
XLOC_002287	0.0284282	0.0482873	0.00632203	0.00388296
XLOC_002289	0.298138	0.166699	0.116971	0.0473576
XLOC_002290	0.813739	0.270865	0.242247	0.180476
XLOC_002291	1.04602	0.409122	0.322662	0.273098
XLOC_002292	0.0588951	0.128852	0.927687	0.289213
XLOC_002297	0.112834	0.0665568	0.0381195	0.05829
XLOC_002298	0.0842462	0.183587	0.0164646	0.15549
XLOC_002299	0.0875935	0.00635239	0.0118464	0.014458
XLOC_002300	0.41183	0.176415	0.016306	0.0638721
XLOC_002301	1188.98	1435.17	206.231	282.428
XLOC_002302	1803.42	3009.75	205.914	178.012
XLOC_002303	0.201173	0.355796	0.265424	0.132403
XLOC_002305	0.379746	0.0902085	0.144645	0.454792
XLOC_002306	0.610022	0.186482	0.240222	1.15566
XLOC_002307	210.137	248.512	101.231	88.8515
XLOC_002308	52.2962	107.747	2.56787	1.35748
XLOC_002309	0.431301	0.348251	0.158186	0.400122
XLOC_002311	0.219158	0.108897	0.140294	0.0374066
XLOC_002313	0.525146	0.0227726	0.155501	0.146866
XLOC_002314	0.865961	0.085913	0.211358	0.3937
XLOC_002316	0.81157	0.0919124	0.185964	0.326654
XLOC_002318	0.0507605	0.0562696	0.079028	0.0176511
XLOC_002320	0.142392	0.0941337	0.159134	0.0843319
XLOC_002321	3.19511	3.13035	1.07153	1.67141
XLOC_002322	4.20684	3.85764	2.42176	4.51043
XLOC_002326	0.267283	0.474386	0.0839068	0.434559
XLOC_002328	0.0217568	0.0096253	0.0520575	0.0427029
XLOC_002329	4.75862	3.66619	2.54043	2.61861
XLOC_002330	1.18665	8.65942	1.01234	1.67702
XLOC_002331	17.6611	16.9662	8.52114	58.5149
XLOC_002332	0.145012	0.00426431	0.00304208	0.044928
XLOC_002334	0.413004	0.128391	0.109754	0.107499
XLOC_002335	0.0673049	0.0223236	0.123808	0.214342
XLOC_002336	0.776793	1.34094	4.84843	2.16984
XLOC_002337	0.119641	0.120249	0.202518	0.344849
XLOC_002338	0.700033	0.39648	6.84755	0.63156
XLOC_002339	0.15028	0.261267	0.0729198	0.0134784
XLOC_002340	0.080369	0.0106124	0.013275	0.00532868
XLOC_002341	0.0606586	0.0834668	0.00372004	0.0489407
XLOC_002342	0.478206	0.12163	0.255522	0.0387994
XLOC_002343	0.166857	0.235521	0.378916	0.129513
XLOC_002344	0.603242	0.0661745	0.289397	0.10946
XLOC_002345	0.242765	0.0814684	0.161789	0.0821594
XLOC_002346	0.0939205	0.00711295	0.0392194	0.0550332
XLOC_002347	0.18613	0.13261	0.0225172	0.0323016
XLOC_002348	0.263334	0.136554	0.415909	0.167547
XLOC_002349	0.11989	0.0920431	0.0935931	0.222862
XLOC_002350	0.08507	0.00624215	0.00994197	0
XLOC_002351	3.29482	3.94843	0.976888	4.88297
XLOC_002352	0.0705158	0.0871952	0.106741	1.00435
XLOC_002353	0.376888	0.0760281	0.225145	0.298774
XLOC_002354	0.107349	0.138211	0.0428492	0.00558013
XLOC_002355	0.0760376	0.449304	1.64797	0.380097
XLOC_002356	0.629411	0.239825	0.144961	0.60084
XLOC_002357	0.0127596	0.0262937	0.00506634	0
XLOC_002358	0.409268	0.0601166	0.159368	0.0864022
XLOC_002359	0.337615	0	0.0213605	0.0129123
XLOC_002360	0.267878	0.137187	0.0861143	0.273113
XLOC_002361	0.403407	0.0647296	0.121615	0.45425
XLOC_002363	0.385564	0.400325	0.395592	0.223243
XLOC_002364	16.8823	11.5923	17.8382	12.4026
XLOC_002365	0.294098	0.0519385	0.255429	0.418745
XLOC_002366	0.204872	0.0653688	0.138106	0.22444
XLOC_002369	0.747545	0.33222	0.134526	0.263608
XLOC_002371	0.175666	0.0943357	0.175182	0.75288
XLOC_002372	0.114833	0.0590789	0.0208947	0.0256546
XLOC_002373	0.0474677	0.00353434	0.0409968	0.0749963
XLOC_002374	4.97997	1.38925	3.49126	2.90054
XLOC_002375	0.544883	0.251904	0.366204	0.428096
XLOC_002376	0.723384	0.149419	0.207551	0.432475
XLOC_002377	0.200776	0.414631	0.297827	0.45755
XLOC_002378	0.720545	3.0608	0.657113	0.0322489
XLOC_002379	0.285862	0.0718673	0.00430805	0.123499
XLOC_002380	22.2394	19.5104	46.1004	14.9519
XLOC_002382	0.247565	0.674369	2.88468	0.387289
XLOC_002383	0.344233	0.790042	1.57817	0.331742
XLOC_002386	0.907358	0.29765	0.112182	0.168637
XLOC_002387	0.587888	2.05698	0.472736	0.274051
XLOC_002388	3.71783	0.993476	3.24342	2.03169
XLOC_002389	21.5939	18.5694	5.97784	6.4034
XLOC_002390	0.270922	0.108068	0.165179	0.151736
XLOC_002391	3.81395	3.06398	2.05896	2.67906
XLOC_002392	0.275491	0.094257	0.177283	0.367286
XLOC_002395	0.103031	0.0553975	0.059539	0.0197709
XLOC_002396	0	0.00854026	0	0
XLOC_002397	1.10472	8.49384	0.110354	0.0659154
XLOC_002399	0.562877	0.0866912	0.174376	0.342359
XLOC_002400	0.339935	0.104825	0.182211	0.221413
XLOC_002401	0.0709377	0.0344737	0.0451214	0.0379911
XLOC_002402	0.0715487	0.0217244	0.0960917	0.0160853
XLOC_002403	0.0736843	0.0317948	0.0376091	0.026466
XLOC_002405	1.35138	0.380717	0.239846	1.78855
XLOC_002406	9.81894	11.6666	1.96901	0.250295
XLOC_002407	2.77277	1.12422	1.6688	2.02767
XLOC_002408	2.33496	1.9734	0.426052	0.869406
XLOC_002410	4.08245	6.16199	2.34466	0.425798
XLOC_002411	1.46489	3.24579	2.51672	0.132721
XLOC_002414	3.97797	2.77738	6.25739	3.36864
XLOC_002415	1.20108	0.162279	0.455278	0.667767
XLOC_002416	1.20317	3.73362	1.08403	0.467068
XLOC_002417	0.175506	0.152027	0.0243436	0.0210915
XLOC_002419	0.0492975	0.324925	0.398389	0.0860981
XLOC_002421	0.240008	0.167611	0.00551611	0
XLOC_002422	0.0966034	0.163019	0.201503	6.20535
XLOC_002423	0.617931	0.217394	0.118387	0.293792
XLOC_002424	0.172662	0.0528018	0.12267	0.149286
XLOC_002429	0.357958	0.200217	0.255065	0.206605
XLOC_002430	0.243969	0.0367658	0.152	0.132017
XLOC_002431	1.11873	0.140523	0.732917	5.07839
XLOC_002432	0.0978412	0.133454	0.56398	0.250356
XLOC_002433	0.734669	0.668133	0.149037	1.15081
XLOC_002434	0.180684	0.102805	0.0547236	0.113968
XLOC_002435	1.32946	2.18811	0.754938	3.17898
XLOC_002436	0.241224	0.0587862	0.11817	0.0716298
XLOC_002438	0.0150401	0	0.0061598	0
XLOC_002439	1.06755	0.403515	0.800735	0.781959
XLOC_002441	0.0626788	0.022774	0.00504006	0.00711427
XLOC_002442	0.196148	0.259498	0.606928	0.492967
XLOC_002443	1.90863	1.20775	2.26496	2.10604
XLOC_002444	4.62528	4.50333	9.72607	8.40155
XLOC_002446	0.0528002	0.579247	0.0667477	0.109498
XLOC_002448	0.217295	0.0742949	0.0902356	0.0352265
XLOC_002449	0.0554263	0.0300454	0	0.0100942
XLOC_002450	0.0688854	0.0333996	0.0086857	0.0105988
XLOC_002451	0.323356	0.224136	0.0256113	0
XLOC_002452	0.30558	0.0374642	0.153	0.421688
XLOC_002453	0.539198	0.0619059	0.428303	0.533362
XLOC_002457	0.0665382	0.033907	0.00427313	0.0169844
XLOC_002458	0	0.182398	0	0
XLOC_002459	0.0488966	0.0471944	0.335858	0.307423
XLOC_002460	1.08823	2.44212	0.207011	0.181006
XLOC_002461	0.826505	1.02675	0.617964	0.844631
XLOC_002462	7.83042	9.07274	7.95783	3.27702
XLOC_002464	0.167474	0.0560089	0.502158	0.0686601
XLOC_002465	0.0607139	0.00831114	0.0374907	0.00927336
XLOC_002469	20.6211	8.56349	2.65521	4.7852
XLOC_002475	0.908248	0.801923	0.109995	0.279215
XLOC_002478	1.91347	3.68242	0.556828	0.415002
XLOC_002479	0.635822	6.07188	1.18128	0.130138
XLOC_002480	0.301086	0.10266	0.118119	0.083981
XLOC_002481	0.649701	2.43738	0.708457	2.32779
XLOC_002487	0.0164759	0.0392875	0.0539827	0
XLOC_002490	0.601376	0.129786	0.138226	0.512222
XLOC_002492	0.401363	0.86318	0.929307	1.42977
XLOC_002493	0.151244	1.08071	0.866624	1.18004
XLOC_002494	0.204864	0.0888969	0.807588	1.44029
XLOC_002495	0.029803	0.0588882	0.133663	0.032757
XLOC_002496	0.530292	1.17248	0.479029	0.158477
XLOC_002497	0.187906	0.188862	0.170637	0.0433985
XLOC_002498	0.063167	0.0229388	0.0992085	0.233869
XLOC_002499	1.24804	0.75941	1.21772	2.02914
XLOC_002500	0.506079	0.387914	0.0734817	0.0564949
XLOC_002501	0.317361	0.334358	0.0647111	0.0515808
XLOC_002502	0.480846	0.0675435	0.0261203	0.0930063
XLOC_002503	0.2812	0.156735	0.0457338	0.142244
XLOC_002504	0.138945	0.0468748	0.106216	0.00986476
XLOC_002506	2.86395	1.7036	0.113356	2.97221
XLOC_002507	0.14172	0.116446	0.0151919	1.10134
XLOC_002508	0.113054	0.00657455	0.0472811	0.203585
XLOC_002510	0.13328	0.0781921	0.0502133	0.107908
XLOC_002511	1.53272	1.1004	2.47257	2.82145
XLOC_002512	0.309524	0.0913654	0.09953	0.376008
XLOC_002514	0.325645	4.56469	0.277463	0.364307
XLOC_002515	0	0.00940653	0.392868	0
XLOC_002516	0.51998	0.686934	0.171531	0.616691
XLOC_002517	0.0773326	0.0106925	0.015514	0
XLOC_002518	0.206567	0.112616	0.0552311	0.087575
XLOC_002519	0.0418871	0.178948	0.173427	0.0458541
XLOC_002521	0.154983	0.40686	0.107472	0.253863
XLOC_002523	0.116035	0.00892243	0.0438756	0.0243242
XLOC_002524	1.01262	2.38415	0.537115	0.2451
XLOC_002525	0.024873	0.0243015	0.0354514	0.274854
XLOC_002526	0.21233	0.0776792	0.452546	0.254661
XLOC_002527	0.0591727	0.0242798	0.248294	0.112089
XLOC_002529	0.325968	0.285056	1.79464	0.918274
XLOC_002530	0.371402	2.58319	0.504779	1.47842
XLOC_002531	1.01417	0.669026	1.75484	1.73843
XLOC_002532	0.476087	0.332963	0.689283	0.380568
XLOC_002533	0.35312	0.209587	0.0808179	0.302501
XLOC_002534	0.108001	0.540854	0.423713	1.84135
XLOC_002540	8.09606	24.9125	18.9438	5.95906
XLOC_002546	0.141438	0.026355	0.139504	0.203234
XLOC_002547	0.151324	0.0619689	0.0125216	0.139162
XLOC_002549	11.3167	27.1303	13.6378	14.5011
XLOC_002550	2.23551	2.00502	2.30438	1.99409
XLOC_002555	0.765063	0.47488	0.330567	0.310913
XLOC_002556	0.198553	0.784292	0.229399	0.0955559
XLOC_002557	2.60374	0.784683	2.29661	1.10164
XLOC_002559	0.132806	0.110306	0.0319828	0.347192
XLOC_002560	0.852366	0.569699	1.16679	0.304419
XLOC_002563	0.912727	1.75874	0.273922	0.319022
XLOC_002564	2.38992	3.64558	1.32891	7.48413
XLOC_002570	0.198841	0.0498963	0.152769	0.0779726
XLOC_002571	0.0709836	0.121527	0.271995	0.0827554
XLOC_002572	3.63688	2.05506	1.14359	2.02854
XLOC_002573	0.141956	0.222167	0.0724197	0.304774
XLOC_002574	0.246996	0.625419	0.239092	0.167071
XLOC_002575	11.7923	72.0434	32.3317	36.5644
XLOC_002582	1.09791	0.679775	0.536214	0.403746
XLOC_002584	44.1026	49.1711	58.2004	148.378
XLOC_002586	0.432924	0.416328	0.00809756	0.0189041
XLOC_002587	2.11301	1.59117	1.33786	0.862555
XLOC_002588	9.08215	9.16185	12.2402	7.89774
XLOC_002590	0.399459	0.16344	0.206521	0.329714
XLOC_002591	0.212368	0.0761078	0.209285	0.110946
XLOC_002594	24.9851	20.7675	6.25762	14.0633
XLOC_002595	16.5129	22.0553	11.0152	19.8593
XLOC_002596	0.366676	0.323166	0.187049	0.116921
XLOC_002597	0.265486	0.109429	0.0597855	0.0605586
XLOC_002600	1.32934	1.42735	2.96502	2.56373
XLOC_002602	0.60728	0.404747	0.0775695	0.129628
XLOC_002603	1.07134	0.912568	2.59001	0.532974
XLOC_002604	0.256801	0.0306163	0.394692	0.55335
XLOC_002605	0.343246	0.0202286	0.0426087	0.0131258
XLOC_002607	0.397207	2.83233	1.90605	0.62358
XLOC_002608	268.999	938.915	19.601	13.8855
XLOC_002612	0.137479	0.0704536	0.0570258	0.123519
XLOC_002613	1.23178	1.77475	0.867847	0.509077
XLOC_002614	0.163458	0.126652	0.107052	0.0361025
XLOC_002615	1.22619	1.21903	2.69362	0.22384
XLOC_002618	0.563216	0.433591	0.354586	0.0776494
XLOC_002620	0.482516	0.37829	0.271332	0.217986
XLOC_002621	21.6554	73.4965	9.22722	11.9271
XLOC_002623	5.64224	5.57315	11.2359	7.38031
XLOC_002624	0.0582671	0.335474	0.0231042	0.00710489
XLOC_002627	53.744	62.397	18.8622	22.925
XLOC_002628	14.6787	15.9469	15.7489	9.37668
XLOC_002634	0.259476	0.133228	0.172683	0.12141
XLOC_002636	0.935929	1.66478	0.662115	0.369101
XLOC_002638	0.129614	0.153132	0.0520744	0.227483
XLOC_002639	1.26189	1.68941	0.41858	0.327097
XLOC_002645	37.9154	23.2089	9.79849	9.22155
XLOC_002648	0.0728087	2.90134e-43	0.00403983	0.0250781
XLOC_002650	140.507	199.273	38.3098	53.7214
XLOC_002653	87.2274	139.517	35.4731	88.1745
XLOC_002654	1.95231	0.994008	1.81605	5.58977
XLOC_002660	22.3441	9.55456	14.2809	7.58263
XLOC_002661	21.064	50.6573	9.07878	10.4857
XLOC_002663	0.738637	4.20259	0.33256	0.306093
XLOC_002670	0.128724	0.240419	0.199935	0.0932604
XLOC_002671	2.26758	0.520258	1.11385	1.77804
XLOC_002680	12.9793	8.40751	4.53631	7.21327
XLOC_002681	0.318582	0.10324	0.0846055	0.0815194
XLOC_002682	0.613603	1.26314	0.443754	0.0322626
XLOC_002684	1.26552	0.711381	0.0854053	0.0567544
XLOC_002685	0.0184379	0.00574772	0.0451549	0.0151073
XLOC_002686	0.123009	0.00635773	0.00514837	0.0928549
XLOC_002687	0.196241	0.277266	0.00382129	0.0517388
XLOC_002688	0.422749	0.0914649	0.614545	0.509447
XLOC_002689	0.835483	1.39696	1.91567	0.775984
XLOC_002690	0.292922	3.16076	2.11706	0.159202
XLOC_002692	1.77673	0.406184	1.75055	0.565547
XLOC_002694	0.643475	0.319367	0.529703	18.8609
XLOC_002696	0.122388	0.0927204	0.0395118	0.0676349
XLOC_002697	0.518127	0.148488	0.169485	19.3218
XLOC_002698	0.339378	0.0848267	0.17579	4.6924
XLOC_002699	4.138	9.69498	5.62088	3.38321
XLOC_002701	26.0084	43.6246	10.9222	17.8736
XLOC_002703	1.53522	1.88788	1.8657	1.12214
XLOC_002705	14.7537	2.36499	14.0435	27.4497
XLOC_002706	1.18768	0.22901	0.168305	0.128968
XLOC_002707	0.394261	0.193745	0.0827367	0.093337
XLOC_002708	2.1875	6.80506	5.21878	3.00146
XLOC_002709	0.60593	0.213373	0.592989	0.642701
XLOC_002710	0.107021	0.0369538	0.00581712	0.0105666
XLOC_002711	0.182057	0.280829	0.0604574	0.120797
XLOC_002712	1.83803	0.533448	0.283685	0.723467
XLOC_002713	0.354866	0.120218	0.0824415	0.0738134
XLOC_002714	0.114007	0.115873	0.0938418	0.0142847
XLOC_002718	2.90399	0.487207	1.58722	0.782801
XLOC_002719	0.0818241	0.013299	0.0412229	0.222502
XLOC_002722	0.14995	0.121304	0.0171028	0.020845
XLOC_002723	0.289288	0.0948287	0.193339	0.859012
XLOC_002724	0.341878	0.057505	0.166551	0.323754
XLOC_002726	0.175752	0.176613	0.0179729	0.123395
XLOC_002728	0.43363	0.195028	0.189009	0.351091
XLOC_002730	0.00524823	0.00557414	0.0327214	0.121254
XLOC_002731	0.763628	1.80099	0.339965	1.56548
XLOC_002732	0.964387	1.2458	0.110024	0.639231
XLOC_002733	0.133323	0.0561882	0.0183537	0.0401899
XLOC_002735	0.601816	1.33037	0.127662	1.27372
XLOC_002737	0.334819	0.430301	0.277229	0.299618
XLOC_002738	0.166737	0.0351206	0.871562	0.444161
XLOC_002739	0.0233001	0.0458951	0.0187692	0
XLOC_002740	0.1521	0.0879136	0.0145686	0.0309776
XLOC_002743	0.349861	0.23556	0.0117539	0.0289115
XLOC_002744	0.0663845	0.0330875	0.0166826	0.122596
XLOC_002745	0.742303	0.483166	0.571912	0.0716997
XLOC_002747	3.73289	26.286	1.05716	0.123534
XLOC_002748	2.25658	7.1614	2.5941	2.39676
XLOC_002749	0.678546	0.224438	0.957573	0.297797
XLOC_002751	0.459835	0.14846	0.0152803	0.101683
XLOC_002752	0.313214	0.199506	0.214566	0.43325
XLOC_002754	0.883443	0.856286	0.603523	4.03991
XLOC_002755	3.62277	5.0993	5.68764	1.92253
XLOC_002756	0.214521	0.0934204	0.00969533	0
XLOC_002757	1.59927	0.927502	0.316225	0.356513
XLOC_002758	0.791116	0.623315	1.10924	0.539739
XLOC_002759	1.28726	0.60941	0.412433	0.780156
XLOC_002760	0.123203	0.00330482	0.0703762	0.151713
XLOC_002761	0.37273	0.266895	0.241207	2.02796
XLOC_002762	0.274492	0.201328	0.18927	1.32704
XLOC_002763	4.50394	6.96313	2.18494	2.77978
XLOC_002764	3.45148	9.22257	4.30069	11.6015
XLOC_002765	0.305486	0.347723	0.699889	0.734881
XLOC_002766	0.399687	0.65065	0.749184	0.864261
XLOC_002767	1.37785	1.8571	0.752334	0.156737
XLOC_002768	0.576854	0.193353	0.141013	3.36082
XLOC_002769	3.61034	1.03403	3.53607	2.44806
XLOC_002771	9.63821	8.2676	2.15503	3.12944
XLOC_002774	0.98299	5.30922	3.24002	1.24467
XLOC_002775	0.278297	0.230523	0.257577	0.439497
XLOC_002776	0.382829	0.31134	0.136981	0.0688122
XLOC_002777	0.201139	0.178417	0.605999	0.192646
XLOC_002778	0.0372315	0.0740098	0.209458	0.446908
XLOC_002779	0.230957	0.131783	0.100778	0.170112
XLOC_002780	0.0705521	0.339452	0.190443	0.12043
XLOC_002781	0.637889	0.190681	0.144026	0.320445
XLOC_002782	0.3318	0.105783	0.0760809	0.235735
XLOC_002783	0.248063	0.0735217	0.173374	0.147595
XLOC_002784	0.171429	0.0433913	0.0560487	0.0704941
XLOC_002785	0.0829011	0.00445538	0.0319496	0.0234236
XLOC_002786	0.157769	0.0970347	0.0652376	0.157872
XLOC_002787	0.138193	0.153231	0.0789265	0.103479
XLOC_002788	2.97054	0.828374	5.26466	3.00497
XLOC_002789	0.109386	0.0820397	0.302697	0.255633
XLOC_002790	0.185485	0.0674997	0.13456	0.259709
XLOC_002792	1.0915	0.220182	0.0815856	1.39556
XLOC_002793	0.413566	0.0936985	0.240909	0.280071
XLOC_002794	6.26834	7.31036	9.32816	7.22113
XLOC_002795	0.333921	0.208851	0.147747	0.353446
XLOC_002796	0.0417087	0.0514625	0.0179913	0
XLOC_002798	0.99007	0.223412	0.0903412	0.235156
XLOC_002799	0.372572	0.014332	0.121304	0.0978585
XLOC_002800	0.665484	0.429578	0.142875	0.248883
XLOC_002801	0.115129	0.0606915	0.0806082	0.103936
XLOC_002804	0.0173471	0.0392626	0.0156529	0.0191838
XLOC_002805	0.49975	0.875414	0.227995	0.716348
XLOC_002808	1.63564	0.934084	0.829292	0.717658
XLOC_002809	0.425837	0.13141	0.0171966	0.071666
XLOC_002810	0.172788	0.0273003	0.062539	0.0408439
XLOC_002811	0.116923	0.0443838	0.14817	0.193361
XLOC_002812	2.18127	1.81998	2.37495	0.373984
XLOC_002813	0.165005	1.24299	0.689544	0.209446
XLOC_002814	0.265436	2.89994	0.0665478	0.0401406
XLOC_002815	2.79199	1.4011	3.25816	4.0964
XLOC_002816	0.180867	0.111129	0.01713	0.0680197
XLOC_002817	0.655603	0.344503	0.171698	0.520958
XLOC_002819	0.0864033	0.0704781	0.0215374	0.0151249
XLOC_002820	0.773868	0.829475	0.209495	0.0477431
XLOC_002821	0.186902	0.0695304	0.106507	0.217769
XLOC_002822	0.0352993	0.0377437	0.0619225	0.0346575
XLOC_002823	1.30008	0.397229	0.603526	0.0680256
XLOC_002825	0.137564	0.0809299	0.052347	0.0263517
XLOC_002827	0.197535	0.079541	0.097989	0.164402
XLOC_002828	1.53149	1.58532	1.63788	0.934118
XLOC_002829	11.9482	12.2259	11.0988	11.1529
XLOC_002830	0.176314	0.14644	0.141914	0.208945
XLOC_002831	0.236633	0.0473578	0.0837504	0.0690449
XLOC_002833	4.03926	3.15286	5.16928	5.03385
XLOC_002834	1.10976	0.5372	0.487237	0.756247
XLOC_002835	0.663374	0.412673	0.405348	1.05723
XLOC_002838	0.35804	0.392347	0.329031	0.0108911
XLOC_002839	0.388774	6.48479	0.816965	0.447974
XLOC_002840	0.285313	0.0975295	0.126452	0.169776
XLOC_002843	0	0	0.0188158	0.028581
XLOC_002845	0.0668189	0	0.0217137	0
XLOC_002846	0.149989	0.0541914	0.655403	0.535408
XLOC_002847	0.900316	0.494317	0.400982	1.53769
XLOC_002848	0.226687	0.0954951	0.155088	1.05352
XLOC_002849	0.00540466	0.00588248	0.000632919	0.000389395
XLOC_002850	1.35823	1.03173	0.26443	1.11098
XLOC_002854	0.0596713	0.037203	0.0541698	0.0108672
XLOC_002856	0.269404	0.0566945	0.0638608	0.112077
XLOC_002860	0.083588	0.080554	0.116586	0.025096
XLOC_002862	5.73575	4.3403	7.9177	4.47955
XLOC_002865	29.3134	33.7727	23.112	29.5865
XLOC_002868	0.39375	0.43898	0.380801	0.471384
XLOC_002869	0.0858872	0.0685201	2.18509	0.218125
XLOC_002873	5.87783	101.693	3.00625	0.210894
XLOC_002876	1.46893	1.70707	1.51223	0.210556
XLOC_002877	11.6693	30.7444	1.70293	0.501303
XLOC_002879	1.63899	1.07379	4.19488	1.97328
XLOC_002882	0.328503	0.135299	0.052507	0.213646
XLOC_002883	0	0.0128383	0.00537625	0.139793
XLOC_002884	22.062	18.3916	116.133	56.9876
XLOC_002886	0.709372	0.479776	0.516122	0.230726
XLOC_002888	0.077027	0.042116	0.00589837	0.0108831
XLOC_002890	0.179934	0.0731408	0.534657	0.765821
XLOC_002891	1.06293	1.56633	0.415832	0.654622
XLOC_002892	3.22731	4.32108	1.42007	0.80348
XLOC_002894	4.23527	5.84463	4.21134	2.70242
XLOC_002895	0.684498	0.0899898	0.327514	0.463509
XLOC_002896	0.38721	0.0327936	0.269074	0.545131
XLOC_002899	0.164137	0.108577	0.114151	0.216323
XLOC_002900	0.0966555	0.0401229	0.0746552	0.0805568
XLOC_002902	0.120418	0.0586596	0.0701542	0.138838
XLOC_002903	0.243602	0.0526958	0.188721	0.479657
XLOC_002906	0.504974	0.461475	0.277873	0.407484
XLOC_002907	0.142627	0.098157	0.0536764	0.0219807
XLOC_002908	0.0613135	0.11871	0.0157182	0.00947861
XLOC_002909	0.0215912	0.0227196	0.00990541	0.00589823
XLOC_002913	0.812088	3.36543	0.868213	1.96284
XLOC_002914	23.4944	24.2682	9.0872	2.13107
XLOC_002915	0.354407	0.411586	0.165276	0.140553
XLOC_002916	0.445097	0.193323	0.0389496	0.0170432
XLOC_002917	0.491676	0.451658	0.549844	0.425534
XLOC_002918	7.72336	10.4709	7.57118	4.91788
XLOC_002921	1.6067	2.15244	1.53447	2.37281
XLOC_002923	2.51896	1.40358	0.986271	0.151388
XLOC_002924	0.865424	0.499022	0.926132	0.619764
XLOC_002926	0.538114	0.110901	0.199044	0.425606
XLOC_002929	0.648597	0.113155	0.080151	0.300009
XLOC_002930	0.909812	3.57377	0.528914	0.411443
XLOC_002931	69.4271	29.5848	16.1846	10.738
XLOC_002932	0.28219	0.187558	0.0633938	0.439545
XLOC_002933	1.66739	1.29549	1.2688	0.850903
XLOC_002935	0.0765504	0.233389	0.448471	0.0961556
XLOC_002936	0.136466	0.255564	0.856141	0.267557
XLOC_002937	1.64317	1.00407	0.675866	2.08623
XLOC_002938	3.11218	5.13201	4.51303	2.9012
XLOC_002940	0.807177	0.0709269	0.245898	0.906315
XLOC_002941	0.35491	0.158831	0.350941	0.862543
XLOC_002942	0.137486	0.0449449	0.0706759	0.112915
XLOC_002943	0.608733	0.279283	0.115611	0.121115
XLOC_002945	0.18919	0.0263093	0.0216775	0.111287
XLOC_002950	0	0	0	0
XLOC_002954	3.57969	1.66361	2.3239	0.953667
XLOC_002955	0.140756	0.117557	0.290274	0.0755626
XLOC_002958	0.248947	0.204473	0.0424655	0.178231
XLOC_002959	0.140929	0.236781	0.00865721	0.021269
XLOC_002962	0.0240473	0.0244552	0.184056	1.0759
XLOC_002963	1.61309	0.225201	0.0387099	0.108739
XLOC_002964	0.333186	0.410978	0.546107	1.0791
XLOC_002967	0.731286	0.372969	1.52139	1.25491
XLOC_002968	0.494295	0.246701	1.35021	1.41556
XLOC_002969	0.0198037	0.0756379	0	0.0313902
XLOC_002970	0.669151	0.548486	1.15961	1.00101
XLOC_002971	0.0403162	0.284549	0.134094	0.0486851
XLOC_002972	0.0244681	0.0916874	0.071334	0.0334164
XLOC_002975	1.42232	0.656782	1.07805	2.50309
XLOC_002976	0.12915	0.090151	0.0688377	0.597867
XLOC_002978	0.559711	0.193747	0.1596	0.587723
XLOC_002979	0.216867	0.250372	0.100816	0.139621
XLOC_002980	0.403831	2.24215	2.46701	2.08073
XLOC_002983	0.0314011	0.012211	0.0168572	0.00454231
XLOC_002984	0.659025	6.4701	0.0879879	0.0133145
XLOC_002985	0.621398	0.90413	0.102501	0.954273
XLOC_002986	1.44091	2.31481	0.603622	0.279223
XLOC_002988	0.402244	0.221389	0.385453	1.4676
XLOC_002989	0.131381	1.14937	0.167062	0.0379069
XLOC_002990	0.103358	0.156886	0.58609	0.391534
XLOC_002992	0	0	0.192296	0.0630063
XLOC_002993	0.148714	0.106236	0.02464	0.0150125
XLOC_002994	0.165288	0.0626053	0.13759	0.442591
XLOC_002995	0.360375	0.262092	0.71452	0.531787
XLOC_002998	2.4375	2.30565	2.47508	0.222426
XLOC_003001	0.0548385	0.0241745	0.0249177	0.00835759
XLOC_003005	0.0446354	0.667311	0.581124	0.87624
XLOC_003006	0.236356	0.0372011	0.0821552	0.239515
XLOC_003007	0.293165	0.389066	1.0445	2.09486
XLOC_003008	1.41708	1.26811	4.67486	12.1293
XLOC_003009	0.0219034	0.0793371	0.00974198	0.0361894
XLOC_003010	0.187102	0.129749	0.0113794	0.0931123
XLOC_003011	0.165268	0.054367	0.0693676	0.121207
XLOC_003013	0.176331	0.15956	0.630492	0.331102
XLOC_003014	0.43834	0.250907	0.0993598	0.0151134
XLOC_003015	0.00886176	0.0259468	0.0144069	0
XLOC_003016	1.98537	1.54373	5.71905	5.57941
XLOC_003018	0.0384715	0.0857904	0.235593	0.0816021
XLOC_003019	0.253976	0.126874	0.194195	0.331345
XLOC_003021	0.372696	0.098855	0.0564487	0.0337775
XLOC_003023	0.0863269	0.230969	0.176245	0.133451
XLOC_003025	2.23751	23.9361	0.486875	0.085333
XLOC_003026	0.154608	0.0157534	0	0.0250403
XLOC_003028	0.882151	0.463229	0.583162	0.698365
XLOC_003029	0.201524	0.281611	0.792202	0.0154659
XLOC_003030	0.117398	0.00476389	0.0759161	0.0555731
XLOC_003031	0.040025	0.0112326	0.0718535	0.0360934
XLOC_003032	0.0726618	0.00480887	0.0933653	0.0211186
XLOC_003034	0.306784	0.0739456	0.472717	0.140636
XLOC_003035	0.192749	0.179674	0.125095	0.0087117
XLOC_003036	792.038	103.114	7.07245	1.55791
XLOC_003038	0.0969382	0.0276348	0.0833966	0.0392395
XLOC_003041	0	0.0831208	0.118042	0.0448167
XLOC_003042	0.0268787	0.126323	0.0945973	0.00692651
XLOC_003045	0.0455561	0.144893	1.19682	0.27514
XLOC_003049	0.116961	0.295826	0.0100792	0.0120835
XLOC_003052	0.33438	0.256761	0.814345	0.989882
XLOC_003055	0.269539	0.0503665	0.0489802	0.75766
XLOC_003056	2.43987	1.0503	2.21511	3.13647
XLOC_003058	0.976029	0.519646	1.63334	2.75872
XLOC_003060	0.500158	0.510345	0.610305	1.16423
XLOC_003061	0.0912711	0.0188352	0.026433	0.0306043
XLOC_003062	2.24985	1.33838	1.40584	2.33431
XLOC_003063	0.657279	0.216387	0.0927841	0.163982
XLOC_003064	0.348028	0.0214996	0.0271865	0.287324
XLOC_003065	0.451905	0.042462	0.00534295	0.265647
XLOC_003066	0.016795	0.0420751	0.00695095	0.0231468
XLOC_003067	1.00861	0.232072	0.344858	0.220164
XLOC_003068	0.146435	0.17945	0.251169	0.269536
XLOC_003069	0.391467	0.106011	0.35558	0.265815
XLOC_003071	0.103387	0.0976174	0.0735696	0.125281
XLOC_003072	0.258963	0.445663	0.0294581	0.0441983
XLOC_003074	0.354419	0.210508	0.284299	0.23016
XLOC_003075	0.241152	0.204995	0.143927	0.410426
XLOC_003076	0.280185	0.271339	0.13448	0.110008
XLOC_003077	0.877673	1.37824	0.122228	0.0169861
XLOC_003078	0.0515987	0.0547513	0.0155037	0.0322718
XLOC_003081	0.068747	0.0288764	0.0366791	0.064592
XLOC_003082	0.242301	0.100086	0.186044	0.0598555
XLOC_003084	0.0344198	0.0168421	0	0.0301279
XLOC_003085	0.138139	0.0958002	0.032663	0.137588
XLOC_003086	0.0764271	0.0244127	0.0188567	0.149526
XLOC_003087	0.0761348	0.0297308	1.42873	0.155744
XLOC_003088	0.834431	1.21061	0.0145586	0.0158866
XLOC_003089	0.0872079	0.0358651	0.133463	0.132688
XLOC_003091	0.0837827	0.01707	0.0991116	0
XLOC_003092	0.0777062	0.0179127	0.0834934	0
XLOC_003093	0.170798	0.0914201	0.146956	0.148288
XLOC_003094	3.71499	0.688405	0.714455	1.09066
XLOC_003095	0.280352	0.0340662	0.0371274	0.0189518
XLOC_003096	0.0459954	0.0736832	0.00962282	0.0598352
XLOC_003097	0.116179	0.101453	0.415179	0.541416
XLOC_003099	0.129185	1.94579	0.594216	0.0876532
XLOC_003100	0.117429	0.232834	0.106818	0.351471
XLOC_003101	0.305631	0.144532	0.31483	0.452922
XLOC_003102	0.150084	0.127949	0.0536523	0.3933
[truncated: 1,612 more rows]
