# Supplementary material for: Long noncoding RNAs expressed in human hepatic stellate cells form networks with extracellular matrix proteins
Source: Genome Med. 2016 Mar 23;8:31. doi: 10.1186/s13073-016-0285-0 (PMC4804564; doi:10.1186/s13073-016-0285-0)
Supplement: Additional file 15: Table S14. — The expression levels in FPKM of lncRNAs in TGF-β starvation and TGF-β treatment adult HSCs. (XLSX 250 kb) [file 13073_2016_285_MOESM15_ESM.xlsx]

## Sheet: SupplT.lnc.BSA_TGF_rep12.fpkm.x
Supplemental Table S14: The expression levels in FPKM of lncRNAs in TGF- β starvation (low TGF-β ) and TGF- β treatment adult HSCs.
Loci	low TGFb rep1	low TGFb rep2	TGFb rep1	TGFb rep2
XLOC_000001	1.71371	1.59192	2.89237	2.88492
XLOC_000002	0.111034	0.164103	0.138039	0.210062
XLOC_000003	0.821984	1.0621	0.796744	0.774038
XLOC_000004	2.43925	2.59509	0.808508	0.872328
XLOC_000005	35.2888	36.1476	39.2681	39.934
XLOC_000006	1.38031	1.20371	1.6394	1.57164
XLOC_000007	36.0979	33.4285	44.984	47.6543
XLOC_000009	11.9448	12.6626	16.3755	15.086
XLOC_000010	0.583887	0.555845	0.802369	0.68106
XLOC_000011	0.42849	0.400407	0.146561	0.172982
XLOC_000016	0.42443	0.731833	0.519663	0.598044
XLOC_000019	0.510689	0.681214	0.381525	0.52888
XLOC_000020	8.92622	8.17947	8.34492	8.20679
XLOC_000023	0.212596	0.157103	0.145023	0.0466844
XLOC_000024	0.0946143	0.139835	0.0347531	0.036359
XLOC_000030	3.61496	3.03701	2.23398	1.76665
XLOC_000031	0	0.763756	0.695991	0.46337
XLOC_000032	0.0137385	0.137058	0.121112	0.126709
XLOC_000035	0.77633	0.99137	0.253221	0.376637
XLOC_000039	0.205796	0.205305	0.143624	0.197712
XLOC_000041	0.190214	0.389669	0.494259	0.263521
XLOC_000045	7.62936	7.56743	8.89143	7.87411
XLOC_000049	0.984319	1.10926	0.958118	1.39957
XLOC_000051	0.397116	0.0776802	0	0.107722
XLOC_000052	0.0936051	0.148225	0.191559	0.154162
XLOC_000054	1.22875	1.02511	0.707728	0.94375
XLOC_000056	0.0793164	0.131879	0.233072	0.457204
XLOC_000060	0.436267	0.700364	0.248659	0.225462
XLOC_000061	0.377338	0.410373	0.298124	0.254444
XLOC_000062	13.3779	13.5595	8.54675	8.40158
XLOC_000063	0.531249	0.525208	0.213594	0.285537
XLOC_000066	0.825118	0.72679	0.990413	0.526583
XLOC_000070	0.355066	0.321669	0.231292	0.31261
XLOC_000071	0.0240314	0	0.0794437	0
XLOC_000072	0.507839	0.40604	0.256869	0.278337
XLOC_000074	0.707022	0.826773	0.654066	0.842287
XLOC_000075	0.116317	0.157585	0.0996914	0.0893983
XLOC_000076	0	0.0415844	0.0413398	0
XLOC_000077	11.6541	9.49417	39.8628	45.398
XLOC_000079	0.942792	0.59068	0.451696	0.590711
XLOC_000081	1.22705	0.870491	0.567899	0.792188
XLOC_000083	1.14488	1.04062	2.1447	1.68945
XLOC_000084	0.642002	0.634702	0.707449	0.680128
XLOC_000085	1.51801	1.74226	1.98677	2.44432
XLOC_000086	0.0315051	0.104767	0.0520751	0.127123
XLOC_000087	19.9629	16.929	21.8719	26.7732
XLOC_000088	0.409352	0.368672	0.140963	0.088486
XLOC_000099	1.15923	1.09071	0.806466	0.949541
XLOC_000100	0.580463	0.214474	0.106606	0.223064
XLOC_000101	2.42109	2.67717	5.26457	4.85747
XLOC_000105	0.677207	0.482566	0.426424	0.223064
XLOC_000106	0.824584	0.750596	2.04757	1.93288
XLOC_000108	0.211552	0.560187	0.362627	0.284538
XLOC_000109	1.24254	0.906611	2.34875	2.08164
XLOC_000111	3.66993	3.2611	5.88225	6.46876
XLOC_000113	0.88122	0.976798	0.381485	0.925216
XLOC_000114	2.31825	2.54262	1.83978	2.12732
XLOC_000117	75.9619	57.3961	91.1151	96.6219
XLOC_000121	0.523909	0.488011	0.252273	0.34514
XLOC_000122	0.15676	0.129782	0.077827	0.0180471
XLOC_000123	0.398801	0.319263	0.244142	0.102169
XLOC_000124	0	0.0790301	0.216054	0.123293
XLOC_000125	0.0649134	0.179885	0.0894134	0.168381
XLOC_000126	5.13913	5.18953	7.07931	6.34682
XLOC_000127	0.898091	1.02142	1.14182	1.17892
XLOC_000129	0.446631	0.377199	0.289047	0.375961
XLOC_000132	0.0270448	0	0	0.00779472
XLOC_000133	8.61075	11.0179	6.8918	7.80254
XLOC_000134	0.232142	0.277047	0.146411	0.0403332
XLOC_000135	2.50728	2.87547	1.20801	1.3264
XLOC_000138	1.46857	0.82506	1.31584	1.23462
XLOC_000139	0.614107	0.607007	0.892223	0.703471
XLOC_000140	0.0527848	0.17553	2.0358	1.76475
XLOC_000141	46.3847	46.8678	62.7298	60.5043
XLOC_000142	8.73301	8.22621	6.61591	6.22876
XLOC_000144	0	0	0.0148808	0.0155685
XLOC_000146	0.0192129	0.0851869	0.127029	0.110749
XLOC_000148	0.0551663	0.0487133	0.0846809	0.0655318
XLOC_000149	0.0699706	0.108584	0.0771035	0.129066
XLOC_000150	0.0322826	0	0	0.0744346
XLOC_000151	0.467195	0.432577	0.281638	0.269305
XLOC_000153	1.98508	2.21228	2.93235	2.80809
XLOC_000154	0.0209668	0.0464818	0.161729	0.0966872
XLOC_000155	3.1285	2.71192	3.20763	3.22773
XLOC_000157	6.198	5.36946	9.06775	7.80447
XLOC_000163	0	0	0.0194402	0.0203552
XLOC_000165	6.87431	7.46081	6.70407	8.32988
XLOC_000166	0.368718	0.408709	0.243783	0.42508
XLOC_000168	2.40914	2.38335	1.41868	1.22831
XLOC_000169	0	0	0.0585769	0
XLOC_000171	0.276259	0.446127	0.420427	0.332271
XLOC_000173	5.3589	5.34962	5.53195	5.38212
XLOC_000174	0.048528	0	0	0
XLOC_000175	0.0595789	0	0.0656525	0
XLOC_000176	0.0976862	0.115049	0.0672778	0.021116
XLOC_000180	0.21708	0.186485	0.143526	0.175184
XLOC_000181	27.6747	28.9102	45.8012	46.5699
XLOC_000182	0	0	0	0
XLOC_000183	0.915275	1.12349	1.0695	0.835649
XLOC_000184	0.0726595	0.208913	0.184565	0.0341781
XLOC_000186	0.399204	0.232896	0.463052	0.605561
XLOC_000188	1.33284	1.27294	1.59803	1.64645
XLOC_000190	0.793762	0.377081	0.541468	0.610065
XLOC_000195	0	0.0363297	0	0
XLOC_000196	5.08866	5.25409	2.8602	3.22432
XLOC_000199	0.0210622	0.0408566	0.0406163	0.0121409
XLOC_000200	0.156057	0.121665	0.182895	0.158477
XLOC_000201	1.28175	1.36095	1.02586	1.21325
XLOC_000204	10.6686	11.1926	7.30843	6.91152
XLOC_000205	0.150587	0.116844	0.0663754	0.0694425
XLOC_000209	1.21254	1.38406	0.856301	0.956889
XLOC_000218	0	0	0.0585769	0
XLOC_000219	3.42102	3.39365	2.52396	2.78916
XLOC_000220	0.639509	0.303802	0.369129	0.561725
XLOC_000222	0.0371449	0.0411737	0.081863	0
XLOC_000223	0.057146	0.0633441	0	0.0329407
XLOC_000225	4.37427	3.2957	2.15922	1.67078
XLOC_000226	0.839647	1.1634	0.424069	0.685664
XLOC_000227	0.129484	0.221816	0.220511	0.176418
XLOC_000232	1.47056	1.21786	0.968558	1.04326
XLOC_000235	0.12051	0.111317	0.0663975	0.0463104
XLOC_000236	1.52471	1.70997	2.04293	1.99474
XLOC_000238	0.805911	0.749752	0.306595	0.232276
XLOC_000241	0.108423	0.0751141	0.0746723	0.0312491
XLOC_000244	0.521484	0.615744	0.349784	0.483573
XLOC_000247	0.965955	0.942685	0.513367	0.408765
XLOC_000249	0.480482	0.424809	0.516857	0.49458
XLOC_000250	6.01131	5.34669	6.50072	4.81236
XLOC_000252	0.905992	1.27284	0.742958	0.862305
XLOC_000253	0.634457	0.593873	0.365103	0.235686
XLOC_000255	0.15211	0.151747	0.0502849	0.105217
XLOC_000259	0.0795962	0.110287	0.138875	0.0611755
XLOC_000260	1.49901	1.06817	3.95258	2.40707
XLOC_000262	0.202958	0.126204	0.0163645	0.0913104
XLOC_000267	0.359672	0.312012	0.277407	0.189298
XLOC_000268	0.193962	0.171999	0.153889	0.178889
XLOC_000270	1.28345	1.69869	0.830695	0.902359
XLOC_000274	0.172632	0.191356	0.271758	0.227453
XLOC_000275	0.181962	0.191613	0.45115	0.361864
XLOC_000276	0.348542	0.312485	0.63259	0.80364
XLOC_000280	0.0660638	0.031384	0.0727985	0.119684
XLOC_000282	0.184423	0.248232	0.348384	0.258175
XLOC_000283	0.474836	0.526338	0.297296	0.342138
XLOC_000284	0	0	0	0
XLOC_000286	0.349544	0.256662	0.307736	0.219055
XLOC_000287	0.201059	0.150325	0.108109	0.0842785
XLOC_000288	0.457056	0.347403	0.330969	0.218296
XLOC_000290	0.238016	0.245843	0.226514	0.25569
XLOC_000291	0.37219	0.452483	0.588737	0.380638
XLOC_000293	0.126844	0.179019	0.0838647	0.0292466
XLOC_000296	2.45956	2.38894	0.460641	0.409248
XLOC_000297	0.286546	0.667014	0.378909	0.528557
XLOC_000298	0.191721	0.297521	0.112675	0.103146
XLOC_000299	0	0.0750465	0.014921	0.062442
XLOC_000302	0.051598	0.0762592	0.0758106	0.0660948
XLOC_000303	0.043437	0.0320988	0.047865	0
XLOC_000304	0.433739	0.431724	0.209715	0.229611
XLOC_000305	0.47341	0.427155	0.235647	0.285331
XLOC_000306	0.630573	0.574151	0.496325	0.311556
XLOC_000307	7.37477	7.93637	11.4694	11.9331
XLOC_000309	0.0579703	0.207693	0.191644	0.219058
XLOC_000310	0.101207	0.0669186	0.279055	0.371274
XLOC_000313	0.0222211	0.0246312	0	0.0512356
XLOC_000315	0.311942	0.30116	0.421362	0.359626
XLOC_000316	0.344883	0.285463	0.240878	0.235219
XLOC_000317	0.0186415	0	0	0
XLOC_000319	0.52372	0.437496	0.284373	0.280012
XLOC_000323	0.667545	0.745339	0.308806	0.349485
XLOC_000324	0.171065	0.323468	0.177415	0.185614
XLOC_000325	1.99293	1.57164	1.36355	1.26805
XLOC_000326	0.0733838	0.0813431	0	0
XLOC_000335	4.45279	4.90874	4.36315	3.72152
XLOC_000336	0.364984	0.360595	0.349731	0.301861
XLOC_000339	0.466037	0.464926	0.246502	0.161183
XLOC_000341	0.277773	0.344928	0.310092	0.36734
XLOC_000343	1.96194	1.98133	1.67224	1.66051
XLOC_000345	5.93922	6.84696	4.64358	5.59775
XLOC_000346	7.55083	8.40566	8.1837	9.26664
XLOC_000347	0.182492	0.237465	0.218582	0.283566
XLOC_000348	0.490393	0.488665	0.623021	0.431757
XLOC_000349	0.0223532	0.247776	0.123159	0.012885
XLOC_000350	0.515515	0.623377	0.361498	0.540289
XLOC_000351	0.253261	0.336876	0.334894	0.175184
XLOC_000355	0.554782	0.423342	0.175489	0.268891
XLOC_000356	4.33172	4.05975	3.92834	3.74888
XLOC_000357	0.31461	0.439258	0.270645	0.23478
XLOC_000358	0.230154	0.417463	0.161392	0.241214
XLOC_000359	0	0.0846464	0	0
XLOC_000360	0.100101	0.0158511	0.110305	0.115402
XLOC_000361	0.0684581	0	0.0565776	0.059192
XLOC_000362	1.13907	0.937925	0.444113	0.407417
XLOC_000363	0.12132	0.172901	0.21008	0.179826
XLOC_000365	0.0233145	0.109834	0.0834964	0.0268784
XLOC_000366	0.113232	0.173328	0.0950667	0.124324
XLOC_000367	0.415372	0.300276	0.139305	0.249843
XLOC_000369	0.0624219	0.0691923	0	0.143927
XLOC_000370	3.01929	2.83188	1.8962	1.83778
XLOC_000371	2.32511	1.98391	0.810225	1.25297
XLOC_000372	0.382716	0.114215	0.0648816	0.0678797
XLOC_000373	0.0178666	0	0	0
XLOC_000374	2.64117	2.62268	3.9897	3.79344
XLOC_000375	0.126064	0.203784	0.104187	0.187724
XLOC_000376	0	0.0445468	0.0295231	0.154437
XLOC_000377	8.84102	9.22269	10.7984	10.554
XLOC_000378	0.255596	0.307603	0.362124	0.260991
XLOC_000379	0.0895457	0	0.0986741	0
XLOC_000381	0	0.159573	0.105756	0.0553214
XLOC_000382	0.976862	0.812111	1.39938	1.06988
XLOC_000385	0	0.0730574	0.0544707	0.0759836
XLOC_000386	0.04464	0.0989634	0.0327938	0.0514637
XLOC_000388	0.19816	0.109827	0.254755	0.190376
XLOC_000389	0.299783	0.30209	0.210219	0.502703
XLOC_000390	0.721519	0.959732	0.715565	1.08135
XLOC_000391	0.227935	0.333507	0.331545	0.399421
XLOC_000392	0.132349	0.195605	0.145841	0.20344
XLOC_000393	0.266522	0.339197	0.184917	0.216222
XLOC_000394	13.1157	13.6175	12.8097	12.7559
XLOC_000395	0.325205	0.632775	0.60717	0.55177
XLOC_000397	0.0447729	0.173701	0.0246685	0.0258084
XLOC_000398	0.303475	0.128149	0.238865	0.0999612
XLOC_000399	0.138156	0.136125	0.0169156	0.0530916
XLOC_000400	0.218512	0.540318	0.203743	0.290669
XLOC_000401	3.17686e-50	0.11904	0.0927592	0.0627324
XLOC_000402	4.46062	3.79017	4.43828	4.70646
XLOC_000403	4.63932	5.30542	2.80607	2.71494
XLOC_000404	0.269278	0.378081	1.99797	0.972713
XLOC_000405	1.37776	1.48418	0.98149	0.950997
XLOC_000406	0.0791773	0	0.261746	0.0456402
XLOC_000407	0.169985	0.502458	0.124876	0.391938
XLOC_000409	1.5607	1.60183	2.30501	2.21539
XLOC_000410	1.07164	1.21652	0.580292	0.67116
XLOC_000411	0.0560634	0.0207147	0	0
XLOC_000413	0.150975	0.180219	0.07628	0.100821
XLOC_000414	0.284403	0.38297	0.373475	0.230987
XLOC_000415	0.255248	0.300616	0.105476	0.183916
XLOC_000416	3.70021e-270	1.42589e-93	0.240983	0.244926
XLOC_000417	0.102164	0.113245	0.0562895	0.294453
XLOC_000418	0.431463	0.334782	0.0950894	0.281869
XLOC_000419	0.0540059	0.0199544	0.00661227	0.00959003
XLOC_000420	0.235057	0.334996	0.0370028	0.0774253
XLOC_000421	0.222791	0.176396	0.116906	0.0733847
XLOC_000422	0.416857	0.735677	0.70062	0.614895
XLOC_000425	0	0	0.0510855	0.0267231
XLOC_000426	0.699703	0.447126	0.328271	0.344466
XLOC_000427	0.64046	0.464721	0.304564	0.241551
XLOC_000428	0.0184359	0.102177	0.0203153	0.021254
XLOC_000429	0.0491623	0.0544946	0.108348	0.113355
XLOC_000430	0.176383	0.127216	0.167956	0.232787
XLOC_000431	0.223698	0.144644	0.164335	0.236401
XLOC_000432	0.162299	0.0685059	0.0364738	0.139709
XLOC_000433	0.255979	0.305569	0.0650939	0.0681018
XLOC_000434	0.622029	0.675804	0.450376	0.60806
XLOC_000437	0.660415	0.741316	0.323545	0.291962
XLOC_000438	0.132836	0.110433	0.0914859	0.057428
XLOC_000439	0.316494	0.389745	0.350316	0.287961
XLOC_000440	0.0581286	0.0644333	0.0128109	0.0134028
XLOC_000442	3.85716	4.27555	1.59148	1.78822
XLOC_000444	1.32654	1.1072	0.687859	0.629891
XLOC_000445	0.0962026	0.266592	0.10601	0.194089
XLOC_000447	9.79335	10.6843	7.15601	7.1545
XLOC_000449	0.225523	0.147049	0.0292368	0.0764694
XLOC_000450	0.0451762	0.0625947	0	0
XLOC_000452	0.196222	0.279649	0.102964	0.107722
XLOC_000453	0.250573	0.267464	0.112492	0.192584
XLOC_000454	1.49943	1.39616	1.01561	1.00147
XLOC_000455	0.228488	0.303925	0.100712	0.0632197
XLOC_000457	0	0	0	0
XLOC_000458	0.0518946	0.0575232	0.0635387	0.0664748
XLOC_000459	0.986918	0.938809	0.785002	0.87386
XLOC_000460	0.330457	0.401185	0.494196	0.36283
XLOC_000461	0.15186	0.231456	0.0941295	0.142248
XLOC_000462	0.0940469	0.0509493	0.222995	0.0795386
XLOC_000463	29.8001	25.3601	24.0551	21.767
XLOC_000464	0.344283	0.746657	0.0824739	0.258855
XLOC_000465	0.605379	0.973008	1.00064	0.76771
XLOC_000466	2.06691	1.67698	0.89226	0.540442
XLOC_000467	0.960293	0.825045	0.689991	0.712832
XLOC_000468	0.0820317	0.127305	0.162707	0.170217
XLOC_000470	0.020159	0.0223455	0.0444281	0.040671
XLOC_000472	0.0461463	0.119353	0.0508505	0.1064
XLOC_000473	0.240699	0.116727	0.0165772	0.0520298
XLOC_000474	1.85655	1.98165	2.09821	2.30358
XLOC_000475	1.97427	2.0788	0.711088	1.58089
XLOC_000476	0.117071	0.162211	0.0645029	0.101225
XLOC_000477	3.2251	3.29731	2.04998	1.40529
XLOC_000478	0.34296	0.258132	0.284608	0.278234
XLOC_000482	0.675066	0.650708	0.607301	0.472532
XLOC_000483	0.249343	0.217759	0.141544	0.156795
XLOC_000484	0.386354	0.347961	0.239479	0.501089
XLOC_000485	0.301031	0.252051	0.0807654	0.0837564
XLOC_000486	0.660833	0.172355	0.171341	0.179259
XLOC_000487	0.0890817	0.111087	0.0736221	0.0770241
XLOC_000489	0.49471	0.411275	0.223012	0.440711
XLOC_000491	0.313646	0.268079	0.333127	0.296243
XLOC_000492	0.0758345	0.157612	0.0731196	0.109283
XLOC_000493	0.459143	0.369233	0.297617	0.217958
XLOC_000494	0.158355	0.146275	0.10179	0.106494
XLOC_000496	0.0293059	0.0324844	0.0322933	0.0563093
XLOC_000498	0.580058	0.447285	0.0555817	0.0581501
XLOC_000499	0.109453	0.0943633	0.147413	0.154225
XLOC_000501	0.279713	0.229168	0.080407	0.0420613
XLOC_000502	0.0614655	0.0851652	0.0338657	0.0531459
XLOC_000503	0.293059	0.243633	0.188378	0.197083
XLOC_000504	0.367939	0.176115	0.211938	0.163889
XLOC_000505	0.0672343	0.055895	0	0.0387559
XLOC_000506	0.704808	0.885388	0.511751	0.369962
XLOC_000507	0.206731	0.246781	0	0.0549998
XLOC_000508	0.0227935	0.126328	0.0502341	0.157666
XLOC_000509	0.0401278	0.0111165	0.54104	0.519591
XLOC_000511	0.194302	0.257799	0.126519	0.105214
XLOC_000512	0.316368	0.192216	0.0533883	0.111712
XLOC_000514	0.0413564	0.0817419	0	0
XLOC_000516	0.0399566	0.0442904	0.0220149	0
XLOC_000517	0	0.102776	0.0510855	0.0267231
XLOC_000520	0.154294	0.205235	0.0680092	0.0355759
XLOC_000521	3.18151	2.84358	2.42955	2.83431
XLOC_000522	0.160039	0.141918	0.0352707	0.0184503
XLOC_000523	0.0662393	0.0326328	0.0648816	0.0339398
XLOC_000524	0.368116	0.632364	0.176987	0.206263
XLOC_000525	11.3745	11.1847	1.42957	1.96396
XLOC_000527	0.330692	0.257834	0.154408	0.171236
XLOC_000528	0.362014	0.334399	0.265945	0.208676
XLOC_000529	8.38311e-17	0	3.03133e-80	4.19402e-19
XLOC_000530	1.04232	1.19454	0.660674	0.686309
XLOC_000531	1.01185	0.929841	0.654541	0.583284
XLOC_000533	0.0244001	0.0405709	0.0403323	0.0281301
XLOC_000534	0.0540168	0.149689	0.0595233	0.0934107
XLOC_000535	0.114449	0.126862	0.140129	0.102623
XLOC_000536	0.219965	0.201419	0.0105386	0.055128
XLOC_000537	0.0198335	0.0989308	0.0437106	0.0342978
XLOC_000538	0.199664	0.137371	0.0910421	0.166686
XLOC_000539	0.309522	0.307775	0.386217	0.367331
XLOC_000541	0.309382	0.321504	0.25569	0.356674
XLOC_000542	0.269196	0.317746	0.256717	0.233277
XLOC_000543	0.301563	0.28762	0.211591	0.238455
XLOC_000545	0.820394	1.13409	0.383289	0.290669
XLOC_000546	0.0287642	0.15942	1.10938	1.29328
XLOC_000547	0	0.0376206	0.0654488	0.078255
XLOC_000549	0.0764415	0.0169465	0.0505404	0.0881263
XLOC_000552	0.351899	0.243792	0.145414	0.253556
XLOC_000553	0.64032	0.661585	0.667937	0.729083
XLOC_000554	0.476177	0.41053	0.310945	0.223653
XLOC_000555	0.23908	0.18347	0.121594	0.233222
XLOC_000557	0.225921	0.316715	0.0805432	0.111712
XLOC_000558	9.68217	10.7731	12.0687	10.7881
XLOC_000559	0.566863	0.386675	0.72075	0.552974
XLOC_000561	0.22069	0.285397	0.0810623	0.0424041
XLOC_000562	0	0.0296714	0	0
XLOC_000563	1.57173	1.72756	1.9066	1.7054
XLOC_000564	0.989074	0.842305	1.51642	1.4101
XLOC_000565	0.0942755	0.0783172	0.222381	0.124213
XLOC_000567	0.437265	0.445285	0.534005	0.514514
XLOC_000568	0.012351	0.0136906	0	0
XLOC_000571	3.57482	2.60337	0.859128	1.28673
XLOC_000572	0.254362	0.241672	0.280292	0.125676
XLOC_000575	0.158689	0.26385	0.244812	0.146357
XLOC_000576	0.371719	0.290849	0.144569	0.277291
XLOC_000577	0.0394588	0.0328039	0	0.0227453
XLOC_000578	23.5451	21.7935	18.5748	19.2801
XLOC_000579	0.570763	0.463204	0.263933	0.270254
XLOC_000580	0.423121	0.348591	0.207924	0.145022
XLOC_000581	0.636976	0.623783	1.4217	1.4901
XLOC_000582	1.13524	0.800483	0.202494	0.206891
XLOC_000583	0.245277	0.362507	0.112617	0.0942569
XLOC_000584	0.308362	0.341808	0.145627	0.126964
XLOC_000586	0.552315	0.607775	2.6819	2.73312
XLOC_000588	0.177326	0.239769	0.0886053	0.185446
XLOC_000589	0.0531579	0.324079	0.146442	0.275776
XLOC_000590	2.05378	2.38054	1.40154	1.274
XLOC_000594	0.504514	0.643966	0.488557	0.740261
XLOC_000595	0.0936329	0.0518942	0.0171963	0.0719637
XLOC_000599	5.47973	5.98177	4.77808	4.16405
XLOC_000600	0.367021	0.540897	0.344689	0.370233
XLOC_000601	3.79966	4.33873	2.89527	2.93585
XLOC_000603	0.0444422	0.0492625	0.122432	0.0768535
XLOC_000604	0.0237657	0	0.104754	0.054797
XLOC_000606	0.550043	1.31086	0.697032	0.697535
XLOC_000608	0.338166	0.281133	0.186319	0.216588
XLOC_000610	1.18268	1.52071	1.32952	2.07246
XLOC_000611	1.29571	1.18802	0.470248	0.60656
XLOC_000613	0.344775	0.331214	0.253281	0.158991
XLOC_000616	0.261786	0.250155	0.104447	0.083256
XLOC_000617	0	0	0	0
XLOC_000618	0.534397	0.65591	0.473646	0.404075
XLOC_000619	0.649367	1.13968	1.13298	0.74863
XLOC_000621	0.0603063	0.0776583	0.0615441	0.0925087
XLOC_000622	0.504241	0.397738	0.547244	0.638628
XLOC_000623	0.294449	0.356057	0.324466	0.462898
XLOC_000624	0.895325	1.00941	0.775995	0.492287
XLOC_000625	3.58748	3.28571	3.27947	3.45205
XLOC_000627	1.01687	1.13495	0.748195	0.781925
XLOC_000628	0	0.0231281	0	0.0240545
XLOC_000630	0.991639	1.34401	1.17785	1.20512
XLOC_000631	3.34114	2.89151	1.70385	2.03626
XLOC_000632	0.204449	0.259819	0.165305	0.172946
XLOC_000633	2.75173	2.00064	1.0064	1.00287
XLOC_000636	1.09786	1.14019	1.24248	1.12885
XLOC_000639	4.02158	3.30205	4.34948	2.06059
XLOC_000641	0.127309	0.188156	0.140287	0.0733847
XLOC_000645	0.250099	0.339993	0.197596	0.30465
XLOC_000647	0.908839	1.00741	2.13475	1.37864
XLOC_000648	0.548734	0.825146	0.402851	0.455924
XLOC_000649	0.538629	0.591321	0.445028	0.421942
XLOC_000651	0.167152	0.171029	0	0.0889398
XLOC_000654	6.61225	6.76487	10.1068	11.8701
XLOC_000655	0.588463	0.477914	0.443002	0.429887
XLOC_000657	1.3121	1.23175	1.03685	1.0411
XLOC_000659	2.11822	2.87506	2.76287	2.2925
XLOC_000660	0.367765	0.39227	0.237036	0.207991
XLOC_000664	1.50738	1.111	0.272174	0.638766
XLOC_000665	2.25539	2.13919	0.999247	0.911392
XLOC_000668	0.79476	0.503407	0.375334	1.11259
XLOC_000669	0	0	0	0
XLOC_000675	0.15706	0.177827	0.094805	0.0723842
XLOC_000676	2.73139	4.19212	2.31526	2.19785
XLOC_000677	1.99921	1.63453	1.85928	1.60192
XLOC_000678	1.97485	2.06027	2.56019	1.13836
XLOC_000679	0.0179948	0.0997329	0.0991462	0.0829821
XLOC_000680	0.881577	0.977194	0.564065	0.557345
XLOC_000681	0.493843	0.492665	0.731249	0.57289
XLOC_000682	0.673326	0.747325	0.591024	0.303506
XLOC_000684	0.145441	0.154207	0.0209045	0.0145803
XLOC_000686	1.28279	0.969497	0.963794	1.27722
XLOC_000687	0.0966995	0.0459376	0.0608898	0.0159259
XLOC_000688	0.296589	0.109586	0.81706	0.873812
XLOC_000689	1.23159	1.5316	12.7071	11.4167
XLOC_000690	0.224781	0.249161	0.412826	0.412706
XLOC_000691	0.223896	0.129999	0.0587429	0.0737488
XLOC_000693	0.260049	0.355383	0.345441	0.262839
XLOC_000697	0.112529	0.148121	0.13175	0.0405406
XLOC_000698	0.0681326	0.211463	0.150156	0.0942569
XLOC_000699	0.144651	0.197341	0.0858289	0.0769671
XLOC_000700	0.446958	0.560625	0.673977	0.678001
XLOC_000701	0.479605	0.433717	1.07739	0.896168
XLOC_000702	0.119329	0.153108	0.135704	0.165071
XLOC_000703	0.206538	0.155659	0.175598	0.200488
XLOC_000704	0	0	0	0
XLOC_000705	0.179447	0.0663035	0.214219	0.0517195
XLOC_000706	10.9487	9.93141	8.93269	8.7579
XLOC_000708	2.72998	3.23063	2.72539	2.3584
XLOC_000709	0.223864	0.264688	0.164457	0.189262
XLOC_000710	0.416371	0.260866	0.0797942	0.125222
XLOC_000711	0.0779465	0.0432004	0.0715771	0.0299538
XLOC_000713	0	0	0.0871569	0.063829
XLOC_000716	0.209522	0.209022	0.0923524	0.120775
XLOC_000717	12.2757	12.0329	16.3224	16.1303
XLOC_000721	0.940159	1.18153	0.616841	0.591085
XLOC_000722	0.177054	0.196257	0.162586	0.0884513
XLOC_000723	0	0.049703	0.148232	0.232622
XLOC_000724	0.160895	0.185205	0.143201	0.164087
XLOC_000725	0.368417	0.260907	0.338311	0.271357
XLOC_000726	0.0341126	0	0.0751803	0.0393271
XLOC_000728	0.190426	0.26385	0.131149	0.192093
XLOC_000729	0	0	0	0
XLOC_000731	2.8039	2.1779	7.29761	6.34767
XLOC_000732	0.478079	0.402123	2.08142	1.96607
XLOC_000734	1.24568	1.29535	0.678841	0.518067
XLOC_000735	0.139898	0.0620285	0.0616637	0.0860174
XLOC_000736	5.53794	5.48654	5.70549	6.13774
XLOC_000737	2.51804	2.20429	5.02298	5.52305
XLOC_000738	0	0	0	0
XLOC_000739	0.0556486	0.0411229	0.0613215	0.0855401
XLOC_000741	0.16276	0.103093	0.0512434	0
XLOC_000742	2.76854	3.02568	2.29321	2.35574
XLOC_000743	2.33782	2.14825	3.33463	3.44922
XLOC_000744	0.465248	0.515724	0.327788	0.308917
XLOC_000745	0.0780814	0.0865502	0.0430205	0.0450085
XLOC_000746	5.27222	5.82423	6.32913	6.94231
XLOC_000747	0	0	0	0
XLOC_000749	0.434706	0.592445	0.431904	0.476508
XLOC_000750	1.19964	1.19072	2.24737	2.12645
XLOC_000751	6.88892	5.78291	7.05092	6.43745
XLOC_000752	0.425272	0.408852	0.160724	0.129989
XLOC_000756	0.287602	0.247829	0.196017	0.167765
XLOC_000757	0.636463	0.384816	0.286914	0.0333524
XLOC_000758	0.740539	0.82086	0.259515	0.349942
XLOC_000760	0.245338	0.185419	0.208905	0.32141
XLOC_000762	0.442461	0.482157	0.0609456	0.0637618
XLOC_000763	0.508444	0.756995	0.35152	0.185917
XLOC_000764	0.355923	0.249867	0.287618	0.369297
XLOC_000766	0.451528	0.539172	0.555858	0.261705
XLOC_000767	0.114837	0.0727387	0.0903885	0.0378261
XLOC_000769	0.116947	0.17677	0.281169	0.343188
XLOC_000770	0.342338	0.204969	0.0615797	0.0901953
XLOC_000771	0.212782	0.25355	1.37167	1.28787
XLOC_000774	1.1132	0.84474	0.949089	0.797063
XLOC_000775	0.0398332	0.073607	0.021936	0.030602
XLOC_000776	0.543094	0.277151	0.146644	0.0871948
XLOC_000777	2.1203	2.102	1.00368	0.981207
XLOC_000778	3.64202	3.25559	2.69517	2.2438
XLOC_000780	0.101097	0.160784	0.101715	0.0988144
XLOC_000781	0.361042	0.216119	0.191125	0.189314
XLOC_000782	0.314502	0.406716	0.317682	0.0302147
XLOC_000783	0.0397981	0.0735244	0.0438552	0.0305878
XLOC_000784	1.56855	1.48709	1.62152	1.53782
XLOC_000785	0.880133	0.910301	0.232802	0.251289
XLOC_000786	0.807295	0.753443	0.518257	0.511211
XLOC_000787	1.34362	0.96561	0.525521	0.775676
XLOC_000788	0.198895	0.280595	0.21917	0.312679
XLOC_000789	0.403018	0.492943	0.153139	0.144193
XLOC_000790	3.14912	3.89451	2.59977	2.86939
XLOC_000791	0.430939	0.434254	0.21585	0.316153
XLOC_000792	0	0.0999521	0.0165607	0
XLOC_000793	0	0	0	0
XLOC_000794	0	0	0	0
XLOC_000795	718.779	675.766	622.522	633.891
XLOC_000796	457.726	435.337	433.134	410.996
XLOC_000798	1.29462	1.59443	1.49763	1.3279
XLOC_000799	10.852	13.6216	16.6186	17.1177
XLOC_000800	0.782942	1.14682	1.10926	0.741441
XLOC_000801	0.143273	0.529376	0.385925	0.422111
XLOC_000802	4.74354	4.03888	3.7835	3.94481
XLOC_000805	0.116118	0.143013	0.270127	0.237986
XLOC_000807	0.486524	0.671478	0.797309	0.667038
XLOC_000808	3.18492	2.629	1.97882	1.28903
XLOC_000809	5.69892e-08	0.0214289	1.47556e-08	1.78971e-07
XLOC_000811	48.988	46.0634	37.5236	39.0285
XLOC_000812	0.556331	0.445716	1.25128	1.20379
XLOC_000815	6.08384	6.00803	9.79195	8.5016
XLOC_000818	0.158521	0.246001	0.139745	0.0913765
XLOC_000821	1.61355	1.71142	1.10952	1.03228
XLOC_000822	0.0836424	0.105959	0	0.0275509
XLOC_000823	4.62388	4.00602	2.52289	2.1881
XLOC_000824	0.679273	0.627262	0.361854	0.133054
XLOC_000825	0.141255	0.281837	0.0155655	0.0325695
XLOC_000826	0.618463	0.458573	0.202611	0.492701
XLOC_000827	2.91579	2.69003	3.91935	3.52045
XLOC_000828	6.59063	7.49252	4.82959	5.06146
XLOC_000833	1.26234	1.4729	2.38461	1.83828
XLOC_000835	4.27515	4.43544	10.4453	10.9469
XLOC_000836	0	0.0886986	0.0440884	0
XLOC_000841	2.09498	1.9657	3.67469	3.45975
XLOC_000843	0	0.00823474	0.0327452	0.0256937
XLOC_000845	0.162349	0.0899009	0.0070902	0.0167138
XLOC_000849	0.97487	1.09706	1.16695	1.26651
XLOC_000851	0.0180596	0	0	0
XLOC_000853	0.35722	0.3997	0.189391	0.213683
XLOC_000854	0.0178454	0	0	0.0205733
XLOC_000857	0.42462	0.322685	0.146815	0.0710261
XLOC_000862	15.1421	16.3824	16.5174	18.2341
XLOC_000864	29.9318	27.8842	28.903	27.1717
XLOC_000866	9.73414	9.15509	12.8573	13.3255
XLOC_000867	8.96246	7.88546	11.7305	11.229
XLOC_000870	0.17187	0.123272	0.111406	0.139865
XLOC_000871	0.108172	0.196987	0.204342	0.151431
XLOC_000875	269.13	295.103	191.518	239.169
XLOC_000877	0.135878	0.215166	0.08556	0.0447568
XLOC_000879	4.31553	4.21494	3.73561	3.84829
XLOC_000883	4.07587	3.12149	3.91974	4.86978
XLOC_000884	10.8535	9.59254	14.7	13.1873
XLOC_000888	0.231951	0.348933	0.255596	0.305608
XLOC_000889	0.0645098	0.0715066	0.0284344	0
XLOC_000890	2.29927	2.69648	3.69225	4.39431
XLOC_000891	0.653658	0.597626	0.730808	0.847086
XLOC_000892	7.94741	8.28652	7.07386	7.16429
XLOC_000896	234.867	261.997	74.4684	78.0851
XLOC_000897	3.03451	3.54784	1.81447	1.90831
XLOC_000898	0.229324	0.135572	0.168468	0.229128
XLOC_000899	2.98772	3.07052	2.55537	2.6364
XLOC_000900	52.8863	57.6774	47.0082	47.6627
XLOC_000901	17.9775	18.9327	21.6674	21.5801
XLOC_000902	3.04685	2.32238	1.25279	1.21687
XLOC_000904	0.28921	0.289046	0.266448	0.224101
XLOC_000905	23.8757	23.5313	16.8737	17.3415
XLOC_000906	0.0469696	0.0669394	0.155273	0.108299
XLOC_000908	123.728	137.526	144.315	146.781
XLOC_000909	23.2415	22.0578	22.917	23.4664
XLOC_000911	0.490296	0.290112	4.00708	3.78777
XLOC_000912	0.17304	0.323677	0.309855	0.199491
XLOC_000913	0.24015	0.152113	0.302436	0.237308
XLOC_000914	0.0629443	0.0348857	0.0346804	0.072566
XLOC_000915	0.284005	0.29573	0.360375	0.44648
XLOC_000917	1.17975	1.46018	0.742091	0.304144
XLOC_000918	0.132313	0.143374	0.0212594	0.189566
XLOC_000920	2.23971	1.70139	1.92438	2.14872
XLOC_000922	0.109465	0.262217	0.06382	0.100154
XLOC_000925	12.736	12.8601	18.4487	16.9006
XLOC_000926	0.353591	0.546343	0.578551	0.345877
XLOC_000927	1.13735	1.00141	0.871083	1.12057
XLOC_000929	0.151637	0.0525263	0.0835477	0.0946923
XLOC_000931	0.342876	0.665113	0.236143	0.592932
XLOC_000932	1.58248	1.81873	2.91031	2.818
XLOC_000937	0.0645305	0.0357648	0.00888861	0.00929934
XLOC_000938	0.3344	0.361042	0.177066	0.190255
XLOC_000940	0.394014	0.34576	0.277393	0.132488
XLOC_000942	1.38457	1.22942	0.970653	0.948775
XLOC_000943	71.6366	68.0513	67.7299	70.777
XLOC_000944	2.17157	1.9018	1.24303	1.41065
XLOC_000945	1.61322	1.47569	2.20915	2.40151
XLOC_000949	10.0929	11.2117	7.39011	7.40323
XLOC_000950	0.18494	0.160155	0.101896	0.0732908
XLOC_000951	0.649846	0.611268	0.217156	0.310869
XLOC_000956	0.0259374	0.0191671	0.00952715	0
XLOC_000957	0.0455524	0.252465	0.112941	0.157547
XLOC_000961	0.062682	0.0694806	0.138144	0
XLOC_000962	1.00221	1.09342	1.92179	1.98633
XLOC_000964	0.879747	0.87765	0.581658	0.743766
XLOC_000965	0.256843	0.187089	0.27494	0.228423
XLOC_000969	0.270015	0.185282	0.29754	0.17788
XLOC_000970	5.16112	4.33324	5.2182	5.74008
XLOC_000971	0.504554	0.4121	0.365782	0.535758
XLOC_000972	0.0455624	0.0436287	0	0
XLOC_000973	0.576989	0.511656	0.589567	0.640999
XLOC_000975	0.0329544	0.0365287	0.0181569	0
XLOC_000976	0.164712	0.243436	0.242004	0.18989
XLOC_000980	80.2926	99.1587	197.776	192.806
XLOC_000981	353.564	346.034	582.348	577.16
XLOC_000982	131.678	141.9	243.844	242.233
XLOC_000983	0.397733	0.363071	0.257811	0.188807
XLOC_000984	8.64079	6.37384	7.22686	8.59996
XLOC_000987	0.892523	0.904301	0.520664	0.620407
XLOC_000988	0.0627567	0.00993763	0.0197583	0.031007
XLOC_000989	0.0329724	0.0182743	0.127168	0.00950316
XLOC_000992	0.0368266	0.0204105	0.568131	0.700523
XLOC_000994	0.166343	0.126765	0.120291	0.12585
XLOC_000995	170.627	146.994	149.069	136.658
XLOC_000996	2.00689	2.92701	1.57457	1.59179
XLOC_000998	0.107748	0.153559	0.0508851	0.0473213
XLOC_000999	0.506984	0.555677	0.155561	0.357707
XLOC_001000	0.199443	0.205284	0.439548	0.525553
XLOC_001001	0.541497	0.546713	0.640412	0.662061
XLOC_001002	0.778098	0.781596	1.0428	1.01734
XLOC_001003	0.332133	0.238219	0.172231	0.202713
XLOC_001004	0.48761	0.430396	0.0696523	0.104101
XLOC_001006	0.549769	0.476438	0.396532	0.288094
XLOC_001008	0.544963	0.626444	0.15569	0.0930765
XLOC_001009	0.0403947	0.067164	0.18176	0.170755
XLOC_001010	5.66789	5.5797	19.9408	22.0522
XLOC_001011	0.118221	0.196566	0.293114	0.227155
XLOC_001012	0.237451	0.229243	0.409367	0.53425
XLOC_001013	0.56166	0.732445	1.67471	1.67592
XLOC_001014	1.43959	1.78721	5.6791	6.05769
XLOC_001015	0.0593205	0.0920563	0	0.0820659
XLOC_001017	0.0822958	0.0364887	0.126959	0.0569254
XLOC_001018	1.43979	1.92413	3.64726	4.0185
XLOC_001019	0.299018	0.48003	0.113621	0.0118871
XLOC_001020	0.0905791	0.0418348	0.0415887	0.104425
XLOC_001022	0.324002	0.442024	0.681106	0.867738
XLOC_001023	0.0828853	0.114844	0.0342505	0.0836108
XLOC_001024	0	0	0.00913851	0
XLOC_001025	0.0336799	0.0373329	0.0494843	0.0647137
XLOC_001026	0.120123	0.109655	0.0545048	0.040731
XLOC_001027	30.6699	31.3014	25.8147	25.6353
XLOC_001028	15.9123	18.2438	18.6892	17.8873
XLOC_001030	1.77357	1.01807	0.523492	0.657218
XLOC_001031	0.121756	0.329908	0.208706	0.202754
XLOC_001033	0.905596	1.55926	0.755964	1.14699
XLOC_001035	1.438	1.51222	0.670403	0.595112
XLOC_001036	0.981756	1.05966	0.62175	0.560198
XLOC_001037	0.230114	0.510144	0.0475447	0.198967
XLOC_001038	3.44542	3.21227	1.76574	1.76624
XLOC_001039	0.127293	0.128272	0.102014	0.0749709
XLOC_001041	0.176709	0.0652911	0.0897123	0.0407455
XLOC_001042	39.1767	37.2046	38.6305	39.0105
XLOC_001043	0.463302	0.415373	0.54807	0.432011
XLOC_001044	0.662384	0.926408	0.622137	0.599634
XLOC_001045	0.63967	0.39251	0.717466	0.711113
XLOC_001046	0.148109	0.422161	0.209839	0.146357
XLOC_001047	0.517745	0.588573	0.333232	0.38845
XLOC_001048	0.57613	0.498835	0.463204	0.456102
XLOC_001050	0.151084	0.263169	0.0951349	0.0746482
XLOC_001051	0.0297747	0.00825103	0.016405	0.0171631
XLOC_001053	0.2855	0.352982	0.181503	0.265846
XLOC_001054	1.52439	1.39184	1.89101	1.55429
XLOC_001055	0.931697	0.792655	0.451338	0.471426
XLOC_001057	0.545737	0.430786	0.350389	0.432855
XLOC_001058	2.36972	2.70442	1.61154	1.49047
XLOC_001059	0.054244	0.040085	0.0199246	0.0208453
XLOC_001060	5.04443	4.50049	6.58386	6.68474
XLOC_001061	0.649928	0.691604	0.506103	0.449566
XLOC_001062	0.357144	0.16312	0.64635	0.40688
XLOC_001063	3.7574	4.31347	3.65706	4.08594
XLOC_001064	0.0514754	0.18544	0.0567228	0.029672
XLOC_001065	0.0189945	0	0	0.0656942
XLOC_001066	0.322036	0.339966	0.321068	0.300546
XLOC_001067	0.0706276	0.109603	0.0466965	0.0488543
XLOC_001068	0.279449	0.361385	0.102646	0.0805415
XLOC_001071	0.93482	0.901888	0.877507	0.498943
XLOC_001072	3.2352	3.18266	3.07481	2.37771
XLOC_001074	0.908928	0.916987	0.551894	0.620166
XLOC_001075	0.276326	0.207719	0.60671	0.721464
XLOC_001078	0.313338	0.229004	0.208686	0.186572
XLOC_001079	0.54839	0.575012	0.261316	0.495522
XLOC_001080	6.16625	6.35749	15.9135	16.8946
XLOC_001083	5.17047	4.67323	2.32906	1.96663
XLOC_001084	0.203476	0.207011	0.331406	0.214566
XLOC_001085	1.491	1.50493	1.11878	1.04349
XLOC_001086	0.200143	0.185311	0.145301	0.17916
XLOC_001088	0.0383767	0.0850783	0.0634333	0.088486
XLOC_001089	0.183731	0.178973	0.122704	0.102699
XLOC_001090	0.24954	0.43446	0.274978	0.164391
XLOC_001091	0.26172	0.232085	0.034608	0.0724145
XLOC_001092	0.35319	0.550543	0.145948	0.178141
XLOC_001093	4.40344	3.80849	2.70818	3.19811
XLOC_001094	0.0769498	0.0852959	0	0.0443562
XLOC_001096	1.08416	1.39161	0.769291	1.04202
XLOC_001097	0.155415	0.0980624	0.278424	0.258776
XLOC_001098	0.343599	0.447104	0.296316	0.378899
XLOC_001099	1.10236	1.20369	0.924651	1.15074
XLOC_001100	7.38006	6.30758	4.48603	5.79993
XLOC_001101	2.55011	2.25698	0.697072	0.934394
XLOC_001102	4.91222	5.44501	4.49471	3.99451
XLOC_001106	1.20455	1.07033	0.701709	0.822589
XLOC_001108	2.74673	2.51509	0.939517	0.870869
XLOC_001109	9.03128	7.8824	15.9179	14.822
XLOC_001110	0.16903	0.149891	0.111757	0.0909385
XLOC_001113	3.81067	3.22944	2.29476	2.26635
XLOC_001114	0.842246	0.734303	1.03233	0.847174
XLOC_001115	0.114401	0.101447	0.239519	0.118699
XLOC_001116	0.337055	0.236367	0.151598	0.317206
XLOC_001117	1.08146	1.04665	1.25458	1.26648
XLOC_001119	0.990429	0.701067	0.760628	0.528949
XLOC_001121	2.73864	2.70079	1.2965	1.34947
XLOC_001124	0.791773	0.614355	0.959735	0.775883
XLOC_001126	0.11865	0.0984763	0.0305855	0
XLOC_001128	0.155803	0.0575673	0.114457	0.0798309
XLOC_001129	0.150263	0.18578	0.184687	0.186558
XLOC_001132	0.0830487	0.105207	0.810559	1.17628
XLOC_001133	0.284098	0.17995	0.163984	0.109175
XLOC_001135	2.58449	2.09005	2.44494	2.25809
XLOC_001136	0.44291	0.203151	0.151467	0.0352147
XLOC_001137	0.0449065	0.124443	0.148453	0.0776564
XLOC_001138	1.2145	1.0203	1.56125	1.44746
XLOC_001139	0.240059	0.0295662	0.0587846	0.0307505
XLOC_001140	0.212941	0.194384	0.138029	0.0433221
XLOC_001141	0.0619081	0.0457485	0.0682191	0
XLOC_001145	0.19825	0.193899	0.167058	0.121
XLOC_001146	0.352748	0.533533	0.290995	0.393808
XLOC_001147	37.3119	39.0025	30.8448	30.2136
XLOC_001148	38.6593	50.6911	49.4011	50.5969
XLOC_001150	2.97051	2.78374	2.13124	1.6734
XLOC_001151	0.465648	0.454688	0.207262	0.373643
XLOC_001152	0.0230849	0.0170592	0	0
XLOC_001155	0.136077	0.119081	0.181517	0.107337
XLOC_001156	0.489144	0.464741	0.363005	0.368271
XLOC_001157	1.14987	1.21612	1.20416	1.13689
XLOC_001158	12.4435	12.7638	16.8501	20.4836
XLOC_001159	0.0540491	0.0199705	0.039706	0
XLOC_001160	1.30619	0.821309	0.245579	0.294321
XLOC_001161	0.55105	0.0610818	0.0607225	0.190585
XLOC_001167	10.2694	8.67548	10.6706	11.4133
XLOC_001169	1.32853	2.12232	1.6362	1.75685
XLOC_001170	1.95219	2.01208	1.5154	1.68325
XLOC_001171	0.685219	0.734172	0.44618	0.359074
XLOC_001173	0.522879	0.434694	0.360114	0.540015
XLOC_001174	0.550378	0.44369	0.238918	0.326869
XLOC_001175	0.112602	0.0998523	0.099265	0.103852
XLOC_001176	14.8941	14.9117	20.3699	20.2634
XLOC_001177	9.2204	9.12601	12.0271	13.2497
XLOC_001179	6.54304	5.81962	4.30047	3.8923
XLOC_001182	0.317926	0.304353	0.0955461	0.133282
XLOC_001183	1.19257	1.22608	0.326704	0.455735
XLOC_001184	0.670737	0.972252	0.462961	0.501349
XLOC_001186	1.68428	1.20537	0.702657	0.620002
XLOC_001187	0	0.0165102	0	0.0171715
XLOC_001188	0.140023	0.232815	0.221801	0.12107
XLOC_001192	10.3503	10.0318	2.43858	2.59378
XLOC_001193	4.78668	5.10796	4.19343	4.88256
XLOC_001195	0.38958	0.445947	0.123098	0.34343
XLOC_001197	0.0258261	0.0429408	0.0569176	0.0148869
XLOC_001198	1.0395	0.915098	1.30425	1.26387
XLOC_001202	0.306597	0.362507	0	0.0235642
XLOC_001203	0.478983	0.453045	0.13717	0.109877
XLOC_001204	1.18097	1.2942	0.739894	0.903001
XLOC_001205	1.18423	1.17918	0.315178	0.347097
XLOC_001208	52.3995	43.2165	39.9299	36.769
XLOC_001211	0.04017	0.0445269	0.08853	0
XLOC_001216	0.0723254	0.140297	0.0796983	0.104226
XLOC_001217	0.404245	0.272055	0.493181	0.332884
XLOC_001219	0.986471	0.956782	0.84245	0.611279
XLOC_001221	0.77653	0.673628	1.01437	1.0373
XLOC_001222	0.527799	0.662125	0.489904	0.467047
XLOC_001226	1.23117	1.22173	1.36882	1.3066
XLOC_001227	0.259374	0.186879	0.257233	0.254169
XLOC_001228	0.295554	0.131044	0.162841	0.408878
XLOC_001230	24.9119	22.4904	31.0601	29.6882
XLOC_001231	0.0454867	0.0275019	0.0136701	0.0143018
XLOC_001233	0.246618	0.0911221	0.0129409	0.0135388
XLOC_001234	0.273179	0.219275	0.0519012	0.0217198
XLOC_001235	1.71409	1.72428	0.633247	0.704392
XLOC_001238	617.451	571.204	597.217	598.19
XLOC_001239	20.9656	22.13	28.316	30.854
XLOC_001241	0.0193862	0.0429777	0.0854497	0.0223496
XLOC_001242	0.0208361	0.023096	0.0229602	0
XLOC_001249	0.457662	0.432465	0.41445	0.640282
XLOC_001251	0.165185	0.222338	0.104014	0.0952179
XLOC_001252	517.037	494.306	477.548	506.283
XLOC_001253	343.139	343.962	370.488	358.565
XLOC_001254	0	0	0	0
XLOC_001255	0.123085	0.121275	0.120562	0
XLOC_001256	0.377714	0.543406	0.164515	0.209399
XLOC_001257	0.175949	0.304739	0.096943	0.17749
XLOC_001258	0.0986471	0.136683	0	0
XLOC_001260	0.078694	0.0436147	0	0.0151205
XLOC_001261	0.147777	0.098283	0.0977048	0.10222
XLOC_001263	0.0138142	0	0.0456674	0.0796293
XLOC_001264	0.14937	0.147831	0.482033	0.448957
XLOC_001265	2.39914	2.10228	3.47798	2.42152
XLOC_001266	0.283329	0.217426	0.2942	0.314076
XLOC_001267	0.337186	0.345007	0.285815	0.239217
XLOC_001270	9.20433	10.1574	5.63784	5.42326
XLOC_001272	0.395274	0.335053	0.281839	0.428891
XLOC_001273	0.0235794	0.104548	0.0519663	0.0815514
XLOC_001274	4.7923	4.00202	3.91755	3.58084
XLOC_001275	0.502632	0.488726	0.310945	0.416808
XLOC_001276	0.898838	0.956338	0.978921	0.747352
XLOC_001277	0.0455179	0.151365	0.0501581	0.0524758
XLOC_001278	0.404297	0.344742	0.351337	0.114688
XLOC_001279	1.09551	1.24686	0.452695	0.71042
XLOC_001280	0.74502	1.04816	0.836756	0.726765
XLOC_001281	1.203	0.921062	1.2163	1.01515
XLOC_001282	0.0449736	0.17448	0.148675	0.31109
XLOC_001283	0.211883	0.234864	0.186786	0
XLOC_001284	8.14575	8.58722	5.60181	6.4978
XLOC_001285	0.89896	0.74435	0.504138	0.581732
XLOC_001286	0.285723	0.264051	0.0653639	0.0308779
XLOC_001287	0	0	0.0771035	0
XLOC_001288	0.597666	0.46727	0.04892	0.0672219
XLOC_001289	0.307014	0.277292	0	0.0393271
XLOC_001291	0.033997	0.0188422	0.0749254	0.0195969
XLOC_001292	0.0637444	0.094211	0.0936568	0.195969
XLOC_001293	0.581233	0.449368	0.328316	0.405427
XLOC_001294	0.275189	0.228778	0.269549	0.0793137
XLOC_001295	0.389914	0.385845	0.0840846	0.0606408
XLOC_001296	1.23434	0.861852	0.186727	0.206209
XLOC_001297	1.06859	1.06368	1.14892	1.27925
XLOC_001299	0.144419	0.0800416	0.0530472	0.0277492
XLOC_001300	0.287674	0.131302	0.279706	0.331648
XLOC_001301	0.673305	0.734113	0.692384	0.697118
XLOC_001303	4.89796	5.41172	4.12779	4.3452
XLOC_001304	0.440542	0.723442	0.197776	0.244536
XLOC_001305	0.614216	0.420841	0.0469368	0.109709
XLOC_001306	13.4261	13.403	21.4346	22.798
XLOC_001307	5.38059	5.88303	6.57443	6.11867
XLOC_001309	0.86503	0.791602	1.08919	1.03144
XLOC_001310	0	0	0	0.0397781
XLOC_001311	0.810577	0.458331	0.793556	0.566464
XLOC_001312	2.80143	2.36658	2.00539	2.85484
XLOC_001313	0.0368719	0.0204355	0.176499	0.187073
XLOC_001315	0.0960235	0	0.0176354	0.0553508
XLOC_001316	0.168406	0.187289	0.240861	0.133436
XLOC_001318	0.280753	0.181536	0.23203	0.134862
XLOC_001320	0.0732409	0.0649478	0.209839	0.101324
XLOC_001321	2.19529	1.91473	1.41225	1.46279
XLOC_001322	0.488263	0.632341	0.203341	0.22562
XLOC_001323	0.257945	0.293579	0.615823	1.97784
XLOC_001324	3.3007	3.61986	1.30479	1.34637
XLOC_001327	0.808122	0.595978	0.489486	0.477963
XLOC_001332	0.112828	0.25013	0.580204	0.780447
XLOC_001335	0.351787	0.432481	0.155059	0.184346
XLOC_001338	0.113338	0.10888	0.14987	0.0871083
XLOC_001339	0.13387	0.315329	0.184397	0.0964586
XLOC_001340	2.86249	3.24144	2.30196	2.14977
XLOC_001341	0.507829	0.423837	0.243589	0.234182
XLOC_001342	0.154956	0.243331	0.0426882	0.0893215
XLOC_001343	0.769006	0.633391	0.223619	0.289362
XLOC_001347	0.306326	0.392508	0.377811	0.327231
XLOC_001348	0.0132427	0.058716	0.0583706	0.0305339
XLOC_001349	0.802213	0.859372	0.391665	0.530828
XLOC_001350	0.53894	0.625326	0.129384	0.177282
XLOC_001351	0.00937301	0.0103896	0.020657	0
XLOC_001352	0.114604	0.23713	0.260993	0.167355
XLOC_001353	0.374143	0.311043	0.240499	0.377418
XLOC_001355	1.97326	2.22174	0.947872	1.15602
XLOC_001356	0.312993	0.365492	0.488007	0.449982
XLOC_001357	0.438002	0.522855	0.290829	0.271899
XLOC_001358	2.24634	2.3196	2.20754	3.31648
XLOC_001359	0.00485593	0	0.00535095	0.0167946
XLOC_001360	0.902953	0.819801	0.665163	0.623931
XLOC_001367	0.0370534	0.090359	0.14699	0.0939783
XLOC_001370	0.649462	0.659059	0.402701	0.334267
XLOC_001371	0.222401	0.257285	0.270491	0.24382
XLOC_001372	0.625248	0.787804	1.5058	1.49927
XLOC_001373	14.6093	13.8451	18.9558	20.1048
XLOC_001377	0	0.0434631	0.0576099	0.090408
XLOC_001378	0.268318	0.188366	0.325237	0.350577
XLOC_001381	0.302346	0.496008	0.115925	0.228201
XLOC_001386	0.0354386	0.0196412	0.0390512	0.0612836
XLOC_001387	4.35854	4.2173	5.41788	4.99718
XLOC_001389	15.4513	14.5807	9.14607	11.8327
XLOC_001390	8.67228	7.04369	6.37325	6.29831
XLOC_001391	0.0280488	0.0259091	0.00515101	0.0107785
XLOC_001393	0.120902	0.191451	0.304519	0.358414
XLOC_001394	0.112064	0.14992	0.11923	0.155925
XLOC_001396	0.167695	0.286571	0.161692	0.161108
XLOC_001397	1.53621	1.48166	0.647106	0.809103
XLOC_001398	0.405633	0.606021	0.242926	0.396476
XLOC_001400	0.365927	0.360548	0.328558	0.218744
XLOC_001401	0.385735	0.402421	0.125017	0.130794
XLOC_001402	0.043064	0.0795579	0.047454	0.0992935
XLOC_001403	0.0178666	0.0396089	0.137816	0
XLOC_001404	0.152418	0.13516	0.302321	0.281147
XLOC_001406	0.151424	0.233528	0.0170998	0.116483
XLOC_001407	0	0	0	0
XLOC_001408	0.125579	0.160614	0.223537	0.204169
XLOC_001411	1.28314	1.18621	1.31463	0.762342
XLOC_001412	0.734482	0.704178	1.09236	1.00334
XLOC_001413	0.0795962	0	0	0.305878
XLOC_001414	0.0249895	0.0276999	0.027537	0.115238
XLOC_001416	0	0	0	0
XLOC_001417	0.919246	0.812377	0.484613	0.510531
XLOC_001421	0.349525	0.235305	0.128806	0.0888262
XLOC_001422	0.0359681	0.179412	0.0693609	0.103666
XLOC_001423	0.395571	0.305604	0.0924627	0.124374
XLOC_001424	0.0771471	0.0213786	0.0212529	0
XLOC_001428	0.0224868	0.0249258	0.0743374	0.103697
XLOC_001429	2.8386	2.62041	0.947271	1.08395
XLOC_001430	0.184274	0.183538	0.0323717	0.0338675
XLOC_001431	0.0497226	0.0443757	0.0852594	0.0743043
XLOC_001432	0.103223	0.0746212	0.143419	0.12935
XLOC_001433	0.00790109	0.0788225	0.0870654	0.154851
XLOC_001435	0.280638	0.245587	0.0732426	0.332051
XLOC_001436	0.197124	0.203171	0.0495412	0.0558174
XLOC_001439	4.52928	4.05229	7.7004	7.64595
XLOC_001440	2.1695	2.32407	4.25723	3.46784
XLOC_001441	0	0.0422161	0.0839354	0.175628
XLOC_001442	0.186818	0.262334	0.0833024	0.164436
XLOC_001445	0.406586	0.441487	0.219445	0.20567
XLOC_001446	0.521472	0.578032	0.77198	0.771217
XLOC_001447	0.0456099	0.0168523	0.0335063	0.00876365
XLOC_001448	1.31112	1.56562	2.63317	2.01961
XLOC_001450	0.35485	0.553604	0.328819	0.423311
XLOC_001453	0.118454	0.131302	0.0145033	0.0455204
XLOC_001454	0.584174	0.577964	0.255362	0.28386
XLOC_001455	0.122449	0.29255	0.205791	0.0806667
XLOC_001456	0.337518	0.133617	0.239095	0.194556
XLOC_001457	0.0479607	0.0708835	0.0176166	0.0921534
XLOC_001458	0.955375	1.07121	1.00218	0.800728
XLOC_001459	0.436953	0.242173	0.206356	0.107946
XLOC_001460	0.17208	0.571658	0.341684	0.450271
XLOC_001461	0.394811	0.663995	0.630085	0.690591
XLOC_001462	2.25663	2.16151	3.49729	2.75081
XLOC_001463	0	0	0	0
XLOC_001464	0.496791	0.561015	0.323835	0.368376
XLOC_001465	0.637251	0.466708	0.338567	0.472282
XLOC_001466	0.362498	0.36967	0.319561	0.284179
XLOC_001467	0.162367	0.203453	0.0622327	0.0623956
XLOC_001469	0.740093	0.83661	0.516777	0.363254
XLOC_001470	0.157963	0.113298	0.102392	0.18211
XLOC_001471	1.42608	1.2905	1.05331	1.07604
XLOC_001472	0.316025	0.379094	0.214669	0.224589
XLOC_001473	0.0634754	0.21108	0	0
XLOC_001474	0.118952	0.099248	0.741509	0.384017
XLOC_001475	0.228233	0.157493	0.486725	0.537268
XLOC_001476	0.259932	0.358152	0.193194	0.451174
XLOC_001477	0.303184	0.240048	0.270454	0.0998652
XLOC_001478	0.402545	0.420708	0.380212	0.251928
XLOC_001479	0.163437	0.205868	0	0.0513874
XLOC_001480	0.508387	0.764378	0.206196	0.173685
XLOC_001482	0.010318	0.0457485	0.0113699	0.0356857
XLOC_001483	0.0532049	0.0589756	0.0586286	0.0613378
XLOC_001485	0.847778	0.848997	0.708705	0.647086
XLOC_001486	0.866024	0.712224	0.584898	0.660236
XLOC_001487	10.4244	9.70563	9.28387	9.22007
XLOC_001491	2.82711	3.10526	2.26568	2.37038
XLOC_001492	1.4128	1.24123	0.451	0.707212
XLOC_001494	3.96417	3.65812	2.25359	2.66549
XLOC_001495	4.87379	4.2042	3.89252	3.54445
XLOC_001498	2.3432	1.96552	1.09474	0.82559
XLOC_001499	0.0176152	0	0	0
XLOC_001502	0.374466	0.316549	0.271969	0.305497
XLOC_001507	13.7134	14.048	19.0025	18.1798
XLOC_001508	0.884922	1.29825	1.3193	0.870164
XLOC_001509	0.824574	0.882124	0.855804	1.1938
XLOC_001511	27.144	31.4979	23.9316	25.2748
XLOC_001512	161.957	167.973	104.798	110.903
XLOC_001513	0.355906	0.315354	0.13884	0.0641306
XLOC_001517	0.0145631	0.0161426	0.0962861	0
XLOC_001518	2.49681	2.33246	3.39159	4.45349
XLOC_001520	0	0.035784	0	0.111652
XLOC_001521	4.21128	4.27522	4.86188	4.16729
XLOC_001522	123.658	114.903	149.146	151.129
XLOC_001524	0.205374	0.22765	0.396043	0.532728
XLOC_001525	0.438366	0.469229	0.354516	0.349208
XLOC_001526	0.215423	0.0845407	0.165787	0.212618
XLOC_001530	0	0	0.0219276	0
XLOC_001531	0.101158	0.0800929	0.0636974	0.0499806
XLOC_001533	1.30124	1.09646	0.568026	0.926539
XLOC_001534	0.0377982	0	0.0208257	0.021788
XLOC_001535	10.8649	12.4844	50.3896	51.571
XLOC_001536	0.170381	0.122204	0.18775	0.173317
XLOC_001539	0.327224	0.439076	0.0474449	0.00992745
XLOC_001542	0.0348233	0.0772007	0.0255822	0.0133821
XLOC_001547	0.212882	0.349588	0.182454	0.245424
XLOC_001549	0.0788453	0.087397	0.208519	0.236334
XLOC_001550	1.00083	0.277345	0.99946	0.75719
XLOC_001553	0.124534	0.110433	0.109783	0.114856
XLOC_001556	0.191816	0.316174	0.373993	0.309728
XLOC_001557	0	0	0	0.0319986
XLOC_001558	0.206786	0.171911	0.284832	0.178797
XLOC_001559	0.321919	0.174404	0.197335	0.21616
XLOC_001560	0.0126309	0.028002	0	0
XLOC_001561	25.4907	24.8159	40.5124	39.5451
XLOC_001564	0.931687	1.21749	0.441089	0.410112
XLOC_001565	3.34178	2.8254	10.5679	12.0562
XLOC_001568	0.249162	0.465714	1.08311	1.20485
XLOC_001569	0.175104	0.0759504	0.201343	0.20187
XLOC_001570	11.3793	12.8237	12.2184	12.455
XLOC_001571	10.0912	11.1346	9.85659	8.05599
XLOC_001572	0.0712295	0	0.0313963	0.0492706
XLOC_001573	0.191639	0.132765	0.0659922	0.124275
XLOC_001574	0.161293	0.199416	0.150392	0.0858223
XLOC_001577	0.206436	0.054792	0.153437	0.121368
XLOC_001578	0.301857	0.235146	0.146961	0.131388
XLOC_001579	0.115425	0.0995118	0.0989265	0.147854
XLOC_001580	2.83432	2.73894	2.98978	2.62523
XLOC_001582	1.45339	1.23195	1.44796	1.48093
XLOC_001583	1.86061	2.18817	1.90026	2.19734
XLOC_001585	1.6697	1.80824	0.433229	0.425831
XLOC_001586	0.356706	0.343821	0.11963	0.053639
XLOC_001587	1.79626	1.65924	0.907213	0.517709
XLOC_001588	0	0.122613	0.081261	0.042508
XLOC_001589	0.104602	0.15811	0.0419147	0.0219257
XLOC_001590	0.223506	0.181047	0.198927	0.188298
XLOC_001591	1.4779	1.02693	1.72578	1.55123
XLOC_001592	0.0205234	0.0113747	0.0113078	0.0118303
XLOC_001593	0.762448	0.812638	0.333915	0.292999
XLOC_001595	0.290647	0.249775	0	0
XLOC_001596	0.0210991	0.0935503	0.02325	0
XLOC_001597	0.562108	0.567691	0.371646	0.417621
XLOC_001599	0.56277	0.583377	0.476589	0.408501
XLOC_001600	0.206725	0.2226	0.182239	0.197469
XLOC_001601	0.82995	0.913538	0.449526	0.547252
XLOC_001602	0.573513	2.88518	0.729204	0.96634
XLOC_001603	1.64893	1.80274	1.56812	1.87495
XLOC_001604	0.0423368	0.0782145	0.0622036	0.0813474
XLOC_001605	0.453698	0.185282	0.447323	0.495522
XLOC_001606	0.549254	0.579869	0.361994	0.827021
XLOC_001607	0.914963	1.04063	0.788185	0.612715
XLOC_001608	0.201929	0.391703	0.500655	0.174597
XLOC_001609	0.647211	0.602274	0.389993	0.322412
XLOC_001610	0.955154	0.977309	0.71855	0.592932
XLOC_001612	0.40878	0.320978	0.0701964	0.0440593
XLOC_001613	0.813385	0.68277	1.01813	0.98324
XLOC_001615	0.218239	0.200884	0.227502	0.159276
XLOC_001616	0.109062	0.166225	0.105157	0.110016
XLOC_001619	0.261175	0.694806	0.228089	0.174368
XLOC_001620	4.15275	5.43166	3.50317	4.12191
XLOC_001624	1.47262	1.73717	1.60041	1.651
XLOC_001626	0.01348	0.0149421	0.0594167	0
XLOC_001627	0.880069	0.365821	0.878867	0.634123
XLOC_001628	0.134452	0.186294	0.172851	0.258341
XLOC_001629	0.323837	0.0652655	0.519053	0.271519
XLOC_001630	0.18036	0.327146	0.234882	0.311895
XLOC_001631	1.42583	1.04451	0.517445	0.69036
XLOC_001632	0.263635	0.438344	0.344981	0.32293
XLOC_001633	4.92192	5.79326	6.7582	7.16069
XLOC_001635	2.16145	2.07643	1.79428	1.87719
XLOC_001636	0.167761	0.214179	0.0608479	0.133253
XLOC_001637	9.78953	10.3145	19.1735	18.4016
XLOC_001638	12.6218	13.0856	41.9365	53.296
XLOC_001639	0.180853	0.200469	0.235524	0.151635
XLOC_001641	0.700929	0.994903	0.671504	0.703985
XLOC_001642	0.09868	0.0629866	0.0704403	0.025602
XLOC_001644	1.27388	1.31846	3.8293	4.02153
XLOC_001646	0.0901494	0.0749454	0.0496697	0.0129912
XLOC_001648	1.23232	1.13403	1.97287	1.82278
XLOC_001649	0.254259	0.234864	0.466965	0.68396
XLOC_001650	0.671121	0.337443	0.678817	0.746356
XLOC_001651	1.086	0.955541	1.146	0.928935
XLOC_001652	1.67373	1.53725	0.439133	0.361797
XLOC_001653	0.455463	0.608806	1.40235	1.80691
XLOC_001654	0.0134319	0	0.0740056	0.0619402
XLOC_001657	0.283281	0.272518	0.139651	0.174982
XLOC_001658	0.345835	0.451589	0.195708	0.0882797
XLOC_001659	0.0188517	0.0208964	0	0.0217334
XLOC_001660	0	0.0669371	0	0
XLOC_001661	0.151779	0.185309	0.146461	0.149816
XLOC_001662	0.048372	0	0.106606	0.0557661
XLOC_001663	0.327663	0.255865	0.0964815	0.244663
XLOC_001664	0.101525	0.225512	0.0996379	0.0789782
XLOC_001665	0.141255	0.19572	0.129712	0.176418
XLOC_001666	0.260658	0.275171	0.191486	0.157406
XLOC_001667	1.39518	1.34479	0.868969	0.489528
XLOC_001669	0.459124	0.328255	0.244746	0.414383
XLOC_001670	0.795261	0.831632	0.853065	0.916824
XLOC_001671	0.632087	0.580534	0.358212	0.458045
XLOC_001672	1.01897	0.973413	0.269482	0.350283
XLOC_001673	0.186712	0.177397	0.146961	0.215253
XLOC_001675	0.531847	0.463204	0.260473	0.311439
XLOC_001676	0.290345	0.215736	0.0984439	0.172881
XLOC_001677	0.937306	0.998415	0.551857	0.488695
XLOC_001680	0.453396	0.492521	0.474635	0.360665
XLOC_001682	0.224533	0.0905039	0.0899715	0.094129
XLOC_001683	0.0816703	0.0181057	0.0359984	0.0941545
XLOC_001685	0.293799	0.279384	0.233946	0.272897
XLOC_001686	0.0900733	0.156715	0.0144025	0.108979
XLOC_001687	9.11894	9.37736	8.12205	8.85219
XLOC_001689	0.566993	0.555018	0.251842	0.267294
XLOC_001690	7.27878	7.41266	9.39156	9.85231
XLOC_001691	1.05238	1.07679	0.654169	0.793279
XLOC_001692	0.824311	0.724447	1.05108	0.991044
XLOC_001695	0.25149	0.253425	0.138564	0.224039
XLOC_001696	0.183833	0.203772	0	0.0353223
XLOC_001698	0.643765	0.438062	0.129071	0.0587121
XLOC_001700	2.66345	2.18749	1.93309	2.95235
XLOC_001701	0.315858	0.384274	0.163417	0.190951
XLOC_001702	0.185522	0.314515	0.222473	0.30195
XLOC_001704	2.34432	2.52133	1.18855	1.20001
XLOC_001705	6.11241	5.8839	8.42478	8.7239
XLOC_001708	0.19178	0.159436	0.316996	0.344399
XLOC_001709	6.686	6.98738	7.46089	7.46717
XLOC_001711	0.198144	0.253425	0.134365	0.351434
XLOC_001712	0.49299	0.487938	0	0.0795559
XLOC_001716	0	0	0	0
XLOC_001719	0.320098	0.403755	0.363645	0.353622
XLOC_001720	2.79549	2.93514	1.79952	1.7469
XLOC_001721	0.0529707	0.029358	0.0437779	0.015267
XLOC_001722	0.920191	0.520595	0.59528	0.312841
XLOC_001723	0.0850612	0.121226	0.040171	0.196127
XLOC_001724	0.427276	0.493353	0.215799	0.451541
XLOC_001725	0.928217	0.791986	0.819011	0.837314
XLOC_001726	0.325621	0.493282	0.131565	0.137645
XLOC_001728	0.136761	0.137813	0.068501	0.0286665
XLOC_001729	0.0182569	0.0607112	0.10059	0
XLOC_001730	0.264758	0.285949	0.4264	0.391319
XLOC_001731	0.0213083	0.0944779	0.046961	0.122828
XLOC_001732	0	0	0.148011	0.0774253
XLOC_001733	0.978845	0.744208	1.52435	2.03038
XLOC_001734	0.0334275	0.0405136	0.439738	0.327247
XLOC_001735	2.31791	2.33757	1.51249	2.10634
XLOC_001736	16.1678	12.5892	16.8921	16.7924
XLOC_001740	410.115	383.834	528.741	530.186
XLOC_001741	0.153234	0.162781	0.140582	0.148625
XLOC_001742	0.102574	0.251387	0.249908	0.348608
XLOC_001743	0.0820067	0.191903	0.0401629	0.126056
XLOC_001744	0.0369417	0.0414139	0.0481	0.0613158
XLOC_001749	0.798895	0.615412	1.85986	1.89637
XLOC_001751	0.625856	0.752201	0.297887	0.400215
XLOC_001753	2.83452	3.16494	1.05131	1.34697
XLOC_001758	0.121211	0.179144	0.103886	0.0931599
XLOC_001761	1.23814	0.914448	0.19719	0.211528
XLOC_001762	0.304853	0.285415	0.59851	0.550831
XLOC_001763	0	0.00505927	8.16757e-07	0
XLOC_001764	0	0	0	0
XLOC_001765	0.585252	0.742868	0.564257	0.638004
XLOC_001767	0.349131	0.300999	0.350525	0.420389
XLOC_001768	0.068148	0.0944244	0.0750951	0.0196413
XLOC_001770	0.409259	0.663648	0.320473	0.435005
XLOC_001772	0.58859	1.2281	1.18273	1.07772
XLOC_001773	0.698456	0.11911	0.53284	0.805223
XLOC_001775	3.47148	3.34166	2.71832	2.72861
XLOC_001776	0.109708	0.0608034	0.0906686	0.126478
XLOC_001777	0.544075	0.527701	0.49462	0.313621
XLOC_001778	0.333622	0.256293	0.133459	0.213356
XLOC_001780	0.331589	0.251484	0.365392	0.140839
XLOC_001781	2.24343	2.09328	1.85629	1.92926
XLOC_001784	1.88377	1.45582	1.57942	1.975
XLOC_001785	0.752592	1.01017	0.532085	0.52617
XLOC_001786	0.115543	0.0512299	0.687536	0.719306
XLOC_001787	0.211883	0.0909547	0.0116741	0.0162846
XLOC_001788	1.19697	1.41725	0.869331	0.710875
XLOC_001790	1.91827	1.72212	1.11172	1.01632
XLOC_001791	0.142498	0.282059	0.22432	0.281623
XLOC_001792	0.471415	0.30738	0.137507	0.111892
XLOC_001793	0	0	0	0
XLOC_001794	7.07005	7.46487	5.00054	5.86682
XLOC_001795	0.874283	0.902273	0.946797	0.903657
XLOC_001796	0	0	0	0
XLOC_001799	0.384839	0.250858	0.11089	0.181657
XLOC_001800	0.874785	0.777856	0.397698	0.38672
XLOC_001801	0.350209	0.339695	0.207299	0.230857
XLOC_001802	2.51831	3.10922	1.76126	1.50956
XLOC_001803	0.240128	0.244591	0.135879	0.231942
XLOC_001804	1.29328	1.15343	1.65445	1.43956
XLOC_001805	0.0797016	0.287125	0.153696	0.137827
XLOC_001806	0.42434	0.234768	0.472679	0.37221
XLOC_001807	1.61376	1.87079	0.665309	0.673716
XLOC_001808	13.5972	14.5909	10.7593	8.67163
XLOC_001809	0.615004	0.700851	0.126381	0.232618
XLOC_001810	0.242385	0.238564	0.224578	0.283811
XLOC_001811	0.0828396	0.110189	0	0.0573015
XLOC_001812	0.201655	0.160977	0.212491	0.177274
XLOC_001813	0.125889	0.0418628	0.110977	0.072566
XLOC_001814	0.461658	0.485261	0.438552	0.357877
XLOC_001815	5.1559	5.55859	7.07571	6.13133
XLOC_001816	2.42673	2.43793	1.44468	1.43669
XLOC_001817	0.463355	0.418704	0.571304	0.629674
XLOC_001818	0.0973386	0.0647377	0.316421	0.12905
XLOC_001820	0.124271	0.0459165	0.0380387	0.0477557
XLOC_001821	0.314815	0.461127	0.309739	0.155545
XLOC_001822	1.34841	1.1706	3.41459	3.65509
XLOC_001823	0.0213083	0.0509162	0.050617	0.0529563
XLOC_001824	0.0922359	0.112464	0.0508193	0.0106335
XLOC_001825	2.50258	2.76738	1.91327	1.38958
XLOC_001826	0.452585	0.402752	0.224776	0.220465
XLOC_001827	1.44626	1.4648	2.15435	2.68656
XLOC_001828	0.15612	0.0934484	0.103221	0.100791
XLOC_001829	0.453989	0.454817	0.146571	0.145065
XLOC_001830	1.80662	1.66035	3.31221	3.43245
XLOC_001832	0.46715	0.444999	0.136736	0.168299
XLOC_001834	0.0884922	0.163484	0	0
XLOC_001835	0.360225	0.380281	0.396947	0.257084
XLOC_001836	0.795809	0.686671	0.481221	0.53081
XLOC_001837	16.294	18.1399	23.4404	23.4432
XLOC_001839	0.892606	1.14879	0.419829	0.627469
XLOC_001840	0.173376	0.214355	0.0808288	0.0538133
XLOC_001841	0.344016	0.271397	0.158806	0.174545
XLOC_001842	0.27307	0.339377	0.0547104	0.0667782
XLOC_001843	0.977274	0.872634	0.508535	0.552898
XLOC_001845	0.052417	0.0387348	0.038507	0.0402863
XLOC_001846	1.2679	1.46164	0.67762	0.526218
XLOC_001847	0.107455	0.190575	0.0710454	0.173433
XLOC_001848	2.06806	2.11739	1.96382	1.81258
XLOC_001849	7.46234	7.49794	6.654	8.1943
XLOC_001850	0.259672	0.556484	0.247991	0.399154
XLOC_001852	0.197017	0.187188	0.139565	0.146014
XLOC_001853	0.206928	0.206435	0.0912091	0.0238559
XLOC_001854	0.296826	0.224332	0.223012	0.202208
XLOC_001855	0.0900819	0	0.0661766	0.0692346
XLOC_001856	0.146233	0.202617	0.0402849	0
XLOC_001857	0.159807	0.0805183	0.0640357	0.0502461
XLOC_001858	1.33188	1.44003	0.445108	0.201373
XLOC_001859	4.74151	4.55188	1.40362	1.40918
XLOC_001860	0.112648	0.0567575	0.0451389	0.0944494
XLOC_001861	0.206833	0.320973	0.273502	0.449147
XLOC_001862	0	0	0	0
XLOC_001865	5.86329	5.9619	5.80017	6.03724
XLOC_001866	0.0587931	0.0244387	0.137671	0.177923
XLOC_001867	1.11478	1.16283	1.0744	0.948541
XLOC_001868	0.43622	0.41819	0.363764	0.244654
XLOC_001873	34.3628	33.4183	32.5729	32.9934
XLOC_001874	1.28154	1.36935	1.05596	1.21123
XLOC_001875	0.0266024	0.117951	0.087943	0.153344
XLOC_001878	0.202155	0.168061	0.129945	0.135949
XLOC_001879	0.0589948	0.19618	0.227531	0.37407
XLOC_001882	0.106141	0.0941223	0.0545817	0.130523
XLOC_001883	2.12783	1.86778	3.20109	3.13403
XLOC_001884	0.231369	0.214592	0.119673	0.0816538
XLOC_001885	0.946979	0.75504	0.567526	0.909779
XLOC_001888	0.389027	0.389458	0.279693	0.243656
XLOC_001889	0.589753	0.372624	0.176568	0.11086
XLOC_001891	16.7527	16.3271	21.1375	21.6901
XLOC_001892	0.109453	0.161766	0.0268023	0.0280408
XLOC_001894	0.462168	0.0710351	0.123033	0.147885
XLOC_001895	0.345623	0.302455	0.340766	0.293598
XLOC_001897	0.15541	0.378985	0.102752	0.0716664
XLOC_001898	0.0771471	0.285049	0.170023	0.0296466
XLOC_001901	0.135123	0.153579	0.100817	0.082802
XLOC_001902	0.12475	0.295417	0.174958	0.183042
XLOC_001903	0.104793	0.167786	0.0769841	0.107389
XLOC_001904	0.169506	0.422755	0.373572	0.586251
XLOC_001907	0.601632	0.465264	0.352567	0.0964144
XLOC_001908	0.427697	0.448537	0.112886	0.147627
XLOC_001909	0.391391	0.342759	0.214453	0.32408
XLOC_001912	242.195	203.772	227.884	222.202
XLOC_001913	0.337302	0.747773	0.669037	0.699952
XLOC_001914	0.158963	0.208242	0.286638	0.249903
XLOC_001916	0.211873	0.088228	0.0518845	0.0271408
XLOC_001918	0.42471	0.557497	0.197055	0.15462
XLOC_001919	0.287642	0.446376	0.0633929	0.0331611
XLOC_001920	0.764491	0.961429	0.509529	0.470653
XLOC_001921	0.148609	0.145796	0.118275	0.193456
XLOC_001923	7.78558	7.40215	8.57456	8.15252
XLOC_001924	0.151084	0.0478489	0.0713511	0.248827
XLOC_001925	20.3563	20.8119	16.9342	16.6561
XLOC_001926	1.99695	2.80382	3.31545	4.11327
XLOC_001928	0.177332	0.376751	0.341967	0.442952
XLOC_001929	0.219546	0.211616	0.136741	0.0770323
XLOC_001930	0.978869	0.756672	0.553521	0.78698
XLOC_001931	4.31224	4.62425	5.26262	5.47341
XLOC_001935	0.0825668	0.146435	0.109181	0.0190376
XLOC_001936	0.0591107	0.196566	0.130273	0.10222
XLOC_001937	0.250927	0.211919	0.118503	0.110203
XLOC_001938	0.156978	0.319007	0.08649	0.301622
XLOC_001939	0.282321	0	0.222215	0
XLOC_001940	3.25709	2.52725	4.9799	4.83452
XLOC_001942	0.596708	0.720222	0.204567	0.236951
XLOC_001943	0.346952	0.293027	0.180597	0.196076
XLOC_001947	0.775755	0.652745	0.231706	0.24955
XLOC_001949	0.181797	0.125947	0.22537	0.170289
XLOC_001950	0.376092	0.383082	0.0784059	0.117184
XLOC_001952	0.92983	0.857093	0.873622	0.665747
XLOC_001954	36.1577	31.3231	21.4239	21.5663
XLOC_001956	0.46914	0.766444	0.233292	0.428006
XLOC_001958	1.53949	1.49008	1.91841	1.99367
XLOC_001959	6.04945	5.3508	6.83229	6.27097
XLOC_001960	0.645241	0.662245	0.61446	0.945913
XLOC_001961	0.0336297	0.111832	0.123526	0.193852
XLOC_001963	0.125234	0.225577	0.18975	0.198518
XLOC_001964	0.0188046	0	0	0
XLOC_001966	0.214145	0.237371	0.117988	0.216019
XLOC_001967	3.2275	3.10128	4.42017	4.41065
XLOC_001969	0.758661	0.655098	0.430059	0.505921
XLOC_001971	0.261527	0.426695	0.205529	0.277455
XLOC_001972	0.111901	0.0930284	0.0539473	0.0645031
XLOC_001978	0.592985	0.718247	0.441585	0.595611
XLOC_001979	0.0971814	0.0646331	0.0214176	0.0224073
XLOC_001980	0.125853	0.158104	0.0832098	0.0870549
XLOC_001981	0.229674	0.0848618	0.379632	0.176522
XLOC_001982	0.0525085	0.0291018	0.0867919	0
XLOC_001983	2.36296	2.41339	3.3381	3.56673
XLOC_001984	0.599748	0.720197	0.715961	0.576188
XLOC_001987	0.0625777	0.110984	0.0551656	0.0577147
XLOC_001988	0.533103	0.634081	0.415834	0.497199
XLOC_001989	0.558522	0.605642	0.414766	0.237962
XLOC_001990	0.41831	0.635415	0.460953	0.410808
XLOC_001991	1.61946	1.97735	0.806216	0.530723
XLOC_001992	2.05939	1.53175	1.66458	1.69375
XLOC_001993	0.298881	0.220865	0.0823373	0.157927
XLOC_001994	0.455869	0.617605	0.223263	0.291974
XLOC_001996	3.08804	2.91106	3.29215	3.81059
XLOC_001997	0.607773	0.771001	0.517325	0.529913
XLOC_001998	0.158355	0.210636	0.157048	0.0182561
XLOC_001999	0.246618	0.242992	0.422735	0.252725
XLOC_002000	0.0484498	0.268524	0.133472	0.307208
XLOC_002001	0.0516078	0.171616	0.156389	0.133867
XLOC_002002	3.06139	3.36538	2.31364	2.59159
XLOC_002003	0.209303	0.261005	0.05766	0.241298
XLOC_002004	5.73033	5.9133	4.97429	4.95953
XLOC_002005	0.087828	0.236431	0.207388	0.159112
XLOC_002006	0.083576	0	0.153493	0.0321172
XLOC_002007	0.463902	0.244866	0.0243425	0.0509347
XLOC_002008	0.735484	0.732029	0.326748	0.328651
XLOC_002009	0.217737	0.109706	0.0436243	0.0228201
XLOC_002010	0.202355	0.307616	0.242097	0.213291
XLOC_002011	0.102338	0	0.11277	0
XLOC_002012	0.31341	0.319611	0.207216	0.245696
XLOC_002013	1.3573	2.49278	1.99533	2.45905
XLOC_002014	0	0.0248515	0.0988212	0.155081
XLOC_002015	0.457647	0.559313	0.717658	0.649358
XLOC_002016	0.202381	0.17448	0.185844	0.272204
XLOC_002017	2.61939	2.81616	2.41473	2.21769
XLOC_002018	0.642569	0.802044	0.410564	0.572714
XLOC_002019	0.0697274	0.0386451	0.0576266	0.0200965
XLOC_002021	0.639449	0.604237	0.408281	0.475362
XLOC_002027	9.02827	7.87651	6.32984	6.76802
XLOC_002028	65.468	58.0736	55.6365	48.9146
XLOC_002029	0.648202	0.628693	0.17857	0.186821
XLOC_002031	1.23916	1.16817	1.03369	1.13486
XLOC_002032	0.179685	0.387942	0.215816	0.206501
XLOC_002035	0.292302	0.387422	0.690865	0.449309
XLOC_002036	1.57036	1.41863	1.12917	1.11668
XLOC_002037	0.452654	0.587988	0.646879	0.497386
XLOC_002038	3.31608	3.34702	3.74325	3.54325
XLOC_002039	0.347011	0.411737	0.172343	0.129596
XLOC_002040	1.23597	1.08256	0.728459	0.598316
XLOC_002041	0	0	0	0.031881
XLOC_002042	0.745938	0.780364	0.767715	1.08219
XLOC_002043	2.8768	4.08441	4.38801	3.83782
XLOC_002044	0.0193239	0	0.0532346	0.0222778
XLOC_002045	0.646738	0.568832	0.348587	0.421425
XLOC_002046	0.0637985	0.169724	0.0843626	0.205942
XLOC_002047	0.463531	0.264688	0.139305	0.145742
XLOC_002049	0.302737	0.258132	0.19246	0.228201
XLOC_002050	0.173314	0.15369	0.286473	0.139865
XLOC_002051	0.326593	0.316764	0.404872	0.400048
XLOC_002052	1.95006	1.8554	0.80575	0.95665
XLOC_002053	0.697448	0.910098	0.573978	0.559788
XLOC_002054	1.00838	0.787546	0.385517	0.509946
XLOC_002055	0.163245	0.180951	0.0691872	0.144768
XLOC_002056	0.116167	0.225342	0.0960072	0.0334812
XLOC_002058	7.55263	7.4837	7.51086	7.32481
XLOC_002060	2.62799	2.55533	3.17415	2.62661
XLOC_002061	0.31341	0.744435	0.0986741	0.309701
XLOC_002062	0.607825	0.652696	0.795373	0.503655
XLOC_002063	0.316151	0.222608	0.174295	0.146788
XLOC_002064	0.268637	0.148887	0.444033	0.387126
XLOC_002066	1.10615	0.980902	0.661697	0.582967
XLOC_002067	0.220598	0.246801	0.104692	0.326026
XLOC_002068	0.33806	0.262309	0.149009	0.233842
XLOC_002070	0.477248	0.460009	0.320112	0.358826
XLOC_002071	0.428731	0.443549	0.272963	0.131804
XLOC_002072	0.0261933	0.0387123	0.0192423	0.0100657
XLOC_002073	0.0156705	0.0160136	0.0238541	0.0315332
XLOC_002074	0.202472	0.179546	0.0446225	0.140053
XLOC_002075	1.59374	1.0864	0.454974	0.605149
XLOC_002076	1.98528	1.62793	1.07292	1.40776
XLOC_002077	0.361048	0.400208	0.368383	0.554984
XLOC_002078	3.00614	2.75281	6.13572	6.61459
XLOC_002079	0.52512	0.373474	1.82999	1.95761
XLOC_002080	2.03658	2.12811	3.84861	3.67653
XLOC_002081	0.0426167	0.141717	0.0704416	0.0736966
XLOC_002082	0.604213	0.396381	0.230994	0.341179
XLOC_002083	0.437512	0.44766	0.222513	0.252195
XLOC_002084	0.560423	0.875359	0.557478	0.717908
XLOC_002085	0.38121	0.352131	0.373396	0.406928
XLOC_002086	1.47478	1.50307	2.11661	1.88368
XLOC_002087	0.29711	0.345802	0.240092	0.331109
XLOC_002089	3.82832	2.95853	4.36712	3.54325
XLOC_002090	16.9653	16.2112	18.6618	18.2397
XLOC_002093	0	0.0232409	0.0231042	0.0604295
XLOC_002096	0.0301477	0.0334175	0.0166105	0.043445
XLOC_002097	0.103596	0.0902257	0.0896949	0.0511852
XLOC_002100	0.0615283	0.0682018	0.101701	0
XLOC_002101	320.078	295.189	585.024	542.192
XLOC_002102	2.59179	2.64391	5.91897	6.36569
XLOC_002104	8.51363	8.74814	8.22218	8.06834
XLOC_002107	0.465558	0.235776	0.408035	0.402488
XLOC_002108	1.89759	1.52236	1.21115	1.14076
XLOC_002109	1.09789	1.22421	3.16134	3.09647
XLOC_002111	16.7812	17.461	154.914	150.818
XLOC_002113	15.3424	15.2407	16.0945	16.3676
XLOC_002114	53.853	48.8142	50.0984	48.3858
XLOC_002115	18.3822	15.9843	16.6659	17.3896
XLOC_002116	15.316	16.3735	15.9772	14.5966
XLOC_002121	23.7869	21.269	21.1624	23.1697
XLOC_002123	0.892422	1.0952	0.456577	0.808372
XLOC_002125	0.695982	0.769766	0.180845	0.293837
XLOC_002126	25.4878	24.5722	26.9047	29.9022
XLOC_002127	1.20178	1.01977	1.60384	1.63388
XLOC_002129	0	0	0	0
XLOC_002130	0.46959	0.231703	0.600245	0.619512
XLOC_002131	1.13934	1.12571	0.760289	0.84609
XLOC_002132	0.226614	0.212548	0.17288	0.140675
XLOC_002133	2.35587	2.88448	7.48267	7.34914
XLOC_002134	0.395886	0.423949	0.70982	0.5647
XLOC_002135	7.28596	6.39125	5.71828	4.65307
XLOC_002136	0.067521	0.0748444	0.089285	0.0311369
XLOC_002138	0	0	0.0457935	0
XLOC_002140	29.7085	26.7717	35.9187	35.0874
XLOC_002141	0.0250519	0.0416536	0.0414086	0
XLOC_002142	0.521997	0.490215	0.343529	0.292537
XLOC_002143	0.706368	0.597942	0.722855	0.655645
XLOC_002145	0.172544	0.227119	0.0594167	0.0745947
XLOC_002146	0.708163	0.806187	0.611629	0.573696
XLOC_002147	1.07136	1.18756	0.73786	0.514637
XLOC_002149	3.55317	3.17248	4.8338	4.76603
XLOC_002150	0.318695	0.342758	0.298975	0.254486
XLOC_002151	0.223541	0.187514	0.179753	0.208955
XLOC_002155	0.197079	0.121363	0.0965196	0.15147
XLOC_002159	2.09196	2.08015	1.66111	1.91521
XLOC_002160	0.14207	0.332457	0.0521844	0.0727944
XLOC_002161	0	0	0	0
XLOC_002163	3.75471	3.06373	3.64386	3.51778
XLOC_002164	1.89147	2.38446	1.70875	1.59089
XLOC_002166	2.78777	2.61243	1.39636	1.45766
XLOC_002168	0.55236	1.31458	0.608668	0.655523
XLOC_002171	0.245997	0.104876	0.187667	0.283601
XLOC_002173	0.932138	1.2198	0.584912	0.552238
XLOC_002178	0.703341	0.58472	0.376756	0.337856
XLOC_002179	0.253445	0.207078	0.130922	0.0449698
XLOC_002180	0.0488431	0.0541407	0.0269111	0.0281546
XLOC_002182	4.21957	4.41841	5.30215	4.64346
XLOC_002183	271.189	267.252	289.14	281.596
XLOC_002185	6.53364	6.54924	8.05964	6.88049
XLOC_002188	0.399832	0.276999	0.27537	0.422538
XLOC_002189	1.39843	1.5501	1.58768	1.56334
XLOC_002192	1.00351	0.931975	0.856757	0.812965
XLOC_002194	0.0685473	0.124828	0.0836281	0.0790254
XLOC_002195	0.0619081	0.0686228	0.0454794	0.0237905
XLOC_002196	17.0696	17.5832	114.806	115.638
XLOC_002198	0.172187	0.160726	0.0998629	0.0731342
XLOC_002200	22.2344	21.1642	21.5658	22.2329
XLOC_002205	0.201929	0.0559575	0.0834425	0.0581989
XLOC_002206	2.58706	2.6529	2.62473	2.61463
XLOC_002207	0.628129	0.527994	0.271096	0.217243
XLOC_002208	0.248754	0.367645	0.208847	0.273122
XLOC_002209	1.09412	1.05019	1.70911	1.82399
XLOC_002210	1.51723	1.42279	0.893707	0.918898
XLOC_002212	0.0710278	0.0472389	0.046961	0.131016
XLOC_002213	0.188917	0.450977	0.219137	0.236645
XLOC_002215	0.605205	0.319451	0.412843	0.797391
XLOC_002216	0.129542	0.139543	0.0364335	0.036283
XLOC_002218	0.0543093	0.0601998	0	0
XLOC_002219	0.429348	0.421002	0.400329	0.704392
XLOC_002220	62.3201	56.469	59.3406	60.2281
XLOC_002221	27.0414	27.5365	21.9646	22.346
XLOC_002222	7.4117	7.74953	6.57417	8.02101
XLOC_002223	3.17148	3.34103	1.53548	1.7789
XLOC_002225	0.476669	0.4861	0.399199	0.219813
XLOC_002228	1967.55	1980.15	2868.65	2923.34
XLOC_002229	94.3157	97.3273	145.799	144.461
XLOC_002230	2934.3	2793.57	4236.78	4165.05
XLOC_002231	39.1185	36.9575	58.3013	60.1887
XLOC_002232	1.2386	0.931978	3.27575	2.94163
XLOC_002233	10.0982	10.4703	35.6108	34.4481
XLOC_002234	0.220278	0.143629	0.228455	0.25395
XLOC_002238	0.641294	0.681231	0.176667	0.246441
XLOC_002240	0.0805336	0.124976	0.106492	0.0557064
XLOC_002242	16.4296	16.7822	14.0187	14.3706
XLOC_002244	8.18588	6.54746	10.5448	10.3524
XLOC_002245	8.1529	8.03354	11.1126	10.4359
XLOC_002248	0.550989	0.351644	0.110392	0.327231
XLOC_002249	0.118082	0.104712	0.364335	0.353944
XLOC_002250	0.888536	0.795798	0.807707	0.374213
XLOC_002252	0.542813	0.229214	0.113933	0.238395
XLOC_002256	0.189493	0.338408	0.150808	0.121366
XLOC_002257	0.158772	0.219991	0.262437	0.0457606
XLOC_002258	0.0160039	0.0709589	0	0.0184503
XLOC_002268	3.52452	3.67538	3.55903	3.27044
XLOC_002270	0.0763638	0.118505	0.134638	0
XLOC_002271	0.508149	0.628196	0.195333	0.258852
XLOC_002273	7.11935	7.3369	4.91237	5.39909
XLOC_002282	0.979245	1.00039	3.81247	3.4762
XLOC_002283	0.576798	0.789758	0.0256511	0.100638
XLOC_002285	0.822209	0.856658	0.450336	0.421923
XLOC_002286	1.89074	1.95912	2.80817	3.88565
XLOC_002287	0.0352862	0.0521512	0.246261	0.2034
XLOC_002289	0.320837	0.276605	0.15713	0.123293
XLOC_002290	0.325382	0.350475	0.423693	0.744114
XLOC_002291	1.02617	1.23337	0.79422	0.968222
XLOC_002292	0.245885	0.173443	0.0492637	0.0515402
XLOC_002297	0.176155	0.214788	0.174702	0.0812331
XLOC_002298	0.135801	0.0836276	0.0831357	0.0173954
XLOC_002299	0.0985394	0.157773	0.144779	0.0504898
XLOC_002300	0.163115	0.336959	0.204254	0.0940246
XLOC_002301	487.686	489.107	1624.34	1614.19
XLOC_002302	736.54	694.129	1977.27	1918.34
XLOC_002303	0.111328	0.0924065	0.111556	0.0747441
XLOC_002305	0.314954	0.328578	0.571629	0.277663
XLOC_002306	0.425757	0.60051	0.718155	0.573451
XLOC_002307	118.8	111.864	164.185	167.454
XLOC_002308	32.8226	31.356	46.5987	44.271
XLOC_002309	0.440586	0.391983	0.357736	0.294067
XLOC_002311	0.19547	0.233338	0.124267	0.182013
XLOC_002313	0.285038	0.386166	0.139598	0.292097
XLOC_002314	0.656534	0.514439	0.436572	0.391496
XLOC_002316	0.596609	0.693839	0.195458	0.328152
XLOC_002318	0.0132078	0.0585613	0.130988	0.0761337
XLOC_002320	0.165942	0.181066	0.162858	0.206254
XLOC_002321	3.8562	3.28039	2.76699	3.72195
XLOC_002322	5.09171	7.0293	4.33559	4.21575
XLOC_002326	0.231441	0.171029	0.141686	0.17788
XLOC_002328	0	0	0	0.0741165
XLOC_002329	5.4782	5.39019	2.85595	2.87736
XLOC_002330	1.47544	1.50719	1.24329	1.63427
XLOC_002331	86.3981	96.4382	94.599	90.3736
XLOC_002332	0.124515	0.087831	0.0623674	0.0130499
XLOC_002334	0.468488	0.447176	0.329824	0.255048
XLOC_002335	0.221774	0.259485	0.122191	0.0568166
XLOC_002336	1.13265	0.530485	0.723345	0.991217
XLOC_002337	0.110139	0.149975	0.147107	0.0676492
XLOC_002338	0.594241	0.381349	0.516962	0.901417
XLOC_002339	0.285766	0.0993566	0.0224925	0.137784
XLOC_002340	0.145272	0.035784	0.0889337	0.0186087
XLOC_002341	0.107359	0.0743771	0.0739396	0.0773562
XLOC_002342	0.587644	0.825082	0.302189	0.316153
XLOC_002343	0.130248	0.108281	0.179407	0.150158
XLOC_002344	0.751268	0.426531	0.141341	0.253495
XLOC_002345	0.193973	0.250847	0.106873	0.17393
XLOC_002346	0.14545	0.0690967	0	0
XLOC_002347	0.0487376	0.0540238	0.196922	0.112375
XLOC_002348	0.354167	0.0747773	0.130091	0.0388862
XLOC_002349	0.118204	0.090709	0.140273	0.0891011
XLOC_002350	0.072939	0.0202125	0.0602809	0.0420443
XLOC_002351	2.82265	2.78115	2.44224	2.72382
XLOC_002352	0.0870835	0.0965287	0.143941	0.0250988
XLOC_002353	0.446589	0.424309	0.239027	0.110326
XLOC_002354	0.147901	0.234204	0.116413	0.112049
XLOC_002355	0.0806632	0.067059	0.244437	0.13949
XLOC_002356	0.585456	0.62074	0.140247	0.0293456
XLOC_002357	0.0188517	0.0208964	0.041547	0.0652002
XLOC_002358	0.46309	0.563154	0.37653	0.414663
XLOC_002359	0.352128	0.368636	0.323353	0.383401
XLOC_002360	0.324336	0.244776	0.258544	0.167068
XLOC_002361	0.199967	0.37511	0.135601	0.124134
XLOC_002363	0.676055	0.894961	0.489224	0.565074
XLOC_002364	17.4298	16.6777	19.9252	20.5096
XLOC_002365	0.234143	0.342961	0.239582	0.279575
XLOC_002366	0.188601	0.356626	0.146701	0.15348
XLOC_002369	0.709646	0.721519	0.584233	0.705148
XLOC_002371	0.414237	0.249846	0.225208	0.17517
XLOC_002372	0.0965576	0.235467	0.276642	0.133581
XLOC_002373	0.0503554	0.181405	0.0416165	0.116106
XLOC_002374	4.57254	5.1525	2.17145	2.45399
XLOC_002375	1.01485	0.597485	0.249062	0.276978
XLOC_002376	0.553298	0.812929	0.431938	0.599758
XLOC_002377	0.396303	0.281144	0.139745	0.237579
XLOC_002378	0.846614	0.649689	0.627926	0.78833
XLOC_002379	0.15541	0.0172266	0.0342505	0.214999
XLOC_002380	29.0963	33.4038	21.2126	20.9901
XLOC_002382	0.451502	0.612434	0.158786	0.0775242
XLOC_002383	0.378878	0.419972	0.147353	0.231243
XLOC_002386	1.27529	1.51832	1.24915	0.9257
XLOC_002387	0.494135	0.365153	0.363005	0.18989
XLOC_002388	3.09643	3.65442	2.90747	2.8719
XLOC_002389	15.8626	15.4821	12.863	12.984
XLOC_002390	0.256745	0.257912	0.406695	0.388489
XLOC_002391	4.56791	3.52272	2.85165	2.43609
XLOC_002392	0.291706	0.254056	0.160721	0.108095
XLOC_002394	0	0.0536185	0.106606	0
XLOC_002395	0.0998253	0.177044	0.154002	0.115085
XLOC_002396	0	0	0	0
XLOC_002397	0.63671	0.622245	0.282307	0.282322
XLOC_002399	0.603984	0.508319	0.67788	0.606047
XLOC_002400	0.235057	0.477679	0.863398	0.903295
XLOC_002401	0.087872	0.0389611	0.0774638	0.101304
XLOC_002402	0.0609056	0.0540092	0.107383	0.0421294
XLOC_002403	0.0398508	0.198779	0	0
XLOC_002405	1.51162	1.36512	0.362533	0.903556
XLOC_002406	23.4159	23.3232	27.7203	27.3654
XLOC_002407	2.91073	3.34638	3.31119	3.22186
XLOC_002408	2.30697	2.55562	0.774408	0.78844
XLOC_002410	3.65603	4.25188	4.22687	4.1458
XLOC_002411	1.68326	2.33928	2.61366	3.24588
XLOC_002414	4.19931	4.64473	2.73355	2.57835
XLOC_002415	0.586074	0.638447	0.23539	0.225237
XLOC_002416	1.12652	0.754423	0.956877	1.37989
XLOC_002417	0.165315	0.211437	0.19618	0.073302
XLOC_002419	0.0208451	0.0462725	0.0843726	0.144486
XLOC_002421	0.159192	0.154401	0.153493	0.389994
XLOC_002422	0.146213	0.216095	0.107412	0.0936461
XLOC_002423	0.66018	0.887483	0.665566	0.663934
XLOC_002424	0.0818704	0.113438	0.0451082	0.0471926
XLOC_002429	0.402237	0.453971	0.322358	0.370979
XLOC_002430	0.189031	0.144054	0.10415	0.122583
XLOC_002431	1.38853	1.35731	0.365062	0.345532
XLOC_002432	0.163929	0.279553	0.111163	0.130838
XLOC_002433	0.796923	0.681891	0.261908	0.56414
XLOC_002434	0.249171	0.293458	0.205929	0.161583
XLOC_002435	1.6369	1.57013	1.05486	1.31598
XLOC_002436	0.156073	0.115334	0.0573277	0.0599767
XLOC_002438	0	0	0.46524	0.461121
XLOC_002439	1.98848	1.56684	1.62889	1.71254
XLOC_002441	0.0182828	0.0202658	0.862944	1.06441
XLOC_002442	0.309048	0.254164	0.0329568	0.172398
XLOC_002443	2.18871	2.16718	1.768	1.75653
XLOC_002444	4.44401	4.61611	5.95381	5.3506
XLOC_002446	0.0412156	0	0.181668	0.237579
XLOC_002448	0.20814	0.245442	0.234238	0.194008
XLOC_002449	0.0152883	0.0169465	0.0673872	0.0176253
XLOC_002450	0.136469	0.0622878	0.0796133	0.0462734
XLOC_002451	0.0682563	0.0907913	0.255729	0.346236
XLOC_002452	0.587454	0.533691	0.316997	0.345608
XLOC_002453	0.357975	0.367767	0.365604	0.281841
XLOC_002457	0.0476749	0.0566052	0.189355	0.297465
XLOC_002458	0	0	0	0
XLOC_002459	0.0873563	0.0764456	0.0405312	0.021202
XLOC_002460	1.03938	1.27339	0.843933	0.567598
XLOC_002461	0.537672	0.808581	0.781374	0.777728
XLOC_002462	8.36629	7.6194	8.22924	7.09004
XLOC_002464	0.357735	0.125222	0.08299	0.130237
XLOC_002465	0.0416338	0	0.0305853	0
XLOC_002466	0.689203	1.00131	2.53912	3.19754
XLOC_002469	13.076	11.5402	14.3953	13.7253
XLOC_002475	0.601359	0.591324	0.256514	0.301914
XLOC_002478	1.27891	1.50811	2.54441	2.42447
XLOC_002479	1.961	1.73896	0.154351	0.226076
XLOC_002480	0.56238	0.732468	0.216899	0.226921
XLOC_002481	1.36137	1.2899	0.69033	0.759669
XLOC_002487	0.121713	0	0	0
XLOC_002490	0.419626	0.49216	0.298486	0.286572
XLOC_002492	0.309624	0.288197	0.665043	0.508098
XLOC_002493	0.239827	0.459176	0.0961	0.226216
XLOC_002494	0.276189	0.35398	0.38043	0.208955
XLOC_002495	0.0986471	0.0546732	0.0815275	0
XLOC_002496	0.840337	0.947881	0.409806	0.614579
XLOC_002497	0.255248	0.0855587	0.251839	0.286327
XLOC_002498	0.0335049	0.148555	0	0
XLOC_002499	1.1198	1.12136	0.813769	1.23138
XLOC_002500	0.781812	0.787129	0.182918	0.106878
XLOC_002501	0.499669	0.553877	0.194827	0.194968
XLOC_002502	0.349176	0.526816	0.235138	0.212458
XLOC_002503	0.243546	0.207663	0.516104	0.583148
XLOC_002504	0.0697389	0.0773029	0.109783	0.114856
XLOC_002506	1.80591	1.84571	0.860497	1.09766
XLOC_002507	0.408477	0.594663	0.344846	0.175888
XLOC_002508	0.226877	0.11607	0.115387	0.0201198
XLOC_002510	0.35347	0.172395	0.0311602	0.0489002
XLOC_002511	1.45211	1.64271	1.88808	2.15607
XLOC_002512	0.583149	0.410551	0.338666	0.426995
XLOC_002514	0.196393	0.0870775	0.64924	0.860371
XLOC_002515	0	0	0.221522	0
XLOC_002516	0.705745	0.545352	0.324802	0.238856
XLOC_002517	0	0.0844321	0.0419677	0.0658605
XLOC_002518	0.365692	0.386706	0.186593	0.34648
XLOC_002519	0.0675302	0.0946694	0.638417	0.584429
XLOC_002521	0.234426	0.39427	0.212299	0.132681
XLOC_002523	0.219159	0.109896	0.046	0.0300785
XLOC_002524	0.64045	0.77009	0.596707	0.674348
XLOC_002525	0.122868	0.102146	0.101545	0.070825
XLOC_002526	0.213862	0.23407	0.0740657	0.0352219
XLOC_002527	0.186878	0.0828588	0.102964	0.129267
XLOC_002529	0.361906	0.650429	0.469035	0.344366
XLOC_002530	0.398357	0.691515	0.133792	0.413977
XLOC_002531	0.810952	0.760602	0.694204	0.902609
XLOC_002532	0.751134	0.717363	0.484072	0.393535
XLOC_002533	0.377982	0.308997	0.359243	0.375843
XLOC_002534	0.122973	0.0454369	0.0451696	0.141771
XLOC_002540	4.62068	4.00756	10.747	12.2806
XLOC_002546	0.23722	0.131474	0.0217835	0.0227901
XLOC_002547	0	0	0	0.0538611
XLOC_002549	7.38133	7.41357	9.34148	9.55715
XLOC_002550	2.14725	2.45183	2.43741	2.32635
XLOC_002555	1.15892	0.84347	0.500821	0.73355
XLOC_002556	0.519411	0.191916	0.339176	0.421384
XLOC_002557	2.41555	1.55908	2.35855	1.62152
XLOC_002559	0.208545	0.130305	0.143967	0.0771521
XLOC_002560	1.00291	1.02155	0.477903	0.499986
XLOC_002563	1.00964	0.951278	1.27945	1.68777
XLOC_002564	1.81629	1.54837	2.66881	2.63004
XLOC_002570	0.0470115	0	0.155412	0
XLOC_002571	0	0	0	0.0958191
XLOC_002572	2.18987	2.2295	1.61049	1.81994
XLOC_002573	0.0849126	0.109809	0.249516	0.277362
XLOC_002574	0.126152	0.262191	0.208519	0.490847
XLOC_002575	11.8975	12.1858	13.9074	15.217
XLOC_002582	1.45962	1.54731	1.00399	0.980809
XLOC_002584	33.5198	31.9239	26.4763	28.5035
XLOC_002586	0.119118	0.159553	0.252612	0.260153
XLOC_002587	1.7816	2.58435	2.0509	2.08409
XLOC_002588	6.97333	7.52415	8.26041	8.71559
XLOC_002590	0.457646	0.413691	0.346201	0.28976
XLOC_002591	0.0800196	0.124178	0.0705415	0.0184503
XLOC_002594	20.9316	21.8278	23.4379	22.0201
XLOC_002595	10.0866	9.7993	10.0971	9.77996
XLOC_002596	0.387246	0.447911	0.40817	0.397915
XLOC_002597	0.170951	0.189493	0.322933	0.239314
XLOC_002600	1.36696	1.86466	1.32884	1.6716
XLOC_002602	0.376819	0.509038	0.589303	0.58068
XLOC_002603	1.01331	0.790112	0.886048	0.921625
XLOC_002604	0.31992	0.272149	0.229556	0.265896
XLOC_002605	0.238578	0.323222	0.29211	0.299496
XLOC_002607	0.248246	0.110068	0.711235	1.54544
XLOC_002608	97.849	109.797	77.8628	78.3825
XLOC_002612	0.153135	0.169744	0.0883906	0.168136
XLOC_002613	0.956825	0.781819	1.11191	0.459498
XLOC_002614	0.0361627	0.16034	0.0398492	0.166762
XLOC_002615	1.21425	1.2959	1.6068	1.34157
XLOC_002618	0.384094	0.118265	0.141083	0.270604
XLOC_002620	0.51316	0.468956	0.476187	0.778423
XLOC_002621	13.6829	12.835	17.0188	17.2663
XLOC_002623	5.32121	5.61843	6.3407	6.11381
XLOC_002624	0.0645651	0.023856	0.0237157	0.0496231
XLOC_002627	30.3637	28.0655	39.0095	40.3391
XLOC_002628	12.6976	12.8416	22.3207	22.6968
XLOC_002634	4.15907	4.02462	0.921595	0.944713
XLOC_002636	1.10364	0.644047	0.415298	0.886461
XLOC_002638	0.210465	0.294151	0.272254	0.168791
XLOC_002639	1.40659	1.18838	1.32316	1.3843
XLOC_002645	22.2906	21.1298	15.2611	14.4219
XLOC_002648	0.131364	0.135048	0.2361	0.115542
XLOC_002650	68.1079	61.9055	91.2363	90.8333
XLOC_002653	86.2473	79.9593	95.917	93.5951
XLOC_002654	2.9341	2.91776	2.74876	2.79481
XLOC_002660	49.7619	51.4471	26.3506	26.7539
XLOC_002661	8.12084	8.16352	13.4825	14.9886
XLOC_002663	0.606933	0.613977	0.597378	0.529876
XLOC_002670	0.299289	0.204905	0.358899	0.284149
XLOC_002671	2.22696	2.38219	3.98987	3.77027
XLOC_002675	0	0	0.0277676	0.0290507
XLOC_002680	9.40734	9.99372	11.6669	11.5555
XLOC_002681	0.412567	0.508801	0.373334	0.233091
XLOC_002682	0.405766	0.462789	0.242225	0.265454
XLOC_002684	0.688371	0.785312	4.2246	4.46615
XLOC_002685	0.0762864	0.0169121	0.0504379	0.035179
XLOC_002686	0.0557173	0.0823474	0.0204657	0.0428229
XLOC_002687	0.156409	0.173373	0.0783424	0.098355
XLOC_002688	0.656907	0.499221	0.770767	0.868901
XLOC_002689	1.47896	1.42941	0.85234	0.653287
XLOC_002690	0.138882	0.048201	4.88617e-06	0.159314
XLOC_002692	1.98648	2.0417	1.36565	1.16348
XLOC_002694	0.548379	0.595324	0.697727	0.612652
XLOC_002695	0.0199122	0.011036	0	0.011478
XLOC_002696	0.0878036	0.0811057	0.0806286	0.0337418
XLOC_002697	0.761683	0.844984	0.244607	0.161173
XLOC_002698	0.453725	0.346057	0.188065	0.254342
XLOC_002699	4.04701	4.54351	4.00722	4.30803
XLOC_002701	25.3664	23.0255	37.4023	35.7549
XLOC_002703	2.49845	1.98468	2.79677	3.70084
XLOC_002705	15.4247	16.1928	12.1159	12.0227
XLOC_002706	1.46529	1.66032	1.5429	1.50158
XLOC_002707	0.51632	0.572321	0.284477	0.297622
XLOC_002708	1.66564	2.2859	1.25276	1.34113
XLOC_002709	0.680922	0.543528	0.328591	0.330275
XLOC_002710	0.0533464	0.106438	0.164597	0.184503
XLOC_002711	0.0812074	0.0675115	0.380315	0.187242
XLOC_002712	0.930954	0.912283	2.75049	2.64426
XLOC_002713	0.256957	0.479028	0.283152	0.309701
XLOC_002714	0.216352	0.0959272	0.0635753	0.066513
XLOC_002718	2.38695	2.2702	1.54245	1.27399
XLOC_002719	0.11368	0.0420034	0.0139188	0.131057
XLOC_002722	0.0157856	0.0174977	0.173948	0.0545958
XLOC_002723	0.205008	0.29217	0.301209	0.303873
XLOC_002724	0.314815	0.340652	0.421245	0.138262
XLOC_002726	0.240175	0.363034	0.264659	0.15103
XLOC_002728	0.715344	0.536394	0.31339	0.467415
XLOC_002730	0.138972	0.0577668	0.00957116	0.0200269
XLOC_002731	1.00789	1.11721	0.822692	0.702911
XLOC_002732	0.656592	0.834837	0.574267	0.489797
XLOC_002733	0.0134199	0.0446262	0.0739396	0.108299
XLOC_002735	0.55454	0.630448	0.20369	0.245887
XLOC_002737	0.172916	0.276858	0.677487	0.465145
XLOC_002738	0.177039	0.241945	0.705625	0.520228
XLOC_002739	0	0.0381587	0.0758684	0
XLOC_002740	0.106882	0.0740468	0.0736112	0.0462076
XLOC_002743	0.416055	0.412636	0.265429	0.353429
XLOC_002744	0.0614864	0.113592	0.0903392	0.189027
XLOC_002745	0.988024	0.735125	1.58092	1.73979
XLOC_002747	1.40623	1.2746	3.60761	3.34369
XLOC_002748	2.39111	2.07326	1.9792	2.00008
XLOC_002749	0.699068	0.607757	0.475793	0.529384
XLOC_002751	0.413901	0.360024	0.247964	0.325813
XLOC_002752	0.453605	0.287697	0.373043	0.428099
XLOC_002754	0.810268	0.896338	0.42988	0.590201
XLOC_002755	3.13308	2.66404	3.94401	3.97071
XLOC_002756	0.216456	0.0399888	0.278275	0.457496
XLOC_002757	1.12981	0.893006	0.609068	1.07431
XLOC_002758	0.778803	0.7891	0.597149	0.576601
XLOC_002759	1.12094	1.20321	0.841489	0.897038
XLOC_002760	0.0353138	0.026096	0.0389137	0.108565
XLOC_002761	0.20097	0.231073	0.363814	0.479919
XLOC_002762	0.201409	0.326294	0.187796	0.357225
XLOC_002763	2.96506	2.70008	3.57276	3.35051
XLOC_002764	1.78726	2.2485	4.82093	4.94258
XLOC_002765	0.589721	0.563962	0.477822	0.379925
XLOC_002766	0.716916	0.397337	0.535161	0.479906
XLOC_002767	1.10928	0.913475	0.735385	0.679018
XLOC_002768	0.540369	0.396854	0.409114	0.218664
XLOC_002769	3.82377	4.28586	1.82766	1.72555
XLOC_002771	8.69957	7.93701	7.70973	8.97463
XLOC_002774	0.949216	1.14715	0.79758	0.667993
XLOC_002775	0.344774	0.374267	0.247351	0.325772
XLOC_002776	0.623057	0.550506	0.522392	0.45284
XLOC_002777	0.0545061	0.28195	0.0800833	0.125676
XLOC_002778	0.0641795	0.106711	0.0424332	0.029596
XLOC_002779	0.409219	0.302403	0.100208	0.217165
XLOC_002780	0.022486	0.269656	0.247422	0.181462
XLOC_002781	0.597184	0.710636	0.44534	0.516352
XLOC_002782	0.244708	0.348787	0.231132	0.308982
XLOC_002783	0.20894	0.248446	0.217681	0.210221
XLOC_002784	0.167252	0.135287	0.119547	0.140706
XLOC_002785	0.0946143	0.196643	0	0.0954425
XLOC_002786	0.0530641	0	0.175421	0.122351
XLOC_002787	0.0625951	0.0925123	0.160944	0.144327
XLOC_002788	3.38731	4.10292	3.47178	4.40595
XLOC_002789	0.139007	0.273928	0.153178	0.178062
XLOC_002790	0.287764	0.141767	0.229016	0.184307
XLOC_002792	0.654073	0.594512	0.34596	0.331784
XLOC_002793	0.339726	0.386843	0.275664	0.284841
XLOC_002794	4.82982	4.74439	9.46731	9.28446
XLOC_002795	0.384781	0.357722	0.34194	0.186025
XLOC_002796	0	0.0490451	0.243783	0.0765144
XLOC_002798	1.42327	0.862201	0.747709	1.14477
XLOC_002799	0.54345	0.328578	1.1977	0.82587
XLOC_002800	0.954072	0.689298	0.478731	0.579418
XLOC_002801	0.0551724	0.101928	0.0810623	0.0848081
XLOC_002803	633.912	625.832	425.788	463.669
XLOC_002804	0.0287093	0	0.0949079	0.165489
XLOC_002805	0.605553	0.631217	0.444015	0.461854
XLOC_002808	1.46201	1.87841	1.32379	1.34555
XLOC_002809	0.124072	0.378204	0.0683598	0.357593
XLOC_002810	0.170483	0.169425	0.200819	0.271094
XLOC_002811	0.372732	0.295111	0.146678	0.0920585
XLOC_002812	2.88346	3.00237	2.4455	2.78095
XLOC_002813	0.135529	0.155792	0.0995631	0.156246
XLOC_002814	0.243228	0.242648	0.442239	0.504735
XLOC_002815	2.50297	2.82053	1.575	1.96523
XLOC_002816	0.269778	0.228214	0.0860546	0.0982157
XLOC_002817	0.507268	0.896146	0.803534	0.548259
XLOC_002819	0.0916599	0.139702	0.176757	0.11888
XLOC_002820	0.771471	0.855146	0.425058	0.667049
XLOC_002821	0.306455	0.351826	0.313575	0.264975
XLOC_002822	0.0286364	0.0211616	0.0210371	0.0220092
XLOC_002823	1.11871	0.881085	0.843461	1.12001
XLOC_002825	0.228107	0.0632121	0.213657	0.197232
XLOC_002827	0.260165	0.214874	0.281066	0.258767
XLOC_002828	1.45532	1.41077	1.14256	1.19797
XLOC_002829	11.7267	9.47134	12.2583	13.3589
XLOC_002830	0.238101	0.191946	0.238522	0.17468
XLOC_002831	0.185857	0.16974	0.0292368	0.0398695
XLOC_002833	4.05931	3.71856	2.18525	2.16072
XLOC_002834	1.14698	0.866012	0.604474	0.728225
XLOC_002835	0.815656	0.706744	0.405095	0.595988
XLOC_002838	0.461867	1.1702	0.254475	0.266234
XLOC_002839	0.624651	0.230801	0.344164	0.120023
XLOC_002840	0.625483	0.337773	0.300441	0.351303
XLOC_002843	0.275715	0.343821	0.113933	0.178797
XLOC_002845	0.107359	0.0446262	0.0147879	0.0309425
XLOC_002846	0.396974	0.293407	0.354058	0.0799592
XLOC_002847	0.686619	0.554251	0.39859	0.325455
XLOC_002848	0.273406	0.26782	0.133122	0.131944
XLOC_002849	0.00943602	0.00653709	0.0580083	0.0653347
XLOC_002850	0.336688	0.728046	0.378817	0.289522
XLOC_002854	0	0.109466	0.253918	0
XLOC_002855	0	0.0517868	0	0
XLOC_002856	0.211883	0.211378	0.0933929	0.0977085
XLOC_002860	0.302893	0.307766	0.0417213	0.0436492
XLOC_002862	5.19438	4.38353	5.69783	5.74076
XLOC_002865	22.2182	19.8717	28.1676	30.2386
XLOC_002868	0.332006	0.301652	0.22191	0.276087
XLOC_002869	0.0579346	0.128437	0.0851207	0.0222635
XLOC_002873	2.23	2.31493	2.65236	3.38704
XLOC_002876	1.07979	0.965281	1.34148	1.00313
XLOC_002877	7.01958	8.11277	3.54547	3.77523
XLOC_002879	1.7393	1.5325	3.10219	3.22138
XLOC_002882	0.469656	0.422984	0.11321	0.203043
XLOC_002883	0	0.0221747	0.0881769	0.0230628
XLOC_002884	17.7375	20.6979	17.1382	17.4417
XLOC_002886	0.996807	0.811428	0.667295	0.223897
XLOC_002888	0.0219776	0.036542	0.0726541	0.0126686
XLOC_002890	0.29177	0.180864	0.0795882	0.0878086
XLOC_002891	1.07455	0.693549	0.929285	0.831097
XLOC_002892	4.44703	4.16305	3.2402	3.29817
XLOC_002894	4.46539	4.59573	4.68457	4.19772
XLOC_002895	0.567686	0.302528	0.192479	0.289474
XLOC_002896	0.361526	0.361831	0.263008	0.368231
XLOC_002899	0.584851	0.360159	0	0.0749169
XLOC_002900	0.138492	0.0575673	0.0190762	0
XLOC_002902	0.221411	0.0681739	0.1491	0.0709046
XLOC_002903	0.148947	0.165102	0	0
XLOC_002906	0.500185	0.229246	0.971268	0.429408
XLOC_002907	0.25605	0.271066	0.275812	0.325041
XLOC_002908	0.0853139	0.208048	0.150417	0.150811
XLOC_002909	0	0	0.0196879	0.0823908
XLOC_002913	0.48245	0.583394	0.0966603	0.404508
XLOC_002914	17.4782	16.998	22.6862	23.0023
XLOC_002915	0.48733	0.25835	0.256831	0.366407
XLOC_002916	0.308272	0.284757	0.464254	0.367241
XLOC_002917	0.478042	0.697509	0.424644	0.303676
XLOC_002918	8.46565	7.65945	10.1845	9.54466
XLOC_002921	2.17199	2.95103	1.74071	1.73971
XLOC_002923	3.35809	3.95067	7.36637	7.19721
XLOC_002924	0.644071	1.13859	0.581024	0.440779
XLOC_002926	0.551117	0.463204	0.306986	0.349099
XLOC_002929	0.881413	0.777009	0.140858	0.170001
XLOC_002930	1.51288	1.06382	1.07936	0.82311
XLOC_002931	59.4054	54.4798	176.811	156.09
XLOC_002932	0.345917	0.267289	0.204713	0.187778
XLOC_002933	1.79088	1.78764	1.69744	1.48884
XLOC_002935	0.0873336	0.0764584	0.118623	0.106579
XLOC_002936	0.141269	0.239847	0.0705763	0.140688
XLOC_002937	1.64674	2.10812	0.543363	0.660999
XLOC_002938	2.95771	2.80933	3.59187	3.48275
XLOC_002940	1.1528	0.945479	0.420822	0.292232
XLOC_002941	0.622092	0.946604	0.528376	0.0622744
XLOC_002942	0.129269	0.232846	0.142447	0.0745146
XLOC_002943	0.454035	0.369072	0.200128	0.279167
XLOC_002945	0.141504	0.147049	0.0877103	0.122351
XLOC_002950	0.0457255	0	0	0
XLOC_002954	9.04908	7.17847	9.94669	8.77568
XLOC_002955	0.0498968	0.0691349	0.224232	0.100666
XLOC_002958	0.203583	0.144076	0.135935	0.148134
XLOC_002959	0.0644269	0	0	0.0371376
XLOC_002962	0.0617997	0.0441147	0.0733505	0
XLOC_002963	1.11013	1.18321	0.439132	0.311752
XLOC_002964	0.198596	0.274898	0.396088	0.44825
XLOC_002967	1.50326	1.80396	2.9023	3.10744
XLOC_002968	0.485933	0.54986	0.647026	0.653582
XLOC_002969	0	0	0.062872	0.122596
XLOC_002970	0.735712	0.704608	1.07452	1.49442
XLOC_002971	0.09737	0.0534726	0.0568038	0.0487277
XLOC_002972	0.182225	0.13466	0.17849	0.0466844
XLOC_002974	0	0	0	0.0480423
XLOC_002975	1.98913	1.45557	2.41762	2.89016
XLOC_002976	0.14562	0.117957	0.234525	0.206621
XLOC_002978	0.442461	0.850115	0.520071	0.306058
XLOC_002979	0.323116	0.408138	0.347774	0.381171
XLOC_002980	0.486928	0.917139	0.732898	0.757415
XLOC_002982	0	0	0	0
XLOC_002983	0.0229199	0.0482255	0.126217	0.0369793
XLOC_002984	0.282321	0.402354	0.399987	0.604457
XLOC_002985	1.03371	1.0946	1.50441	1.31847
XLOC_002986	5.01456	3.49832	0.386416	0.202136
XLOC_002988	0.950876	0.767888	0.833619	0.586039
XLOC_002989	0.0956977	0.0848618	0.0421813	0.0220652
XLOC_002990	0.0624219	0.103788	0.275141	0.143927
XLOC_002992	0.0209814	0.0232571	0.0231203	0
XLOC_002993	0.180164	0.179734	0.119118	0.0726963
XLOC_002994	0.258221	0.153191	0.38936	0.580579
XLOC_002995	0.912602	1.01311	0.554912	0.544429
XLOC_002998	6.7943	7.97468	1.94593	2.01975
XLOC_003001	0.0586009	0.0371182	0.0461248	0.0579074
XLOC_003005	0	0	0	0
XLOC_003006	0.36809	0.283836	0.0529061	0.0922514
XLOC_003007	0.147198	0.326328	0.129763	0.271519
XLOC_003008	1.21849	1.24675	1.29106	1.56684
XLOC_003009	0	0	0	0
XLOC_003010	0.168441	0.0954299	0.119617	0.168297
XLOC_003011	0.315861	0.274604	0.0887214	0.085681
XLOC_003013	0.153872	0.172872	0.142994	0.152666
XLOC_003014	0.457951	0.355335	0.302781	0.422363
XLOC_003015	0.0392785	0.0145129	0.100993	0.0452827
XLOC_003016	3.74757	3.47363	2.4058	1.97045
XLOC_003018	0.0189467	0.0420034	0.0417563	0.109214
XLOC_003019	0.416745	0.609191	0.348993	0.257732
XLOC_003021	0.307014	0.113438	0.150361	0
XLOC_003023	0.103737	0.177415	0.256748	0.330591
XLOC_003024	0	0	0	0
XLOC_003025	5.61289	6.31642	4.61526	4.95991
XLOC_003026	0.101134	0.0840773	0.0278609	0
XLOC_003028	0.891852	1.03709	0.707193	0.643784
XLOC_003029	0.0710706	0.0627999	0.902131	1.035
XLOC_003030	0.139164	0.0617034	0.122681	0.0160437
XLOC_003031	0.046865	0.0346321	0.0344283	0.0540289
XLOC_003032	0.0446779	0.0353741	0.0210996	0.0809401
XLOC_003034	0.094065	0.148953	0.103654	0.185904
XLOC_003035	0.233761	0.240309	0.222276	0.223854
XLOC_003036	464.49	409.738	616.426	597.912
XLOC_003038	0.118454	0.0937871	0.0932354	0.0195087
XLOC_003041	0.0543093	0.0601998	0.0598457	0
XLOC_003042	0	0.0232571	0.0231203	0.0120943
XLOC_003045	0.0996889	0.0759697	0.116717	0.12211
XLOC_003049	0.41727	0.235321	0.443673	0.464175
XLOC_003052	0.372215	0.515732	0.0341799	0.107278
XLOC_003055	0.644311	0.784973	0.17746	0.145738
XLOC_003056	2.73343	3.10439	2.74196	2.79446
XLOC_003058	1.07309	1.20309	0.753717	0.727161
XLOC_003060	0.41712	0.29932	0.208978	0.220085
XLOC_003061	0.0387218	0.0796325	0	0
XLOC_003062	2.43279	2.25269	1.13416	0.82137
XLOC_003063	0.630238	0.617392	0.746965	0.668203
XLOC_003064	0.152047	0.19088	0.200629	0.175285
XLOC_003065	0.202381	0.267062	0.254871	0.211097
XLOC_003066	0.05737	0.00706582	0.0140485	0.0367442
XLOC_003067	0.585839	0.389169	0.485392	0.404138
XLOC_003068	0.192143	0.137813	0.124547	0.104242
[truncated: 1,671 more rows]
