# Supplementary material for: Long noncoding RNAs expressed in human hepatic stellate cells form networks with extracellular matrix proteins
Source: Genome Med. 2016 Mar 23;8:31. doi: 10.1186/s13073-016-0285-0 (PMC4804564; doi:10.1186/s13073-016-0285-0)
Supplement: Additional file 16: Table S15. — H3K4me1:H3K4me3 ratio of the 851 lncRNAs in hiF cells. (XLS 78 kb) [file 13073_2016_285_MOESM16_ESM.xls]

## Sheet: Sheet1
Supplemental Table S15: Ratio of H3K4me1:H3K4me3 of the 851 lncRNAs in hiF cells.
Loci	Ratio
XLOC_002439	0.0706719
XLOC_004993	0.0749219
XLOC_003844	0.0228882
XLOC_005485	0.0488897
XLOC_001100	0.0266826
XLOC_005487	0.311028
XLOC_003839	0.0254872
XLOC_003739	0.0346169
XLOC_000345	0.0534202
XLOC_002058	0.00691666
XLOC_002705	0.0604233
XLOC_004994	0.101682
XLOC_001099	0.0486393
XLOC_002382	0.0183244
XLOC_000307	0.0213273
XLOC_000204	0.0751633
XLOC_000475	0.0699565
XLOC_004938	0.00812869
XLOC_000201	0.0600296
XLOC_005299	0.0369502
XLOC_005297	0.0327086
XLOC_003137	0.093863
XLOC_004807	0.0246084
XLOC_002066	0.0678527
XLOC_005488	0.0745035
XLOC_002342	0.0856569
XLOC_002345	0.0886801
XLOC_001794	0.0205252
XLOC_005486	0.253017
XLOC_003144	0.0753961
XLOC_001278	0.0394933
XLOC_003277	0.0768232
XLOC_004982	0.0110097
XLOC_002375	0.227458
XLOC_000468	0.102905
XLOC_005430	0.179947
XLOC_004115	3.64e-07
XLOC_004933	0.110639
XLOC_000633	0.0378153
XLOC_000346	3.8e-07
XLOC_005418	0.0649067
XLOC_003803	0.0708193
XLOC_003802	0.0442622
XLOC_005276	0.0410907
XLOC_001458	0.055664
XLOC_005417	0.210422
XLOC_004915	0.079815
XLOC_004060	0.0942816
XLOC_004928	0.0285166
XLOC_005290	0.139544
XLOC_005302	0.0485217
XLOC_002355	0.0199087
XLOC_001784	0.0200811
XLOC_005292	0.118543
XLOC_001963	0.237086
XLOC_005491	0.0310627
XLOC_002964	0.109698
XLOC_001155	4.67e-07
XLOC_005283	0.263559
XLOC_004925	0.0632546
XLOC_004631	0.0370672
XLOC_000205	0.0529529
XLOC_004972	0.0590572
XLOC_001297	0.0863007
XLOC_002145	0.0762222
XLOC_001848	0.109921
XLOC_003165	0.016567
XLOC_002755	0.0166463
XLOC_003056	0.0334522
XLOC_001249	0.0390275
XLOC_005424	0.180142
XLOC_000853	0.0168887
XLOC_003788	0.0397927
XLOC_004008	0.0971148
XLOC_001039	0.103851
XLOC_005419	0.0757571
XLOC_003469	0.0291377
XLOC_000474	0.0815845
XLOC_004948	0.0468554
XLOC_003518	0.0294335
XLOC_002067	0.023667
XLOC_004454	0.0721037
XLOC_000723	0.0300435
XLOC_003671	0.0120803
XLOC_002745	0.0485726
XLOC_001818	0.0488283
XLOC_004177	5.46e-07
XLOC_000606	0.0552224
XLOC_004597	0.0185057
XLOC_004026	0.0616845
XLOC_002776	0.0372088
XLOC_001785	0.0498783
XLOC_001285	0.0436436
XLOC_001867	0.0626848
XLOC_004475	0.031513
XLOC_004038	0.0504205
XLOC_003611	0.0756305
XLOC_004800	0.0443591
XLOC_004799	0.139413
XLOC_003451	0.0380222
XLOC_002777	0.0191158
XLOC_005404	0.083291
XLOC_002724	0.0192214
XLOC_004934	5.77e-07
XLOC_001685	0.150691
XLOC_004483	5.9e-07
XLOC_000825	0.0927733
XLOC_003998	0.0466535
XLOC_004955	0.234614
XLOC_000691	0.00670383
XLOC_000174	0.0268135
XLOC_004308	0.0136436
XLOC_004797	0.0694412
XLOC_001673	0.0208328
XLOC_004802	0.041916
XLOC_005399	0.0711453
XLOC_004694	0.0071151
XLOC_004659	0.0142296
XLOC_004273	0.021344
XLOC_002618	0.0569164
XLOC_001765	0.035573
XLOC_003247	0.121693
XLOC_000589	0.0715845
XLOC_004868	0.0217442
XLOC_002752	0.00724851
XLOC_002604	0.086975
XLOC_001276	0.00724851
XLOC_001691	0.138576
XLOC_001775	0.0587175
XLOC_002063	0.00743437
XLOC_000521	0.0224457
XLOC_000030	0.0673357
XLOC_002146	0.27109
XLOC_001680	0.112954
XLOC_000668	6.7e-07
XLOC_003636	0.0303185
XLOC_005180	0.106811
XLOC_004007	0.0686647
XLOC_002529	0.030518
XLOC_004593	0.0153604
XLOC_004375	0.0307201
XLOC_003493	6.88e-07
XLOC_002414	0.0850423
XLOC_004152	0.00778363
XLOC_000787	6.93e-07
XLOC_002017	0.0940271
XLOC_004695	0.078889
XLOC_005301	0.0714865
XLOC_004208	0.0953151
XLOC_004558	0.159954
XLOC_003797	0.0322134
XLOC_001845	0.177171
XLOC_000121	0.0241603
XLOC_000372	0.291943
XLOC_001979	0.1225
XLOC_004620	0.0246743
XLOC_001115	0.082246
XLOC_003498	0.0579837
XLOC_002754	0.0165673
XLOC_002495	0.157383
XLOC_000421	0.0248506
XLOC_004325	0.141829
XLOC_005258	0.033614
XLOC_001879	0.0168074
XLOC_005490	0.0761827
XLOC_002602	0.0338594
XLOC_002257	0.0169301
XLOC_001316	0.0846473
XLOC_001197	0.067718
XLOC_004010	0.144958
XLOC_003178	7.59e-07
XLOC_002514	0.00852766
XLOC_001187	0.187593
XLOC_004686	0.274883
XLOC_002273	0.0859014
XLOC_002189	0.0515411
XLOC_004737	0.181738
XLOC_004882	0.0348777
XLOC_004712	0.0261585
XLOC_003143	0.165666
XLOC_002387	0.104632
XLOC_002045	0.210848
XLOC_003100	0.0354102
XLOC_001930	0.0442626
XLOC_001650	0.150491
XLOC_003681	0.0981257
XLOC_001283	0.133808
XLOC_002532	0.116866
XLOC_002430	8e-07
XLOC_001861	0.01798
XLOC_001608	0.161814
XLOC_001293	0.0269696
XLOC_002432	0.226497
XLOC_001332	0.136968
XLOC_005422	0.046019
XLOC_002902	0.00920446
XLOC_001578	0.147259
XLOC_004931	0.111328
XLOC_002774	0.111328
XLOC_001913	8.26e-07
XLOC_001113	0.0374092
XLOC_000716	0.0467612
XLOC_005293	0.273416
XLOC_001914	0.216848
XLOC_001883	0.0471414
XLOC_000467	0.10371
XLOC_002424	0.123571
XLOC_000190	8.46e-07
XLOC_004092	0.144958
XLOC_004087	0.00966468
XLOC_002906	0.0386561
XLOC_000686	0.00966468
XLOC_005431	0.185156
XLOC_004107	0.048726
XLOC_003895	0.0682161
XLOC_003658	0.146176
XLOC_002410	0.0194909
XLOC_002292	0.0682161
XLOC_002164	0.0294837
XLOC_000896	0.147415
XLOC_004024	0.0792938
XLOC_002000	0.0198241
XLOC_001770	0.128852
XLOC_002605	0.0699803
XLOC_002353	0.129963
XLOC_001205	0.019995
XLOC_000657	0.0499862
XLOC_004526	0.141177
XLOC_004096	0.0705888
XLOC_002515	0.0302529
XLOC_000512	0.141177
XLOC_004358	0.0610355
XLOC_004270	0.0410508
XLOC_000274	0.184725
XLOC_005489	0.165666
XLOC_003707	0.0310632
XLOC_003166	0.0207091
XLOC_002975	0.0724796
XLOC_000553	0.144958
XLOC_000122	0.0208957
XLOC_004405	0.0527127
XLOC_002873	9.39e-07
XLOC_002383	0.368983
XLOC_000270	0.0105433
XLOC_003941	0.117031
XLOC_001705	0.0638353
XLOC_005642	0.0966391
XLOC_002431	0.0107385
XLOC_001781	0.238435
XLOC_000665	0.0325147
XLOC_000335	0.10838
XLOC_000054	0.216759
XLOC_005001	0.0552228
XLOC_004050	0.0220897
XLOC_003711	0.0662672
XLOC_002779	0.0773115
XLOC_000260	0.0110453
XLOC_004865	0.122657
XLOC_002178	0.0334527
XLOC_005034	0.146366
XLOC_003342	0.191401
XLOC_003267	0.29273
XLOC_002730	0.157624
XLOC_004986	0.227385
XLOC_001907	0.0113702
XLOC_001853	0.113693
XLOC_000917	0.204647
XLOC_001315	0.206673
XLOC_004793	1.03e-06
XLOC_003845	0.0811771
XLOC_003835	0.0463874
XLOC_003177	0.185546
XLOC_001460	0.199134
XLOC_000140	0.0351422
XLOC_005421	0.189333
XLOC_003025	0.1065
XLOC_000558	0.1065
XLOC_000336	0.0118343
XLOC_004767	0.107598
XLOC_004638	0.334748
XLOC_002614	0.0483202
XLOC_002188	0.314075
XLOC_004613	0.0986954
XLOC_005383	0.0748178
XLOC_002935	0.0374094
XLOC_002354	0.137165
XLOC_001573	0.274329
XLOC_001450	0.23692
XLOC_001030	0.324207
XLOC_000722	0.0748178
XLOC_000559	0.211982
XLOC_005425	0.239496
XLOC_000870	0.126051
XLOC_000808	0.075631
XLOC_000350	0.050421
XLOC_004326	0.0637186
XLOC_004289	0.101949
XLOC_001396	0.203897
XLOC_000900	0.420536
XLOC_000186	0.152923
XLOC_005537	1.15e-06
XLOC_005300	0.128852
XLOC_004077	0.0128862
XLOC_003088	0.257703
XLOC_002219	0.438094
XLOC_000809	0.283473
XLOC_004995	1.58964
XLOC_004796	0.14333
XLOC_001888	0.14333
XLOC_001850	0.195449
XLOC_000762	1.16e-06
XLOC_005639	0.026357
XLOC_005471	0.0658908
XLOC_000590	0.118603
XLOC_003977	0.0666482
XLOC_004816	0.215751
XLOC_004408	0.188783
XLOC_002962	0.337111
XLOC_001350	0.134845
XLOC_000616	0.188783
XLOC_000534	0.121361
XLOC_003840	0.136432
XLOC_001791	0.341077
XLOC_001931	0.0690285
XLOC_004442	0.0978037
XLOC_003150	0.265465
XLOC_001686	0.806105
XLOC_001547	0.0848543
XLOC_002042	0.128852
XLOC_003732	0.101471
XLOC_003429	0.0289927
XLOC_003276	0.260924
XLOC_002607	1.29e-06
XLOC_002011	0.159454
XLOC_001712	0.17395
XLOC_004399	0.293586
XLOC_003528	0.220189
XLOC_003439	0.102756
XLOC_005516	0.0594709
XLOC_004733	0.193278
XLOC_003427	0.118941
XLOC_002860	0.341952
XLOC_002688	0.118941
XLOC_005538	0.0150618
XLOC_005207	1.34e-06
XLOC_003099	1.34e-06
XLOC_002080	1.17472
XLOC_001908	0.180727
XLOC_001256	0.0903643
XLOC_001017	0.346393
XLOC_005571	1.36e-06
XLOC_005352	0.213623
XLOC_003082	0.213623
XLOC_001348	0.198364
XLOC_000524	0.0305187
XLOC_000511	0.686641
XLOC_000302	0.137329
XLOC_001762	0.13916
XLOC_004908	0.0783566
XLOC_002348	0.470133
XLOC_001102	0.203725
XLOC_001903	0.698973
XLOC_000976	0.127087
XLOC_005644	0.0326679
XLOC_002504	0.522664
XLOC_002271	0.391998
XLOC_001658	0.506331
XLOC_000595	0.473664
XLOC_004906	0.016568
XLOC_004356	0.546697
XLOC_001476	0.480431
XLOC_003724	0.184874
XLOC_002813	0.134455
XLOC_002125	0.201681
XLOC_001999	0.218488
XLOC_001323	0.336134
XLOC_001186	0.319327
XLOC_005426	0.358131
XLOC_004664	0.375185
XLOC_003662	0.255808
XLOC_002168	0.324023
XLOC_001675	0.153486
XLOC_001591	0.170539
XLOC_000897	0.0852704
XLOC_000619	0.0511629
XLOC_000363	0.153486
XLOC_004794	0.0346182
XLOC_003428	0.12116
XLOC_001628	0.386554
XLOC_000732	0.597401
XLOC_000608	0.26356
XLOC_005295	0.392501
XLOC_004171	0.553069
XLOC_003278	0.398634
XLOC_003179	1.61e-06
XLOC_002737	0.0905998
XLOC_002377	0.471112
XLOC_002007	0.326155
XLOC_000316	0.326155
XLOC_004552	0.202481
XLOC_002933	0.0368162
XLOC_003696	0.448901
XLOC_003501	0.654647
XLOC_002519	0.299268
XLOC_002180	0.205747
XLOC_001324	0.299268
XLOC_001234	0.299268
XLOC_005598	1.69e-06
XLOC_003624	0.760433
XLOC_003093	0.0380232
XLOC_000076	0.114066
XLOC_005505	0.115967
XLOC_004997	1.35294
XLOC_003673	0.0193293
XLOC_003119	0.0579846
XLOC_002917	1.72e-06
XLOC_002719	0.444537
XLOC_002419	0.0193293
XLOC_000822	0.50252
XLOC_001620	0.275175
XLOC_000546	0.216209
XLOC_000426	0.117933
XLOC_000003	0.157243
XLOC_005407	0.119966
XLOC_003455	0.0799781
XLOC_003084	0.299913
XLOC_002882	0.399884
XLOC_001023	0.13996
XLOC_000169	0.539842
XLOC_004396	0.28483
XLOC_003175	0.162761
XLOC_003005	0.162761
XLOC_002441	1.26138
XLOC_001272	0.20345
XLOC_000704	0.895176
XLOC_000075	0.630693
XLOC_002722	0.0621263
XLOC_002300	0.559122
XLOC_001474	0.0414182
XLOC_005427	0.0843406
XLOC_004628	0.0210866
XLOC_002218	0.400611
XLOC_005636	0.0429522
XLOC_005522	0.171803
XLOC_003170	0.171803
XLOC_003230	0.153164
XLOC_002907	0.831454
XLOC_001849	0.415728
XLOC_003826	0.401422
XLOC_003809	0.223013
XLOC_003562	0.468325
XLOC_005177	0.454769
XLOC_005145	0.0454788
XLOC_001478	0.0682171
XLOC_005592	0.0927746
XLOC_005200	0.788569
XLOC_004131	0.162354
XLOC_004061	0.301513
XLOC_005271	0.284
XLOC_003725	0.142001
XLOC_001676	0.284
XLOC_005611	0.169119
XLOC_005349	0.483192
XLOC_002268	0.362395
XLOC_002014	0.289916
XLOC_001800	1.44957
XLOC_001280	0.217438
XLOC_004975	0.296085
XLOC_004128	0.370105
XLOC_003801	0.246738
XLOC_001982	0.518147
XLOC_001600	0.419452
XLOC_000857	0.666188
XLOC_001786	0.0504221
XLOC_001627	0.554621
XLOC_000927	0.277311
XLOC_004576	0.180393
XLOC_003129	2.21623
XLOC_002451	0.824647
XLOC_002446	0.180393
XLOC_002299	0.231934
XLOC_001588	0.154623
XLOC_000618	0.231934
XLOC_000371	0.412325
XLOC_005626	2.35e-06
XLOC_004897	0.289916
XLOC_003238	0.237205
XLOC_002151	0.553475
XLOC_002349	0.458471
XLOC_000370	0.188784
XLOC_000168	0.566346
XLOC_000125	0.26969
XLOC_000002	0.215752
XLOC_005444	0.469387
XLOC_003719	0.138057
XLOC_001636	0.496998
XLOC_004703	0.791963
XLOC_004669	1.58392
XLOC_004283	1.38593
XLOC_003237	0.593973
XLOC_002497	0.876816
XLOC_000943	2.52e-06
XLOC_004832	0.318908
XLOC_003360	0.608822
XLOC_001866	2.11638
XLOC_005294	1.10019
XLOC_005199	1.10019
XLOC_004421	0.118942
XLOC_004271	0.178411
XLOC_004258	0.624433
XLOC_003858	0.237881
XLOC_003821	1.51648
XLOC_002287	0.535229
XLOC_001773	2.65e-06
XLOC_005539	0.0610372
XLOC_004675	1.28173
XLOC_003425	1.98362
XLOC_002969	1.25121
XLOC_000911	0.640865
XLOC_005623	0.282081
XLOC_004930	0.658186
XLOC_002586	0.532818
XLOC_001971	0.125371
XLOC_003832	2.87e-06
XLOC_002318	0.93417
XLOC_001732	0.128854
XLOC_000701	0.805319
XLOC_005224	0.596397
XLOC_004423	0.198801
XLOC_003133	2.28618
XLOC_002963	0.397599
XLOC_002194	0.198801
XLOC_001696	0.430732
XLOC_003055	0.477508
XLOC_002954	2.52396
XLOC_000989	0.238756
XLOC_000547	1.56895
XLOC_004244	0.597401
XLOC_003302	0.491978
XLOC_000764	0.21085
XLOC_000399	1.61649
XLOC_003804	0.362396
XLOC_002984	0.869745
XLOC_001670	0.471113
XLOC_005175	0.897801
XLOC_005089	0.523719
XLOC_004985	3.33e-06
XLOC_004721	0.374086
XLOC_004685	1.01003
XLOC_004381	1.60856
XLOC_004207	0.598535
XLOC_003660	0.299269
XLOC_003201	1.94523
XLOC_002799	0.748168
XLOC_001904	0.561127
XLOC_004702	0.541176
XLOC_002931	3.51762
XLOC_002570	0.0386586
XLOC_002283	0.927728
XLOC_001984	0.231934
XLOC_001875	0.579831
XLOC_000376	0.966383
XLOC_003625	0.559837
XLOC_003105	0.119968
XLOC_001028	0.359897
XLOC_000473	0.759778
XLOC_000373	0.599825
XLOC_003008	0.0414199
XLOC_002926	0.621247
XLOC_005423	0.601306
XLOC_004091	0.773107
XLOC_002344	0.343605
XLOC_001776	0.515406
XLOC_001619	0.257705
XLOC_000310	0.644256
XLOC_000171	1.58916
XLOC_005493	0.223014
XLOC_003215	1.73949
XLOC_002166	0.312219
XLOC_000600	0.535229
XLOC_000135	1.38267
XLOC_004476	0.510252
XLOC_003423	1.62352
XLOC_003354	2.45847
XLOC_000562	1.06689
XLOC_005024	0.19328
XLOC_002896	1.59453
XLOC_001741	0.434875
XLOC_000988	2.31931
XLOC_000286	2.75418
XLOC_005519	0.0504242
XLOC_005416	1.66386
XLOC_004970	0.201683
XLOC_004621	4.49e-06
XLOC_004070	1.66386
XLOC_003396	1.46218
XLOC_001799	2.77309
XLOC_001605	0.151264
XLOC_001233	1.31092
XLOC_005022	0.948812
XLOC_004410	0.896101
XLOC_004223	0.210851
XLOC_003667	2.21389
XLOC_002571	0.158139
XLOC_002453	0.685255
XLOC_000854	4.69e-06
XLOC_000538	0.52712
XLOC_005328	0.717886
XLOC_004594	1.21488
XLOC_004360	4.92e-06
XLOC_003717	0.552221
XLOC_003557	0.773107
XLOC_003132	3.97596
XLOC_002429	0.88355
XLOC_001660	1.2701
XLOC_001009	1.93276
XLOC_001000	1.15966
XLOC_000998	0.88355
XLOC_005080	3.18905
XLOC_005033	0.927728
XLOC_004266	0.0579878
XLOC_003908	3.82686
XLOC_000195	0.289918
XLOC_000041	1.10168
XLOC_004474	1.4038
XLOC_003379	1.28173
XLOC_003180	2.07517
XLOC_002444	0.48828
XLOC_000428	1.4038
XLOC_000166	0.0610398
XLOC_004834	1.41736
XLOC_004730	1.35293
XLOC_004706	1.28851
XLOC_004279	0.257706
XLOC_004002	0.579832
XLOC_003787	2.12604
XLOC_003540	1.99719
XLOC_002074	0.837533
XLOC_001630	3.54339
XLOC_001126	0.579832
XLOC_005081	2.31931
XLOC_005073	4.0929
XLOC_003987	0.955014
XLOC_003322	1.56895
XLOC_001943	3.34253
XLOC_001601	1.50073
XLOC_000791	0.955014
XLOC_004407	0.217441
XLOC_003274	0.144963
XLOC_002990	1.30461
XLOC_002958	2.75418
XLOC_002810	0.652311
XLOC_002706	0.434876
XLOC_002407	0.652311
XLOC_000374	0.579832
XLOC_005009	4.17475
XLOC_004932	0.773108
XLOC_004251	2.62855
XLOC_003162	1.77814
XLOC_001744	1.08235
XLOC_001638	1.15966
XLOC_001051	5.02516
XLOC_000478	4.17475
XLOC_005517	7.37e-06
XLOC_004599	1.90515
XLOC_003837	0.248504
XLOC_002081	0.0828396
XLOC_001980	0.165672
XLOC_001885	1.49099
XLOC_001260	0.248504
XLOC_000630	0.497001
XLOC_000063	0.579833
XLOC_005458	5.17383
XLOC_005156	1.24886
XLOC_004676	2.67612
XLOC_004671	3.74657
XLOC_004665	2.1409
XLOC_003999	1.51647
XLOC_003271	2.0517
XLOC_002923	1.42727
XLOC_002783	0.178416
XLOC_002079	3.03294
XLOC_001708	1.87329
XLOC_001596	0.446027
XLOC_001433	2.1409
XLOC_000801	7.94e-06
XLOC_005477	5.89489
XLOC_004591	0.579833
XLOC_004373	0.773108
XLOC_003657	1.35293
XLOC_001734	2.80249
XLOC_001569	1.73948
XLOC_001360	1.35293
XLOC_001167	1.35293
XLOC_000794	0.096646
XLOC_000554	2.41594
XLOC_005184	4.42776
XLOC_004851	4.6386
XLOC_001553	0.316277
XLOC_000487	6.74705
XLOC_004194	1.50755
XLOC_004184	1.03e-05
XLOC_003464	1.04369
XLOC_003330	3.82685
XLOC_002849	3.94281
XLOC_002400	1.39159
XLOC_002003	0.927728
XLOC_001942	2.20334
XLOC_001590	1.04369
XLOC_000425	6.03018
XLOC_000001	2.6672
XLOC_004984	1.15e-05
XLOC_004414	0.128861
XLOC_003018	1.54621
XLOC_002698	0.644259
XLOC_002334	0.51541
XLOC_002073	3.6078
XLOC_001587	0.644259
XLOC_001568	3.3501
XLOC_000268	1.15e-05
XLOC_000101	0.901958
XLOC_005414	0.144968
XLOC_004784	3.91381
XLOC_004666	6.37806
XLOC_004609	0.144968
XLOC_004504	2.75417
XLOC_003816	2.60921
XLOC_003522	0.869746
XLOC_002743	1.44957
XLOC_002399	1.0147
XLOC_001882	1.44957
XLOC_001690	1.29e-05
XLOC_001593	0.43488
XLOC_001549	5.94319
XLOC_000929	1.15966
XLOC_000898	10.0019
XLOC_000703	7.68266
XLOC_000702	1.73948
XLOC_005365	3.97593
XLOC_004866	12.4248
XLOC_004367	4.30726
XLOC_004239	1.32532
XLOC_004067	0.828331
XLOC_003521	0.497004
XLOC_003091	4.47292
XLOC_002801	0.497004
XLOC_002423	1.82231
XLOC_002072	2.15364
XLOC_001526	3.31328
XLOC_001305	3.14761
XLOC_005645	1.5462
XLOC_005368	1.73948
XLOC_005088	5.79821
XLOC_004798	0.77311
XLOC_004691	1.5462
XLOC_004417	0.77311
XLOC_004066	0.386564
XLOC_004011	1.93275
XLOC_003842	0.579837
XLOC_003815	1.73948
XLOC_003718	4.25203
XLOC_003409	14.6888
XLOC_003163	11.0166
XLOC_002955	0.19329
XLOC_002406	1.73948
XLOC_002213	0.19329
XLOC_001936	1.15966
XLOC_001832	0.579837
XLOC_001431	1.35293
XLOC_001089	6.37803
XLOC_000738	1.72e-05
XLOC_000358	0.966383
XLOC_005502	1.85544
XLOC_005176	6.72591
XLOC_005109	2.55122
XLOC_004971	1.15966
XLOC_004149	2.78315
XLOC_004072	1.39158
XLOC_003659	1.85544
XLOC_003471	5.33434
XLOC_003270	0.463875
XLOC_003049	3.247
XLOC_002517	5.7982
XLOC_002438	12.756
XLOC_001644	1.15966
XLOC_001445	2.06e-05
XLOC_001188	0.695802
XLOC_000509	7.88554
XLOC_000400	6.95783
XLOC_000397	0.695802
XLOC_005375	4.92845
XLOC_005214	2.58e-05
XLOC_004878	0.57984
XLOC_004861	1.15966
XLOC_004490	0.57984
XLOC_004195	3.18901
XLOC_004129	2.60919
XLOC_003881	0.289933
XLOC_002232	15.0752
XLOC_002163	2.58e-05
XLOC_002136	0.869748
XLOC_001477	3.18901
XLOC_000912	0.289933
XLOC_000516	25.8018
XLOC_000483	10.7266
XLOC_000390	15.9449
XLOC_005025	5.79813
XLOC_004604	4.25197
XLOC_004385	1.54619
XLOC_004183	0.386574
XLOC_003626	4.25197
XLOC_003169	3.44e-05
XLOC_001306	6.57121
XLOC_001138	8.89045
XLOC_000296	2.70581
XLOC_000114	3.44e-05
XLOC_004893	21.4526
XLOC_003652	11.0162
XLOC_003465	5.21825
XLOC_003460	4.05865
XLOC_002936	2.31925
XLOC_002886	27.2506
XLOC_001981	3.47885
XLOC_000549	17.394
XLOC_005562	12.755
XLOC_004896	1.15964
XLOC_003985	3.47872
XLOC_003488	2.31918
XLOC_003363	0.000103236
XLOC_003067	0.000103236
XLOC_002603	9.27642
XLOC_002075	5.7978
XLOC_001294	37.1054
XLOC_000899	4.63826
XLOC_000347	0.000103236
XLOC_005610	56160.8
XLOC_005225	213408
XLOC_005164	22464.9
XLOC_004898	44928.9
XLOC_004856	89856.7
XLOC_003668	44928.9
XLOC_003235	33696.9
XLOC_002967	1
XLOC_002723	67392.8
XLOC_001404	1
XLOC_001351	44928.9
XLOC_001075	235872
XLOC_000583	44928.9
XLOC_000565	22464.9
XLOC_000362	89856.7
XLOC_000299	247104
